# Supplementary material for: Precise Semi-Experimental Equilibrium (r e SE) Structure of Pyridine from 32 Isotopologues: Accurate Assessment of the Effect of Nitrogen-Atom Substitution in Aromatic Rings
Source: J Phys Chem A. 2025 Nov 7;129(46):10737–50. doi: 10.1021/acs.jpca.5c07184 (PMC12641475; doi:10.1021/acs.jpca.5c07184)
Supplement: Supplementary file 2 [file jp5c07184_si_002.zip › Supplementary Information/LSF/pyridine-d5-13C2_SI.res]

 Pyridine-d5-13C2                           Wed Apr 05Sat Aug 02 17:43:54 2025

-------------------------------------------------------------------------------------=========
                                              obs         o-c     error     blends     Notes
                                                                         o-c      wt
    / instead of : below denotes (o-c)>3*err
-------------------------------------------------------------------------------------=========
   1: 21  6 16  0   20  6 15  0             132070.8372  -0.0352  0.050  -0.0352 0.08  
   2: 21  6 16  0   20  5 15  0             132070.8372  -0.0352  0.050  -0.0352 0.92  
   3: 20  6 14  0   19  6 13  0             132073.1144   0.0041  0.050   0.0042 0.04  
   4: 20  6 14  0   19  7 13  0             132073.1144   0.0041  0.050   0.0042 0.46  
   5: 20  7 14  0   19  7 13  0             132073.1144   0.0041  0.050   0.0042 0.04  
   6: 20  7 14  0   19  6 13  0             132073.1144   0.0041  0.050   0.0042 0.46  
   7: 19  8 12  0   18  8 11  0             132077.1644  -0.0171  0.050  -0.0171 0.04  
   8: 19  8 12  0   18  7 11  0             132077.1644  -0.0171  0.050  -0.0171 0.46  
   9: 19  7 12  0   18  8 11  0             132077.1644  -0.0171  0.050  -0.0171 0.46  
  10: 19  7 12  0   18  7 11  0             132077.1644  -0.0171  0.050  -0.0171 0.04  
  11: 18  9 10  0   17  9  9  0             132085.9456   0.0727  0.050   0.0727 0.04  
  12: 18  8 10  0   17  8  9  0             132085.9456   0.0726  0.050   0.0727 0.04  
  13: 18  8 10  0   17  9  9  0             132085.9456   0.0727  0.050   0.0727 0.46  
  14: 18  9 10  0   17  8  9  0             132085.9456   0.0726  0.050   0.0727 0.46  
  15: 17 10  8  0   16  9  7  0             132108.3479   0.0133  0.050   0.0364 0.46  
  16: 17  9  8  0   16  9  7  0             132108.3479   0.0155  0.050   0.0364 0.04  
  17: 17 10  8  0   16 10  7  0             132108.3479   0.0573  0.050   0.0364 0.04  
  18: 17  9  8  0   16 10  7  0             132108.3479   0.0595  0.050   0.0364 0.46  
  19: 57 31 27  0   57 29 28  0             136570.6996  -0.0390  0.050  -0.0391 0.04  
  20: 57 31 27  0   57 30 28  0             136570.6996  -0.0390  0.050  -0.0391 0.46  
  21: 57 30 27  0   57 29 28  0             136570.6996  -0.0390  0.050  -0.0391 0.46  
  22: 57 30 27  0   57 30 28  0             136570.6996  -0.0390  0.050  -0.0391 0.04  
  23: 50 23 27  0   50 22 28  0             136764.6794   0.0587  0.050   0.0587 0.46  
  24: 50 24 27  0   50 22 28  0             136764.6794   0.0587  0.050   0.0587 0.04  
  25: 50 24 27  0   50 23 28  0             136764.6794   0.0587  0.050   0.0587 0.46  
  26: 50 23 27  0   50 23 28  0             136764.6794   0.0587  0.050   0.0587 0.04  
  27: 49 22 27  0   49 22 28  0             136787.5916  -0.0281  0.050  -0.0282 0.04  
  28: 49 23 27  0   49 22 28  0             136787.5916  -0.0281  0.050  -0.0282 0.46  
  29: 49 23 27  0   49 21 28  0             136787.5916  -0.0281  0.050  -0.0282 0.04  
  30: 49 22 27  0   49 21 28  0             136787.5916  -0.0281  0.050  -0.0282 0.46  
  31: 48 21 27  0   48 20 28  0             136809.5284  -0.0323  0.050  -0.0323 0.46  
  32: 48 22 27  0   48 21 28  0             136809.5284  -0.0323  0.050  -0.0323 0.46  
  33: 48 22 27  0   48 20 28  0             136809.5284  -0.0323  0.050  -0.0323 0.04  
  34: 48 21 27  0   48 21 28  0             136809.5284  -0.0323  0.050  -0.0323 0.04  
  35: 47 21 27  0   47 20 28  0             136830.5474   0.0673  0.050   0.0673 0.46  
  36: 47 21 27  0   47 19 28  0             136830.5474   0.0673  0.050   0.0673 0.04  
  37: 47 20 27  0   47 20 28  0             136830.5474   0.0673  0.050   0.0673 0.04  
  38: 47 20 27  0   47 19 28  0             136830.5474   0.0673  0.050   0.0673 0.46  
  39: 46 19 27  0   46 18 28  0             136850.3554  -0.0584  0.050  -0.0584 0.46  
  40: 46 20 27  0   46 18 28  0             136850.3554  -0.0584  0.050  -0.0584 0.04  
  41: 46 20 27  0   46 19 28  0             136850.3554  -0.0584  0.050  -0.0584 0.46  
  42: 46 19 27  0   46 19 28  0             136850.3554  -0.0584  0.050  -0.0584 0.04  
  43: 45 19 27  0   45 17 28  0             136869.3571  -0.0397  0.050  -0.0398 0.04  
  44: 45 19 27  0   45 18 28  0             136869.3571  -0.0397  0.050  -0.0398 0.46  
  45: 45 18 27  0   45 17 28  0             136869.3571  -0.0397  0.050  -0.0398 0.46  
  46: 45 18 27  0   45 18 28  0             136869.3571  -0.0397  0.050  -0.0398 0.04  
  47: 44 18 27  0   44 16 28  0             136887.4698   0.0062  0.050   0.0062 0.04  
  48: 44 18 27  0   44 17 28  0             136887.4698   0.0062  0.050   0.0062 0.46  
  49: 44 17 27  0   44 17 28  0             136887.4698   0.0062  0.050   0.0062 0.04  
  50: 44 17 27  0   44 16 28  0             136887.4698   0.0062  0.050   0.0062 0.46  
  51: 41 14 27  0   41 13 28  0             136936.4703  -0.0260  0.050  -0.0260 0.46  
  52: 41 14 27  0   41 14 28  0             136936.4703  -0.0260  0.050  -0.0260 0.04  
  53: 41 15 27  0   41 13 28  0             136936.4703  -0.0260  0.050  -0.0260 0.04  
  54: 41 15 27  0   41 14 28  0             136936.4703  -0.0260  0.050  -0.0260 0.46  
  55: 40 13 27  0   40 13 28  0             136951.2146  -0.0096  0.050  -0.0097 0.04  
  56: 40 13 27  0   40 12 28  0             136951.2146  -0.0096  0.050  -0.0097 0.46  
  57: 40 14 27  0   40 12 28  0             136951.2146  -0.0096  0.050  -0.0097 0.04  
  58: 40 14 27  0   40 13 28  0             136951.2146  -0.0096  0.050  -0.0097 0.46  
  59: 34  8 27  0   34  6 28  0             137024.7413   0.0364  0.050   0.0364 0.04  
  60: 34  8 27  0   34  7 28  0             137024.7413   0.0364  0.050   0.0364 0.46  
  61: 34  7 27  0   34  7 28  0             137024.7413   0.0364  0.050   0.0364 0.04  
  62: 34  7 27  0   34  6 28  0             137024.7413   0.0364  0.050   0.0364 0.46  
  63: 27  1 27  0   26  1 26  0             137048.2348   0.0074  0.050   0.0074 0.04  
  64: 27  1 27  0   26  0 26  0             137048.2348   0.0074  0.050   0.0074 0.46  
  65: 27  0 27  0   26  1 26  0             137048.2348   0.0074  0.050   0.0074 0.46  
  66: 27  0 27  0   26  0 26  0             137048.2348   0.0074  0.050   0.0074 0.04  
  67: 26  2 25  0   25  2 24  0             137049.3915   0.0178  0.050   0.0178 0.04  
  68: 26  1 25  0   25  2 24  0             137049.3915   0.0178  0.050   0.0178 0.46  
  69: 26  1 25  0   25  1 24  0             137049.3915   0.0178  0.050   0.0178 0.04  
  70: 26  2 25  0   25  1 24  0             137049.3915   0.0178  0.050   0.0178 0.46  
  71: 25  3 23  0   24  3 22  0             137050.4051   0.0086  0.050   0.0086 0.04  
  72: 25  3 23  0   24  2 22  0             137050.4051   0.0086  0.050   0.0086 0.46  
  73: 25  2 23  0   24  2 22  0             137050.4051   0.0086  0.050   0.0086 0.04  
  74: 25  2 23  0   24  3 22  0             137050.4051   0.0086  0.050   0.0086 0.46  
  75: 24  3 21  0   23  3 20  0             137051.3905   0.0150  0.050   0.0150 0.04  
  76: 24  4 21  0   23  4 20  0             137051.3905   0.0150  0.050   0.0150 0.04  
  77: 24  4 21  0   23  3 20  0             137051.3905   0.0150  0.050   0.0150 0.46  
  78: 24  3 21  0   23  4 20  0             137051.3905   0.0150  0.050   0.0150 0.46  
  79: 23  5 19  0   22  4 18  0             137052.4108  -0.0172  0.050  -0.0173 0.46  
  80: 23  4 19  0   22  4 18  0             137052.4108  -0.0172  0.050  -0.0173 0.04  
  81: 23  5 19  0   22  5 18  0             137052.4108  -0.0172  0.050  -0.0173 0.04  
  82: 23  4 19  0   22  5 18  0             137052.4108  -0.0172  0.050  -0.0173 0.46  
  83: 22  5 17  0   21  5 16  0             137053.7516   0.0018  0.050   0.0018 0.04  
  84: 22  5 17  0   21  6 16  0             137053.7516   0.0018  0.050   0.0018 0.46  
  85: 22  6 17  0   21  5 16  0             137053.7516   0.0018  0.050   0.0018 0.46  
  86: 22  6 17  0   21  6 16  0             137053.7516   0.0018  0.050   0.0018 0.04  
  87: 21  6 15  0   20  6 14  0             137055.6868  -0.0237  0.050  -0.0238 0.04  
  88: 21  6 15  0   20  7 14  0             137055.6868  -0.0237  0.050  -0.0238 0.46  
  89: 21  7 15  0   20  6 14  0             137055.6868  -0.0237  0.050  -0.0238 0.46  
  90: 21  7 15  0   20  7 14  0             137055.6868  -0.0237  0.050  -0.0238 0.04  
  91: 20  7 13  0   19  7 12  0             137059.0785  -0.0251  0.050  -0.0251 0.04  
  92: 20  8 13  0   19  8 12  0             137059.0785  -0.0251  0.050  -0.0251 0.04  
  93: 20  7 13  0   19  8 12  0             137059.0785  -0.0251  0.050  -0.0251 0.46  
  94: 20  8 13  0   19  7 12  0             137059.0785  -0.0251  0.050  -0.0251 0.46  
  95: 19  8 11  0   18  9 10  0             137065.8186  -0.0632  0.050  -0.0633 0.46  
  96: 19  9 11  0   18  9 10  0             137065.8186  -0.0632  0.050  -0.0633 0.04  
  97: 19  8 11  0   18  8 10  0             137065.8186  -0.0632  0.050  -0.0633 0.04  
  98: 19  9 11  0   18  8 10  0             137065.8186  -0.0632  0.050  -0.0633 0.46  
  99: 18 10  9  0   17  9  8  0             137081.7863   0.0264  0.050   0.0276 0.46  
 100: 18  9  9  0   17  9  8  0             137081.7863   0.0265  0.050   0.0276 0.04  
 101: 18 10  9  0   17 10  8  0             137081.7863   0.0285  0.050   0.0276 0.04  
 102: 18  9  9  0   17 10  8  0             137081.7863   0.0286  0.050   0.0276 0.46  
 103: 17 10  7  0   16 11  6  0             137127.3995  -0.0375  0.050               
 104: 17 11  7  0   16 10  6  0             137129.3412   0.0990  0.050               
 105: 14 14  1  0   13 13  0  0             141067.2967   0.0057  0.050               
 106: 14 14  0  0   13 13  1  0             141286.8677   0.0172  0.050               
 107: 52 24 28  0   52 24 29  0             141723.0761   0.0215  0.050   0.0215 0.04  
 108: 52 24 28  0   52 23 29  0             141723.0761   0.0215  0.050   0.0215 0.46  
 109: 52 25 28  0   52 23 29  0             141723.0761   0.0215  0.050   0.0215 0.04  
 110: 52 25 28  0   52 24 29  0             141723.0761   0.0215  0.050   0.0215 0.46  
 111: 51 23 28  0   51 22 29  0             141746.8156   0.0156  0.050   0.0157 0.46  
 112: 51 24 28  0   51 22 29  0             141746.8156   0.0156  0.050   0.0157 0.04  
 113: 51 24 28  0   51 23 29  0             141746.8156   0.0156  0.050   0.0157 0.46  
 114: 51 23 28  0   51 23 29  0             141746.8156   0.0156  0.050   0.0157 0.04  
 115: 50 22 28  0   50 21 29  0             141769.5484   0.0412  0.050   0.0413 0.46  
 116: 50 23 28  0   50 21 29  0             141769.5484   0.0412  0.050   0.0413 0.04  
 117: 50 23 28  0   50 22 29  0             141769.5484   0.0412  0.050   0.0413 0.46  
 118: 50 22 28  0   50 22 29  0             141769.5484   0.0412  0.050   0.0413 0.04  
 119: 49 21 28  0   49 20 29  0             141791.2137   0.0031  0.050   0.0031 0.46  
 120: 49 22 28  0   49 20 29  0             141791.2137   0.0031  0.050   0.0031 0.04  
 121: 49 22 28  0   49 21 29  0             141791.2137   0.0031  0.050   0.0031 0.46  
 122: 49 21 28  0   49 21 29  0             141791.2137   0.0031  0.050   0.0031 0.04  
 123: 48 20 28  0   48 19 29  0             141811.9577   0.0138  0.050   0.0139 0.46  
 124: 48 21 28  0   48 20 29  0             141811.9577   0.0138  0.050   0.0139 0.46  
 125: 48 21 28  0   48 19 29  0             141811.9577   0.0138  0.050   0.0139 0.04  
 126: 48 20 28  0   48 20 29  0             141811.9577   0.0138  0.050   0.0139 0.04  
 127: 47 20 28  0   47 19 29  0             141831.7153  -0.0242  0.050  -0.0242 0.46  
 128: 47 20 28  0   47 18 29  0             141831.7153  -0.0242  0.050  -0.0242 0.04  
 129: 47 19 28  0   47 19 29  0             141831.7153  -0.0242  0.050  -0.0242 0.04  
 130: 47 19 28  0   47 18 29  0             141831.7153  -0.0242  0.050  -0.0242 0.46  
 131: 46 18 28  0   46 17 29  0             141850.6538   0.0238  0.050   0.0239 0.46  
 132: 46 18 28  0   46 18 29  0             141850.6538   0.0238  0.050   0.0239 0.04  
 133: 46 19 28  0   46 18 29  0             141850.6538   0.0238  0.050   0.0239 0.46  
 134: 46 19 28  0   46 17 29  0             141850.6538   0.0238  0.050   0.0239 0.04  
 135: 44 16 28  0   44 15 29  0             141885.8221   0.0029  0.050   0.0030 0.46  
 136: 44 16 28  0   44 16 29  0             141885.8221   0.0029  0.050   0.0030 0.04  
 137: 44 17 28  0   44 16 29  0             141885.8221   0.0029  0.050   0.0030 0.46  
 138: 44 17 28  0   44 15 29  0             141885.8221   0.0029  0.050   0.0030 0.04  
 139: 43 15 28  0   43 14 29  0             141902.2604   0.0816  0.050   0.0817 0.46  
 140: 43 16 28  0   43 15 29  0             141902.2604   0.0816  0.050   0.0817 0.46  
 141: 43 16 28  0   43 14 29  0             141902.2604   0.0816  0.050   0.0817 0.04  
 142: 43 15 28  0   43 15 29  0             141902.2604   0.0816  0.050   0.0817 0.04  
 143: 41 13 28  0   41 12 29  0             141932.5375  -0.0364  0.050  -0.0364 0.46  
 144: 41 14 28  0   41 13 29  0             141932.5375  -0.0364  0.050  -0.0364 0.46  
 145: 41 14 28  0   41 12 29  0             141932.5375  -0.0364  0.050  -0.0364 0.04  
 146: 41 13 28  0   41 13 29  0             141932.5375  -0.0364  0.050  -0.0364 0.04  
 147: 40 12 28  0   40 11 29  0             141946.7144   0.0484  0.050   0.0484 0.46  
 148: 40 12 28  0   40 12 29  0             141946.7144   0.0484  0.050   0.0484 0.04  
 149: 40 13 28  0   40 12 29  0             141946.7144   0.0484  0.050   0.0484 0.46  
 150: 40 13 28  0   40 11 29  0             141946.7144   0.0484  0.050   0.0484 0.04  
 151: 39 11 28  0   39 10 29  0             141960.0628   0.0053  0.050   0.0053 0.46  
 152: 39 12 28  0   39 11 29  0             141960.0628   0.0053  0.050   0.0053 0.46  
 153: 39 12 28  0   39 10 29  0             141960.0628   0.0053  0.050   0.0053 0.04  
 154: 39 11 28  0   39 11 29  0             141960.0628   0.0053  0.050   0.0053 0.04  
 155: 34  7 28  0   34  6 29  0             142017.3416  -0.0689  0.050  -0.0690 0.46  
 156: 34  7 28  0   34  5 29  0             142017.3416  -0.0689  0.050  -0.0690 0.04  
 157: 34  6 28  0   34  6 29  0             142017.3416  -0.0689  0.050  -0.0690 0.04  
 158: 34  6 28  0   34  5 29  0             142017.3416  -0.0689  0.050  -0.0690 0.46  
 159: 33  6 28  0   33  4 29  0             142027.2177   0.0860  0.050   0.0861 0.04  
 160: 33  5 28  0   33  4 29  0             142027.2177   0.0860  0.050   0.0861 0.46  
 161: 33  5 28  0   33  5 29  0             142027.2177   0.0860  0.050   0.0861 0.04  
 162: 33  6 28  0   33  5 29  0             142027.2177   0.0860  0.050   0.0861 0.46  
 163: 28  1 28  0   27  1 27  0             142031.3051  -0.0036  0.050  -0.0036 0.04  
 164: 28  0 28  0   27  1 27  0             142031.3051  -0.0036  0.050  -0.0036 0.46  
 165: 28  0 28  0   27  0 27  0             142031.3051  -0.0036  0.050  -0.0036 0.04  
 166: 28  1 28  0   27  0 27  0             142031.3051  -0.0036  0.050  -0.0036 0.46  
 167: 27  2 26  0   26  2 25  0             142032.4409  -0.0067  0.050  -0.0067 0.04  
 168: 27  1 26  0   26  2 25  0             142032.4409  -0.0067  0.050  -0.0067 0.46  
 169: 27  1 26  0   26  1 25  0             142032.4409  -0.0067  0.050  -0.0067 0.04  
 170: 27  2 26  0   26  1 25  0             142032.4409  -0.0067  0.050  -0.0067 0.46  
 171: 26  3 24  0   25  3 23  0             142033.4711   0.0185  0.050   0.0185 0.07  
 172: 26  2 24  0   25  3 23  0             142033.4711   0.0185  0.050   0.0185 0.85  
 173: 26  2 24  0   25  2 23  0             142033.4711   0.0185  0.050   0.0185 0.07  
 174: 25  4 22  0   24  4 21  0             142034.3800  -0.0187  0.050  -0.0188 0.04  
 175: 25  4 22  0   24  3 21  0             142034.3800  -0.0187  0.050  -0.0188 0.46  
 176: 25  3 22  0   24  4 21  0             142034.3800  -0.0187  0.050  -0.0188 0.46  
 177: 25  3 22  0   24  3 21  0             142034.3800  -0.0187  0.050  -0.0188 0.04  
 178: 24  5 20  0   23  5 19  0             142035.3876  -0.0052  0.050  -0.0053 0.04  
 179: 24  5 20  0   23  4 19  0             142035.3876  -0.0052  0.050  -0.0053 0.46  
 180: 24  4 20  0   23  5 19  0             142035.3876  -0.0052  0.050  -0.0053 0.46  
 181: 24  4 20  0   23  4 19  0             142035.3876  -0.0052  0.050  -0.0053 0.04  
 182: 23  5 18  0   22  5 17  0             142036.5628  -0.0417  0.050  -0.0418 0.04  
 183: 23  5 18  0   22  6 17  0             142036.5628  -0.0417  0.050  -0.0418 0.46  
 184: 23  6 18  0   22  6 17  0             142036.5628  -0.0417  0.050  -0.0418 0.04  
 185: 23  6 18  0   22  5 17  0             142036.5628  -0.0417  0.050  -0.0418 0.46  
 186: 22  6 16  0   21  6 15  0             142038.3020  -0.0376  0.050  -0.0376 0.50  
 187: 22  7 16  0   21  7 15  0             142038.3020  -0.0376  0.050  -0.0376 0.50  
 188: 21  8 14  0   20  8 13  0             142041.2605   0.0440  0.050   0.0440 0.04  
 189: 21  8 14  0   20  7 13  0             142041.2605   0.0440  0.050   0.0440 0.46  
 190: 21  7 14  0   20  8 13  0             142041.2605   0.0440  0.050   0.0440 0.46  
 191: 21  7 14  0   20  7 13  0             142041.2605   0.0440  0.050   0.0440 0.04  
 192: 20  8 12  0   19  8 11  0             142046.6554   0.0000  0.050  -0.0001 0.04  
 193: 20  9 12  0   19  9 11  0             142046.6554   0.0000  0.050  -0.0001 0.04  
 194: 20  9 12  0   19  8 11  0             142046.6554   0.0000  0.050  -0.0001 0.46  
 195: 20  8 12  0   19  9 11  0             142046.6554   0.0000  0.050  -0.0001 0.46  
 196: 19  9 10  0   18  9  9  0             142058.4827   0.0397  0.050   0.0398 0.04  
 197: 19  9 10  0   18 10  9  0             142058.4827   0.0398  0.050   0.0398 0.46  
 198: 19 10 10  0   18 10  9  0             142058.4827   0.0398  0.050   0.0398 0.04  
 199: 19 10 10  0   18  9  9  0             142058.4827   0.0397  0.050   0.0398 0.46  
 200: 18 11  8  0   17 10  7  0             142088.9409  -0.0867  0.050  -0.0314 0.46  
 201: 18 10  8  0   17 10  7  0             142088.9409  -0.0811  0.050  -0.0314 0.04  
 202: 18 11  8  0   17 11  7  0             142088.9409   0.0183  0.050  -0.0314 0.04  
 203: 18 10  8  0   17 11  7  0             142088.9409   0.0239  0.050  -0.0314 0.46  
 204: 17 11  6  0   16 12  5  0             142172.6640   0.0349  0.050               
 205: 17 12  6  0   16 11  5  0             142218.8749   0.0195  0.050               
 206: 60 32 29  0   60 30 30  0             146509.7609  -0.0371  0.050  -0.0371 0.04  
 207: 60 32 29  0   60 31 30  0             146509.7609  -0.0371  0.050  -0.0371 0.46  
 208: 60 31 29  0   60 31 30  0             146509.7609  -0.0371  0.050  -0.0371 0.04  
 209: 60 31 29  0   60 30 30  0             146509.7609  -0.0371  0.050  -0.0371 0.46  
 210: 59 30 29  0   59 29 30  0             146541.1818   0.0537  0.050   0.0538 0.46  
 211: 59 31 29  0   59 29 30  0             146541.1818   0.0537  0.050   0.0538 0.04  
 212: 59 31 29  0   59 30 30  0             146541.1818   0.0537  0.050   0.0538 0.46  
 213: 59 30 29  0   59 30 30  0             146541.1818   0.0537  0.050   0.0538 0.04  
 214: 57 28 29  0   57 27 30  0             146600.1595   0.0130  0.050   0.0130 0.46  
 215: 57 29 29  0   57 28 30  0             146600.1595   0.0130  0.050   0.0130 0.46  
 216: 57 29 29  0   57 27 30  0             146600.1595   0.0130  0.050   0.0130 0.04  
 217: 57 28 29  0   57 28 30  0             146600.1595   0.0130  0.050   0.0130 0.04  
 218: 55 26 29  0   55 25 30  0             146654.5958   0.0487  0.050   0.0487 0.46  
 219: 55 27 29  0   55 26 30  0             146654.5958   0.0487  0.050   0.0487 0.46  
 220: 55 27 29  0   55 25 30  0             146654.5958   0.0487  0.050   0.0487 0.04  
 221: 55 26 29  0   55 26 30  0             146654.5958   0.0487  0.050   0.0487 0.04  
 222: 54 26 29  0   54 24 30  0             146680.0702  -0.0321  0.050  -0.0322 0.04  
 223: 54 26 29  0   54 25 30  0             146680.0702  -0.0321  0.050  -0.0322 0.46  
 224: 54 25 29  0   54 25 30  0             146680.0702  -0.0321  0.050  -0.0322 0.04  
 225: 54 25 29  0   54 24 30  0             146680.0702  -0.0321  0.050  -0.0322 0.46  
 226: 53 25 29  0   53 24 30  0             146704.6767   0.0710  0.050   0.0710 0.46  
 227: 53 25 29  0   53 23 30  0             146704.6767   0.0710  0.050   0.0710 0.04  
 228: 53 24 29  0   53 24 30  0             146704.6767   0.0710  0.050   0.0710 0.04  
 229: 53 24 29  0   53 23 30  0             146704.6767   0.0710  0.050   0.0710 0.46  
 230: 52 23 29  0   52 22 30  0             146728.0617  -0.0281  0.050  -0.0281 0.46  
 231: 52 24 29  0   52 23 30  0             146728.0617  -0.0281  0.050  -0.0281 0.46  
 232: 52 24 29  0   52 22 30  0             146728.0617  -0.0281  0.050  -0.0281 0.04  
 233: 52 23 29  0   52 23 30  0             146728.0617  -0.0281  0.050  -0.0281 0.04  
 234: 51 23 29  0   51 22 30  0             146750.6199   0.0330  0.050   0.0330 0.46  
 235: 51 23 29  0   51 21 30  0             146750.6199   0.0330  0.050   0.0330 0.04  
 236: 51 22 29  0   51 22 30  0             146750.6199   0.0330  0.050   0.0330 0.04  
 237: 51 22 29  0   51 21 30  0             146750.6199   0.0330  0.050   0.0330 0.46  
 238: 50 21 29  0   50 20 30  0             146772.1129  -0.0152  0.050  -0.0153 0.46  
 239: 50 22 29  0   50 21 30  0             146772.1129  -0.0152  0.050  -0.0153 0.46  
 240: 50 22 29  0   50 20 30  0             146772.1129  -0.0152  0.050  -0.0153 0.04  
 241: 50 21 29  0   50 21 30  0             146772.1129  -0.0152  0.050  -0.0153 0.04  
 242: 49 20 29  0   49 19 30  0             146792.7492   0.0046  0.050   0.0046 0.46  
 243: 49 21 29  0   49 19 30  0             146792.7492   0.0046  0.050   0.0046 0.04  
 244: 49 21 29  0   49 20 30  0             146792.7492   0.0046  0.050   0.0046 0.46  
 245: 49 20 29  0   49 20 30  0             146792.7492   0.0046  0.050   0.0046 0.04  
 246: 47 18 29  0   47 17 30  0             146831.3686   0.0462  0.050   0.0463 0.46  
 247: 47 19 29  0   47 17 30  0             146831.3686   0.0462  0.050   0.0463 0.04  
 248: 47 19 29  0   47 18 30  0             146831.3686   0.0462  0.050   0.0463 0.46  
 249: 47 18 29  0   47 18 30  0             146831.3686   0.0462  0.050   0.0463 0.04  
 250: 45 16 29  0   45 15 30  0             146866.5489  -0.0041  0.050  -0.0042 0.46  
 251: 45 17 29  0   45 15 30  0             146866.5489  -0.0041  0.050  -0.0042 0.04  
 252: 45 17 29  0   45 16 30  0             146866.5489  -0.0041  0.050  -0.0042 0.46  
 253: 45 16 29  0   45 16 30  0             146866.5489  -0.0041  0.050  -0.0042 0.04  
 254: 44 15 29  0   44 14 30  0             146882.9192  -0.0642  0.050  -0.0643 0.46  
 255: 44 16 29  0   44 15 30  0             146882.9192  -0.0642  0.050  -0.0643 0.46  
 256: 44 16 29  0   44 14 30  0             146882.9192  -0.0642  0.050  -0.0643 0.04  
 257: 44 15 29  0   44 15 30  0             146882.9192  -0.0642  0.050  -0.0643 0.04  
 258: 43 14 29  0   43 13 30  0             146898.6534  -0.0064  0.050  -0.0065 0.46  
 259: 43 15 29  0   43 14 30  0             146898.6534  -0.0064  0.050  -0.0065 0.46  
 260: 43 15 29  0   43 13 30  0             146898.6534  -0.0064  0.050  -0.0065 0.04  
 261: 43 14 29  0   43 14 30  0             146898.6534  -0.0064  0.050  -0.0065 0.04  
 262: 41 12 29  0   41 11 30  0             146927.8403  -0.0154  0.050  -0.0155 0.46  
 263: 41 13 29  0   41 12 30  0             146927.8403  -0.0154  0.050  -0.0155 0.46  
 264: 41 13 29  0   41 11 30  0             146927.8403  -0.0154  0.050  -0.0155 0.04  
 265: 41 12 29  0   41 12 30  0             146927.8403  -0.0154  0.050  -0.0155 0.04  
 266: 40 11 29  0   40 10 30  0             146941.4016  -0.0242  0.050  -0.0242 0.46  
 267: 40 12 29  0   40 11 30  0             146941.4016  -0.0242  0.050  -0.0242 0.46  
 268: 40 12 29  0   40 10 30  0             146941.4016  -0.0242  0.050  -0.0242 0.04  
 269: 40 11 29  0   40 11 30  0             146941.4016  -0.0242  0.050  -0.0242 0.04  
 270: 38  9 29  0   38  8 30  0             146966.6383   0.0054  0.050   0.0055 0.46  
 271: 38 10 29  0   38  9 30  0             146966.6383   0.0054  0.050   0.0055 0.46  
 272: 38 10 29  0   38  8 30  0             146966.6383   0.0054  0.050   0.0055 0.04  
 273: 38  9 29  0   38  9 30  0             146966.6383   0.0054  0.050   0.0055 0.04  
 274: 36  7 29  0   36  6 30  0             146989.4836   0.0655  0.050   0.0655 0.46  
 275: 36  8 29  0   36  6 30  0             146989.4836   0.0655  0.050   0.0655 0.04  
 276: 36  8 29  0   36  7 30  0             146989.4836   0.0655  0.050   0.0655 0.46  
 277: 36  7 29  0   36  7 30  0             146989.4836   0.0655  0.050   0.0655 0.04  
 278: 29  1 29  0   28  1 28  0             147014.3168  -0.0233  0.050  -0.0234 0.04  
 279: 29  0 29  0   28  1 28  0             147014.3168  -0.0233  0.050  -0.0234 0.46  
 280: 29  0 29  0   28  0 28  0             147014.3168  -0.0233  0.050  -0.0234 0.04  
 281: 29  1 29  0   28  0 28  0             147014.3168  -0.0233  0.050  -0.0234 0.46  
 282: 28  2 27  0   27  2 26  0             147015.4443  -0.0273  0.050  -0.0274 0.04  
 283: 28  2 27  0   27  1 26  0             147015.4443  -0.0273  0.050  -0.0274 0.46  
 284: 28  1 27  0   27  1 26  0             147015.4443  -0.0273  0.050  -0.0274 0.04  
 285: 28  1 27  0   27  2 26  0             147015.4443  -0.0273  0.050  -0.0274 0.46  
 286: 27  3 25  0   26  3 24  0             147016.4346  -0.0247  0.050  -0.0248 0.04  
 287: 27  2 25  0   26  3 24  0             147016.4346  -0.0247  0.050  -0.0248 0.46  
 288: 27  2 25  0   26  2 24  0             147016.4346  -0.0247  0.050  -0.0248 0.04  
 289: 27  3 25  0   26  2 24  0             147016.4346  -0.0247  0.050  -0.0248 0.46  
 290: 26  4 23  0   25  3 22  0             147017.3612  -0.0131  0.050  -0.0131 0.46  
 291: 26  3 23  0   25  3 22  0             147017.3612  -0.0131  0.050  -0.0131 0.04  
 292: 26  3 23  0   25  4 22  0             147017.3612  -0.0131  0.050  -0.0131 0.46  
 293: 26  4 23  0   25  4 22  0             147017.3612  -0.0131  0.050  -0.0131 0.04  
 294: 25  4 21  0   24  5 20  0             147018.3340   0.0196  0.050   0.0197 0.46  
 295: 25  4 21  0   24  4 20  0             147018.3340   0.0196  0.050   0.0197 0.04  
 296: 25  5 21  0   24  4 20  0             147018.3340   0.0196  0.050   0.0197 0.46  
 297: 25  5 21  0   24  5 20  0             147018.3340   0.0196  0.050   0.0197 0.04  
 298: 24  6 19  0   23  6 18  0             147019.4293   0.0000  0.050  -0.0001 0.04  
 299: 24  6 19  0   23  5 18  0             147019.4293   0.0000  0.050  -0.0001 0.46  
 300: 24  5 19  0   23  6 18  0             147019.4293   0.0000  0.050  -0.0001 0.46  
 301: 24  5 19  0   23  5 18  0             147019.4293   0.0000  0.050  -0.0001 0.04  
 302: 23  6 17  0   22  6 16  0             147020.9821   0.0060  0.050   0.0060 0.04  
 303: 23  6 17  0   22  7 16  0             147020.9821   0.0060  0.050   0.0060 0.46  
 304: 23  7 17  0   22  6 16  0             147020.9821   0.0060  0.050   0.0060 0.46  
 305: 23  7 17  0   22  7 16  0             147020.9821   0.0060  0.050   0.0060 0.04  
 306: 22  8 15  0   21  7 14  0             147023.4220  -0.0263  0.050  -0.0263 0.46  
 307: 22  7 15  0   21  7 14  0             147023.4220  -0.0263  0.050  -0.0263 0.04  
 308: 22  7 15  0   21  8 14  0             147023.4220  -0.0263  0.050  -0.0263 0.46  
 309: 22  8 15  0   21  8 14  0             147023.4220  -0.0263  0.050  -0.0263 0.04  
 310: 21  8 13  0   20  8 12  0             147027.9105  -0.0011  0.050  -0.0011 0.04  
 311: 21  8 13  0   20  9 12  0             147027.9105  -0.0011  0.050  -0.0011 0.46  
 312: 21  9 13  0   20  9 12  0             147027.9105  -0.0011  0.050  -0.0011 0.04  
 313: 21  9 13  0   20  8 12  0             147027.9105  -0.0011  0.050  -0.0011 0.46  
 314: 20  9 11  0   19  9 10  0             147037.0170   0.0252  0.050   0.0253 0.04  
 315: 20  9 11  0   19 10 10  0             147037.0170   0.0252  0.050   0.0253 0.46  
 316: 20 10 11  0   19  9 10  0             147037.0170   0.0252  0.050   0.0253 0.46  
 317: 20 10 11  0   19 10 10  0             147037.0170   0.0252  0.050   0.0253 0.04  
 318: 18 11  7  0   17 12  6  0             147119.3114   0.0665  0.050               
 319: 18 12  7  0   17 11  6  0             147123.0271   0.0204  0.050               
 320: 15 14  2  0   14 13  1  0             148629.3184  -0.0176  0.050               
 321: 15 15  1  0   14 14  0  0             151232.2636  -0.0209  0.050               
 322: 15 14  1  0   14 13  2  0             151365.5994  -0.0080  0.050               
 323: 15 15  0  0   14 14  1  0             151380.7124  -0.0134  0.050               
 324: 62 33 30  0   62 32 31  0             151461.2397  -0.0386  0.050  -0.0386 0.46  
 325: 62 33 30  0   62 31 31  0             151461.2397  -0.0386  0.050  -0.0386 0.04  
 326: 62 32 30  0   62 32 31  0             151461.2397  -0.0386  0.050  -0.0386 0.04  
 327: 62 32 30  0   62 31 31  0             151461.2397  -0.0386  0.050  -0.0386 0.46  
 328: 60 31 30  0   60 30 31  0             151523.9552  -0.0262  0.050  -0.0262 0.46  
 329: 60 31 30  0   60 29 31  0             151523.9552  -0.0262  0.050  -0.0262 0.04  
 330: 60 30 30  0   60 30 31  0             151523.9552  -0.0262  0.050  -0.0262 0.04  
 331: 60 30 30  0   60 29 31  0             151523.9552  -0.0262  0.050  -0.0262 0.46  
 332: 59 29 30  0   59 28 31  0             151553.5590  -0.0154  0.050  -0.0154 0.46  
 333: 59 30 30  0   59 29 31  0             151553.5590  -0.0154  0.050  -0.0154 0.46  
 334: 59 30 30  0   59 28 31  0             151553.5590  -0.0154  0.050  -0.0154 0.04  
 335: 59 29 30  0   59 29 31  0             151553.5590  -0.0154  0.050  -0.0154 0.04  
 336: 58 28 30  0   58 27 31  0             151582.0016  -0.0378  0.050  -0.0379 0.46  
 337: 58 29 30  0   58 28 31  0             151582.0016  -0.0378  0.050  -0.0379 0.46  
 338: 58 29 30  0   58 27 31  0             151582.0016  -0.0378  0.050  -0.0379 0.04  
 339: 58 28 30  0   58 28 31  0             151582.0016  -0.0378  0.050  -0.0379 0.04  
 340: 57 27 30  0   57 26 31  0             151609.4150   0.0059  0.050   0.0059 0.46  
 341: 57 28 30  0   57 27 31  0             151609.4150   0.0059  0.050   0.0059 0.46  
 342: 57 28 30  0   57 26 31  0             151609.4150   0.0059  0.050   0.0059 0.04  
 343: 57 27 30  0   57 27 31  0             151609.4150   0.0059  0.050   0.0059 0.04  
 344: 55 25 30  0   55 24 31  0             151661.0722   0.0829  0.050   0.0829 0.46  
 345: 55 26 30  0   55 25 31  0             151661.0722   0.0829  0.050   0.0829 0.46  
 346: 55 26 30  0   55 24 31  0             151661.0722   0.0829  0.050   0.0829 0.04  
 347: 55 25 30  0   55 25 31  0             151661.0722   0.0829  0.050   0.0829 0.04  
 348: 54 25 30  0   54 24 31  0             151685.3551   0.0932  0.050   0.0932 0.46  
 349: 54 25 30  0   54 23 31  0             151685.3551   0.0932  0.050   0.0932 0.04  
 350: 54 24 30  0   54 24 31  0             151685.3551   0.0932  0.050   0.0932 0.04  
 351: 54 24 30  0   54 23 31  0             151685.3551   0.0932  0.050   0.0932 0.46  
 352: 53 23 30  0   53 23 31  0             151708.5200  -0.0429  0.050  -0.0429 0.04  
 353: 53 23 30  0   53 22 31  0             151708.5200  -0.0429  0.050  -0.0429 0.46  
 354: 53 24 30  0   53 23 31  0             151708.5200  -0.0429  0.050  -0.0429 0.46  
 355: 53 24 30  0   53 22 31  0             151708.5200  -0.0429  0.050  -0.0429 0.04  
 356: 50 21 30  0   50 20 31  0             151772.9782   0.0487  0.050   0.0487 0.46  
 357: 50 21 30  0   50 19 31  0             151772.9782   0.0487  0.050   0.0487 0.04  
 358: 50 20 30  0   50 20 31  0             151772.9782   0.0487  0.050   0.0487 0.04  
 359: 50 20 30  0   50 19 31  0             151772.9782   0.0487  0.050   0.0487 0.46  
 360: 49 19 30  0   49 19 31  0             151792.6520   0.0181  0.050   0.0182 0.04  
 361: 49 19 30  0   49 18 31  0             151792.6520   0.0181  0.050   0.0182 0.46  
 362: 49 20 30  0   49 19 31  0             151792.6520   0.0181  0.050   0.0182 0.46  
 363: 49 20 30  0   49 18 31  0             151792.6520   0.0181  0.050   0.0182 0.04  
 364: 48 18 30  0   48 17 31  0             151811.4994  -0.0087  0.050  -0.0088 0.46  
 365: 48 19 30  0   48 18 31  0             151811.4994  -0.0087  0.050  -0.0088 0.46  
 366: 48 19 30  0   48 17 31  0             151811.4994  -0.0087  0.050  -0.0088 0.04  
 367: 48 18 30  0   48 18 31  0             151811.4994  -0.0087  0.050  -0.0088 0.04  
 368: 47 17 30  0   47 16 31  0             151829.6451   0.0658  0.050   0.0659 0.46  
 369: 47 18 30  0   47 17 31  0             151829.6451   0.0658  0.050   0.0659 0.46  
 370: 47 18 30  0   47 16 31  0             151829.6451   0.0658  0.050   0.0659 0.04  
 371: 47 17 30  0   47 17 31  0             151829.6451   0.0658  0.050   0.0659 0.04  
 372: 45 15 30  0   45 14 31  0             151863.5029   0.0881  0.050   0.0882 0.46  
 373: 45 16 30  0   45 15 31  0             151863.5029   0.0881  0.050   0.0882 0.46  
 374: 45 16 30  0   45 14 31  0             151863.5029   0.0881  0.050   0.0882 0.04  
 375: 45 15 30  0   45 15 31  0             151863.5029   0.0881  0.050   0.0882 0.04  
 376: 44 15 30  0   44 14 31  0             151879.2245  -0.0050  0.050  -0.0050 0.46  
 377: 44 15 30  0   44 13 31  0             151879.2245  -0.0050  0.050  -0.0050 0.04  
 378: 44 14 30  0   44 14 31  0             151879.2245  -0.0050  0.050  -0.0050 0.04  
 379: 44 14 30  0   44 13 31  0             151879.2245  -0.0050  0.050  -0.0050 0.46  
 380: 43 13 30  0   43 12 31  0             151894.3300  -0.0115  0.050  -0.0115 0.46  
 381: 43 14 30  0   43 13 31  0             151894.3300  -0.0115  0.050  -0.0115 0.46  
 382: 43 14 30  0   43 12 31  0             151894.3300  -0.0115  0.050  -0.0115 0.04  
 383: 43 13 30  0   43 13 31  0             151894.3300  -0.0115  0.050  -0.0115 0.04  
 384: 42 12 30  0   42 11 31  0             151908.7947   0.0202  0.050   0.0202 0.46  
 385: 42 13 30  0   42 12 31  0             151908.7947   0.0202  0.050   0.0202 0.46  
 386: 42 13 30  0   42 11 31  0             151908.7947   0.0202  0.050   0.0202 0.04  
 387: 42 12 30  0   42 12 31  0             151908.7947   0.0202  0.050   0.0202 0.04  
 388: 41 11 30  0   41 10 31  0             151922.5714   0.0197  0.050   0.0197 0.46  
 389: 41 12 30  0   41 11 31  0             151922.5714   0.0197  0.050   0.0197 0.46  
 390: 41 12 30  0   41 10 31  0             151922.5714   0.0197  0.050   0.0197 0.04  
 391: 41 11 30  0   41 11 31  0             151922.5714   0.0197  0.050   0.0197 0.04  
 392: 39 10 30  0   39  9 31  0             151948.2448   0.0163  0.050   0.0163 0.46  
 393: 39 10 30  0   39  8 31  0             151948.2448   0.0163  0.050   0.0163 0.04  
 394: 39  9 30  0   39  9 31  0             151948.2448   0.0163  0.050   0.0163 0.04  
 395: 39  9 30  0   39  8 31  0             151948.2448   0.0163  0.050   0.0163 0.46  
 396: 30  1 30  0   29  1 29  0             151997.3005  -0.0193  0.050  -0.0194 0.04  
 397: 30  0 30  0   29  1 29  0             151997.3005  -0.0193  0.050  -0.0194 0.46  
 398: 30  0 30  0   29  0 29  0             151997.3005  -0.0193  0.050  -0.0194 0.04  
 399: 30  1 30  0   29  0 29  0             151997.3005  -0.0193  0.050  -0.0194 0.46  
 400: 29  2 28  0   28  2 27  0             151998.4243  -0.0198  0.050  -0.0198 0.04  
 401: 29  1 28  0   28  2 27  0             151998.4243  -0.0198  0.050  -0.0198 0.46  
 402: 29  1 28  0   28  1 27  0             151998.4243  -0.0198  0.050  -0.0198 0.04  
 403: 29  2 28  0   28  1 27  0             151998.4243  -0.0198  0.050  -0.0198 0.46  
 404: 28  3 26  0   27  3 25  0             151999.4020  -0.0128  0.050  -0.0128 0.04  
 405: 28  2 26  0   27  3 25  0             151999.4020  -0.0128  0.050  -0.0128 0.46  
 406: 28  2 26  0   27  2 25  0             151999.4020  -0.0128  0.050  -0.0128 0.04  
 407: 28  3 26  0   27  2 25  0             151999.4020  -0.0128  0.050  -0.0128 0.46  
 408: 27  4 24  0   26  3 23  0             152000.3009   0.0010  0.050   0.0011 0.46  
 409: 27  3 24  0   26  3 23  0             152000.3009   0.0010  0.050   0.0011 0.04  
 410: 27  3 24  0   26  4 23  0             152000.3009   0.0010  0.050   0.0011 0.46  
 411: 27  4 24  0   26  4 23  0             152000.3009   0.0010  0.050   0.0011 0.04  
 412: 25  6 20  0   24  5 19  0             152002.2495   0.0315  0.050   0.0316 0.46  
 413: 25  5 20  0   24  5 19  0             152002.2495   0.0315  0.050   0.0316 0.04  
 414: 25  5 20  0   24  6 19  0             152002.2495   0.0315  0.050   0.0316 0.46  
 415: 25  6 20  0   24  6 19  0             152002.2495   0.0315  0.050   0.0316 0.04  
 416: 24  6 18  0   23  6 17  0             152003.6120   0.0076  0.050   0.0077 0.04  
 417: 24  6 18  0   23  7 17  0             152003.6120   0.0076  0.050   0.0077 0.46  
 418: 24  7 18  0   23  7 17  0             152003.6120   0.0076  0.050   0.0077 0.04  
 419: 24  7 18  0   23  6 17  0             152003.6120   0.0076  0.050   0.0077 0.46  
 420: 23  7 16  0   22  7 15  0             152005.7269  -0.0239  0.050  -0.0240 0.04  
 421: 23  7 16  0   22  8 15  0             152005.7269  -0.0239  0.050  -0.0240 0.46  
 422: 23  8 16  0   22  7 15  0             152005.7269  -0.0239  0.050  -0.0240 0.46  
 423: 23  8 16  0   22  8 15  0             152005.7269  -0.0239  0.050  -0.0240 0.04  
 424: 22  8 14  0   21  8 13  0             152009.4679  -0.0110  0.050  -0.0110 0.04  
 425: 22  9 14  0   21  8 13  0             152009.4679  -0.0110  0.050  -0.0110 0.46  
 426: 22  9 14  0   21  9 13  0             152009.4679  -0.0110  0.050  -0.0110 0.04  
 427: 22  8 14  0   21  9 13  0             152009.4679  -0.0110  0.050  -0.0110 0.46  
 428: 21 10 12  0   20  9 11  0             152016.6683  -0.0101  0.050  -0.0101 0.46  
 429: 21 10 12  0   20 10 11  0             152016.6683  -0.0101  0.050  -0.0101 0.04  
 430: 21  9 12  0   20 10 11  0             152016.6683  -0.0101  0.050  -0.0101 0.46  
 431: 21  9 12  0   20  9 11  0             152016.6683  -0.0101  0.050  -0.0101 0.04  
 432: 20 11 10  0   19 10  9  0             152032.4334   0.0486  0.050   0.0488 0.46  
 433: 20 10 10  0   19 10  9  0             152032.4334   0.0487  0.050   0.0488 0.04  
 434: 20 10 10  0   19 11  9  0             152032.4334   0.0489  0.050   0.0488 0.46  
 435: 20 11 10  0   19 11  9  0             152032.4334   0.0489  0.050   0.0488 0.04  
 436: 19 12  8  0   18 11  7  0             152073.1782  -0.0370  0.050   0.0885 0.45  
 437: 19 11  8  0   18 11  7  0             152073.1782  -0.0233  0.050   0.0885 0.05  
 438: 19 12  8  0   18 12  7  0             152073.1782   0.2003  0.050   0.0885 0.05  
 439: 19 11  8  0   18 12  7  0             152073.1782   0.2139  0.050   0.0885 0.45  
 440: 60 30 31  0   60 29 32  0             156534.6931   0.0352  0.050   0.0353 0.46  
 441: 60 30 31  0   60 28 32  0             156534.6931   0.0352  0.050   0.0353 0.04  
 442: 60 29 31  0   60 29 32  0             156534.6931   0.0352  0.050   0.0353 0.04  
 443: 60 29 31  0   60 28 32  0             156534.6931   0.0352  0.050   0.0353 0.46  
 444: 59 28 31  0   59 27 32  0             156562.7261  -0.0466  0.050  -0.0466 0.46  
 445: 59 29 31  0   59 28 32  0             156562.7261  -0.0466  0.050  -0.0466 0.46  
 446: 59 29 31  0   59 27 32  0             156562.7261  -0.0466  0.050  -0.0466 0.04  
 447: 59 28 31  0   59 28 32  0             156562.7261  -0.0466  0.050  -0.0466 0.04  
 448: 58 27 31  0   58 26 32  0             156589.9117   0.0672  0.050   0.0672 0.46  
 449: 58 28 31  0   58 27 32  0             156589.9117   0.0672  0.050   0.0672 0.46  
 450: 58 28 31  0   58 26 32  0             156589.9117   0.0672  0.050   0.0672 0.04  
 451: 58 27 31  0   58 27 32  0             156589.9117   0.0672  0.050   0.0672 0.04  
 452: 57 26 31  0   57 25 32  0             156615.9141   0.0115  0.050   0.0116 0.46  
 453: 57 27 31  0   57 26 32  0             156615.9141   0.0115  0.050   0.0116 0.46  
 454: 57 27 31  0   57 25 32  0             156615.9141   0.0115  0.050   0.0116 0.04  
 455: 57 26 31  0   57 26 32  0             156615.9141   0.0115  0.050   0.0116 0.04  
 456: 55 24 31  0   55 23 32  0             156665.0449  -0.0473  0.050  -0.0474 0.46  
 457: 55 25 31  0   55 24 32  0             156665.0449  -0.0473  0.050  -0.0474 0.46  
 458: 55 25 31  0   55 23 32  0             156665.0449  -0.0473  0.050  -0.0474 0.04  
 459: 55 24 31  0   55 24 32  0             156665.0449  -0.0473  0.050  -0.0474 0.04  
 460: 54 23 31  0   54 22 32  0             156688.2989   0.0190  0.050   0.0191 0.46  
 461: 54 24 31  0   54 23 32  0             156688.2989   0.0190  0.050   0.0191 0.46  
 462: 54 24 31  0   54 22 32  0             156688.2989   0.0190  0.050   0.0191 0.04  
 463: 54 23 31  0   54 23 32  0             156688.2989   0.0190  0.050   0.0191 0.04  
 464: 53 22 31  0   53 21 32  0             156710.5616  -0.0040  0.050  -0.0041 0.46  
 465: 53 23 31  0   53 22 32  0             156710.5616  -0.0040  0.050  -0.0041 0.46  
 466: 53 23 31  0   53 21 32  0             156710.5616  -0.0040  0.050  -0.0041 0.04  
 467: 53 22 31  0   53 22 32  0             156710.5616  -0.0040  0.050  -0.0041 0.04  
 468: 52 22 31  0   52 21 32  0             156731.9899   0.0135  0.050   0.0135 0.46  
 469: 52 22 31  0   52 20 32  0             156731.9899   0.0135  0.050   0.0135 0.04  
 470: 52 21 31  0   52 21 32  0             156731.9899   0.0135  0.050   0.0135 0.04  
 471: 52 21 31  0   52 20 32  0             156731.9899   0.0135  0.050   0.0135 0.46  
 472: 51 20 31  0   51 19 32  0             156752.5316  -0.0064  0.050  -0.0065 0.46  
 473: 51 21 31  0   51 20 32  0             156752.5316  -0.0064  0.050  -0.0065 0.46  
 474: 51 21 31  0   51 19 32  0             156752.5316  -0.0064  0.050  -0.0065 0.04  
 475: 51 20 31  0   51 20 32  0             156752.5316  -0.0064  0.050  -0.0065 0.04  
 476: 50 19 31  0   50 18 32  0             156772.2688  -0.0075  0.050  -0.0075 0.46  
 477: 50 20 31  0   50 19 32  0             156772.2688  -0.0075  0.050  -0.0075 0.46  
 478: 50 20 31  0   50 18 32  0             156772.2688  -0.0075  0.050  -0.0075 0.04  
 479: 50 19 31  0   50 19 32  0             156772.2688  -0.0075  0.050  -0.0075 0.04  
 480: 49 19 31  0   49 18 32  0             156791.1960  -0.0203  0.050  -0.0203 0.46  
 481: 49 19 31  0   49 17 32  0             156791.1960  -0.0203  0.050  -0.0203 0.04  
 482: 49 18 31  0   49 18 32  0             156791.1960  -0.0203  0.050  -0.0203 0.04  
 483: 49 18 31  0   49 17 32  0             156791.1960  -0.0203  0.050  -0.0203 0.46  
 484: 48 17 31  0   48 16 32  0             156809.4389   0.0564  0.050   0.0564 0.46  
 485: 48 18 31  0   48 17 32  0             156809.4389   0.0564  0.050   0.0564 0.46  
 486: 48 18 31  0   48 16 32  0             156809.4389   0.0564  0.050   0.0564 0.04  
 487: 48 17 31  0   48 17 32  0             156809.4389   0.0564  0.050   0.0564 0.04  
 488: 47 17 31  0   47 16 32  0             156826.8196   0.0207  0.050   0.0207 0.46  
 489: 47 17 31  0   47 15 32  0             156826.8196   0.0207  0.050   0.0207 0.04  
 490: 47 16 31  0   47 16 32  0             156826.8196   0.0207  0.050   0.0207 0.04  
 491: 47 16 31  0   47 15 32  0             156826.8196   0.0207  0.050   0.0207 0.46  
 492: 46 15 31  0   46 14 32  0             156843.4773  -0.0118  0.050  -0.0118 0.46  
 493: 46 16 31  0   46 15 32  0             156843.4773  -0.0118  0.050  -0.0118 0.46  
 494: 46 16 31  0   46 14 32  0             156843.4773  -0.0118  0.050  -0.0118 0.04  
 495: 46 15 31  0   46 15 32  0             156843.4773  -0.0118  0.050  -0.0118 0.04  
 496: 45 14 31  0   45 13 32  0             156859.4416  -0.0345  0.050  -0.0346 0.46  
 497: 45 15 31  0   45 14 32  0             156859.4416  -0.0345  0.050  -0.0346 0.46  
 498: 45 15 31  0   45 13 32  0             156859.4416  -0.0345  0.050  -0.0346 0.04  
 499: 45 14 31  0   45 14 32  0             156859.4416  -0.0345  0.050  -0.0346 0.04  
 500: 44 14 31  0   44 13 32  0             156874.7038  -0.0787  0.050  -0.0787 0.46  
 501: 44 14 31  0   44 12 32  0             156874.7038  -0.0787  0.050  -0.0787 0.04  
 502: 44 13 31  0   44 13 32  0             156874.7038  -0.0787  0.050  -0.0787 0.04  
 503: 44 13 31  0   44 12 32  0             156874.7038  -0.0787  0.050  -0.0787 0.46  
 504: 43 12 31  0   43 12 32  0             156889.4496   0.0193  0.050   0.0194 0.04  
 505: 43 12 31  0   43 11 32  0             156889.4496   0.0193  0.050   0.0194 0.46  
 506: 43 13 31  0   43 12 32  0             156889.4496   0.0193  0.050   0.0194 0.46  
 507: 43 13 31  0   43 11 32  0             156889.4496   0.0193  0.050   0.0194 0.04  
 508: 40  9 31  0   40  8 32  0             156929.6336  -0.0003  0.050  -0.0003 0.46  
 509: 40 10 31  0   40  9 32  0             156929.6336  -0.0003  0.050  -0.0003 0.46  
 510: 40 10 31  0   40  8 32  0             156929.6336  -0.0003  0.050  -0.0003 0.04  
 511: 40  9 31  0   40  9 32  0             156929.6336  -0.0003  0.050  -0.0003 0.04  
 512: 38  7 31  0   38  6 32  0             156953.5452   0.0211  0.050   0.0211 0.46  
 513: 38  8 31  0   38  7 32  0             156953.5452   0.0211  0.050   0.0211 0.46  
 514: 38  8 31  0   38  6 32  0             156953.5452   0.0211  0.050   0.0211 0.04  
 515: 38  7 31  0   38  7 32  0             156953.5452   0.0211  0.050   0.0211 0.04  
 516: 36  5 31  0   36  4 32  0             156975.2845   0.0190  0.050   0.0190 0.46  
 517: 36  6 31  0   36  4 32  0             156975.2845   0.0190  0.050   0.0190 0.04  
 518: 36  6 31  0   36  5 32  0             156975.2845   0.0190  0.050   0.0190 0.46  
 519: 36  5 31  0   36  5 32  0             156975.2845   0.0190  0.050   0.0190 0.04  
 520: 31  1 31  0   30  1 30  0             156980.2476   0.0016  0.050   0.0016 0.04  
 521: 31  0 31  0   30  1 30  0             156980.2476   0.0016  0.050   0.0016 0.46  
 522: 31  0 31  0   30  0 30  0             156980.2476   0.0016  0.050   0.0016 0.04  
 523: 31  1 31  0   30  0 30  0             156980.2476   0.0016  0.050   0.0016 0.46  
 524: 30  2 29  0   29  2 28  0             156981.3687   0.0054  0.050   0.0055 0.04  
 525: 30  2 29  0   29  1 28  0             156981.3687   0.0054  0.050   0.0055 0.46  
 526: 30  1 29  0   29  2 28  0             156981.3687   0.0054  0.050   0.0055 0.46  
 527: 30  1 29  0   29  1 28  0             156981.3687   0.0054  0.050   0.0055 0.04  
 528: 29  3 27  0   28  3 26  0             156982.3259   0.0086  0.050   0.0086 0.04  
 529: 29  3 27  0   28  2 26  0             156982.3259   0.0086  0.050   0.0086 0.46  
 530: 29  2 27  0   28  3 26  0             156982.3259   0.0086  0.050   0.0086 0.46  
 531: 29  2 27  0   28  2 26  0             156982.3259   0.0086  0.050   0.0086 0.04  
 532: 28  4 25  0   27  3 24  0             156983.1736   0.0002  0.050   0.0003 0.46  
 533: 28  3 25  0   27  3 24  0             156983.1736   0.0002  0.050   0.0003 0.04  
 534: 28  3 25  0   27  4 24  0             156983.1736   0.0002  0.050   0.0003 0.46  
 535: 28  4 25  0   27  4 24  0             156983.1736   0.0002  0.050   0.0003 0.04  
 536: 27  4 23  0   26  4 22  0             156984.0391   0.0231  0.050   0.0232 0.04  
 537: 27  4 23  0   26  5 22  0             156984.0391   0.0231  0.050   0.0232 0.46  
 538: 27  5 23  0   26  4 22  0             156984.0391   0.0231  0.050   0.0232 0.46  
 539: 27  5 23  0   26  5 22  0             156984.0391   0.0231  0.050   0.0232 0.04  
 540: 26  6 21  0   25  5 20  0             156984.9804   0.0147  0.050   0.0148 0.46  
 541: 26  5 21  0   25  5 20  0             156984.9804   0.0147  0.050   0.0148 0.04  
 542: 26  5 21  0   25  6 20  0             156984.9804   0.0147  0.050   0.0148 0.46  
 543: 26  6 21  0   25  6 20  0             156984.9804   0.0147  0.050   0.0148 0.04  
 544: 25  7 19  0   24  6 18  0             156986.2078  -0.0051  0.050  -0.0052 0.46  
 545: 25  6 19  0   24  6 18  0             156986.2078  -0.0051  0.050  -0.0052 0.04  
 546: 25  6 19  0   24  7 18  0             156986.2078  -0.0051  0.050  -0.0052 0.46  
 547: 25  7 19  0   24  7 18  0             156986.2078  -0.0051  0.050  -0.0052 0.04  
 548: 24  7 17  0   23  7 16  0             156988.1052   0.0140  0.050   0.0140 0.04  
 549: 24  7 17  0   23  8 16  0             156988.1052   0.0140  0.050   0.0140 0.46  
 550: 24  8 17  0   23  7 16  0             156988.1052   0.0140  0.050   0.0140 0.46  
 551: 24  8 17  0   23  8 16  0             156988.1052   0.0140  0.050   0.0140 0.04  
 552: 23  8 15  0   22  8 14  0             156991.2626   0.0141  0.050   0.0142 0.04  
 553: 23  9 15  0   22  9 14  0             156991.2626   0.0141  0.050   0.0142 0.04  
 554: 23  9 15  0   22  8 14  0             156991.2626   0.0141  0.050   0.0142 0.46  
 555: 23  8 15  0   22  9 14  0             156991.2626   0.0141  0.050   0.0142 0.46  
 556: 22 10 13  0   21  9 12  0             156997.0657  -0.0228  0.050  -0.0228 0.46  
 557: 22 10 13  0   21 10 12  0             156997.0657  -0.0228  0.050  -0.0228 0.04  
 558: 22  9 13  0   21 10 12  0             156997.0657  -0.0228  0.050  -0.0228 0.46  
 559: 22  9 13  0   21  9 12  0             156997.0657  -0.0228  0.050  -0.0228 0.04  
 560: 21 10 11  0   20 10 10  0             157009.0795   0.0083  0.050   0.0083 0.04  
 561: 21 10 11  0   20 11 10  0             157009.0795   0.0083  0.050   0.0083 0.46  
 562: 21 11 11  0   20 11 10  0             157009.0795   0.0083  0.050   0.0083 0.04  
 563: 21 11 11  0   20 10 10  0             157009.0795   0.0083  0.050   0.0083 0.46  
 564: 20 12  9  0   19 11  8  0             157037.3218   0.0092  0.050   0.0164 0.46  
 565: 20 11  9  0   19 11  8  0             157037.3218   0.0099  0.050   0.0164 0.04  
 566: 20 12  9  0   19 12  8  0             157037.3218   0.0229  0.050   0.0164 0.04  
 567: 20 11  9  0   19 12  8  0             157037.3218   0.0236  0.050   0.0164 0.46  
 568: 19 12  7  0   18 13  6  0             157116.5483  -0.0253  0.050               
 569: 19 13  7  0   18 12  6  0             157124.0766   0.0143  0.050               
 570: 16 15  2  0   15 14  1  0             159089.6631   0.0007  0.050               
 571: 16 15  1  0   15 14  2  0             161150.8790  -0.0004  0.050               
 572: 16 16  1  0   15 15  0  0             161385.7330  -0.0245  0.050               
 573: 64 33 32  0   64 31 33  0             161424.8017   0.0285  0.050   0.0285 0.04  
 574: 64 33 32  0   64 32 33  0             161424.8017   0.0285  0.050   0.0285 0.46  
 575: 64 32 32  0   64 32 33  0             161424.8017   0.0285  0.050   0.0285 0.04  
 576: 64 32 32  0   64 31 33  0             161424.8017   0.0285  0.050   0.0285 0.46  
 577: 16 16  0  0   15 15  1  0             161485.1937  -0.0493  0.050               
 578: 61 29 32  0   61 28 33  0             161514.5808  -0.0075  0.050  -0.0076 0.46  
 579: 61 30 32  0   61 29 33  0             161514.5808  -0.0075  0.050  -0.0076 0.46  
 580: 61 30 32  0   61 28 33  0             161514.5808  -0.0075  0.050  -0.0076 0.04  
 581: 61 29 32  0   61 29 33  0             161514.5808  -0.0075  0.050  -0.0076 0.04  
 582: 59 27 32  0   59 26 33  0             161569.2746  -0.0225  0.050  -0.0225 0.46  
 583: 59 28 32  0   59 27 33  0             161569.2746  -0.0225  0.050  -0.0225 0.46  
 584: 59 28 32  0   59 26 33  0             161569.2746  -0.0225  0.050  -0.0225 0.04  
 585: 59 27 32  0   59 27 33  0             161569.2746  -0.0225  0.050  -0.0225 0.04  
 586: 58 26 32  0   58 25 33  0             161595.1198  -0.0642  0.050  -0.0642 0.46  
 587: 58 27 32  0   58 26 33  0             161595.1198  -0.0642  0.050  -0.0642 0.46  
 588: 58 27 32  0   58 25 33  0             161595.1198  -0.0642  0.050  -0.0642 0.04  
 589: 58 26 32  0   58 26 33  0             161595.1198  -0.0642  0.050  -0.0642 0.04  
 590: 56 24 32  0   56 23 33  0             161644.1213  -0.0342  0.050  -0.0342 0.46  
 591: 56 25 32  0   56 24 33  0             161644.1213  -0.0342  0.050  -0.0342 0.46  
 592: 56 25 32  0   56 23 33  0             161644.1213  -0.0342  0.050  -0.0342 0.04  
 593: 56 24 32  0   56 24 33  0             161644.1213  -0.0342  0.050  -0.0342 0.04  
 594: 55 23 32  0   55 22 33  0             161667.2107  -0.0811  0.050  -0.0811 0.46  
 595: 55 24 32  0   55 22 33  0             161667.2107  -0.0811  0.050  -0.0811 0.04  
 596: 55 24 32  0   55 23 33  0             161667.2107  -0.0811  0.050  -0.0811 0.46  
 597: 55 23 32  0   55 23 33  0             161667.2107  -0.0811  0.050  -0.0811 0.04  
 598: 54 22 32  0   54 21 33  0             161689.5452  -0.0170  0.050  -0.0170 0.46  
 599: 54 23 32  0   54 22 33  0             161689.5452  -0.0170  0.050  -0.0170 0.46  
 600: 54 23 32  0   54 21 33  0             161689.5452  -0.0170  0.050  -0.0170 0.04  
 601: 54 22 32  0   54 22 33  0             161689.5452  -0.0170  0.050  -0.0170 0.04  
 602: 52 20 32  0   52 20 33  0             161731.6448   0.0412  0.050   0.0413 0.04  
 603: 52 20 32  0   52 19 33  0             161731.6448   0.0412  0.050   0.0413 0.46  
 604: 52 21 32  0   52 20 33  0             161731.6448   0.0412  0.050   0.0413 0.46  
 605: 52 21 32  0   52 19 33  0             161731.6448   0.0412  0.050   0.0413 0.04  
 606: 50 18 32  0   50 17 33  0             161770.4626  -0.0080  0.050  -0.0081 0.46  
 607: 50 19 32  0   50 18 33  0             161770.4626  -0.0080  0.050  -0.0081 0.46  
 608: 50 19 32  0   50 17 33  0             161770.4626  -0.0080  0.050  -0.0081 0.04  
 609: 50 18 32  0   50 18 33  0             161770.4626  -0.0080  0.050  -0.0081 0.04  
 610: 49 18 32  0   49 16 33  0             161788.7667  -0.0050  0.050  -0.0050 0.04  
 611: 49 18 32  0   49 17 33  0             161788.7667  -0.0050  0.050  -0.0050 0.46  
 612: 49 17 32  0   49 17 33  0             161788.7667  -0.0050  0.050  -0.0050 0.04  
 613: 49 17 32  0   49 16 33  0             161788.7667  -0.0050  0.050  -0.0050 0.46  
 614: 48 16 32  0   48 15 33  0             161806.3687   0.0210  0.050   0.0211 0.46  
 615: 48 17 32  0   48 15 33  0             161806.3687   0.0210  0.050   0.0211 0.04  
 616: 48 17 32  0   48 16 33  0             161806.3687   0.0210  0.050   0.0211 0.46  
 617: 48 16 32  0   48 16 33  0             161806.3687   0.0210  0.050   0.0211 0.04  
 618: 47 15 32  0   47 14 33  0             161823.1809  -0.0394  0.050  -0.0394 0.46  
 619: 47 16 32  0   47 15 33  0             161823.1809  -0.0394  0.050  -0.0394 0.46  
 620: 47 16 32  0   47 14 33  0             161823.1809  -0.0394  0.050  -0.0394 0.04  
 621: 47 15 32  0   47 15 33  0             161823.1809  -0.0394  0.050  -0.0394 0.04  
 622: 46 14 32  0   46 13 33  0             161839.4616   0.0505  0.050   0.0506 0.46  
 623: 46 15 32  0   46 14 33  0             161839.4616   0.0505  0.050   0.0506 0.46  
 624: 46 15 32  0   46 13 33  0             161839.4616   0.0505  0.050   0.0506 0.04  
 625: 46 14 32  0   46 14 33  0             161839.4616   0.0505  0.050   0.0506 0.04  
 626: 45 13 32  0   45 12 33  0             161854.9378  -0.0029  0.050  -0.0029 0.46  
 627: 45 14 32  0   45 13 33  0             161854.9378  -0.0029  0.050  -0.0029 0.46  
 628: 45 14 32  0   45 12 33  0             161854.9378  -0.0029  0.050  -0.0029 0.04  
 629: 45 13 32  0   45 13 33  0             161854.9378  -0.0029  0.050  -0.0029 0.04  
 630: 44 13 32  0   44 11 33  0             161869.7868  -0.0430  0.050  -0.0430 0.04  
 631: 44 13 32  0   44 12 33  0             161869.7868  -0.0430  0.050  -0.0430 0.46  
 632: 44 12 32  0   44 12 33  0             161869.7868  -0.0430  0.050  -0.0430 0.04  
 633: 44 12 32  0   44 11 33  0             161869.7868  -0.0430  0.050  -0.0430 0.46  
 634: 43 12 32  0   43 10 33  0             161884.0750  -0.0233  0.050  -0.0233 0.04  
 635: 43 12 32  0   43 11 33  0             161884.0750  -0.0233  0.050  -0.0233 0.46  
 636: 43 11 32  0   43 11 33  0             161884.0750  -0.0233  0.050  -0.0233 0.04  
 637: 43 11 32  0   43 10 33  0             161884.0750  -0.0233  0.050  -0.0233 0.46  
 638: 39  8 32  0   39  7 33  0             161935.3654   0.0142  0.050   0.0142 0.46  
 639: 39  8 32  0   39  6 33  0             161935.3654   0.0142  0.050   0.0142 0.04  
 640: 39  7 32  0   39  7 33  0             161935.3654   0.0142  0.050   0.0142 0.04  
 641: 39  7 32  0   39  6 33  0             161935.3654   0.0142  0.050   0.0142 0.46  
 642: 38  7 32  0   38  6 33  0             161946.8222   0.0210  0.050   0.0210 0.46  
 643: 38  7 32  0   38  5 33  0             161946.8222   0.0210  0.050   0.0210 0.04  
 644: 38  6 32  0   38  6 33  0             161946.8222   0.0210  0.050   0.0210 0.04  
 645: 38  6 32  0   38  5 33  0             161946.8222   0.0210  0.050   0.0210 0.46  
 646: 37  6 32  0   37  5 33  0             161957.6970  -0.0441  0.050  -0.0441 0.46  
 647: 37  6 32  0   37  4 33  0             161957.6970  -0.0441  0.050  -0.0441 0.04  
 648: 37  5 32  0   37  5 33  0             161957.6970  -0.0441  0.050  -0.0441 0.04  
 649: 37  5 32  0   37  4 33  0             161957.6970  -0.0441  0.050  -0.0441 0.46  
 650: 32  1 32  0   31  1 31  0             161963.0959  -0.0210  0.050  -0.0210 0.04  
 651: 32  1 32  0   31  0 31  0             161963.0959  -0.0210  0.050  -0.0210 0.46  
 652: 32  0 32  0   31  1 31  0             161963.0959  -0.0210  0.050  -0.0210 0.46  
 653: 32  0 32  0   31  0 31  0             161963.0959  -0.0210  0.050  -0.0210 0.04  
 654: 31  2 30  0   30  2 29  0             161964.1671  -0.0600  0.050  -0.0600 0.04  
 655: 31  1 30  0   30  2 29  0             161964.1671  -0.0600  0.050  -0.0600 0.46  
 656: 31  1 30  0   30  1 29  0             161964.1671  -0.0600  0.050  -0.0600 0.04  
 657: 31  2 30  0   30  1 29  0             161964.1671  -0.0600  0.050  -0.0600 0.46  
 658: 30  3 28  0   29  3 27  0             161965.1602  -0.0046  0.050  -0.0046 0.04  
 659: 30  3 28  0   29  2 27  0             161965.1602  -0.0046  0.050  -0.0046 0.46  
 660: 30  2 28  0   29  3 27  0             161965.1602  -0.0046  0.050  -0.0046 0.46  
 661: 30  2 28  0   29  2 27  0             161965.1602  -0.0046  0.050  -0.0046 0.04  
 662: 29  4 26  0   28  4 25  0             161965.9954   0.0024  0.050   0.0024 0.04  
 663: 29  3 26  0   28  3 25  0             161965.9954   0.0024  0.050   0.0024 0.04  
 664: 29  3 26  0   28  4 25  0             161965.9954   0.0024  0.050   0.0024 0.46  
 665: 29  4 26  0   28  3 25  0             161965.9954   0.0024  0.050   0.0024 0.46  
 666: 28  4 24  0   27  4 23  0             161966.8178   0.0270  0.050   0.0271 0.04  
 667: 28  4 24  0   27  5 23  0             161966.8178   0.0270  0.050   0.0271 0.46  
 668: 28  5 24  0   27  4 23  0             161966.8178   0.0270  0.050   0.0271 0.46  
 669: 28  5 24  0   27  5 23  0             161966.8178   0.0270  0.050   0.0271 0.04  
 670: 27  5 22  0   26  5 21  0             161967.7097   0.0414  0.050   0.0415 0.04  
 671: 27  5 22  0   26  6 21  0             161967.7097   0.0414  0.050   0.0415 0.46  
 672: 27  6 22  0   26  5 21  0             161967.7097   0.0414  0.050   0.0415 0.46  
 673: 27  6 22  0   26  6 21  0             161967.7097   0.0414  0.050   0.0415 0.04  
 674: 26  6 20  0   25  6 19  0             161968.8057   0.0129  0.050   0.0130 0.04  
 675: 26  6 20  0   25  7 19  0             161968.8057   0.0129  0.050   0.0130 0.46  
 676: 26  7 20  0   25  6 19  0             161968.8057   0.0129  0.050   0.0130 0.46  
 677: 26  7 20  0   25  7 19  0             161968.8057   0.0129  0.050   0.0130 0.04  
 678: 25  8 18  0   24  8 17  0             161970.4133  -0.0321  0.050  -0.0321 0.04  
 679: 25  7 18  0   24  7 17  0             161970.4133  -0.0321  0.050  -0.0321 0.04  
 680: 25  7 18  0   24  8 17  0             161970.4133  -0.0321  0.050  -0.0321 0.46  
 681: 25  8 18  0   24  7 17  0             161970.4133  -0.0321  0.050  -0.0321 0.46  
 682: 23  9 14  0   22  9 13  0             161977.9920   0.0202  0.050   0.0202 0.04  
 683: 23 10 14  0   22 10 13  0             161977.9920   0.0202  0.050   0.0202 0.04  
 684: 23 10 14  0   22  9 13  0             161977.9920   0.0202  0.050   0.0202 0.46  
 685: 23  9 14  0   22 10 13  0             161977.9920   0.0202  0.050   0.0202 0.46  
 686: 22 10 12  0   21 10 11  0             161987.4408   0.0556  0.050   0.0556 0.04  
 687: 22 11 12  0   21 11 11  0             161987.4408   0.0556  0.050   0.0556 0.04  
 688: 22 11 12  0   21 10 11  0             161987.4408   0.0556  0.050   0.0556 0.46  
 689: 22 10 12  0   21 11 11  0             161987.4408   0.0556  0.050   0.0556 0.46  
 690: 21 12 10  0   20 11  9  0             162007.9456  -0.0170  0.050  -0.0167 0.46  
 691: 21 11 10  0   20 12  9  0             162007.9456  -0.0163  0.050  -0.0167 0.46  
 692: 21 12 10  0   20 12  9  0             162007.9456  -0.0163  0.050  -0.0167 0.04  
 693: 21 11 10  0   20 11  9  0             162007.9456  -0.0170  0.050  -0.0167 0.04  
 694: 68 35 33  0   68 34 34  0             166305.9726   0.0421  0.050   0.0421 0.46  
 695: 68 36 33  0   68 35 34  0             166305.9726   0.0421  0.050   0.0421 0.46  
 696: 68 36 33  0   68 34 34  0             166305.9726   0.0421  0.050   0.0421 0.04  
 697: 68 35 33  0   68 35 34  0             166305.9726   0.0421  0.050   0.0421 0.04  
 698: 67 34 33  0   67 33 34  0             166339.8621  -0.0180  0.050  -0.0180 0.46  
 699: 67 35 33  0   67 34 34  0             166339.8621  -0.0180  0.050  -0.0180 0.46  
 700: 67 35 33  0   67 33 34  0             166339.8621  -0.0180  0.050  -0.0180 0.04  
 701: 67 34 33  0   67 34 34  0             166339.8621  -0.0180  0.050  -0.0180 0.04  
 702: 66 33 33  0   66 32 34  0             166372.7851   0.0701  0.050   0.0702 0.46  
 703: 66 34 33  0   66 33 34  0             166372.7851   0.0701  0.050   0.0702 0.46  
 704: 66 34 33  0   66 32 34  0             166372.7851   0.0701  0.050   0.0702 0.04  
 705: 66 33 33  0   66 33 34  0             166372.7851   0.0701  0.050   0.0702 0.04  
 706: 65 32 33  0   65 31 34  0             166404.5092   0.0465  0.050   0.0465 0.46  
 707: 65 33 33  0   65 31 34  0             166404.5092   0.0465  0.050   0.0465 0.04  
 708: 65 33 33  0   65 32 34  0             166404.5092   0.0465  0.050   0.0465 0.46  
 709: 65 32 33  0   65 32 34  0             166404.5092   0.0465  0.050   0.0465 0.04  
 710: 63 30 33  0   63 29 34  0             166464.8856   0.0793  0.050   0.0793 0.46  
 711: 63 31 33  0   63 30 34  0             166464.8856   0.0793  0.050   0.0793 0.46  
 712: 63 31 33  0   63 29 34  0             166464.8856   0.0793  0.050   0.0793 0.04  
 713: 63 30 33  0   63 30 34  0             166464.8856   0.0793  0.050   0.0793 0.04  
 714: 62 29 33  0   62 28 34  0             166493.4069  -0.0485  0.050  -0.0486 0.46  
 715: 62 30 33  0   62 29 34  0             166493.4069  -0.0485  0.050  -0.0486 0.46  
 716: 62 30 33  0   62 28 34  0             166493.4069  -0.0485  0.050  -0.0486 0.04  
 717: 62 29 33  0   62 29 34  0             166493.4069  -0.0485  0.050  -0.0486 0.04  
 718: 61 28 33  0   61 27 34  0             166521.1071  -0.0173  0.050  -0.0173 0.46  
 719: 61 29 33  0   61 28 34  0             166521.1071  -0.0173  0.050  -0.0173 0.46  
 720: 61 29 33  0   61 27 34  0             166521.1071  -0.0173  0.050  -0.0173 0.04  
 721: 61 28 33  0   61 28 34  0             166521.1071  -0.0173  0.050  -0.0173 0.04  
 722: 59 26 33  0   59 25 34  0             166573.6115  -0.0115  0.050  -0.0115 0.46  
 723: 59 27 33  0   59 26 34  0             166573.6115  -0.0115  0.050  -0.0115 0.46  
 724: 59 27 33  0   59 25 34  0             166573.6115  -0.0115  0.050  -0.0115 0.04  
 725: 59 26 33  0   59 26 34  0             166573.6115  -0.0115  0.050  -0.0115 0.04  
 726: 58 25 33  0   58 24 34  0             166598.4793  -0.0231  0.050  -0.0231 0.46  
 727: 58 26 33  0   58 25 34  0             166598.4793  -0.0231  0.050  -0.0231 0.46  
 728: 58 26 33  0   58 24 34  0             166598.4793  -0.0231  0.050  -0.0231 0.04  
 729: 58 25 33  0   58 25 34  0             166598.4793  -0.0231  0.050  -0.0231 0.04  
 730: 57 24 33  0   57 23 34  0             166622.5074   0.0064  0.050   0.0065 0.46  
 731: 57 25 33  0   57 24 34  0             166622.5074   0.0064  0.050   0.0065 0.46  
 732: 57 25 33  0   57 23 34  0             166622.5074   0.0064  0.050   0.0065 0.04  
 733: 57 24 33  0   57 24 34  0             166622.5074   0.0064  0.050   0.0065 0.04  
 734: 56 23 33  0   56 22 34  0             166645.6873   0.0450  0.050   0.0451 0.46  
 735: 56 24 33  0   56 23 34  0             166645.6873   0.0450  0.050   0.0451 0.46  
 736: 56 24 33  0   56 22 34  0             166645.6873   0.0450  0.050   0.0451 0.04  
 737: 56 23 33  0   56 23 34  0             166645.6873   0.0450  0.050   0.0451 0.04  
 738: 55 22 33  0   55 21 34  0             166667.9908   0.0410  0.050   0.0410 0.46  
 739: 55 23 33  0   55 22 34  0             166667.9908   0.0410  0.050   0.0410 0.46  
 740: 55 23 33  0   55 21 34  0             166667.9908   0.0410  0.050   0.0410 0.04  
 741: 55 22 33  0   55 22 34  0             166667.9908   0.0410  0.050   0.0410 0.04  
 742: 54 22 33  0   54 21 34  0             166689.4306  -0.0155  0.050  -0.0155 0.46  
 743: 54 22 33  0   54 20 34  0             166689.4306  -0.0155  0.050  -0.0155 0.04  
 744: 54 21 33  0   54 21 34  0             166689.4306  -0.0155  0.050  -0.0155 0.04  
 745: 54 21 33  0   54 20 34  0             166689.4306  -0.0155  0.050  -0.0155 0.46  
 746: 53 20 33  0   53 19 34  0             166710.1855   0.0314  0.050   0.0315 0.46  
 747: 53 21 33  0   53 20 34  0             166710.1855   0.0314  0.050   0.0315 0.46  
 748: 53 21 33  0   53 19 34  0             166710.1855   0.0314  0.050   0.0315 0.04  
 749: 53 20 33  0   53 20 34  0             166710.1855   0.0314  0.050   0.0315 0.04  
 750: 52 19 33  0   52 18 34  0             166730.1018   0.0064  0.050   0.0064 0.46  
 751: 52 20 33  0   52 19 34  0             166730.1018   0.0064  0.050   0.0064 0.46  
 752: 52 20 33  0   52 18 34  0             166730.1018   0.0064  0.050   0.0064 0.04  
 753: 52 19 33  0   52 19 34  0             166730.1018   0.0064  0.050   0.0064 0.04  
 754: 51 18 33  0   51 17 34  0             166749.2042  -0.0874  0.050  -0.0875 0.46  
 755: 51 19 33  0   51 18 34  0             166749.2042  -0.0874  0.050  -0.0875 0.46  
 756: 51 19 33  0   51 17 34  0             166749.2042  -0.0874  0.050  -0.0875 0.04  
 757: 51 18 33  0   51 18 34  0             166749.2042  -0.0874  0.050  -0.0875 0.04  
 758: 50 17 33  0   50 17 34  0             166767.7986   0.0345  0.050   0.0345 0.04  
 759: 50 17 33  0   50 16 34  0             166767.7986   0.0345  0.050   0.0345 0.46  
 760: 50 18 33  0   50 17 34  0             166767.7986   0.0345  0.050   0.0345 0.46  
 761: 50 18 33  0   50 16 34  0             166767.7986   0.0345  0.050   0.0345 0.04  
 762: 49 16 33  0   49 15 34  0             166785.5306  -0.0026  0.050  -0.0027 0.46  
 763: 49 17 33  0   49 16 34  0             166785.5306  -0.0026  0.050  -0.0027 0.46  
 764: 49 17 33  0   49 15 34  0             166785.5306  -0.0026  0.050  -0.0027 0.04  
 765: 49 16 33  0   49 16 34  0             166785.5306  -0.0026  0.050  -0.0027 0.04  
 766: 48 15 33  0   48 15 34  0             166802.6936   0.0739  0.050   0.0739 0.04  
 767: 48 15 33  0   48 14 34  0             166802.6936   0.0739  0.050   0.0739 0.46  
 768: 48 16 33  0   48 15 34  0             166802.6936   0.0739  0.050   0.0739 0.46  
 769: 48 16 33  0   48 14 34  0             166802.6936   0.0739  0.050   0.0739 0.04  
 770: 47 14 33  0   47 13 34  0             166819.0498   0.0066  0.050   0.0066 0.46  
 771: 47 15 33  0   47 14 34  0             166819.0498   0.0066  0.050   0.0066 0.46  
 772: 47 15 33  0   47 13 34  0             166819.0498   0.0066  0.050   0.0066 0.04  
 773: 47 14 33  0   47 14 34  0             166819.0498   0.0066  0.050   0.0066 0.04  
 774: 46 13 33  0   46 12 34  0             166834.8336   0.0104  0.050   0.0104 0.46  
 775: 46 14 33  0   46 13 34  0             166834.8336   0.0104  0.050   0.0104 0.46  
 776: 46 14 33  0   46 12 34  0             166834.8336   0.0104  0.050   0.0104 0.04  
 777: 46 13 33  0   46 13 34  0             166834.8336   0.0104  0.050   0.0104 0.04  
 778: 45 13 33  0   45 12 34  0             166849.9483  -0.0304  0.050  -0.0304 0.46  
 779: 45 13 33  0   45 11 34  0             166849.9483  -0.0304  0.050  -0.0304 0.04  
 780: 45 12 33  0   45 12 34  0             166849.9483  -0.0304  0.050  -0.0304 0.04  
 781: 45 12 33  0   45 11 34  0             166849.9483  -0.0304  0.050  -0.0304 0.46  
 782: 44 11 33  0   44 10 34  0             166864.5913   0.0628  0.050   0.0628 0.46  
 783: 44 12 33  0   44 11 34  0             166864.5913   0.0628  0.050   0.0628 0.46  
 784: 44 12 33  0   44 10 34  0             166864.5913   0.0628  0.050   0.0628 0.04  
 785: 44 11 33  0   44 11 34  0             166864.5913   0.0628  0.050   0.0628 0.04  
 786: 42  9 33  0   42  8 34  0             166891.9051   0.0220  0.050   0.0220 0.46  
 787: 42 10 33  0   42  9 34  0             166891.9051   0.0220  0.050   0.0220 0.46  
 788: 42 10 33  0   42  8 34  0             166891.9051   0.0220  0.050   0.0220 0.04  
 789: 42  9 33  0   42  9 34  0             166891.9051   0.0220  0.050   0.0220 0.04  
 790: 40  8 33  0   40  7 34  0             166917.0168  -0.0112  0.050  -0.0112 0.46  
 791: 40  8 33  0   40  6 34  0             166917.0168  -0.0112  0.050  -0.0112 0.04  
 792: 40  7 33  0   40  7 34  0             166917.0168  -0.0112  0.050  -0.0112 0.04  
 793: 40  7 33  0   40  6 34  0             166917.0168  -0.0112  0.050  -0.0112 0.46  
 794: 39  6 33  0   39  5 34  0             166928.7592  -0.0548  0.050  -0.0549 0.46  
 795: 39  7 33  0   39  6 34  0             166928.7592  -0.0548  0.050  -0.0549 0.46  
 796: 39  7 33  0   39  5 34  0             166928.7592  -0.0548  0.050  -0.0549 0.04  
 797: 39  6 33  0   39  6 34  0             166928.7592  -0.0548  0.050  -0.0549 0.04  
 798: 38  5 33  0   38  4 34  0             166940.0903  -0.0071  0.050  -0.0072 0.46  
 799: 38  6 33  0   38  5 34  0             166940.0903  -0.0071  0.050  -0.0072 0.46  
 800: 38  6 33  0   38  4 34  0             166940.0903  -0.0071  0.050  -0.0072 0.04  
 801: 38  5 33  0   38  5 34  0             166940.0903  -0.0071  0.050  -0.0072 0.04  
 802: 33  1 33  0   32  1 32  0             166945.9505   0.0195  0.050   0.0196 0.04  
 803: 33  1 33  0   32  0 32  0             166945.9505   0.0195  0.050   0.0196 0.46  
 804: 33  0 33  0   32  1 32  0             166945.9505   0.0195  0.050   0.0196 0.46  
 805: 33  0 33  0   32  0 32  0             166945.9505   0.0195  0.050   0.0196 0.04  
 806: 32  2 31  0   31  2 30  0             166947.0510   0.0169  0.050   0.0169 0.04  
 807: 32  1 31  0   31  2 30  0             166947.0510   0.0169  0.050   0.0169 0.46  
 808: 32  1 31  0   31  1 30  0             166947.0510   0.0169  0.050   0.0169 0.04  
 809: 32  2 31  0   31  1 30  0             166947.0510   0.0169  0.050   0.0169 0.46  
 810: 31  3 29  0   30  3 28  0             166947.9692   0.0134  0.050   0.0134 0.04  
 811: 31  3 29  0   30  2 28  0             166947.9692   0.0134  0.050   0.0134 0.46  
 812: 31  2 29  0   30  3 28  0             166947.9692   0.0134  0.050   0.0134 0.46  
 813: 31  2 29  0   30  2 28  0             166947.9692   0.0134  0.050   0.0134 0.04  
 814: 30  4 27  0   29  4 26  0             166948.7748   0.0181  0.050   0.0182 0.04  
 815: 30  3 27  0   29  4 26  0             166948.7748   0.0181  0.050   0.0182 0.46  
 816: 30  3 27  0   29  3 26  0             166948.7748   0.0181  0.050   0.0182 0.04  
 817: 30  4 27  0   29  3 26  0             166948.7748   0.0181  0.050   0.0182 0.46  
 818: 29  5 25  0   28  5 24  0             166949.5422   0.0306  0.050   0.0306 0.04  
 819: 29  5 25  0   28  4 24  0             166949.5422   0.0306  0.050   0.0306 0.46  
 820: 29  4 25  0   28  5 24  0             166949.5422   0.0306  0.050   0.0306 0.46  
 821: 29  4 25  0   28  4 24  0             166949.5422   0.0306  0.050   0.0306 0.04  
 822: 28  6 23  0   27  6 22  0             166950.3675   0.0454  0.050   0.0455 0.04  
 823: 28  6 23  0   27  5 22  0             166950.3675   0.0454  0.050   0.0455 0.46  
 824: 28  5 23  0   27  6 22  0             166950.3675   0.0454  0.050   0.0455 0.46  
 825: 28  5 23  0   27  5 22  0             166950.3675   0.0454  0.050   0.0455 0.04  
 826: 27  7 21  0   26  7 20  0             166951.3629   0.0263  0.050   0.0263 0.04  
 827: 27  6 21  0   26  7 20  0             166951.3629   0.0263  0.050   0.0263 0.46  
 828: 27  6 21  0   26  6 20  0             166951.3629   0.0263  0.050   0.0263 0.04  
 829: 27  7 21  0   26  6 20  0             166951.3629   0.0263  0.050   0.0263 0.46  
 830: 26  8 19  0   25  8 18  0             166952.8091   0.0130  0.050   0.0131 0.04  
 831: 26  8 19  0   25  7 18  0             166952.8091   0.0130  0.050   0.0131 0.46  
 832: 26  7 19  0   25  8 18  0             166952.8091   0.0130  0.050   0.0131 0.46  
 833: 26  7 19  0   25  7 18  0             166952.8091   0.0130  0.050   0.0131 0.04  
 834: 25  8 17  0   24  8 16  0             166955.1387   0.0107  0.050   0.0108 0.04  
 835: 25  9 17  0   24  9 16  0             166955.1387   0.0107  0.050   0.0108 0.04  
 836: 25  9 17  0   24  8 16  0             166955.1387   0.0107  0.050   0.0108 0.46  
 837: 25  8 17  0   24  9 16  0             166955.1387   0.0107  0.050   0.0108 0.46  
 838: 24  9 15  0   23  9 14  0             166959.1834   0.0140  0.050   0.0140 0.04  
 839: 24 10 15  0   23 10 14  0             166959.1834   0.0140  0.050   0.0140 0.04  
 840: 24 10 15  0   23  9 14  0             166959.1834   0.0140  0.050   0.0140 0.46  
 841: 24  9 15  0   23 10 14  0             166959.1834   0.0140  0.050   0.0140 0.46  
 842: 23 10 13  0   22 10 12  0             166966.7580   0.0198  0.050   0.0199 0.04  
 843: 23 10 13  0   22 11 12  0             166966.7580   0.0198  0.050   0.0199 0.48  
 844: 23 11 13  0   22 10 12  0             166966.7580   0.0198  0.050   0.0199 0.48  
 845: 22 11 11  0   21 11 10  0             166982.2771  -0.0370  0.050  -0.0370 0.04  
 846: 22 12 11  0   21 11 10  0             166982.2771  -0.0370  0.050  -0.0370 0.46  
 847: 22 11 11  0   21 12 10  0             166982.2771  -0.0370  0.050  -0.0370 0.46  
 848: 22 12 11  0   21 12 10  0             166982.2771  -0.0370  0.050  -0.0370 0.04  
 849: 21 12  9  0   20 13  8  0             167019.0013   0.0228  0.050   0.0227 0.91  
 850: 21 13  9  0   20 13  8  0             167019.0013   0.0211  0.050   0.0227 0.09  
 851: 20 13  7  0   19 14  6  0             167119.9208   0.0225  0.050               
 852: 17 16  2  0   16 15  1  0             169486.9990  -0.0409  0.050               
 853: 17 16  1  0   16 15  2  0             171009.7638   0.0108  0.050               
 854: 15 12  4  0   14  9  5  0             171506.8914   0.0294  0.050               
 855: 17 17  1  0   16 16  0  0             171530.9724   0.0320  0.050               
 856: 60 27 34  0   60 25 35  0             171551.2669  -0.0068  0.050  -0.0069 0.04  
 857: 60 26 34  0   60 26 35  0             171551.2669  -0.0068  0.050  -0.0069 0.04  
 858: 60 26 34  0   60 25 35  0             171551.2669  -0.0068  0.050  -0.0069 0.46  
 859: 60 27 34  0   60 26 35  0             171551.2669  -0.0068  0.050  -0.0069 0.46  
 860: 57 23 34  0   57 23 35  0             171623.3814   0.0133  0.050   0.0133 0.04  
 861: 57 23 34  0   57 22 35  0             171623.3814   0.0133  0.050   0.0133 0.46  
 862: 57 24 34  0   57 23 35  0             171623.3814   0.0133  0.050   0.0133 0.46  
 863: 57 24 34  0   57 22 35  0             171623.3814   0.0133  0.050   0.0133 0.04  
 864: 56 22 34  0   56 22 35  0             171645.7237  -0.0365  0.050  -0.0365 0.04  
 865: 56 22 34  0   56 21 35  0             171645.7237  -0.0365  0.050  -0.0365 0.46  
 866: 56 23 34  0   56 22 35  0             171645.7237  -0.0365  0.050  -0.0365 0.46  
 867: 56 23 34  0   56 21 35  0             171645.7237  -0.0365  0.050  -0.0365 0.04  
 868: 51 17 34  0   51 16 35  0             171746.4368   0.0629  0.050   0.0629 0.46  
 869: 51 18 34  0   51 17 35  0             171746.4368   0.0629  0.050   0.0629 0.46  
 870: 51 18 34  0   51 16 35  0             171746.4368   0.0629  0.050   0.0629 0.04  
 871: 51 17 34  0   51 17 35  0             171746.4368   0.0629  0.050   0.0629 0.04  
 872: 50 16 34  0   50 16 35  0             171764.4482   0.0803  0.050   0.0804 0.04  
 873: 50 16 34  0   50 15 35  0             171764.4482   0.0803  0.050   0.0804 0.48  
 874: 50 17 34  0   50 16 35  0             171764.4482   0.0803  0.050   0.0804 0.48  
 875: 49 15 34  0   49 14 35  0             171781.6521  -0.0450  0.050  -0.0451 0.46  
 876: 49 16 34  0   49 15 35  0             171781.6521  -0.0450  0.050  -0.0451 0.46  
 877: 49 16 34  0   49 14 35  0             171781.6521  -0.0450  0.050  -0.0451 0.04  
 878: 49 15 34  0   49 15 35  0             171781.6521  -0.0450  0.050  -0.0451 0.04  
 879: 48 14 34  0   48 13 35  0             171798.4749   0.0943  0.050   0.0944 0.46  
 880: 48 15 34  0   48 14 35  0             171798.4749   0.0943  0.050   0.0944 0.46  
 881: 48 15 34  0   48 13 35  0             171798.4749   0.0943  0.050   0.0944 0.04  
 882: 48 14 34  0   48 14 35  0             171798.4749   0.0943  0.050   0.0944 0.04  
 883: 47 13 34  0   47 12 35  0             171814.4428   0.0067  0.050   0.0068 0.46  
 884: 47 14 34  0   47 12 35  0             171814.4428   0.0067  0.050   0.0068 0.04  
 885: 47 14 34  0   47 13 35  0             171814.4428   0.0067  0.050   0.0068 0.46  
 886: 47 13 34  0   47 13 35  0             171814.4428   0.0067  0.050   0.0068 0.04  
 887: 45 11 34  0   45 10 35  0             171844.7348   0.0004  0.050   0.0005 0.46  
 888: 45 12 34  0   45 10 35  0             171844.7348   0.0004  0.050   0.0005 0.04  
 889: 45 12 34  0   45 11 35  0             171844.7348   0.0004  0.050   0.0005 0.46  
 890: 45 11 34  0   45 11 35  0             171844.7348   0.0004  0.050   0.0005 0.04  
 891: 43  9 34  0   43  9 35  0             171872.7807   0.0509  0.050   0.0509 0.04  
 892: 43  9 34  0   43  8 35  0             171872.7807   0.0509  0.050   0.0509 0.46  
 893: 43 10 34  0   43  8 35  0             171872.7807   0.0509  0.050   0.0509 0.04  
 894: 43 10 34  0   43  9 35  0             171872.7807   0.0509  0.050   0.0509 0.46  
 895: 34  1 34  0   33  1 33  0             171928.6548  -0.0313  0.050  -0.0313 0.04  
 896: 34  0 34  0   33  1 33  0             171928.6548  -0.0313  0.050  -0.0313 0.46  
 897: 34  0 34  0   33  0 33  0             171928.6548  -0.0313  0.050  -0.0313 0.04  
 898: 34  1 34  0   33  0 33  0             171928.6548  -0.0313  0.050  -0.0313 0.46  
 899: 33  2 32  0   32  2 31  0             171929.7452  -0.0372  0.050  -0.0372 0.04  
 900: 33  2 32  0   32  1 31  0             171929.7452  -0.0372  0.050  -0.0372 0.46  
 901: 33  1 32  0   32  2 31  0             171929.7452  -0.0372  0.050  -0.0372 0.46  
 902: 33  1 32  0   32  1 31  0             171929.7452  -0.0372  0.050  -0.0372 0.04  
 903: 32  3 30  0   31  3 29  0             171930.6775  -0.0107  0.050  -0.0108 0.04  
 904: 32  2 30  0   31  3 29  0             171930.6775  -0.0107  0.050  -0.0108 0.46  
 905: 32  2 30  0   31  2 29  0             171930.6775  -0.0107  0.050  -0.0108 0.04  
 906: 32  3 30  0   31  2 29  0             171930.6775  -0.0107  0.050  -0.0108 0.46  
 907: 31  3 28  0   30  3 27  0             171931.4454  -0.0170  0.050  -0.0170 0.04  
 908: 31  4 28  0   30  4 27  0             171931.4454  -0.0170  0.050  -0.0170 0.04  
 909: 31  4 28  0   30  3 27  0             171931.4454  -0.0170  0.050  -0.0170 0.46  
 910: 31  3 28  0   30  4 27  0             171931.4454  -0.0170  0.050  -0.0170 0.46  
 911: 30  5 26  0   29  4 25  0             171932.1750  -0.0014  0.050  -0.0014 0.48  
 912: 30  4 26  0   29  5 25  0             171932.1750  -0.0014  0.050  -0.0014 0.48  
 913: 30  4 26  0   29  4 25  0             171932.1750  -0.0014  0.050  -0.0014 0.04  
 914: 29  5 24  0   28  5 23  0             171932.9357   0.0117  0.050   0.0117 0.04  
 915: 29  6 24  0   28  6 23  0             171932.9357   0.0117  0.050   0.0117 0.04  
 916: 29  6 24  0   28  5 23  0             171932.9357   0.0117  0.050   0.0117 0.46  
 917: 29  5 24  0   28  6 23  0             171932.9357   0.0117  0.050   0.0117 0.46  
 918: 28  6 22  0   27  6 21  0             171933.8030  -0.0358  0.050  -0.0358 0.04  
 919: 28  7 22  0   27  7 21  0             171933.8030  -0.0358  0.050  -0.0358 0.04  
 920: 28  7 22  0   27  6 21  0             171933.8030  -0.0358  0.050  -0.0358 0.46  
 921: 28  6 22  0   27  7 21  0             171933.8030  -0.0358  0.050  -0.0358 0.46  
 922: 27  8 20  0   26  7 19  0             171935.0383  -0.0914  0.050  -0.0914 0.46  
 923: 27  8 20  0   26  8 19  0             171935.0383  -0.0914  0.050  -0.0914 0.04  
 924: 27  7 20  0   26  8 19  0             171935.0383  -0.0914  0.050  -0.0914 0.46  
 925: 27  7 20  0   26  7 19  0             171935.0383  -0.0914  0.050  -0.0914 0.04  
 926: 26  8 18  0   25  8 17  0             171937.1032  -0.0500  0.050  -0.0501 0.04  
 927: 26  9 18  0   25  9 17  0             171937.1032  -0.0500  0.050  -0.0501 0.04  
 928: 26  9 18  0   25  8 17  0             171937.1032  -0.0500  0.050  -0.0501 0.46  
 929: 26  8 18  0   25  9 17  0             171937.1032  -0.0500  0.050  -0.0501 0.46  
 930: 25 10 16  0   24  9 15  0             171940.5856   0.0088  0.050   0.0088 0.46  
 931: 25 10 16  0   24 10 15  0             171940.5856   0.0088  0.050   0.0088 0.04  
 932: 25  9 16  0   24 10 15  0             171940.5856   0.0088  0.050   0.0088 0.46  
 933: 25  9 16  0   24  9 15  0             171940.5856   0.0088  0.050   0.0088 0.04  
 934: 24 10 14  0   23 10 13  0             171946.8155   0.0396  0.050   0.0397 0.04  
 935: 24 11 14  0   23 10 13  0             171946.8155   0.0396  0.050   0.0397 0.46  
 936: 24 11 14  0   23 11 13  0             171946.8155   0.0396  0.050   0.0397 0.04  
 937: 24 10 14  0   23 11 13  0             171946.8155   0.0396  0.050   0.0397 0.46  
 938: 23 11 12  0   22 11 11  0             171958.9475   0.0255  0.050   0.0255 0.04  
 939: 23 12 12  0   22 12 11  0             171958.9475   0.0255  0.050   0.0255 0.04  
 940: 23 12 12  0   22 11 11  0             171958.9475   0.0255  0.050   0.0255 0.46  
 941: 23 11 12  0   22 12 11  0             171958.9475   0.0255  0.050   0.0255 0.46  
 942: 22 12 10  0   21 13  9  0             171985.4196  -0.0425  0.050  -0.0435 0.46  
 943: 22 13 10  0   21 13  9  0             171985.4196  -0.0426  0.050  -0.0435 0.04  
 944: 22 12 10  0   21 12  9  0             171985.4196  -0.0442  0.050  -0.0435 0.04  
 945: 22 13 10  0   21 12  9  0             171985.4196  -0.0443  0.050  -0.0435 0.46  
 946: 21 14  8  0   20 14  7  0             172053.6961  -0.0188  0.050   0.0450 0.09  
 947: 21 13  8  0   20 14  7  0             172053.6961   0.0515  0.050   0.0450 0.91  
 948: 18 16  3  0   17 15  2  0             174874.9344   0.0325  0.050               
 949: 70 35 35  0   70 34 36  0             176263.5173   0.0790  0.050   0.0791 0.46  
 950: 70 36 35  0   70 34 36  0             176263.5173   0.0790  0.050   0.0791 0.04  
 951: 70 36 35  0   70 35 36  0             176263.5173   0.0790  0.050   0.0791 0.46  
 952: 70 35 35  0   70 35 36  0             176263.5173   0.0790  0.050   0.0791 0.04  
 953: 69 34 35  0   69 34 36  0             176296.6506  -0.0718  0.050  -0.0719 0.04  
 954: 69 34 35  0   69 33 36  0             176296.6506  -0.0718  0.050  -0.0719 0.46  
 955: 69 35 35  0   69 33 36  0             176296.6506  -0.0718  0.050  -0.0719 0.04  
 956: 69 35 35  0   69 34 36  0             176296.6506  -0.0718  0.050  -0.0719 0.46  
 957: 64 30 35  0   64 29 36  0             176448.2656  -0.0281  0.050  -0.0281 0.46  
 958: 64 30 35  0   64 28 36  0             176448.2656  -0.0281  0.050  -0.0281 0.04  
 959: 64 29 35  0   64 29 36  0             176448.2656  -0.0281  0.050  -0.0281 0.04  
 960: 64 29 35  0   64 28 36  0             176448.2656  -0.0281  0.050  -0.0281 0.46  
 961: 63 29 35  0   63 28 36  0             176475.7777  -0.0222  0.050  -0.0222 0.46  
 962: 63 29 35  0   63 27 36  0             176475.7777  -0.0222  0.050  -0.0222 0.04  
 963: 63 28 35  0   63 28 36  0             176475.7777  -0.0222  0.050  -0.0222 0.04  
 964: 63 28 35  0   63 27 36  0             176475.7777  -0.0222  0.050  -0.0222 0.46  
 965: 62 28 35  0   62 27 36  0             176502.3973  -0.0249  0.050  -0.0250 0.46  
 966: 62 27 35  0   62 27 36  0             176502.3973  -0.0249  0.050  -0.0250 0.04  
 967: 62 27 35  0   62 26 36  0             176502.3973  -0.0249  0.050  -0.0250 0.46  
 968: 62 28 35  0   62 26 36  0             176502.3973  -0.0249  0.050  -0.0250 0.04  
 969: 61 27 35  0   61 26 36  0             176528.1233  -0.0592  0.050  -0.0592 0.46  
 970: 61 27 35  0   61 25 36  0             176528.1233  -0.0592  0.050  -0.0592 0.04  
 971: 61 26 35  0   61 26 36  0             176528.1233  -0.0592  0.050  -0.0592 0.04  
 972: 61 26 35  0   61 25 36  0             176528.1233  -0.0592  0.050  -0.0592 0.46  
 973: 59 25 35  0   59 24 36  0             176577.1856  -0.0154  0.050  -0.0155 0.46  
 974: 59 25 35  0   59 23 36  0             176577.1856  -0.0154  0.050  -0.0155 0.04  
 975: 59 24 35  0   59 24 36  0             176577.1856  -0.0154  0.050  -0.0155 0.04  
 976: 59 24 35  0   59 23 36  0             176577.1856  -0.0154  0.050  -0.0155 0.46  
 977: 58 24 35  0   58 23 36  0             176600.4978  -0.0030  0.050  -0.0031 0.46  
 978: 58 24 35  0   58 22 36  0             176600.4978  -0.0030  0.050  -0.0031 0.04  
 979: 58 23 35  0   58 23 36  0             176600.4978  -0.0030  0.050  -0.0031 0.04  
 980: 58 23 35  0   58 22 36  0             176600.4978  -0.0030  0.050  -0.0031 0.46  
 981: 57 23 35  0   57 22 36  0             176623.0222   0.0009  0.050   0.0009 0.46  
 982: 57 23 35  0   57 21 36  0             176623.0222   0.0009  0.050   0.0009 0.04  
 983: 57 22 35  0   57 22 36  0             176623.0222   0.0009  0.050   0.0009 0.04  
 984: 57 22 35  0   57 21 36  0             176623.0222   0.0009  0.050   0.0009 0.46  
 985: 54 20 35  0   54 19 36  0             176686.1065   0.0039  0.050   0.0039 0.46  
 986: 54 19 35  0   54 19 36  0             176686.1065   0.0039  0.050   0.0039 0.04  
 987: 54 19 35  0   54 18 36  0             176686.1065   0.0039  0.050   0.0039 0.46  
 988: 54 20 35  0   54 18 36  0             176686.1065   0.0039  0.050   0.0039 0.04  
 989: 53 19 35  0   53 18 36  0             176705.7440   0.0439  0.050   0.0440 0.86  
 990: 53 19 35  0   53 17 36  0             176705.7440   0.0439  0.050   0.0440 0.07  
 991: 53 18 35  0   53 18 36  0             176705.7440   0.0439  0.050   0.0440 0.07  
 992: 51 17 35  0   51 16 36  0             176742.8842   0.0228  0.050   0.0229 0.46  
 993: 51 17 35  0   51 15 36  0             176742.8842   0.0228  0.050   0.0229 0.04  
 994: 51 16 35  0   51 16 36  0             176742.8842   0.0228  0.050   0.0229 0.04  
 995: 51 16 35  0   51 15 36  0             176742.8842   0.0228  0.050   0.0229 0.46  
 996: 50 16 35  0   50 15 36  0             176760.4342  -0.0266  0.050  -0.0267 0.46  
 997: 50 16 35  0   50 14 36  0             176760.4342  -0.0266  0.050  -0.0267 0.04  
 998: 50 15 35  0   50 15 36  0             176760.4342  -0.0266  0.050  -0.0267 0.04  
 999: 50 15 35  0   50 14 36  0             176760.4342  -0.0266  0.050  -0.0267 0.46  
1000: 49 15 35  0   49 14 36  0             176777.3859  -0.0436  0.050  -0.0436 0.46  
1001: 49 15 35  0   49 13 36  0             176777.3859  -0.0436  0.050  -0.0436 0.04  
1002: 49 14 35  0   49 14 36  0             176777.3859  -0.0436  0.050  -0.0436 0.04  
1003: 49 14 35  0   49 13 36  0             176777.3859  -0.0436  0.050  -0.0436 0.46  
1004: 48 14 35  0   48 13 36  0             176793.7839  -0.0003  0.050  -0.0004 0.46  
1005: 48 13 35  0   48 13 36  0             176793.7839  -0.0003  0.050  -0.0004 0.04  
1006: 48 13 35  0   48 12 36  0             176793.7839  -0.0003  0.050  -0.0004 0.46  
1007: 48 14 35  0   48 12 36  0             176793.7839  -0.0003  0.050  -0.0004 0.04  
1008: 47 13 35  0   47 12 36  0             176809.5107  -0.0311  0.050  -0.0312 0.46  
1009: 47 13 35  0   47 11 36  0             176809.5107  -0.0311  0.050  -0.0312 0.04  
1010: 47 12 35  0   47 12 36  0             176809.5107  -0.0311  0.050  -0.0312 0.04  
1011: 47 12 35  0   47 11 36  0             176809.5107  -0.0311  0.050  -0.0312 0.46  
1012: 46 12 35  0   46 11 36  0             176824.6407  -0.0778  0.050  -0.0779 0.46  
1013: 46 12 35  0   46 10 36  0             176824.6407  -0.0778  0.050  -0.0779 0.04  
1014: 46 11 35  0   46 11 36  0             176824.6407  -0.0778  0.050  -0.0779 0.04  
1015: 46 11 35  0   46 10 36  0             176824.6407  -0.0778  0.050  -0.0779 0.46  
1016: 44 10 35  0   44  9 36  0             176853.3916  -0.0009  0.050  -0.0010 0.46  
1017: 44 10 35  0   44  8 36  0             176853.3916  -0.0009  0.050  -0.0010 0.04  
1018: 44  9 35  0   44  9 36  0             176853.3916  -0.0009  0.050  -0.0010 0.04  
1019: 44  9 35  0   44  8 36  0             176853.3916  -0.0009  0.050  -0.0010 0.46  
1020: 42  8 35  0   42  7 36  0             176879.9321   0.0021  0.050   0.0022 0.46  
1021: 42  8 35  0   42  6 36  0             176879.9321   0.0021  0.050   0.0022 0.04  
1022: 42  7 35  0   42  7 36  0             176879.9321   0.0021  0.050   0.0022 0.04  
1023: 42  7 35  0   42  6 36  0             176879.9321   0.0021  0.050   0.0022 0.46  
1024: 41  6 35  0   41  5 36  0             176892.4698   0.0354  0.050   0.0355 0.46  
1025: 41  7 35  0   41  6 36  0             176892.4698   0.0354  0.050   0.0355 0.46  
1026: 41  7 35  0   41  5 36  0             176892.4698   0.0354  0.050   0.0355 0.04  
1027: 41  6 35  0   41  6 36  0             176892.4698   0.0354  0.050   0.0355 0.04  
1028: 40  5 35  0   40  4 36  0             176904.4303  -0.0182  0.050  -0.0183 0.46  
1029: 40  6 35  0   40  5 36  0             176904.4303  -0.0182  0.050  -0.0183 0.46  
1030: 40  6 35  0   40  4 36  0             176904.4303  -0.0182  0.050  -0.0183 0.04  
1031: 40  5 35  0   40  5 36  0             176904.4303  -0.0182  0.050  -0.0183 0.04  
1032: 35  1 35  0   34  0 34  0             176911.3807  -0.0001  0.050  -0.0001 0.46  
1033: 35  0 35  0   34  1 34  0             176911.3807  -0.0001  0.050  -0.0001 0.46  
1034: 35  0 35  0   34  0 34  0             176911.3807  -0.0001  0.050  -0.0001 0.04  
1035: 35  1 35  0   34  1 34  0             176911.3807  -0.0001  0.050  -0.0001 0.04  
1036: 34  2 33  0   33  2 32  0             176912.4673  -0.0030  0.050  -0.0030 0.04  
1037: 34  2 33  0   33  1 32  0             176912.4673  -0.0030  0.050  -0.0030 0.46  
1038: 34  1 33  0   33  2 32  0             176912.4673  -0.0030  0.050  -0.0030 0.46  
1039: 34  1 33  0   33  1 32  0             176912.4673  -0.0030  0.050  -0.0030 0.04  
1040: 33  3 31  0   32  2 30  0             176913.3414  -0.0191  0.050  -0.0191 0.46  
1041: 33  2 31  0   32  3 30  0             176913.3414  -0.0191  0.050  -0.0191 0.46  
1042: 33  2 31  0   32  2 30  0             176913.3414  -0.0191  0.050  -0.0191 0.04  
1043: 33  3 31  0   32  3 30  0             176913.3414  -0.0191  0.050  -0.0191 0.04  
1044: 32  4 29  0   31  3 28  0             176914.1021  -0.0065  0.050  -0.0065 0.46  
1045: 32  3 29  0   31  4 28  0             176914.1021  -0.0065  0.050  -0.0065 0.46  
1046: 32  3 29  0   31  3 28  0             176914.1021  -0.0065  0.050  -0.0065 0.04  
1047: 32  4 29  0   31  4 28  0             176914.1021  -0.0065  0.050  -0.0065 0.04  
1048: 31  5 27  0   30  4 26  0             176914.8036   0.0206  0.050   0.0206 0.46  
1049: 31  4 27  0   30  5 26  0             176914.8036   0.0206  0.050   0.0206 0.46  
1050: 31  4 27  0   30  4 26  0             176914.8036   0.0206  0.050   0.0206 0.04  
1051: 31  5 27  0   30  5 26  0             176914.8036   0.0206  0.050   0.0206 0.04  
1052: 30  6 25  0   29  5 24  0             176915.5076   0.0365  0.050   0.0365 0.46  
1053: 30  5 25  0   29  6 24  0             176915.5076   0.0365  0.050   0.0365 0.46  
1054: 30  5 25  0   29  5 24  0             176915.5076   0.0365  0.050   0.0365 0.04  
1055: 30  6 25  0   29  6 24  0             176915.5076   0.0365  0.050   0.0365 0.04  
1056: 29  7 23  0   28  6 22  0             176916.3201   0.0256  0.050   0.0256 0.46  
1057: 29  6 23  0   28  7 22  0             176916.3201   0.0256  0.050   0.0256 0.46  
1058: 29  6 23  0   28  6 22  0             176916.3201   0.0256  0.050   0.0256 0.04  
1059: 29  7 23  0   28  7 22  0             176916.3201   0.0256  0.050   0.0256 0.04  
1060: 28  8 21  0   27  8 20  0             176917.4505   0.0142  0.050   0.0142 0.04  
1061: 28  8 21  0   27  7 20  0             176917.4505   0.0142  0.050   0.0142 0.46  
1062: 28  7 21  0   27  8 20  0             176917.4505   0.0142  0.050   0.0142 0.46  
1063: 28  7 21  0   27  7 20  0             176917.4505   0.0142  0.050   0.0142 0.04  
1064: 27  9 19  0   26  8 18  0             176919.2041   0.0057  0.050   0.0057 0.46  
1065: 27  8 19  0   26  9 18  0             176919.2041   0.0057  0.050   0.0057 0.46  
1066: 27  8 19  0   26  8 18  0             176919.2041   0.0057  0.050   0.0057 0.04  
1067: 27  9 19  0   26  9 18  0             176919.2041   0.0057  0.050   0.0057 0.04  
1068: 26 10 17  0   25  9 16  0             176922.1785   0.0558  0.050   0.0559 0.46  
1069: 26  9 17  0   25 10 16  0             176922.1785   0.0558  0.050   0.0559 0.46  
1070: 26  9 17  0   25  9 16  0             176922.1785   0.0558  0.050   0.0559 0.04  
1071: 26 10 17  0   25 10 16  0             176922.1785   0.0558  0.050   0.0559 0.04  
1072: 25 11 15  0   24 11 14  0             176927.2803   0.0056  0.050   0.0056 0.04  
1073: 25 11 15  0   24 10 14  0             176927.2803   0.0056  0.050   0.0056 0.46  
1074: 25 10 15  0   24 11 14  0             176927.2803   0.0056  0.050   0.0056 0.46  
1075: 25 10 15  0   24 10 14  0             176927.2803   0.0056  0.050   0.0056 0.04  
1076: 24 12 13  0   23 11 12  0             176936.9541  -0.0187  0.050  -0.0188 0.46  
1077: 24 11 13  0   23 12 12  0             176936.9541  -0.0187  0.050  -0.0188 0.46  
1078: 24 11 13  0   23 11 12  0             176936.9541  -0.0187  0.050  -0.0188 0.04  
1079: 24 12 13  0   23 12 12  0             176936.9541  -0.0187  0.050  -0.0188 0.04  
1080: 23 12 11  0   22 13 10  0             176956.9433   0.0125  0.050   0.0125 0.46  
1081: 23 13 11  0   22 13 10  0             176956.9433   0.0125  0.050   0.0125 0.04  
1082: 23 13 11  0   22 12 10  0             176956.9433   0.0124  0.050   0.0125 0.46  
1083: 23 12 11  0   22 12 10  0             176956.9433   0.0124  0.050   0.0125 0.04  
1084: 22 14  9  0   21 13  8  0             177003.8478  -0.0662  0.050  -0.0289 0.45  
1085: 22 13  9  0   21 13  8  0             177003.8478  -0.0620  0.050  -0.0289 0.05  
1086: 22 14  9  0   21 14  8  0             177003.8478   0.0042  0.050  -0.0289 0.05  
1087: 22 13  9  0   21 14  8  0             177003.8478   0.0083  0.050  -0.0289 0.45  
1088: 21 15  7  0   20 14  6  0             177155.8282   0.0204  0.050               
1089: 18 17  1  0   17 16  2  0             180931.9996   0.0460  0.050               
1090: 66 30 36  0   66 30 37  0             181395.9968  -0.0005  0.050  -0.0005 0.04  
1091: 66 30 36  0   66 29 37  0             181395.9968  -0.0005  0.050  -0.0005 0.46  
1092: 66 31 36  0   66 30 37  0             181395.9968  -0.0005  0.050  -0.0005 0.46  
1093: 66 31 36  0   66 29 37  0             181395.9968  -0.0005  0.050  -0.0005 0.04  
1094: 64 28 36  0   64 27 37  0             181451.9594   0.0589  0.050   0.0590 0.46  
1095: 64 29 36  0   64 28 37  0             181451.9594   0.0589  0.050   0.0590 0.46  
1096: 64 29 36  0   64 27 37  0             181451.9594   0.0589  0.050   0.0590 0.04  
1097: 64 28 36  0   64 28 37  0             181451.9594   0.0589  0.050   0.0590 0.04  
1098: 63 27 36  0   63 26 37  0             181478.5638   0.0023  0.050   0.0023 0.46  
1099: 63 28 36  0   63 27 37  0             181478.5638   0.0023  0.050   0.0023 0.46  
1100: 63 28 36  0   63 26 37  0             181478.5638   0.0023  0.050   0.0023 0.04  
1101: 63 27 36  0   63 27 37  0             181478.5638   0.0023  0.050   0.0023 0.04  
1102: 62 26 36  0   62 25 37  0             181504.3270  -0.0619  0.050  -0.0620 0.46  
1103: 62 27 36  0   62 26 37  0             181504.3270  -0.0619  0.050  -0.0620 0.46  
1104: 62 27 36  0   62 25 37  0             181504.3270  -0.0619  0.050  -0.0620 0.04  
1105: 62 26 36  0   62 26 37  0             181504.3270  -0.0619  0.050  -0.0620 0.04  
1106: 60 25 36  0   60 24 37  0             181553.6624   0.0396  0.050   0.0396 0.46  
1107: 60 25 36  0   60 23 37  0             181553.6624   0.0396  0.050   0.0396 0.04  
1108: 60 24 36  0   60 24 37  0             181553.6624   0.0396  0.050   0.0396 0.04  
1109: 60 24 36  0   60 23 37  0             181553.6624   0.0396  0.050   0.0396 0.46  
1110: 57 21 36  0   57 21 37  0             181621.7339   0.0264  0.050   0.0265 0.04  
1111: 57 21 36  0   57 20 37  0             181621.7339   0.0264  0.050   0.0265 0.46  
1112: 57 22 36  0   57 21 37  0             181621.7339   0.0264  0.050   0.0265 0.46  
1113: 57 22 36  0   57 20 37  0             181621.7339   0.0264  0.050   0.0265 0.04  
1114: 56 20 36  0   56 20 37  0             181642.8608  -0.0782  0.050  -0.0783 0.04  
1115: 56 20 36  0   56 19 37  0             181642.8608  -0.0782  0.050  -0.0783 0.46  
1116: 56 21 36  0   56 20 37  0             181642.8608  -0.0782  0.050  -0.0783 0.46  
1117: 56 21 36  0   56 19 37  0             181642.8608  -0.0782  0.050  -0.0783 0.04  
1118: 55 19 36  0   55 19 37  0             181663.4894   0.0204  0.050   0.0204 0.04  
1119: 55 19 36  0   55 18 37  0             181663.4894   0.0204  0.050   0.0204 0.46  
1120: 55 20 36  0   55 19 37  0             181663.4894   0.0204  0.050   0.0204 0.46  
1121: 55 20 36  0   55 18 37  0             181663.4894   0.0204  0.050   0.0204 0.04  
1122: 18 18  1  0   17 17  0  0             181670.2062  -0.0114  0.050               
1123: 53 17 36  0   53 17 37  0             181702.5129   0.0193  0.050   0.0193 0.04  
1124: 53 17 36  0   53 16 37  0             181702.5129   0.0193  0.050   0.0193 0.46  
1125: 53 18 36  0   53 17 37  0             181702.5129   0.0193  0.050   0.0193 0.46  
1126: 53 18 36  0   53 16 37  0             181702.5129   0.0193  0.050   0.0193 0.04  
1127: 18 18  0  0   17 17  1  0             181713.9996   0.0456  0.050               
1128: 52 16 36  0   52 15 37  0             181720.9937  -0.0286  0.050  -0.0286 0.46  
1129: 52 17 36  0   52 16 37  0             181720.9937  -0.0286  0.050  -0.0286 0.46  
1130: 52 17 36  0   52 15 37  0             181720.9937  -0.0286  0.050  -0.0286 0.04  
1131: 52 16 36  0   52 16 37  0             181720.9937  -0.0286  0.050  -0.0286 0.04  
1132: 51 15 36  0   51 14 37  0             181738.9633   0.0456  0.050   0.0456 0.93  
1133: 51 15 36  0   51 15 37  0             181738.9633   0.0456  0.050   0.0456 0.07  
1134: 50 14 36  0   50 13 37  0             181756.1958   0.0002  0.050   0.0002 0.46  
1135: 50 15 36  0   50 14 37  0             181756.1958   0.0002  0.050   0.0002 0.46  
1136: 50 15 36  0   50 13 37  0             181756.1958   0.0002  0.050   0.0002 0.04  
1137: 50 14 36  0   50 14 37  0             181756.1958   0.0002  0.050   0.0002 0.04  
1138: 49 14 36  0   49 13 37  0             181772.9585   0.0863  0.050   0.0864 0.46  
1139: 49 14 36  0   49 12 37  0             181772.9585   0.0863  0.050   0.0864 0.04  
1140: 49 13 36  0   49 13 37  0             181772.9585   0.0863  0.050   0.0864 0.04  
1141: 49 13 36  0   49 12 37  0             181772.9585   0.0863  0.050   0.0864 0.46  
1142: 48 12 36  0   48 11 37  0             181789.0090   0.0460  0.050   0.0460 0.46  
1143: 48 13 36  0   48 12 37  0             181789.0090   0.0460  0.050   0.0460 0.46  
1144: 48 13 36  0   48 11 37  0             181789.0090   0.0460  0.050   0.0460 0.04  
1145: 48 12 36  0   48 12 37  0             181789.0090   0.0460  0.050   0.0460 0.04  
1146: 47 11 36  0   47 10 37  0             181804.4493  -0.0340  0.050  -0.0340 0.46  
1147: 47 12 36  0   47 11 37  0             181804.4493  -0.0340  0.050  -0.0340 0.46  
1148: 47 12 36  0   47 10 37  0             181804.4493  -0.0340  0.050  -0.0340 0.04  
1149: 47 11 36  0   47 11 37  0             181804.4493  -0.0340  0.050  -0.0340 0.04  
1150: 46 10 36  0   46  9 37  0             181819.3728  -0.0752  0.050  -0.0752 0.46  
1151: 46 11 36  0   46 10 37  0             181819.3728  -0.0752  0.050  -0.0752 0.46  
1152: 46 11 36  0   46  9 37  0             181819.3728  -0.0752  0.050  -0.0752 0.04  
1153: 46 10 36  0   46 10 37  0             181819.3728  -0.0752  0.050  -0.0752 0.04  
1154: 42  7 36  0   42  5 37  0             181874.1046   0.0643  0.050   0.0643 0.04  
1155: 42  6 36  0   42  6 37  0             181874.1046   0.0643  0.050   0.0643 0.04  
1156: 42  6 36  0   42  5 37  0             181874.1046   0.0643  0.050   0.0643 0.46  
1157: 42  7 36  0   42  6 37  0             181874.1046   0.0643  0.050   0.0643 0.46  
1158: 36  1 36  0   35  1 35  0             181894.0074  -0.0058  0.050  -0.0059 0.04  
1159: 36  1 36  0   35  0 35  0             181894.0074  -0.0058  0.050  -0.0059 0.46  
1160: 36  0 36  0   35  1 35  0             181894.0074  -0.0058  0.050  -0.0059 0.46  
1161: 36  0 36  0   35  0 35  0             181894.0074  -0.0058  0.050  -0.0059 0.04  
1162: 35  2 34  0   34  2 33  0             181895.0824  -0.0136  0.050  -0.0136 0.04  
1163: 35  2 34  0   34  1 33  0             181895.0824  -0.0136  0.050  -0.0136 0.46  
1164: 35  1 34  0   34  2 33  0             181895.0824  -0.0136  0.050  -0.0136 0.46  
1165: 35  1 34  0   34  1 33  0             181895.0824  -0.0136  0.050  -0.0136 0.04  
1166: 34  3 32  0   33  3 31  0             181895.9564  -0.0144  0.050  -0.0144 0.04  
1167: 34  3 32  0   33  2 31  0             181895.9564  -0.0144  0.050  -0.0144 0.46  
1168: 34  2 32  0   33  3 31  0             181895.9564  -0.0144  0.050  -0.0144 0.46  
1169: 34  2 32  0   33  2 31  0             181895.9564  -0.0144  0.050  -0.0144 0.04  
1170: 33  3 30  0   32  3 29  0             181896.6845  -0.0088  0.050  -0.0088 0.04  
1171: 33  4 30  0   32  4 29  0             181896.6845  -0.0088  0.050  -0.0088 0.04  
1172: 33  4 30  0   32  3 29  0             181896.6845  -0.0088  0.050  -0.0088 0.46  
1173: 33  3 30  0   32  4 29  0             181896.6845  -0.0088  0.050  -0.0088 0.46  
1174: 32  4 28  0   31  4 27  0             181897.3305   0.0013  0.050   0.0013 0.04  
1175: 32  5 28  0   31  5 27  0             181897.3305   0.0013  0.050   0.0013 0.04  
1176: 32  5 28  0   31  4 27  0             181897.3305   0.0013  0.050   0.0013 0.46  
1177: 32  4 28  0   31  5 27  0             181897.3305   0.0013  0.050   0.0013 0.46  
1178: 31  5 26  0   30  5 25  0             181898.0270   0.0661  0.050   0.0662 0.04  
1179: 31  6 26  0   30  6 25  0             181898.0270   0.0661  0.050   0.0662 0.04  
1180: 31  6 26  0   30  5 25  0             181898.0270   0.0661  0.050   0.0662 0.46  
1181: 31  5 26  0   30  6 25  0             181898.0270   0.0661  0.050   0.0662 0.46  
1182: 30  6 24  0   29  6 23  0             181898.7231   0.0236  0.050   0.0237 0.04  
1183: 30  7 24  0   29  7 23  0             181898.7231   0.0236  0.050   0.0237 0.04  
1184: 30  7 24  0   29  6 23  0             181898.7231   0.0236  0.050   0.0237 0.46  
1185: 30  6 24  0   29  7 23  0             181898.7231   0.0236  0.050   0.0237 0.46  
1186: 29  7 22  0   28  7 21  0             181899.7048  -0.0027  0.050  -0.0028 0.04  
1187: 29  8 22  0   28  8 21  0             181899.7048  -0.0027  0.050  -0.0028 0.04  
1188: 29  8 22  0   28  7 21  0             181899.7048  -0.0027  0.050  -0.0028 0.46  
1189: 29  7 22  0   28  8 21  0             181899.7048  -0.0027  0.050  -0.0028 0.46  
1190: 28  8 20  0   27  8 19  0             181901.2361  -0.0080  0.050  -0.0080 0.04  
1191: 28  9 20  0   27  8 19  0             181901.2361  -0.0080  0.050  -0.0080 0.48  
1192: 28  8 20  0   27  9 19  0             181901.2361  -0.0080  0.050  -0.0080 0.48  
1193: 27  9 18  0   26  9 17  0             181903.7481  -0.0083  0.050  -0.0084 0.04  
1194: 27 10 18  0   26  9 17  0             181903.7481  -0.0083  0.050  -0.0084 0.46  
1195: 27 10 18  0   26 10 17  0             181903.7481  -0.0083  0.050  -0.0084 0.04  
1196: 27  9 18  0   26 10 17  0             181903.7481  -0.0083  0.050  -0.0084 0.46  
1197: 26 10 16  0   25 10 15  0             181908.1052   0.0175  0.050   0.0175 0.04  
1198: 26 11 16  0   25 11 15  0             181908.1052   0.0175  0.050   0.0175 0.04  
1199: 26 11 16  0   25 10 15  0             181908.1052   0.0175  0.050   0.0175 0.46  
1200: 26 10 16  0   25 11 15  0             181908.1052   0.0175  0.050   0.0175 0.46  
1201: 39  3 36  0   39  2 37  0             181909.8815   0.0432  0.050   0.0432 0.46  
1202: 39  4 36  0   39  2 37  0             181909.8815   0.0432  0.050   0.0432 0.04  
1203: 39  4 36  0   39  3 37  0             181909.8815   0.0432  0.050   0.0432 0.46  
1204: 39  3 36  0   39  3 37  0             181909.8815   0.0432  0.050   0.0432 0.04  
1205: 25 11 14  0   24 11 13  0             181915.9896   0.0106  0.050   0.0107 0.04  
1206: 25 12 14  0   24 12 13  0             181915.9896   0.0106  0.050   0.0107 0.04  
1207: 25 12 14  0   24 11 13  0             181915.9896   0.0106  0.050   0.0107 0.46  
1208: 25 11 14  0   24 12 13  0             181915.9896   0.0106  0.050   0.0107 0.46  
1209: 24 12 12  0   23 13 11  0             181931.5017   0.0545  0.050   0.0545 0.46  
1210: 24 12 12  0   23 12 11  0             181931.5017   0.0545  0.050   0.0545 0.04  
1211: 24 13 12  0   23 13 11  0             181931.5017   0.0545  0.050   0.0545 0.04  
1212: 24 13 12  0   23 12 11  0             181931.5017   0.0545  0.050   0.0545 0.46  
1213: 23 14 10  0   22 13  9  0             181965.1280  -0.0722  0.050  -0.0701 0.46  
1214: 23 13 10  0   22 13  9  0             181965.1280  -0.0720  0.050  -0.0701 0.04  
1215: 23 14 10  0   22 14  9  0             181965.1280  -0.0681  0.050  -0.0701 0.04  
1216: 23 13 10  0   22 14  9  0             181965.1280  -0.0679  0.050  -0.0701 0.46  
1217: 22 15  8  0   21 15  7  0             182051.4801  -0.1815  0.050  -0.0458 0.09  
1218: 22 14  8  0   21 15  7  0             182051.4801  -0.0316  0.050  -0.0458 0.91  
1219: 22 15  8  0   21 14  7  0             182053.6895  -0.0554  0.050  -0.0413 0.91  
1220: 22 14  8  0   21 14  7  0             182053.6895   0.0943  0.050  -0.0413 0.09  
1221: 21 15  6  0   20 16  5  0             182167.4816   0.0014  0.050               
1222: 21 17  4  0   20 18  3  0             185345.1815  -0.0153  0.050               
1223: 19 17  3  0   18 16  2  0             185723.5163   0.0683  0.050               
1224: 21 16  5  0   20 17  4  0             186174.1733   0.0380  0.050               
1225: 72 35 37  0   72 34 38  0             186215.7425  -0.0182  0.050  -0.0183 0.46  
1226: 72 36 37  0   72 35 38  0             186215.7425  -0.0182  0.050  -0.0183 0.46  
1227: 72 36 37  0   72 34 38  0             186215.7425  -0.0182  0.050  -0.0183 0.04  
1228: 72 35 37  0   72 35 38  0             186215.7425  -0.0182  0.050  -0.0183 0.04  
1229: 71 35 37  0   71 34 38  0             186248.6732  -0.0337  0.050  -0.0338 0.46  
1230: 71 35 37  0   71 33 38  0             186248.6732  -0.0337  0.050  -0.0338 0.04  
1231: 71 34 37  0   71 34 38  0             186248.6732  -0.0337  0.050  -0.0338 0.04  
1232: 71 34 37  0   71 33 38  0             186248.6732  -0.0337  0.050  -0.0338 0.46  
1233: 68 31 37  0   68 31 38  0             186342.0201   0.0667  0.050   0.0668 0.04  
1234: 68 31 37  0   68 30 38  0             186342.0201   0.0667  0.050   0.0668 0.46  
1235: 68 32 37  0   68 30 38  0             186342.0201   0.0667  0.050   0.0668 0.04  
1236: 68 32 37  0   68 31 38  0             186342.0201   0.0667  0.050   0.0668 0.46  
1237: 65 28 37  0   65 27 38  0             186427.1908  -0.0453  0.050  -0.0453 0.46  
1238: 65 29 37  0   65 28 38  0             186427.1908  -0.0453  0.050  -0.0453 0.46  
1239: 65 29 37  0   65 27 38  0             186427.1908  -0.0453  0.050  -0.0453 0.04  
1240: 65 28 37  0   65 28 38  0             186427.1908  -0.0453  0.050  -0.0453 0.04  
1241: 64 27 37  0   64 27 38  0             186453.9219  -0.0635  0.050  -0.0635 0.04  
1242: 64 27 37  0   64 26 38  0             186453.9219  -0.0635  0.050  -0.0635 0.46  
1243: 64 28 37  0   64 26 38  0             186453.9219  -0.0635  0.050  -0.0635 0.04  
1244: 64 28 37  0   64 27 38  0             186453.9219  -0.0635  0.050  -0.0635 0.46  
1245: 63 26 37  0   63 25 38  0             186479.9284   0.0010  0.050   0.0010 0.46  
1246: 63 27 37  0   63 26 38  0             186479.9284   0.0010  0.050   0.0010 0.46  
1247: 63 27 37  0   63 25 38  0             186479.9284   0.0010  0.050   0.0010 0.04  
1248: 63 26 37  0   63 26 38  0             186479.9284   0.0010  0.050   0.0010 0.04  
1249: 62 25 37  0   62 25 38  0             186505.1099   0.0295  0.050   0.0295 0.04  
1250: 62 25 37  0   62 24 38  0             186505.1099   0.0295  0.050   0.0295 0.46  
1251: 62 26 37  0   62 25 38  0             186505.1099   0.0295  0.050   0.0295 0.46  
1252: 62 26 37  0   62 24 38  0             186505.1099   0.0295  0.050   0.0295 0.04  
1253: 58 21 37  0   58 20 38  0             186598.1304  -0.0317  0.050  -0.0318 0.46  
1254: 58 22 37  0   58 21 38  0             186598.1304  -0.0317  0.050  -0.0318 0.46  
1255: 58 22 37  0   58 20 38  0             186598.1304  -0.0317  0.050  -0.0318 0.04  
1256: 58 21 37  0   58 21 38  0             186598.1304  -0.0317  0.050  -0.0318 0.04  
1257: 57 20 37  0   57 19 38  0             186619.5645  -0.0728  0.050  -0.0728 0.46  
1258: 57 21 37  0   57 20 38  0             186619.5645  -0.0728  0.050  -0.0728 0.46  
1259: 57 21 37  0   57 19 38  0             186619.5645  -0.0728  0.050  -0.0728 0.04  
1260: 57 20 37  0   57 20 38  0             186619.5645  -0.0728  0.050  -0.0728 0.04  
1261: 56 20 37  0   56 19 38  0             186640.3741  -0.0541  0.050  -0.0542 0.46  
1262: 56 20 37  0   56 18 38  0             186640.3741  -0.0541  0.050  -0.0542 0.04  
1263: 56 19 37  0   56 19 38  0             186640.3741  -0.0541  0.050  -0.0542 0.04  
1264: 56 19 37  0   56 18 38  0             186640.3741  -0.0541  0.050  -0.0542 0.46  
1265: 55 18 37  0   55 17 38  0             186660.5809   0.0295  0.050   0.0295 0.46  
1266: 55 19 37  0   55 18 38  0             186660.5809   0.0295  0.050   0.0295 0.46  
1267: 55 19 37  0   55 17 38  0             186660.5809   0.0295  0.050   0.0295 0.04  
1268: 55 18 37  0   55 18 38  0             186660.5809   0.0295  0.050   0.0295 0.04  
1269: 54 17 37  0   54 16 38  0             186680.0604   0.0376  0.050   0.0376 0.46  
1270: 54 18 37  0   54 17 38  0             186680.0604   0.0376  0.050   0.0376 0.46  
1271: 54 18 37  0   54 16 38  0             186680.0604   0.0376  0.050   0.0376 0.04  
1272: 54 17 37  0   54 17 38  0             186680.0604   0.0376  0.050   0.0376 0.04  
1273: 53 16 37  0   53 15 38  0             186698.9022   0.0439  0.050   0.0439 0.46  
1274: 53 17 37  0   53 16 38  0             186698.9022   0.0439  0.050   0.0439 0.46  
1275: 53 17 37  0   53 15 38  0             186698.9022   0.0439  0.050   0.0439 0.04  
1276: 53 16 37  0   53 16 38  0             186698.9022   0.0439  0.050   0.0439 0.04  
1277: 52 15 37  0   52 14 38  0             186717.0634  -0.0099  0.050  -0.0100 0.46  
1278: 52 16 37  0   52 15 38  0             186717.0634  -0.0099  0.050  -0.0100 0.46  
1279: 52 16 37  0   52 14 38  0             186717.0634  -0.0099  0.050  -0.0100 0.04  
1280: 52 15 37  0   52 15 38  0             186717.0634  -0.0099  0.050  -0.0100 0.04  
1281: 51 14 37  0   51 14 38  0             186734.7310   0.0477  0.050   0.0477 0.04  
1282: 51 14 37  0   51 13 38  0             186734.7310   0.0477  0.050   0.0477 0.46  
1283: 51 15 37  0   51 14 38  0             186734.7310   0.0477  0.050   0.0477 0.46  
1284: 51 15 37  0   51 13 38  0             186734.7310   0.0477  0.050   0.0477 0.04  
1285: 50 13 37  0   50 12 38  0             186751.6639  -0.0391  0.050  -0.0391 0.46  
1286: 50 14 37  0   50 13 38  0             186751.6639  -0.0391  0.050  -0.0391 0.46  
1287: 50 14 37  0   50 12 38  0             186751.6639  -0.0391  0.050  -0.0391 0.04  
1288: 50 13 37  0   50 13 38  0             186751.6639  -0.0391  0.050  -0.0391 0.04  
1289: 49 12 37  0   49 11 38  0             186768.1245  -0.0226  0.050  -0.0226 0.46  
1290: 49 13 37  0   49 12 38  0             186768.1245  -0.0226  0.050  -0.0226 0.46  
1291: 49 13 37  0   49 11 38  0             186768.1245  -0.0226  0.050  -0.0226 0.04  
1292: 49 12 37  0   49 12 38  0             186768.1245  -0.0226  0.050  -0.0226 0.04  
1293: 48 11 37  0   48 10 38  0             186783.9967  -0.0333  0.050  -0.0333 0.46  
1294: 48 12 37  0   48 11 38  0             186783.9967  -0.0333  0.050  -0.0333 0.46  
1295: 48 12 37  0   48 10 38  0             186783.9967  -0.0333  0.050  -0.0333 0.04  
1296: 48 11 37  0   48 11 38  0             186783.9967  -0.0333  0.050  -0.0333 0.04  
1297: 46 10 37  0   46  8 38  0             186814.1549  -0.0133  0.050  -0.0133 0.04  
1298: 46  9 37  0   46  9 38  0             186814.1549  -0.0133  0.050  -0.0133 0.04  
1299: 46  9 37  0   46  8 38  0             186814.1549  -0.0133  0.050  -0.0133 0.46  
1300: 46 10 37  0   46  9 38  0             186814.1549  -0.0133  0.050  -0.0133 0.46  
1301: 42  5 37  0   42  4 38  0             186868.2593  -0.0505  0.050  -0.0505 0.46  
1302: 42  6 37  0   42  5 38  0             186868.2593  -0.0505  0.050  -0.0505 0.46  
1303: 42  6 37  0   42  4 38  0             186868.2593  -0.0505  0.050  -0.0505 0.04  
1304: 42  5 37  0   42  5 38  0             186868.2593  -0.0505  0.050  -0.0505 0.04  
1305: 37  1 37  0   36  1 36  0             186876.5581  -0.0236  0.050  -0.0236 0.04  
1306: 37  1 37  0   36  0 36  0             186876.5581  -0.0236  0.050  -0.0236 0.46  
1307: 37  0 37  0   36  1 36  0             186876.5581  -0.0236  0.050  -0.0236 0.46  
1308: 37  0 37  0   36  0 36  0             186876.5581  -0.0236  0.050  -0.0236 0.04  
1309: 36  2 35  0   35  2 34  0             186877.6246  -0.0332  0.050  -0.0332 0.04  
1310: 36  2 35  0   35  1 34  0             186877.6246  -0.0332  0.050  -0.0332 0.46  
1311: 36  1 35  0   35  2 34  0             186877.6246  -0.0332  0.050  -0.0332 0.46  
1312: 36  1 35  0   35  1 34  0             186877.6246  -0.0332  0.050  -0.0332 0.04  
1313: 35  3 33  0   34  3 32  0             186878.4983  -0.0189  0.050  -0.0190 0.04  
1314: 35  3 33  0   34  2 32  0             186878.4983  -0.0189  0.050  -0.0190 0.46  
1315: 35  2 33  0   34  3 32  0             186878.4983  -0.0189  0.050  -0.0190 0.46  
1316: 35  2 33  0   34  2 32  0             186878.4983  -0.0189  0.050  -0.0190 0.04  
1317: 34  3 31  0   33  3 30  0             186879.1682  -0.0463  0.050  -0.0464 0.04  
1318: 34  4 31  0   33  4 30  0             186879.1682  -0.0463  0.050  -0.0464 0.04  
1319: 34  4 31  0   33  3 30  0             186879.1682  -0.0463  0.050  -0.0464 0.46  
1320: 34  3 31  0   33  4 30  0             186879.1682  -0.0463  0.050  -0.0464 0.46  
1321: 33  4 29  0   32  4 28  0             186879.8987   0.0856  0.050   0.0857 0.04  
1322: 33  5 29  0   32  5 28  0             186879.8987   0.0856  0.050   0.0857 0.04  
1323: 33  5 29  0   32  4 28  0             186879.8987   0.0856  0.050   0.0857 0.46  
1324: 33  4 29  0   32  5 28  0             186879.8987   0.0856  0.050   0.0857 0.46  
1325: 32  5 27  0   31  5 26  0             186880.3415  -0.0490  0.050  -0.0491 0.04  
1326: 32  6 27  0   31  6 26  0             186880.3415  -0.0490  0.050  -0.0491 0.04  
1327: 32  6 27  0   31  5 26  0             186880.3415  -0.0490  0.050  -0.0491 0.46  
1328: 32  5 27  0   31  6 26  0             186880.3415  -0.0490  0.050  -0.0491 0.46  
1329: 30  7 23  0   29  7 22  0             186881.8690  -0.0676  0.050  -0.0676 0.04  
1330: 30  8 23  0   29  8 22  0             186881.8690  -0.0676  0.050  -0.0676 0.04  
1331: 30  8 23  0   29  7 22  0             186881.8690  -0.0676  0.050  -0.0676 0.46  
1332: 30  7 23  0   29  8 22  0             186881.8690  -0.0676  0.050  -0.0676 0.46  
1333: 28  9 19  0   27  9 18  0             186885.4160  -0.0262  0.050  -0.0263 0.04  
1334: 28 10 19  0   27  9 18  0             186885.4160  -0.0262  0.050  -0.0263 0.46  
1335: 28 10 19  0   27 10 18  0             186885.4160  -0.0262  0.050  -0.0263 0.04  
1336: 28  9 19  0   27 10 18  0             186885.4160  -0.0262  0.050  -0.0263 0.46  
1337: 27 10 17  0   26 10 16  0             186889.0975  -0.0175  0.050  -0.0175 0.04  
1338: 27 11 17  0   26 10 16  0             186889.0975  -0.0175  0.050  -0.0175 0.46  
1339: 27 11 17  0   26 11 16  0             186889.0975  -0.0175  0.050  -0.0175 0.04  
1340: 27 10 17  0   26 11 16  0             186889.0975  -0.0175  0.050  -0.0175 0.46  
1341: 25 12 13  0   24 13 12  0             186908.0065   0.0923  0.050   0.0924 0.46  
1342: 25 12 13  0   24 12 12  0             186908.0065   0.0923  0.050   0.0924 0.04  
1343: 25 13 13  0   24 13 12  0             186908.0065   0.0923  0.050   0.0924 0.04  
1344: 25 13 13  0   24 12 12  0             186908.0065   0.0923  0.050   0.0924 0.46  
1345: 24 13 11  0   23 13 10  0             186933.1098  -0.0383  0.050  -0.0382 0.04  
1346: 24 14 11  0   23 13 10  0             186933.1098  -0.0383  0.050  -0.0382 0.46  
1347: 24 13 11  0   23 14 10  0             186933.1098  -0.0381  0.050  -0.0382 0.46  
1348: 24 14 11  0   23 14 10  0             186933.1098  -0.0381  0.050  -0.0382 0.04  
1349: 23 15  9  0   22 14  8  0             186992.4627  -0.0522  0.050   0.0274 0.45  
1350: 23 14  9  0   22 14  8  0             186992.4627  -0.0428  0.050   0.0274 0.05  
1351: 23 15  9  0   22 15  8  0             186992.4627   0.0976  0.050   0.0274 0.05  
1352: 23 14  9  0   22 15  8  0             186992.4627   0.1069  0.050   0.0274 0.45  
1353: 22 15  7  0   21 16  6  0             187144.9618  -0.0832  0.050               
1354: 21 17  5  0   20 16  4  0             189652.4137   0.0268  0.050               
1355: 19 18  2  0   18 17  1  0             190114.2513  -0.0120  0.050               
1356: 19 18  1  0   18 17  2  0             190905.9944  -0.0011  0.050               
1357: 68 30 38  0   68 29 39  0             191345.7197   0.0655  0.050   0.0655 0.46  
1358: 68 31 38  0   68 30 39  0             191345.7197   0.0655  0.050   0.0655 0.46  
1359: 68 31 38  0   68 29 39  0             191345.7197   0.0655  0.050   0.0655 0.04  
1360: 68 30 38  0   68 30 39  0             191345.7197   0.0655  0.050   0.0655 0.04  
1361: 66 28 38  0   66 27 39  0             191401.7926  -0.0516  0.050  -0.0516 0.46  
1362: 66 29 38  0   66 27 39  0             191401.7926  -0.0516  0.050  -0.0516 0.04  
1363: 66 29 38  0   66 28 39  0             191401.7926  -0.0516  0.050  -0.0516 0.46  
1364: 66 28 38  0   66 28 39  0             191401.7926  -0.0516  0.050  -0.0516 0.04  
1365: 65 27 38  0   65 26 39  0             191428.6644  -0.0635  0.050  -0.0635 0.46  
1366: 65 28 38  0   65 27 39  0             191428.6644  -0.0635  0.050  -0.0635 0.46  
1367: 65 28 38  0   65 26 39  0             191428.6644  -0.0635  0.050  -0.0635 0.04  
1368: 65 27 38  0   65 27 39  0             191428.6644  -0.0635  0.050  -0.0635 0.04  
1369: 64 26 38  0   64 26 39  0             191454.7927  -0.0347  0.050  -0.0347 0.04  
1370: 64 26 38  0   64 25 39  0             191454.7927  -0.0347  0.050  -0.0347 0.46  
1371: 64 27 38  0   64 26 39  0             191454.7927  -0.0347  0.050  -0.0347 0.46  
1372: 64 27 38  0   64 25 39  0             191454.7927  -0.0347  0.050  -0.0347 0.04  
1373: 63 25 38  0   63 24 39  0             191480.1535  -0.0068  0.050  -0.0068 0.46  
1374: 63 26 38  0   63 24 39  0             191480.1535  -0.0068  0.050  -0.0068 0.04  
1375: 63 26 38  0   63 25 39  0             191480.1535  -0.0068  0.050  -0.0068 0.46  
1376: 63 25 38  0   63 25 39  0             191480.1535  -0.0068  0.050  -0.0068 0.04  
1377: 57 19 38  0   57 18 39  0             191616.9844  -0.0070  0.050  -0.0071 0.46  
1378: 57 20 38  0   57 19 39  0             191616.9844  -0.0070  0.050  -0.0071 0.46  
1379: 57 20 38  0   57 18 39  0             191616.9844  -0.0070  0.050  -0.0071 0.04  
1380: 57 19 38  0   57 19 39  0             191616.9844  -0.0070  0.050  -0.0071 0.04  
1381: 55 17 38  0   55 16 39  0             191657.2239   0.0150  0.050   0.0151 0.46  
1382: 55 18 38  0   55 17 39  0             191657.2239   0.0150  0.050   0.0151 0.46  
1383: 55 18 38  0   55 16 39  0             191657.2239   0.0150  0.050   0.0151 0.04  
1384: 55 17 38  0   55 17 39  0             191657.2239   0.0150  0.050   0.0151 0.04  
1385: 54 16 38  0   54 15 39  0             191676.4120   0.0367  0.050   0.0368 0.46  
1386: 54 17 38  0   54 16 39  0             191676.4120   0.0367  0.050   0.0368 0.46  
1387: 54 17 38  0   54 15 39  0             191676.4120   0.0367  0.050   0.0368 0.04  
1388: 54 16 38  0   54 16 39  0             191676.4120   0.0367  0.050   0.0368 0.04  
1389: 53 15 38  0   53 14 39  0             191694.8874  -0.0455  0.050  -0.0455 0.46  
1390: 53 16 38  0   53 14 39  0             191694.8874  -0.0455  0.050  -0.0455 0.04  
1391: 53 16 38  0   53 15 39  0             191694.8874  -0.0455  0.050  -0.0455 0.46  
1392: 53 15 38  0   53 15 39  0             191694.8874  -0.0455  0.050  -0.0455 0.04  
1393: 52 14 38  0   52 13 39  0             191712.8911  -0.0053  0.050  -0.0054 0.46  
1394: 52 15 38  0   52 14 39  0             191712.8911  -0.0053  0.050  -0.0054 0.46  
1395: 52 15 38  0   52 13 39  0             191712.8911  -0.0053  0.050  -0.0054 0.04  
1396: 52 14 38  0   52 14 39  0             191712.8911  -0.0053  0.050  -0.0054 0.04  
1397: 45  7 38  0   45  6 39  0             191823.1406  -0.0059  0.050  -0.0059 0.46  
1398: 45  8 38  0   45  7 39  0             191823.1406  -0.0059  0.050  -0.0059 0.46  
1399: 45  8 38  0   45  6 39  0             191823.1406  -0.0059  0.050  -0.0059 0.04  
1400: 45  7 38  0   45  7 39  0             191823.1406  -0.0059  0.050  -0.0059 0.04  
1401: 19 19  0  0   18 18  1  0             191833.9877  -0.0510  0.050               
1402: 38  1 38  0   37  1 37  0             191859.0665  -0.0179  0.050  -0.0180 0.04  
1403: 38  1 38  0   37  0 37  0             191859.0665  -0.0179  0.050  -0.0180 0.46  
1404: 38  0 38  0   37  1 37  0             191859.0665  -0.0179  0.050  -0.0180 0.46  
1405: 38  0 38  0   37  0 37  0             191859.0665  -0.0179  0.050  -0.0180 0.04  
1406: 37  2 36  0   36  2 35  0             191860.1329  -0.0209  0.050  -0.0210 0.04  
1407: 37  2 36  0   36  1 35  0             191860.1329  -0.0209  0.050  -0.0210 0.46  
1408: 37  1 36  0   36  2 35  0             191860.1329  -0.0209  0.050  -0.0210 0.46  
1409: 37  1 36  0   36  1 35  0             191860.1329  -0.0209  0.050  -0.0210 0.04  
1410: 36  3 34  0   35  3 33  0             191860.9715  -0.0265  0.050  -0.0266 0.04  
1411: 36  3 34  0   35  2 33  0             191860.9715  -0.0265  0.050  -0.0266 0.46  
1412: 36  2 34  0   35  3 33  0             191860.9715  -0.0265  0.050  -0.0266 0.46  
1413: 36  2 34  0   35  2 33  0             191860.9715  -0.0265  0.050  -0.0266 0.04  
1414: 35  3 32  0   34  3 31  0             191861.7023   0.0316  0.050   0.0316 0.04  
1415: 35  4 32  0   34  4 31  0             191861.7023   0.0316  0.050   0.0316 0.04  
1416: 35  4 32  0   34  3 31  0             191861.7023   0.0316  0.050   0.0316 0.46  
1417: 35  3 32  0   34  4 31  0             191861.7023   0.0316  0.050   0.0316 0.46  
1418: 33  5 28  0   32  5 27  0             191862.6752  -0.0828  0.050  -0.0829 0.04  
1419: 33  6 28  0   32  6 27  0             191862.6752  -0.0828  0.050  -0.0829 0.04  
1420: 33  6 28  0   32  5 27  0             191862.6752  -0.0828  0.050  -0.0829 0.46  
1421: 33  5 28  0   32  6 27  0             191862.6752  -0.0828  0.050  -0.0829 0.46  
1422: 32  6 26  0   31  6 25  0             191863.3491   0.0066  0.050   0.0066 0.04  
1423: 32  7 26  0   31  7 25  0             191863.3491   0.0066  0.050   0.0066 0.04  
1424: 32  7 26  0   31  6 25  0             191863.3491   0.0066  0.050   0.0066 0.46  
1425: 32  6 26  0   31  7 25  0             191863.3491   0.0066  0.050   0.0066 0.46  
1426: 31  7 24  0   30  7 23  0             191864.1192   0.0013  0.050   0.0013 0.04  
1427: 31  7 24  0   30  8 23  0             191864.1192   0.0013  0.050   0.0013 0.46  
1428: 31  8 24  0   30  7 23  0             191864.1192   0.0013  0.050   0.0013 0.46  
1429: 31  8 24  0   30  8 23  0             191864.1192   0.0013  0.050   0.0013 0.04  
1430: 30  8 22  0   29  8 21  0             191865.2473  -0.0345  0.050  -0.0345 0.04  
1431: 30  8 22  0   29  9 21  0             191865.2473  -0.0345  0.050  -0.0345 0.46  
1432: 30  9 22  0   29  8 21  0             191865.2473  -0.0345  0.050  -0.0345 0.46  
1433: 30  9 22  0   29  9 21  0             191865.2473  -0.0345  0.050  -0.0345 0.04  
1434: 29  9 20  0   28  9 19  0             191867.1484  -0.0043  0.050  -0.0044 0.04  
1435: 29 10 20  0   28 10 19  0             191867.1484  -0.0043  0.050  -0.0044 0.04  
1436: 29 10 20  0   28  9 19  0             191867.1484  -0.0043  0.050  -0.0044 0.46  
1437: 29  9 20  0   28 10 19  0             191867.1484  -0.0043  0.050  -0.0044 0.46  
1438: 28 10 18  0   27 10 17  0             191870.3298   0.0430  0.050   0.0431 0.04  
1439: 28 11 18  0   27 11 17  0             191870.3298   0.0430  0.050   0.0431 0.04  
1440: 28 11 18  0   27 10 17  0             191870.3298   0.0430  0.050   0.0431 0.46  
1441: 28 10 18  0   27 11 17  0             191870.3298   0.0430  0.050   0.0431 0.46  
1442: 27 11 16  0   26 11 15  0             191875.7750   0.0395  0.050   0.0396 0.04  
1443: 27 12 16  0   26 12 15  0             191875.7750   0.0395  0.050   0.0396 0.04  
1444: 27 12 16  0   26 11 15  0             191875.7750   0.0395  0.050   0.0396 0.46  
1445: 27 11 16  0   26 12 15  0             191875.7750   0.0395  0.050   0.0396 0.46  
1446: 26 12 14  0   25 13 13  0             191885.7214   0.0456  0.050   0.0456 0.46  
1447: 26 12 14  0   25 12 13  0             191885.7214   0.0456  0.050   0.0456 0.04  
1448: 26 13 14  0   25 13 13  0             191885.7214   0.0456  0.050   0.0456 0.04  
1449: 26 13 14  0   25 12 13  0             191885.7214   0.0456  0.050   0.0456 0.46  
1450: 25 13 12  0   24 13 11  0             191905.1359   0.0050  0.050   0.0051 0.04  
1451: 25 14 12  0   24 14 11  0             191905.1359   0.0051  0.050   0.0051 0.04  
1452: 25 13 12  0   24 14 11  0             191905.1359   0.0051  0.050   0.0051 0.46  
1453: 25 14 12  0   24 13 11  0             191905.1359   0.0050  0.050   0.0051 0.46  
1454: 24 15 10  0   23 14  9  0             191947.4983  -0.0107  0.050  -0.0058 0.45  
1455: 24 14 10  0   23 15  9  0             191947.4983  -0.0008  0.050  -0.0058 0.45  
1456: 24 15 10  0   23 15  9  0             191947.4983  -0.0013  0.050  -0.0058 0.05  
1457: 24 14 10  0   23 14  9  0             191947.4983  -0.0101  0.050  -0.0058 0.05  
1458: 23 16  8  0   22 16  7  0             192055.1751  -0.3608  0.050  -0.0832 0.10  
1459: 23 15  8  0   22 16  7  0             192055.1751  -0.0537  0.050  -0.0832 0.90  
1460: 23 16  8  0   22 15  7  0             192059.5930   0.0737  0.050               
1461: 22 16  6  0   21 17  5  0             192140.8710   0.0236  0.050               
1462: 17 12  5  0   16 11  6  0             196270.0585   0.0495  0.050               
1463: 70 31 39  0   70 30 40  0             196289.8588   0.0250  0.050   0.0251 0.46  
1464: 70 32 39  0   70 30 40  0             196289.8588   0.0250  0.050   0.0251 0.04  
1465: 70 32 39  0   70 31 40  0             196289.8588   0.0250  0.050   0.0251 0.46  
1466: 70 31 39  0   70 31 40  0             196289.8588   0.0250  0.050   0.0251 0.04  
1467: 68 29 39  0   68 28 40  0             196347.9476   0.0294  0.050   0.0295 0.48  
1468: 68 30 39  0   68 29 40  0             196347.9476   0.0294  0.050   0.0295 0.48  
1469: 68 29 39  0   68 29 40  0             196347.9476   0.0294  0.050   0.0295 0.04  
1470: 67 28 39  0   67 28 40  0             196375.8175   0.0600  0.050   0.0600 0.04  
1471: 67 28 39  0   67 27 40  0             196375.8175   0.0600  0.050   0.0600 0.46  
1472: 67 29 39  0   67 28 40  0             196375.8175   0.0600  0.050   0.0600 0.46  
1473: 67 29 39  0   67 27 40  0             196375.8175   0.0600  0.050   0.0600 0.04  
1474: 66 27 39  0   66 26 40  0             196402.7844  -0.0331  0.050  -0.0331 0.46  
1475: 66 28 39  0   66 26 40  0             196402.7844  -0.0331  0.050  -0.0331 0.04  
1476: 66 28 39  0   66 27 40  0             196402.7844  -0.0331  0.050  -0.0331 0.46  
1477: 66 27 39  0   66 27 40  0             196402.7844  -0.0331  0.050  -0.0331 0.04  
1478: 65 26 39  0   65 25 40  0             196429.1618   0.0470  0.050   0.0470 0.46  
1479: 65 27 39  0   65 26 40  0             196429.1618   0.0470  0.050   0.0470 0.46  
1480: 65 27 39  0   65 25 40  0             196429.1618   0.0470  0.050   0.0470 0.04  
1481: 65 26 39  0   65 26 40  0             196429.1618   0.0470  0.050   0.0470 0.04  
1482: 64 25 39  0   64 24 40  0             196454.6587  -0.0067  0.050  -0.0067 0.46  
1483: 64 26 39  0   64 25 40  0             196454.6587  -0.0067  0.050  -0.0067 0.46  
1484: 64 26 39  0   64 24 40  0             196454.6587  -0.0067  0.050  -0.0067 0.04  
1485: 64 25 39  0   64 25 40  0             196454.6587  -0.0067  0.050  -0.0067 0.04  
1486: 20 18  3  0   19 17  2  0             196513.6209   0.0512  0.050               
1487: 60 21 39  0   60 20 40  0             196549.6926  -0.0252  0.050  -0.0252 0.46  
1488: 60 22 39  0   60 21 40  0             196549.6926  -0.0252  0.050  -0.0252 0.46  
1489: 60 22 39  0   60 20 40  0             196549.6926  -0.0252  0.050  -0.0252 0.04  
1490: 60 21 39  0   60 21 40  0             196549.6926  -0.0252  0.050  -0.0252 0.04  
1491: 59 20 39  0   59 20 40  0             196571.7201  -0.0500  0.050  -0.0500 0.04  
1492: 59 20 39  0   59 19 40  0             196571.7201  -0.0500  0.050  -0.0500 0.46  
1493: 59 21 39  0   59 20 40  0             196571.7201  -0.0500  0.050  -0.0500 0.46  
1494: 59 21 39  0   59 19 40  0             196571.7201  -0.0500  0.050  -0.0500 0.04  
1495: 58 19 39  0   58 18 40  0             196593.1787   0.0106  0.050   0.0107 0.46  
1496: 58 20 39  0   58 19 40  0             196593.1787   0.0106  0.050   0.0107 0.46  
1497: 58 20 39  0   58 18 40  0             196593.1787   0.0106  0.050   0.0107 0.04  
1498: 58 19 39  0   58 19 40  0             196593.1787   0.0106  0.050   0.0107 0.04  
1499: 57 18 39  0   57 17 40  0             196613.9257  -0.0002  0.050  -0.0002 0.46  
1500: 57 19 39  0   57 17 40  0             196613.9257  -0.0002  0.050  -0.0002 0.04  
1501: 57 19 39  0   57 18 40  0             196613.9257  -0.0002  0.050  -0.0002 0.46  
1502: 57 18 39  0   57 18 40  0             196613.9257  -0.0002  0.050  -0.0002 0.04  
1503: 56 17 39  0   56 17 40  0             196634.0421  -0.0159  0.050  -0.0160 0.04  
1504: 56 17 39  0   56 16 40  0             196634.0421  -0.0159  0.050  -0.0160 0.46  
1505: 56 18 39  0   56 17 40  0             196634.0421  -0.0159  0.050  -0.0160 0.46  
1506: 56 18 39  0   56 16 40  0             196634.0421  -0.0159  0.050  -0.0160 0.04  
1507: 55 16 39  0   55 15 40  0             196653.5792   0.0008  0.050   0.0009 0.46  
1508: 55 17 39  0   55 16 40  0             196653.5792   0.0008  0.050   0.0009 0.46  
1509: 55 17 39  0   55 15 40  0             196653.5792   0.0008  0.050   0.0009 0.04  
1510: 55 16 39  0   55 16 40  0             196653.5792   0.0008  0.050   0.0009 0.04  
1511: 54 15 39  0   54 14 40  0             196672.5372   0.0366  0.050   0.0366 0.46  
1512: 54 16 39  0   54 15 40  0             196672.5372   0.0366  0.050   0.0366 0.46  
1513: 54 16 39  0   54 14 40  0             196672.5372   0.0366  0.050   0.0366 0.04  
1514: 54 15 39  0   54 15 40  0             196672.5372   0.0366  0.050   0.0366 0.04  
1515: 52 13 39  0   52 13 40  0             196708.6133   0.0087  0.050   0.0088 0.04  
1516: 52 13 39  0   52 12 40  0             196708.6133   0.0087  0.050   0.0088 0.46  
1517: 52 14 39  0   52 13 40  0             196708.6133   0.0087  0.050   0.0088 0.46  
1518: 52 14 39  0   52 12 40  0             196708.6133   0.0087  0.050   0.0088 0.04  
1519: 51 12 39  0   51 11 40  0             196725.8138   0.0015  0.050   0.0015 0.46  
1520: 51 13 39  0   51 12 40  0             196725.8138   0.0015  0.050   0.0015 0.46  
1521: 51 13 39  0   51 11 40  0             196725.8138   0.0015  0.050   0.0015 0.04  
1522: 51 12 39  0   51 12 40  0             196725.8138   0.0015  0.050   0.0015 0.04  
1523: 50 11 39  0   50 10 40  0             196742.4550  -0.0195  0.050  -0.0195 0.46  
1524: 50 12 39  0   50 11 40  0             196742.4550  -0.0195  0.050  -0.0195 0.46  
1525: 50 12 39  0   50 10 40  0             196742.4550  -0.0195  0.050  -0.0195 0.04  
1526: 50 11 39  0   50 11 40  0             196742.4550  -0.0195  0.050  -0.0195 0.04  
1527: 48  9 39  0   48  9 40  0             196774.2511   0.0393  0.050   0.0394 0.04  
1528: 48  9 39  0   48  8 40  0             196774.2511   0.0393  0.050   0.0394 0.46  
1529: 48 10 39  0   48  9 40  0             196774.2511   0.0393  0.050   0.0394 0.46  
1530: 48 10 39  0   48  8 40  0             196774.2511   0.0393  0.050   0.0394 0.04  
1531: 46  7 39  0   46  7 40  0             196803.8207  -0.0922  0.050  -0.0923 0.04  
1532: 46  7 39  0   46  6 40  0             196803.8207  -0.0922  0.050  -0.0923 0.46  
1533: 46  8 39  0   46  6 40  0             196803.8207  -0.0922  0.050  -0.0923 0.04  
1534: 46  8 39  0   46  7 40  0             196803.8207  -0.0922  0.050  -0.0923 0.46  
1535: 45  7 39  0   45  6 40  0             196817.9517  -0.0775  0.050  -0.0776 0.46  
1536: 45  7 39  0   45  5 40  0             196817.9517  -0.0775  0.050  -0.0776 0.04  
1537: 45  6 39  0   45  6 40  0             196817.9517  -0.0775  0.050  -0.0776 0.04  
1538: 45  6 39  0   45  5 40  0             196817.9517  -0.0775  0.050  -0.0776 0.46  
1539: 39  1 39  0   38  1 38  0             196841.5307   0.0111  0.050   0.0111 0.04  
1540: 39  1 39  0   38  0 38  0             196841.5307   0.0111  0.050   0.0111 0.46  
1541: 39  0 39  0   38  1 38  0             196841.5307   0.0111  0.050   0.0111 0.46  
1542: 39  0 39  0   38  0 38  0             196841.5307   0.0111  0.050   0.0111 0.04  
1543: 38  2 37  0   37  2 36  0             196842.5958   0.0133  0.050   0.0134 0.04  
1544: 38  1 37  0   37  2 36  0             196842.5958   0.0133  0.050   0.0134 0.46  
1545: 38  1 37  0   37  1 36  0             196842.5958   0.0133  0.050   0.0134 0.04  
1546: 38  2 37  0   37  1 36  0             196842.5958   0.0133  0.050   0.0134 0.46  
1547: 37  2 35  0   36  2 34  0             196843.4119   0.0002  0.050   0.0003 0.04  
1548: 37  3 35  0   36  3 34  0             196843.4119   0.0002  0.050   0.0003 0.04  
1549: 37  3 35  0   36  2 34  0             196843.4119   0.0002  0.050   0.0003 0.46  
1550: 37  2 35  0   36  3 34  0             196843.4119   0.0002  0.050   0.0003 0.46  
1551: 33  6 27  0   32  6 26  0             196845.5150  -0.0595  0.050  -0.0595 0.04  
1552: 33  7 27  0   32  6 26  0             196845.5150  -0.0595  0.050  -0.0595 0.46  
1553: 33  7 27  0   32  7 26  0             196845.5150  -0.0595  0.050  -0.0595 0.04  
1554: 33  6 27  0   32  7 26  0             196845.5150  -0.0595  0.050  -0.0595 0.46  
1555: 32  7 25  0   31  7 24  0             196846.2978   0.0510  0.050   0.0511 0.04  
1556: 32  7 25  0   31  8 24  0             196846.2978   0.0510  0.050   0.0511 0.46  
1557: 32  8 25  0   31  7 24  0             196846.2978   0.0510  0.050   0.0511 0.46  
1558: 32  8 25  0   31  8 24  0             196846.2978   0.0510  0.050   0.0511 0.04  
1559: 31  8 23  0   30  8 22  0             196847.2764   0.0233  0.050   0.0234 0.04  
1560: 31  8 23  0   30  9 22  0             196847.2764   0.0233  0.050   0.0234 0.46  
1561: 31  9 23  0   30  9 22  0             196847.2764   0.0233  0.050   0.0234 0.04  
1562: 31  9 23  0   30  8 22  0             196847.2764   0.0233  0.050   0.0234 0.46  
1563: 30  9 21  0   29  9 20  0             196848.8679   0.0003  0.050   0.0004 0.04  
1564: 30  9 21  0   29 10 20  0             196848.8679   0.0003  0.050   0.0004 0.46  
1565: 30 10 21  0   29  9 20  0             196848.8679   0.0003  0.050   0.0004 0.46  
1566: 30 10 21  0   29 10 20  0             196848.8679   0.0003  0.050   0.0004 0.04  
1567: 29 10 19  0   28 10 18  0             196851.6411   0.0887  0.050   0.0887 0.04  
1568: 29 10 19  0   28 11 18  0             196851.6411   0.0887  0.050   0.0887 0.46  
1569: 29 11 19  0   28 11 18  0             196851.6411   0.0887  0.050   0.0887 0.04  
1570: 29 11 19  0   28 10 18  0             196851.6411   0.0887  0.050   0.0887 0.46  
1571: 28 11 17  0   27 11 16  0             196856.1299  -0.0188  0.050  -0.0189 0.04  
1572: 28 11 17  0   27 12 16  0             196856.1299  -0.0188  0.050  -0.0189 0.46  
1573: 28 12 17  0   27 11 16  0             196856.1299  -0.0188  0.050  -0.0189 0.46  
1574: 28 12 17  0   27 12 16  0             196856.1299  -0.0188  0.050  -0.0189 0.04  
1575: 42  3 39  0   42  2 40  0             196857.5867   0.0108  0.050   0.0109 0.46  
1576: 42  4 39  0   42  3 40  0             196857.5867   0.0108  0.050   0.0109 0.46  
1577: 42  4 39  0   42  2 40  0             196857.5867   0.0108  0.050   0.0109 0.04  
1578: 42  3 39  0   42  3 40  0             196857.5867   0.0108  0.050   0.0109 0.04  
1579: 27 12 15  0   26 13 14  0             196864.3315   0.0111  0.050   0.0111 0.46  
1580: 27 12 15  0   26 12 14  0             196864.3315   0.0111  0.050   0.0111 0.04  
1581: 27 13 15  0   26 12 14  0             196864.3315   0.0111  0.050   0.0111 0.46  
1582: 27 13 15  0   26 13 14  0             196864.3315   0.0111  0.050   0.0111 0.04  
1583: 26 13 13  0   25 13 12  0             196879.7082   0.0155  0.050   0.0156 0.04  
1584: 26 14 13  0   25 13 12  0             196879.7082   0.0155  0.050   0.0156 0.46  
1585: 26 14 13  0   25 14 12  0             196879.7082   0.0155  0.050   0.0156 0.04  
1586: 26 13 13  0   25 14 12  0             196879.7082   0.0155  0.050   0.0156 0.46  
1587: 25 15 11  0   24 14 10  0             196911.1878  -0.0224  0.050  -0.0222 0.46  
1588: 25 14 11  0   24 14 10  0             196911.1878  -0.0224  0.050  -0.0222 0.04  
1589: 25 14 11  0   24 15 10  0             196911.1878  -0.0219  0.050  -0.0222 0.46  
1590: 25 15 11  0   24 15 10  0             196911.1878  -0.0219  0.050  -0.0222 0.04  
1591: 24 16  9  0   23 15  8  0             196985.2189  -0.1456  0.050   0.0182 0.45  
1592: 24 15  9  0   23 15  8  0             196985.2189  -0.1251  0.050   0.0182 0.05  
1593: 24 16  9  0   23 16  8  0             196985.2189   0.1615  0.050   0.0182 0.05  
1594: 24 15  9  0   23 16  8  0             196985.2189   0.1819  0.050   0.0182 0.45  
1595: 23 16  7  0   22 17  6  0             197165.9054   0.0074  0.050               
1596: 23 17  7  0   22 16  6  0             197247.0454   0.0018  0.050               
1597: 21 18  4  0   20 17  3  0             199307.8290  -0.0253  0.050               
1598: 20 19  2  0   19 18  1  0             200361.0484  -0.0385  0.050               
1599: 22 18  5  0   21 17  4  0             200466.7111   0.0930  0.050               
1600: 20 19  1  0   19 18  2  0             200920.8132  -0.0167  0.050               
1601: 18 15  4  0   17 12  5  0             201297.2708   0.0042  0.050               
1602: 68 28 40  0   68 27 41  0             201349.0017  -0.0023  0.050  -0.0024 0.46  
1603: 68 29 40  0   68 27 41  0             201349.0017  -0.0023  0.050  -0.0024 0.04  
1604: 68 29 40  0   68 28 41  0             201349.0017  -0.0023  0.050  -0.0024 0.46  
1605: 68 28 40  0   68 28 41  0             201349.0017  -0.0023  0.050  -0.0024 0.04  
1606: 67 27 40  0   67 26 41  0             201376.3264   0.0465  0.050   0.0465 0.46  
1607: 67 28 40  0   67 27 41  0             201376.3264   0.0465  0.050   0.0465 0.46  
1608: 67 28 40  0   67 26 41  0             201376.3264   0.0465  0.050   0.0465 0.04  
1609: 67 27 40  0   67 27 41  0             201376.3264   0.0465  0.050   0.0465 0.04  
1610: 66 27 40  0   66 25 41  0             201402.8320   0.0200  0.050   0.0201 0.04  
1611: 66 26 40  0   66 26 41  0             201402.8320   0.0200  0.050   0.0201 0.04  
1612: 66 26 40  0   66 25 41  0             201402.8320   0.0200  0.050   0.0201 0.46  
1613: 66 27 40  0   66 26 41  0             201402.8320   0.0200  0.050   0.0201 0.46  
1614: 65 25 40  0   65 24 41  0             201428.5309  -0.0847  0.050  -0.0847 0.46  
1615: 65 26 40  0   65 25 41  0             201428.5309  -0.0847  0.050  -0.0847 0.46  
1616: 65 26 40  0   65 24 41  0             201428.5309  -0.0847  0.050  -0.0847 0.04  
1617: 65 25 40  0   65 25 41  0             201428.5309  -0.0847  0.050  -0.0847 0.04  
1618: 64 25 40  0   64 24 41  0             201453.7157   0.0098  0.050   0.0098 0.46  
1619: 64 25 40  0   64 23 41  0             201453.7157   0.0098  0.050   0.0098 0.04  
1620: 64 24 40  0   64 24 41  0             201453.7157   0.0098  0.050   0.0098 0.04  
1621: 64 24 40  0   64 23 41  0             201453.7157   0.0098  0.050   0.0098 0.46  
1622: 63 23 40  0   63 22 41  0             201478.1248   0.0272  0.050   0.0273 0.46  
1623: 63 24 40  0   63 22 41  0             201478.1248   0.0272  0.050   0.0273 0.04  
1624: 63 24 40  0   63 23 41  0             201478.1248   0.0272  0.050   0.0273 0.46  
1625: 63 23 40  0   63 23 41  0             201478.1248   0.0272  0.050   0.0273 0.04  
1626: 62 22 40  0   62 22 41  0             201501.8818   0.0766  0.050   0.0766 0.04  
1627: 62 22 40  0   62 21 41  0             201501.8818   0.0766  0.050   0.0766 0.46  
1628: 62 23 40  0   62 22 41  0             201501.8818   0.0766  0.050   0.0766 0.46  
1629: 62 23 40  0   62 21 41  0             201501.8818   0.0766  0.050   0.0766 0.04  
1630: 61 21 40  0   61 20 41  0             201524.8272  -0.0159  0.050  -0.0160 0.46  
1631: 61 22 40  0   61 21 41  0             201524.8272  -0.0159  0.050  -0.0160 0.46  
1632: 61 22 40  0   61 20 41  0             201524.8272  -0.0159  0.050  -0.0160 0.04  
1633: 61 21 40  0   61 21 41  0             201524.8272  -0.0159  0.050  -0.0160 0.04  
1634: 60 20 40  0   60 20 41  0             201547.2325   0.0070  0.050   0.0071 0.04  
1635: 60 20 40  0   60 19 41  0             201547.2325   0.0070  0.050   0.0071 0.46  
1636: 60 21 40  0   60 20 41  0             201547.2325   0.0070  0.050   0.0071 0.46  
1637: 60 21 40  0   60 19 41  0             201547.2325   0.0070  0.050   0.0071 0.04  
1638: 58 18 40  0   58 17 41  0             201590.0450  -0.0333  0.050  -0.0334 0.86  
1639: 58 18 40  0   58 18 41  0             201590.0450  -0.0333  0.050  -0.0334 0.07  
1640: 58 19 40  0   58 17 41  0             201590.0450  -0.0333  0.050  -0.0334 0.07  
1641: 57 17 40  0   57 16 41  0             201610.6288   0.0527  0.050   0.0527 0.46  
1642: 57 18 40  0   57 17 41  0             201610.6288   0.0527  0.050   0.0527 0.46  
1643: 57 18 40  0   57 16 41  0             201610.6288   0.0527  0.050   0.0527 0.04  
1644: 57 17 40  0   57 17 41  0             201610.6288   0.0527  0.050   0.0527 0.04  
1645: 56 16 40  0   56 15 41  0             201630.4550  -0.0172  0.050  -0.0172 0.46  
1646: 56 17 40  0   56 16 41  0             201630.4550  -0.0172  0.050  -0.0172 0.46  
1647: 56 17 40  0   56 15 41  0             201630.4550  -0.0172  0.050  -0.0172 0.04  
1648: 56 16 40  0   56 16 41  0             201630.4550  -0.0172  0.050  -0.0172 0.04  
1649: 55 15 40  0   55 14 41  0             201649.8089   0.0293  0.050   0.0293 0.46  
1650: 55 16 40  0   55 14 41  0             201649.8089   0.0293  0.050   0.0293 0.04  
1651: 55 16 40  0   55 15 41  0             201649.8089   0.0293  0.050   0.0293 0.46  
1652: 55 15 40  0   55 15 41  0             201649.8089   0.0293  0.050   0.0293 0.04  
1653: 53 13 40  0   53 13 41  0             201686.6570  -0.0222  0.050  -0.0222 0.04  
1654: 53 13 40  0   53 12 41  0             201686.6570  -0.0222  0.050  -0.0222 0.46  
1655: 53 14 40  0   53 13 41  0             201686.6570  -0.0222  0.050  -0.0222 0.46  
1656: 53 14 40  0   53 12 41  0             201686.6570  -0.0222  0.050  -0.0222 0.04  
1657: 52 12 40  0   52 12 41  0             201704.2842  -0.0118  0.050  -0.0118 0.04  
1658: 52 12 40  0   52 11 41  0             201704.2842  -0.0118  0.050  -0.0118 0.46  
1659: 52 13 40  0   52 12 41  0             201704.2842  -0.0118  0.050  -0.0118 0.46  
1660: 52 13 40  0   52 11 41  0             201704.2842  -0.0118  0.050  -0.0118 0.04  
1661: 51 11 40  0   51 10 41  0             201721.3983   0.0246  0.050   0.0246 0.46  
1662: 51 12 40  0   51 11 41  0             201721.3983   0.0246  0.050   0.0246 0.46  
1663: 51 12 40  0   51 10 41  0             201721.3983   0.0246  0.050   0.0246 0.04  
1664: 51 11 40  0   51 11 41  0             201721.3983   0.0246  0.050   0.0246 0.04  
1665: 49  9 40  0   49  9 41  0             201754.0175   0.0591  0.050   0.0592 0.04  
1666: 49  9 40  0   49  8 41  0             201754.0175   0.0591  0.050   0.0592 0.46  
1667: 49 10 40  0   49  9 41  0             201754.0175   0.0591  0.050   0.0592 0.46  
1668: 49 10 40  0   49  8 41  0             201754.0175   0.0591  0.050   0.0592 0.04  
1669: 45  5 40  0   45  5 41  0             201813.1449  -0.0162  0.050  -0.0163 0.04  
1670: 45  5 40  0   45  4 41  0             201813.1449  -0.0162  0.050  -0.0163 0.46  
1671: 45  6 40  0   45  4 41  0             201813.1449  -0.0162  0.050  -0.0163 0.04  
1672: 45  6 40  0   45  5 41  0             201813.1449  -0.0162  0.050  -0.0163 0.46  
1673: 40  1 40  0   39  1 39  0             201823.9119   0.0263  0.050   0.0263 0.04  
1674: 40  1 40  0   39  0 39  0             201823.9119   0.0263  0.050   0.0263 0.46  
1675: 40  0 40  0   39  1 39  0             201823.9119   0.0263  0.050   0.0263 0.46  
1676: 40  0 40  0   39  0 39  0             201823.9119   0.0263  0.050   0.0263 0.04  
1677: 39  2 38  0   38  2 37  0             201824.9298  -0.0119  0.050  -0.0120 0.04  
1678: 39  1 38  0   38  2 37  0             201824.9298  -0.0119  0.050  -0.0120 0.46  
1679: 39  1 38  0   38  1 37  0             201824.9298  -0.0119  0.050  -0.0120 0.04  
1680: 39  2 38  0   38  1 37  0             201824.9298  -0.0119  0.050  -0.0120 0.46  
1681: 38  2 36  0   37  2 35  0             201825.7562   0.0001  0.050   0.0001 0.04  
1682: 38  3 36  0   37  3 35  0             201825.7562   0.0001  0.050   0.0001 0.04  
1683: 38  3 36  0   37  2 35  0             201825.7562   0.0001  0.050   0.0001 0.46  
1684: 38  2 36  0   37  3 35  0             201825.7562   0.0001  0.050   0.0001 0.46  
1685: 33  7 26  0   32  7 25  0             201828.3522   0.0333  0.050   0.0334 0.04  
1686: 33  7 26  0   32  8 25  0             201828.3522   0.0333  0.050   0.0334 0.46  
1687: 33  8 26  0   32  7 25  0             201828.3522   0.0333  0.050   0.0334 0.46  
1688: 33  8 26  0   32  8 25  0             201828.3522   0.0333  0.050   0.0334 0.04  
1689: 32  8 24  0   31  8 23  0             201829.2109   0.0289  0.050   0.0289 0.04  
1690: 32  8 24  0   31  9 23  0             201829.2109   0.0289  0.050   0.0289 0.46  
1691: 32  9 24  0   31  8 23  0             201829.2109   0.0289  0.050   0.0289 0.46  
1692: 32  9 24  0   31  9 23  0             201829.2109   0.0289  0.050   0.0289 0.04  
1693: 31  9 22  0   30  9 21  0             201830.6084   0.0376  0.050   0.0376 0.04  
1694: 31  9 22  0   30 10 21  0             201830.6084   0.0376  0.050   0.0376 0.46  
1695: 31 10 22  0   30  9 21  0             201830.6084   0.0376  0.050   0.0376 0.46  
1696: 31 10 22  0   30 10 21  0             201830.6084   0.0376  0.050   0.0376 0.04  
1697: 30 10 20  0   29 10 19  0             201832.8730  -0.0018  0.050  -0.0019 0.04  
1698: 30 10 20  0   29 11 19  0             201832.8730  -0.0018  0.050  -0.0019 0.46  
1699: 30 11 20  0   29 10 19  0             201832.8730  -0.0018  0.050  -0.0019 0.46  
1700: 30 11 20  0   29 11 19  0             201832.8730  -0.0018  0.050  -0.0019 0.04  
1701: 29 11 18  0   28 12 17  0             201836.7601  -0.0181  0.050  -0.0181 0.46  
1702: 29 11 18  0   28 11 17  0             201836.7601  -0.0181  0.050  -0.0181 0.04  
1703: 29 12 18  0   28 12 17  0             201836.7601  -0.0181  0.050  -0.0181 0.04  
1704: 29 12 18  0   28 11 17  0             201836.7601  -0.0181  0.050  -0.0181 0.46  
1705: 28 12 16  0   27 13 15  0             201843.5465  -0.0327  0.050  -0.0327 0.46  
1706: 28 12 16  0   27 12 15  0             201843.5465  -0.0327  0.050  -0.0327 0.04  
1707: 28 13 16  0   27 13 15  0             201843.5465  -0.0327  0.050  -0.0327 0.04  
1708: 28 13 16  0   27 12 15  0             201843.5465  -0.0327  0.050  -0.0327 0.46  
1709: 42  2 40  0   42  1 41  0             201852.6307  -0.0496  0.050  -0.0496 0.46  
1710: 42  3 40  0   42  2 41  0             201852.6307  -0.0496  0.050  -0.0496 0.46  
1711: 42  3 40  0   42  1 41  0             201852.6307  -0.0496  0.050  -0.0496 0.04  
1712: 42  2 40  0   42  2 41  0             201852.6307  -0.0496  0.050  -0.0496 0.04  
1713: 27 13 14  0   26 14 13  0             201855.9788   0.0108  0.050   0.0109 0.46  
1714: 27 13 14  0   26 13 13  0             201855.9788   0.0108  0.050   0.0109 0.04  
1715: 27 14 14  0   26 14 13  0             201855.9788   0.0108  0.050   0.0109 0.04  
1716: 27 14 14  0   26 13 13  0             201855.9788   0.0108  0.050   0.0109 0.46  
1717: 26 14 12  0   25 14 11  0             201880.1958   0.0401  0.050   0.0401 0.04  
1718: 26 15 12  0   25 15 11  0             201880.1958   0.0401  0.050   0.0401 0.04  
1719: 26 15 12  0   25 14 11  0             201880.1958   0.0401  0.050   0.0401 0.46  
1720: 26 14 12  0   25 15 11  0             201880.1958   0.0401  0.050   0.0401 0.46  
1721: 25 16 10  0   24 16  9  0             201932.7555   0.0198  0.050   0.0102 0.05  
1722: 25 15 10  0   24 15  9  0             201932.7555   0.0006  0.050   0.0102 0.05  
1723: 25 16 10  0   24 15  9  0             201932.7555  -0.0006  0.050   0.0102 0.45  
1724: 25 15 10  0   24 16  9  0             201932.7555   0.0210  0.050   0.0102 0.45  
1725: 20 20  1  0   19 19  0  0             201937.3379  -0.0380  0.050               
1726: 20 20  0  0   19 19  1  0             201956.1134  -0.0550  0.050               
1727: 24 17  8  0   23 16  7  0             202073.3057  -0.0541  0.050               
1728: 23 17  6  0   22 18  5  0             202084.9874   0.0317  0.050               
1729: 23 18  6  0   22 17  5  0             203074.0423   0.0987  0.050               
1730: 18 13  5  0   17 12  6  0             206067.3198   0.0294  0.050               
1731: 72 31 41  0   72 31 42  0             206234.5666   0.0463  0.050   0.0463 0.04  
1732: 72 31 41  0   72 30 42  0             206234.5666   0.0463  0.050   0.0463 0.46  
1733: 72 32 41  0   72 31 42  0             206234.5666   0.0463  0.050   0.0463 0.46  
1734: 72 32 41  0   72 30 42  0             206234.5666   0.0463  0.050   0.0463 0.04  
1735: 71 30 41  0   71 30 42  0             206264.2797  -0.0358  0.050  -0.0358 0.04  
1736: 71 30 41  0   71 29 42  0             206264.2797  -0.0358  0.050  -0.0358 0.46  
1737: 71 31 41  0   71 30 42  0             206264.2797  -0.0358  0.050  -0.0358 0.46  
1738: 71 31 41  0   71 29 42  0             206264.2797  -0.0358  0.050  -0.0358 0.04  
1739: 69 28 41  0   69 27 42  0             206321.5880  -0.0208  0.050  -0.0208 0.46  
1740: 69 29 41  0   69 28 42  0             206321.5880  -0.0208  0.050  -0.0208 0.46  
1741: 69 29 41  0   69 27 42  0             206321.5880  -0.0208  0.050  -0.0208 0.04  
1742: 69 28 41  0   69 28 42  0             206321.5880  -0.0208  0.050  -0.0208 0.04  
1743: 68 27 41  0   68 26 42  0             206349.0712  -0.0655  0.050  -0.0655 0.46  
1744: 68 28 41  0   68 26 42  0             206349.0712  -0.0655  0.050  -0.0655 0.04  
1745: 68 28 41  0   68 27 42  0             206349.0712  -0.0655  0.050  -0.0655 0.46  
1746: 68 27 41  0   68 27 42  0             206349.0712  -0.0655  0.050  -0.0655 0.04  
1747: 66 25 41  0   66 24 42  0             206401.9744  -0.0536  0.050  -0.0537 0.46  
1748: 66 26 41  0   66 25 42  0             206401.9744  -0.0536  0.050  -0.0537 0.46  
1749: 66 26 41  0   66 24 42  0             206401.9744  -0.0536  0.050  -0.0537 0.04  
1750: 66 25 41  0   66 25 42  0             206401.9744  -0.0536  0.050  -0.0537 0.04  
1751: 65 24 41  0   65 24 42  0             206427.3287  -0.0912  0.050  -0.0912 0.04  
1752: 65 24 41  0   65 23 42  0             206427.3287  -0.0912  0.050  -0.0912 0.46  
1753: 65 25 41  0   65 24 42  0             206427.3287  -0.0912  0.050  -0.0912 0.46  
1754: 65 25 41  0   65 23 42  0             206427.3287  -0.0912  0.050  -0.0912 0.04  
1755: 63 22 41  0   63 21 42  0             206476.1633  -0.0026  0.050  -0.0026 0.46  
1756: 63 23 41  0   63 22 42  0             206476.1633  -0.0026  0.050  -0.0026 0.46  
1757: 63 23 41  0   63 21 42  0             206476.1633  -0.0026  0.050  -0.0026 0.04  
1758: 63 22 41  0   63 22 42  0             206476.1633  -0.0026  0.050  -0.0026 0.04  
1759: 61 20 41  0   61 19 42  0             206522.2548  -0.0301  0.050  -0.0301 0.46  
1760: 61 21 41  0   61 20 42  0             206522.2548  -0.0301  0.050  -0.0301 0.46  
1761: 61 21 41  0   61 19 42  0             206522.2548  -0.0301  0.050  -0.0301 0.04  
1762: 61 20 41  0   61 20 42  0             206522.2548  -0.0301  0.050  -0.0301 0.04  
1763: 60 19 41  0   60 18 42  0             206544.3494  -0.0430  0.050  -0.0430 0.48  
1764: 60 20 41  0   60 19 42  0             206544.3494  -0.0430  0.050  -0.0430 0.48  
1765: 60 20 41  0   60 18 42  0             206544.3494  -0.0430  0.050  -0.0430 0.04  
1766: 59 18 41  0   59 17 42  0             206565.8650  -0.0174  0.050  -0.0174 0.46  
1767: 59 19 41  0   59 18 42  0             206565.8650  -0.0174  0.050  -0.0174 0.46  
1768: 59 19 41  0   59 17 42  0             206565.8650  -0.0174  0.050  -0.0174 0.04  
1769: 59 18 41  0   59 18 42  0             206565.8650  -0.0174  0.050  -0.0174 0.04  
1770: 58 17 41  0   58 16 42  0             206586.7088  -0.0588  0.050  -0.0589 0.46  
1771: 58 18 41  0   58 17 42  0             206586.7088  -0.0588  0.050  -0.0589 0.46  
1772: 58 18 41  0   58 16 42  0             206586.7088  -0.0588  0.050  -0.0589 0.04  
1773: 58 17 41  0   58 17 42  0             206586.7088  -0.0588  0.050  -0.0589 0.04  
1774: 56 15 41  0   56 15 42  0             206626.8226   0.0496  0.050   0.0496 0.04  
1775: 56 15 41  0   56 14 42  0             206626.8226   0.0496  0.050   0.0496 0.46  
1776: 56 16 41  0   56 15 42  0             206626.8226   0.0496  0.050   0.0496 0.46  
1777: 56 16 41  0   56 14 42  0             206626.8226   0.0496  0.050   0.0496 0.04  
1778: 55 14 41  0   55 13 42  0             206645.8316  -0.0857  0.050  -0.0858 0.46  
1779: 55 15 41  0   55 14 42  0             206645.8316  -0.0857  0.050  -0.0858 0.46  
1780: 55 15 41  0   55 13 42  0             206645.8316  -0.0857  0.050  -0.0858 0.04  
1781: 55 14 41  0   55 14 42  0             206645.8316  -0.0857  0.050  -0.0858 0.04  
1782: 54 13 41  0   54 12 42  0             206664.4810  -0.0242  0.050  -0.0243 0.46  
1783: 54 14 41  0   54 13 42  0             206664.4810  -0.0242  0.050  -0.0243 0.46  
1784: 54 14 41  0   54 12 42  0             206664.4810  -0.0242  0.050  -0.0243 0.04  
1785: 54 13 41  0   54 13 42  0             206664.4810  -0.0242  0.050  -0.0243 0.04  
1786: 53 12 41  0   53 12 42  0             206682.5846   0.0362  0.050   0.0363 0.04  
1787: 53 12 41  0   53 11 42  0             206682.5846   0.0362  0.050   0.0363 0.46  
1788: 53 13 41  0   53 12 42  0             206682.5846   0.0362  0.050   0.0363 0.46  
1789: 53 13 41  0   53 11 42  0             206682.5846   0.0362  0.050   0.0363 0.04  
1790: 50  9 41  0   50  8 42  0             206733.4897  -0.0312  0.050  -0.0313 0.46  
1791: 50 10 41  0   50  9 42  0             206733.4897  -0.0312  0.050  -0.0313 0.46  
1792: 50 10 41  0   50  8 42  0             206733.4897  -0.0312  0.050  -0.0313 0.04  
1793: 50  9 41  0   50  9 42  0             206733.4897  -0.0312  0.050  -0.0313 0.04  
1794: 48  7 41  0   48  7 42  0             206764.9891   0.0077  0.050   0.0078 0.04  
1795: 48  7 41  0   48  6 42  0             206764.9891   0.0077  0.050   0.0078 0.46  
1796: 48  8 41  0   48  7 42  0             206764.9891   0.0077  0.050   0.0078 0.46  
1797: 48  8 41  0   48  6 42  0             206764.9891   0.0077  0.050   0.0078 0.04  
1798: 41  1 41  0   40  1 40  0             206806.1844   0.0040  0.050   0.0040 0.04  
1799: 41  1 41  0   40  0 40  0             206806.1844   0.0040  0.050   0.0040 0.46  
1800: 41  0 41  0   40  1 40  0             206806.1844   0.0040  0.050   0.0040 0.46  
1801: 41  0 41  0   40  0 40  0             206806.1844   0.0040  0.050   0.0040 0.04  
1802: 40  2 39  0   39  2 38  0             206807.2209  -0.0092  0.050  -0.0093 0.04  
1803: 40  2 39  0   39  1 38  0             206807.2209  -0.0092  0.050  -0.0093 0.46  
1804: 40  1 39  0   39  2 38  0             206807.2209  -0.0092  0.050  -0.0093 0.46  
1805: 40  1 39  0   39  1 38  0             206807.2209  -0.0092  0.050  -0.0093 0.04  
1806: 39  2 37  0   38  2 36  0             206808.0419   0.0121  0.050   0.0122 0.04  
1807: 39  3 37  0   38  3 36  0             206808.0419   0.0121  0.050   0.0122 0.04  
1808: 39  3 37  0   38  2 36  0             206808.0419   0.0121  0.050   0.0122 0.46  
1809: 39  2 37  0   38  3 36  0             206808.0419   0.0121  0.050   0.0122 0.46  
1810: 38  3 35  0   37  3 34  0             206808.7285   0.0989  0.050   0.0989 0.04  
1811: 38  4 35  0   37  4 34  0             206808.7285   0.0989  0.050   0.0989 0.04  
1812: 38  4 35  0   37  3 34  0             206808.7285   0.0989  0.050   0.0989 0.46  
1813: 38  3 35  0   37  4 34  0             206808.7285   0.0989  0.050   0.0989 0.46  
1814: 36  5 31  0   35  5 30  0             206809.4984   0.0334  0.050   0.0334 0.04  
1815: 36  6 31  0   35  6 30  0             206809.4984   0.0334  0.050   0.0334 0.04  
1816: 36  6 31  0   35  5 30  0             206809.4984   0.0334  0.050   0.0334 0.46  
1817: 36  5 31  0   35  6 30  0             206809.4984   0.0334  0.050   0.0334 0.46  
1818: 34  7 27  0   33  7 26  0             206810.2527  -0.0778  0.050  -0.0778 0.04  
1819: 34  8 27  0   33  7 26  0             206810.2527  -0.0778  0.050  -0.0778 0.46  
1820: 34  8 27  0   33  8 26  0             206810.2527  -0.0778  0.050  -0.0778 0.04  
1821: 34  7 27  0   33  8 26  0             206810.2527  -0.0778  0.050  -0.0778 0.46  
1822: 33  8 25  0   32  8 24  0             206811.0914   0.0293  0.050   0.0294 0.04  
1823: 33  9 25  0   32  8 24  0             206811.0914   0.0293  0.050   0.0294 0.46  
1824: 33  9 25  0   32  9 24  0             206811.0914   0.0293  0.050   0.0294 0.04  
1825: 33  8 25  0   32  9 24  0             206811.0914   0.0293  0.050   0.0294 0.46  
1826: 32  9 23  0   31  9 22  0             206812.2730   0.0230  0.050   0.0231 0.04  
1827: 32 10 23  0   31 10 22  0             206812.2730   0.0230  0.050   0.0231 0.04  
1828: 32 10 23  0   31  9 22  0             206812.2730   0.0230  0.050   0.0231 0.46  
1829: 32  9 23  0   31 10 22  0             206812.2730   0.0230  0.050   0.0231 0.46  
1830: 31 10 21  0   30 10 20  0             206814.2274   0.0011  0.050   0.0012 0.04  
1831: 31 11 21  0   30 10 20  0             206814.2274   0.0011  0.050   0.0012 0.46  
1832: 31 11 21  0   30 11 20  0             206814.2274   0.0011  0.050   0.0012 0.04  
1833: 31 10 21  0   30 11 20  0             206814.2274   0.0011  0.050   0.0012 0.46  
1834: 30 11 19  0   29 11 18  0             206817.5773   0.0213  0.050   0.0214 0.04  
1835: 30 12 19  0   29 12 18  0             206817.5773   0.0213  0.050   0.0214 0.04  
1836: 30 12 19  0   29 11 18  0             206817.5773   0.0213  0.050   0.0214 0.46  
1837: 30 11 19  0   29 12 18  0             206817.5773   0.0213  0.050   0.0214 0.46  
1838: 44  3 41  0   44  2 42  0             206822.1553  -0.0681  0.050  -0.0682 0.46  
1839: 44  4 41  0   44  3 42  0             206822.1553  -0.0681  0.050  -0.0682 0.46  
1840: 44  4 41  0   44  2 42  0             206822.1553  -0.0681  0.050  -0.0682 0.04  
1841: 44  3 41  0   44  3 42  0             206822.1553  -0.0681  0.050  -0.0682 0.04  
1842: 29 12 17  0   28 13 16  0             206823.2745   0.0036  0.050   0.0037 0.46  
1843: 29 12 17  0   28 12 16  0             206823.2745   0.0036  0.050   0.0037 0.04  
1844: 29 13 17  0   28 13 16  0             206823.2745   0.0036  0.050   0.0037 0.04  
1845: 29 13 17  0   28 12 16  0             206823.2745   0.0036  0.050   0.0037 0.46  
1846: 28 13 15  0   27 13 14  0             206833.4412   0.0256  0.050   0.0256 0.04  
1847: 28 14 15  0   27 13 14  0             206833.4412   0.0256  0.050   0.0256 0.46  
1848: 28 14 15  0   27 14 14  0             206833.4412   0.0256  0.050   0.0256 0.04  
1849: 28 13 15  0   27 14 14  0             206833.4412   0.0256  0.050   0.0256 0.46  
1850: 43  2 41  0   43  2 42  0             206835.3964  -0.0120  0.050  -0.0120 0.04  
1851: 43  2 41  0   43  1 42  0             206835.3964  -0.0120  0.050  -0.0120 0.46  
1852: 43  3 41  0   43  2 42  0             206835.3964  -0.0120  0.050  -0.0120 0.46  
1853: 43  3 41  0   43  1 42  0             206835.3964  -0.0120  0.050  -0.0120 0.04  
1854: 27 14 13  0   26 14 12  0             206852.4472  -0.0008  0.050  -0.0009 0.04  
1855: 27 14 13  0   26 15 12  0             206852.4472  -0.0008  0.050  -0.0009 0.46  
1856: 27 15 13  0   26 14 12  0             206852.4472  -0.0008  0.050  -0.0009 0.46  
1857: 27 15 13  0   26 15 12  0             206852.4472  -0.0008  0.050  -0.0009 0.04  
1858: 26 15 11  0   25 15 10  0             206891.4070   0.0269  0.050   0.0275 0.04  
1859: 26 16 11  0   25 15 10  0             206891.4070   0.0269  0.050   0.0275 0.46  
1860: 26 15 11  0   25 16 10  0             206891.4070   0.0281  0.050   0.0275 0.46  
1861: 26 16 11  0   25 16 10  0             206891.4070   0.0281  0.050   0.0275 0.04  
1862: 25 17  9  0   24 17  8  0             206982.3840  -0.0850  0.050  -0.0459 0.09  
1863: 25 16  9  0   24 17  8  0             206982.3840  -0.0418  0.050  -0.0459 0.91  
1864: 25 17  9  0   24 16  8  0             206983.1363   0.0586  0.050   0.0628 0.91  
1865: 25 16  9  0   24 16  8  0             206983.1363   0.1018  0.050   0.0628 0.09  
1866: 24 17  7  0   23 18  6  0             207190.3816   0.0635  0.050               
1867: 22 19  4  0   21 18  3  0             210449.2910   0.0597  0.050               
1868: 21 20  2  0   20 19  1  0             210575.1716  -0.0714  0.050               
1869: 21 20  1  0   20 19  2  0             210966.7665   0.0121  0.050               
1870: 74 32 42  0   74 31 43  0             211174.9531   0.0000  0.050   0.0000 0.46  
1871: 74 33 42  0   74 32 43  0             211174.9531   0.0000  0.050   0.0000 0.46  
1872: 74 33 42  0   74 31 43  0             211174.9531   0.0000  0.050   0.0000 0.04  
1873: 74 32 42  0   74 32 43  0             211174.9531   0.0000  0.050   0.0000 0.04  
1874: 72 30 42  0   72 30 43  0             211235.7576  -0.0203  0.050  -0.0204 0.04  
1875: 72 30 42  0   72 29 43  0             211235.7576  -0.0203  0.050  -0.0204 0.46  
1876: 72 31 42  0   72 30 43  0             211235.7576  -0.0203  0.050  -0.0204 0.46  
1877: 72 31 42  0   72 29 43  0             211235.7576  -0.0203  0.050  -0.0204 0.04  
1878: 71 29 42  0   71 29 43  0             211265.0263  -0.0284  0.050  -0.0284 0.04  
1879: 71 29 42  0   71 28 43  0             211265.0263  -0.0284  0.050  -0.0284 0.46  
1880: 71 30 42  0   71 29 43  0             211265.0263  -0.0284  0.050  -0.0284 0.46  
1881: 71 30 42  0   71 28 43  0             211265.0263  -0.0284  0.050  -0.0284 0.04  
1882: 19 16  4  0   18 13  5  0             211309.7058   0.0670  0.050               
1883: 69 27 42  0   69 27 43  0             211321.4509   0.0434  0.050   0.0434 0.04  
1884: 69 27 42  0   69 26 43  0             211321.4509   0.0434  0.050   0.0434 0.46  
1885: 69 28 42  0   69 26 43  0             211321.4509   0.0434  0.050   0.0434 0.04  
1886: 69 28 42  0   69 27 43  0             211321.4509   0.0434  0.050   0.0434 0.46  
1887: 68 26 42  0   68 26 43  0             211348.4542  -0.0570  0.050  -0.0570 0.04  
1888: 68 26 42  0   68 25 43  0             211348.4542  -0.0570  0.050  -0.0570 0.46  
1889: 68 27 42  0   68 26 43  0             211348.4542  -0.0570  0.050  -0.0570 0.46  
1890: 68 27 42  0   68 25 43  0             211348.4542  -0.0570  0.050  -0.0570 0.04  
1891: 67 25 42  0   67 24 43  0             211374.8665  -0.0514  0.050  -0.0514 0.46  
1892: 67 26 42  0   67 24 43  0             211374.8665  -0.0514  0.050  -0.0514 0.04  
1893: 67 26 42  0   67 25 43  0             211374.8665  -0.0514  0.050  -0.0514 0.46  
1894: 67 25 42  0   67 25 43  0             211374.8665  -0.0514  0.050  -0.0514 0.04  
1895: 64 22 42  0   64 21 43  0             211450.0118  -0.0763  0.050  -0.0764 0.46  
1896: 64 23 42  0   64 22 43  0             211450.0118  -0.0763  0.050  -0.0764 0.46  
1897: 64 23 42  0   64 21 43  0             211450.0118  -0.0763  0.050  -0.0764 0.04  
1898: 64 22 42  0   64 22 43  0             211450.0118  -0.0763  0.050  -0.0764 0.04  
1899: 63 21 42  0   63 20 43  0             211473.8743   0.0361  0.050   0.0362 0.46  
1900: 63 22 42  0   63 20 43  0             211473.8743   0.0361  0.050   0.0362 0.04  
1901: 63 22 42  0   63 21 43  0             211473.8743   0.0361  0.050   0.0362 0.46  
1902: 63 21 42  0   63 21 43  0             211473.8743   0.0361  0.050   0.0362 0.04  
1903: 62 20 42  0   62 19 43  0             211496.9045  -0.0512  0.050  -0.0512 0.46  
1904: 62 21 42  0   62 19 43  0             211496.9045  -0.0512  0.050  -0.0512 0.04  
1905: 62 21 42  0   62 20 43  0             211496.9045  -0.0512  0.050  -0.0512 0.46  
1906: 62 20 42  0   62 20 43  0             211496.9045  -0.0512  0.050  -0.0512 0.04  
1907: 61 19 42  0   61 18 43  0             211519.3865  -0.0668  0.050  -0.0668 0.46  
1908: 61 20 42  0   61 19 43  0             211519.3865  -0.0668  0.050  -0.0668 0.46  
1909: 61 20 42  0   61 18 43  0             211519.3865  -0.0668  0.050  -0.0668 0.04  
1910: 61 19 42  0   61 19 43  0             211519.3865  -0.0668  0.050  -0.0668 0.04  
1911: 60 18 42  0   60 18 43  0             211541.2947  -0.0482  0.050  -0.0482 0.04  
1912: 60 18 42  0   60 17 43  0             211541.2947  -0.0482  0.050  -0.0482 0.46  
1913: 60 19 42  0   60 17 43  0             211541.2947  -0.0482  0.050  -0.0482 0.04  
1914: 60 19 42  0   60 18 43  0             211541.2947  -0.0482  0.050  -0.0482 0.46  
1915: 58 16 42  0   58 15 43  0             211583.4006   0.0544  0.050   0.0545 0.46  
1916: 58 17 42  0   58 15 43  0             211583.4006   0.0544  0.050   0.0545 0.04  
1917: 58 17 42  0   58 16 43  0             211583.4006   0.0544  0.050   0.0545 0.46  
1918: 58 16 42  0   58 16 43  0             211583.4006   0.0544  0.050   0.0545 0.04  
1919: 57 15 42  0   57 14 43  0             211603.4874   0.0044  0.050   0.0044 0.46  
1920: 57 16 42  0   57 15 43  0             211603.4874   0.0044  0.050   0.0044 0.46  
1921: 57 16 42  0   57 14 43  0             211603.4874   0.0044  0.050   0.0044 0.04  
1922: 57 15 42  0   57 15 43  0             211603.4874   0.0044  0.050   0.0044 0.04  
1923: 21 19  2  0   20 18  3  0             211604.3474   0.0445  0.050               
1924: 56 14 42  0   56 13 43  0             211623.0566  -0.0018  0.050  -0.0019 0.46  
1925: 56 15 42  0   56 14 43  0             211623.0566  -0.0018  0.050  -0.0019 0.46  
1926: 56 15 42  0   56 13 43  0             211623.0566  -0.0018  0.050  -0.0019 0.04  
1927: 56 14 42  0   56 14 43  0             211623.0566  -0.0018  0.050  -0.0019 0.04  
1928: 55 13 42  0   55 12 43  0             211642.0811  -0.0026  0.050  -0.0027 0.46  
1929: 55 14 42  0   55 13 43  0             211642.0811  -0.0026  0.050  -0.0027 0.46  
1930: 55 14 42  0   55 12 43  0             211642.0811  -0.0026  0.050  -0.0027 0.04  
1931: 55 13 42  0   55 13 43  0             211642.0811  -0.0026  0.050  -0.0027 0.04  
1932: 54 12 42  0   54 11 43  0             211660.5021  -0.0677  0.050  -0.0677 0.46  
1933: 54 13 42  0   54 12 43  0             211660.5021  -0.0677  0.050  -0.0677 0.46  
1934: 54 13 42  0   54 11 43  0             211660.5021  -0.0677  0.050  -0.0677 0.04  
1935: 54 12 42  0   54 12 43  0             211660.5021  -0.0677  0.050  -0.0677 0.04  
1936: 42  1 42  0   41  1 41  0             211788.4047   0.0021  0.050   0.0022 0.04  
1937: 42  0 42  0   41  1 41  0             211788.4047   0.0021  0.050   0.0022 0.46  
1938: 42  0 42  0   41  0 41  0             211788.4047   0.0021  0.050   0.0022 0.04  
1939: 42  1 42  0   41  0 41  0             211788.4047   0.0021  0.050   0.0022 0.46  
1940: 41  2 40  0   40  2 39  0             211789.4319  -0.0139  0.050  -0.0140 0.04  
1941: 41  1 40  0   40  2 39  0             211789.4319  -0.0139  0.050  -0.0140 0.46  
1942: 41  1 40  0   40  1 39  0             211789.4319  -0.0139  0.050  -0.0140 0.04  
1943: 41  2 40  0   40  1 39  0             211789.4319  -0.0139  0.050  -0.0140 0.46  
1944: 40  2 38  0   39  2 37  0             211790.2625   0.0318  0.050   0.0319 0.04  
1945: 40  3 38  0   39  3 37  0             211790.2625   0.0318  0.050   0.0319 0.04  
1946: 40  3 38  0   39  2 37  0             211790.2625   0.0318  0.050   0.0319 0.46  
1947: 40  2 38  0   39  3 37  0             211790.2625   0.0318  0.050   0.0319 0.46  
1948: 37  5 32  0   36  5 31  0             211791.6191   0.0573  0.050   0.0573 0.04  
1949: 37  6 32  0   36  6 31  0             211791.6191   0.0573  0.050   0.0573 0.04  
1950: 37  6 32  0   36  5 31  0             211791.6191   0.0573  0.050   0.0573 0.46  
1951: 37  5 32  0   36  6 31  0             211791.6191   0.0573  0.050   0.0573 0.46  
1952: 36  7 30  0   35  7 29  0             211791.9079   0.0284  0.050   0.0284 0.04  
1953: 36  6 30  0   35  7 29  0             211791.9079   0.0284  0.050   0.0284 0.46  
1954: 36  6 30  0   35  6 29  0             211791.9079   0.0284  0.050   0.0284 0.04  
1955: 36  7 30  0   35  6 29  0             211791.9079   0.0284  0.050   0.0284 0.46  
1956: 34  8 26  0   33  8 25  0             211792.9445   0.0563  0.050   0.0563 0.04  
1957: 34  9 26  0   33  8 25  0             211792.9445   0.0563  0.050   0.0563 0.46  
1958: 34  9 26  0   33  9 25  0             211792.9445   0.0563  0.050   0.0563 0.04  
1959: 34  8 26  0   33  9 25  0             211792.9445   0.0563  0.050   0.0563 0.46  
1960: 33  9 24  0   32  9 23  0             211793.9144   0.0196  0.050   0.0197 0.04  
1961: 33 10 24  0   32  9 23  0             211793.9144   0.0196  0.050   0.0197 0.46  
1962: 33 10 24  0   32 10 23  0             211793.9144   0.0196  0.050   0.0197 0.04  
1963: 33  9 24  0   32 10 23  0             211793.9144   0.0196  0.050   0.0197 0.46  
1964: 32 10 22  0   31 10 21  0             211795.6005   0.0153  0.050   0.0154 0.04  
1965: 32 11 22  0   31 10 21  0             211795.6005   0.0153  0.050   0.0154 0.46  
1966: 32 11 22  0   31 11 21  0             211795.6005   0.0153  0.050   0.0154 0.04  
1967: 32 10 22  0   31 11 21  0             211795.6005   0.0153  0.050   0.0154 0.46  
1968: 31 11 20  0   30 11 19  0             211798.4576   0.0258  0.050   0.0258 0.04  
1969: 31 11 20  0   30 12 19  0             211798.4576   0.0258  0.050   0.0258 0.46  
1970: 31 12 20  0   30 11 19  0             211798.4576   0.0258  0.050   0.0258 0.46  
1971: 31 12 20  0   30 12 19  0             211798.4576   0.0258  0.050   0.0258 0.04  
1972: 30 12 18  0   29 13 17  0             211803.2726   0.0037  0.050   0.0038 0.46  
1973: 30 12 18  0   29 12 17  0             211803.2726   0.0037  0.050   0.0038 0.04  
1974: 30 13 18  0   29 13 17  0             211803.2726   0.0037  0.050   0.0038 0.04  
1975: 30 13 18  0   29 12 17  0             211803.2726   0.0037  0.050   0.0038 0.46  
1976: 45  3 42  0   45  3 43  0             211804.3794  -0.0098  0.050  -0.0098 0.04  
1977: 45  3 42  0   45  2 43  0             211804.3794  -0.0098  0.050  -0.0098 0.46  
1978: 45  4 42  0   45  3 43  0             211804.3794  -0.0098  0.050  -0.0098 0.46  
1979: 45  4 42  0   45  2 43  0             211804.3794  -0.0098  0.050  -0.0098 0.04  
1980: 29 13 16  0   28 13 15  0             211811.7057   0.0228  0.050   0.0229 0.04  
1981: 29 13 16  0   28 14 15  0             211811.7057   0.0228  0.050   0.0229 0.46  
1982: 29 14 16  0   28 13 15  0             211811.7057   0.0228  0.050   0.0229 0.46  
1983: 29 14 16  0   28 14 15  0             211811.7057   0.0228  0.050   0.0229 0.04  
1984: 28 14 14  0   27 14 13  0             211827.0090   0.0445  0.050   0.0445 0.04  
1985: 28 14 14  0   27 15 13  0             211827.0090   0.0445  0.050   0.0445 0.46  
1986: 28 15 14  0   27 15 13  0             211827.0090   0.0445  0.050   0.0445 0.04  
1987: 28 15 14  0   27 14 13  0             211827.0090   0.0445  0.050   0.0445 0.46  
1988: 27 15 12  0   26 15 11  0             211856.7153  -0.0023  0.050  -0.0023 0.04  
1989: 27 16 12  0   26 15 11  0             211856.7153  -0.0023  0.050  -0.0023 0.46  
1990: 27 15 12  0   26 16 11  0             211856.7153  -0.0022  0.050  -0.0023 0.46  
1991: 27 16 12  0   26 16 11  0             211856.7153  -0.0022  0.050  -0.0023 0.04  
1992: 26 17 10  0   25 16  9  0             211921.3342  -0.0040  0.050   0.0189 0.45  
1993: 26 16 10  0   25 16  9  0             211921.3342  -0.0013  0.050   0.0189 0.05  
1994: 26 17 10  0   25 17  9  0             211921.3342   0.0391  0.050   0.0189 0.05  
1995: 26 16 10  0   25 17  9  0             211921.3342   0.0418  0.050   0.0189 0.45  
1996: 24 18  6  0   23 19  5  0             211984.3309   0.0646  0.050               
1997: 21 21  1  0   20 20  0  0             212067.2398  -0.0342  0.050               
1998: 21 21  0  0   20 20  1  0             212079.5059  -0.0008  0.050               
1999: 25 17  8  0   24 18  7  0             212082.4949   0.0542  0.050               
2000: 72 30 43  0   72 29 44  0             216236.1108  -0.0239  0.050  -0.0239 0.46  
2001: 72 30 43  0   72 28 44  0             216236.1108  -0.0239  0.050  -0.0239 0.04  
2002: 72 29 43  0   72 29 44  0             216236.1108  -0.0239  0.050  -0.0239 0.04  
2003: 72 29 43  0   72 28 44  0             216236.1108  -0.0239  0.050  -0.0239 0.46  
2004: 69 27 43  0   69 25 44  0             216320.5373  -0.0080  0.050  -0.0081 0.04  
2005: 69 26 43  0   69 26 44  0             216320.5373  -0.0080  0.050  -0.0081 0.04  
2006: 69 26 43  0   69 25 44  0             216320.5373  -0.0080  0.050  -0.0081 0.46  
2007: 69 27 43  0   69 26 44  0             216320.5373  -0.0080  0.050  -0.0081 0.46  
2008: 65 22 43  0   65 21 44  0             216423.5527  -0.0280  0.050  -0.0280 0.46  
2009: 65 23 43  0   65 22 44  0             216423.5527  -0.0280  0.050  -0.0280 0.46  
2010: 65 23 43  0   65 21 44  0             216423.5527  -0.0280  0.050  -0.0280 0.04  
2011: 65 22 43  0   65 22 44  0             216423.5527  -0.0280  0.050  -0.0280 0.04  
2012: 64 21 43  0   64 20 44  0             216447.7238   0.0001  0.050   0.0001 0.46  
2013: 64 22 43  0   64 21 44  0             216447.7238   0.0001  0.050   0.0001 0.46  
2014: 64 22 43  0   64 20 44  0             216447.7238   0.0001  0.050   0.0001 0.04  
2015: 64 21 43  0   64 21 44  0             216447.7238   0.0001  0.050   0.0001 0.04  
2016: 62 19 43  0   62 19 44  0             216494.1473  -0.0064  0.050  -0.0065 0.04  
2017: 62 19 43  0   62 18 44  0             216494.1473  -0.0064  0.050  -0.0065 0.46  
2018: 62 20 43  0   62 19 44  0             216494.1473  -0.0064  0.050  -0.0065 0.46  
2019: 62 20 43  0   62 18 44  0             216494.1473  -0.0064  0.050  -0.0065 0.04  
2020: 61 18 43  0   61 18 44  0             216516.4447  -0.0195  0.050  -0.0195 0.04  
2021: 61 18 43  0   61 17 44  0             216516.4447  -0.0195  0.050  -0.0195 0.46  
2022: 61 19 43  0   61 18 44  0             216516.4447  -0.0195  0.050  -0.0195 0.46  
2023: 61 19 43  0   61 17 44  0             216516.4447  -0.0195  0.050  -0.0195 0.04  
2024: 59 16 43  0   59 16 44  0             216559.3193  -0.0127  0.050  -0.0128 0.04  
2025: 59 16 43  0   59 15 44  0             216559.3193  -0.0127  0.050  -0.0128 0.46  
2026: 59 17 43  0   59 16 44  0             216559.3193  -0.0127  0.050  -0.0128 0.46  
2027: 59 17 43  0   59 15 44  0             216559.3193  -0.0127  0.050  -0.0128 0.04  
2028: 57 14 43  0   57 13 44  0             216599.9956   0.0597  0.050   0.0598 0.46  
2029: 57 15 43  0   57 13 44  0             216599.9956   0.0597  0.050   0.0598 0.04  
2030: 57 15 43  0   57 14 44  0             216599.9956   0.0597  0.050   0.0598 0.46  
2031: 57 14 43  0   57 14 44  0             216599.9956   0.0597  0.050   0.0598 0.04  
2032: 56 13 43  0   56 12 44  0             216619.4201   0.0046  0.050   0.0046 0.46  
2033: 56 14 43  0   56 13 44  0             216619.4201   0.0046  0.050   0.0046 0.46  
2034: 56 14 43  0   56 12 44  0             216619.4201   0.0046  0.050   0.0046 0.04  
2035: 56 13 43  0   56 13 44  0             216619.4201   0.0046  0.050   0.0046 0.04  
2036: 55 12 43  0   55 11 44  0             216638.2750  -0.0857  0.050  -0.0858 0.46  
2037: 55 13 43  0   55 12 44  0             216638.2750  -0.0857  0.050  -0.0858 0.46  
2038: 55 13 43  0   55 11 44  0             216638.2750  -0.0857  0.050  -0.0858 0.04  
2039: 55 12 43  0   55 12 44  0             216638.2750  -0.0857  0.050  -0.0858 0.04  
2040: 54 11 43  0   54 10 44  0             216656.8392   0.0572  0.050   0.0573 0.46  
2041: 54 12 43  0   54 11 44  0             216656.8392   0.0572  0.050   0.0573 0.46  
2042: 54 12 43  0   54 10 44  0             216656.8392   0.0572  0.050   0.0573 0.04  
2043: 54 11 43  0   54 11 44  0             216656.8392   0.0572  0.050   0.0573 0.04  
2044: 43  1 43  0   42  1 42  0             216770.5598   0.0096  0.050   0.0097 0.04  
2045: 43  1 43  0   42  0 42  0             216770.5598   0.0096  0.050   0.0097 0.46  
2046: 43  0 43  0   42  1 42  0             216770.5598   0.0096  0.050   0.0097 0.46  
2047: 43  0 43  0   42  0 42  0             216770.5598   0.0096  0.050   0.0097 0.04  
2048: 42  2 41  0   41  2 40  0             216771.5755  -0.0116  0.050  -0.0116 0.04  
2049: 42  1 41  0   41  2 40  0             216771.5755  -0.0116  0.050  -0.0116 0.46  
2050: 42  1 41  0   41  1 40  0             216771.5755  -0.0116  0.050  -0.0116 0.04  
2051: 42  2 41  0   41  1 40  0             216771.5755  -0.0116  0.050  -0.0116 0.46  
2052: 41  2 39  0   40  2 38  0             216772.3626   0.0053  0.050   0.0054 0.04  
2053: 41  3 39  0   40  3 38  0             216772.3626   0.0053  0.050   0.0054 0.04  
2054: 41  3 39  0   40  2 38  0             216772.3626   0.0053  0.050   0.0054 0.46  
2055: 41  2 39  0   40  3 38  0             216772.3626   0.0053  0.050   0.0054 0.46  
2056: 35  8 27  0   34  8 26  0             216774.6695   0.0141  0.050   0.0141 0.04  
2057: 35  9 27  0   34  8 26  0             216774.6695   0.0141  0.050   0.0141 0.46  
2058: 35  9 27  0   34  9 26  0             216774.6695   0.0141  0.050   0.0141 0.04  
2059: 35  8 27  0   34  9 26  0             216774.6695   0.0141  0.050   0.0141 0.46  
2060: 34  9 25  0   33  9 24  0             216775.5048   0.0078  0.050   0.0078 0.04  
2061: 34 10 25  0   33 10 24  0             216775.5048   0.0078  0.050   0.0078 0.04  
2062: 34 10 25  0   33  9 24  0             216775.5048   0.0078  0.050   0.0078 0.46  
2063: 34  9 25  0   33 10 24  0             216775.5048   0.0078  0.050   0.0078 0.46  
2064: 33 10 23  0   32 10 22  0             216776.9652   0.0306  0.050   0.0307 0.04  
2065: 33 11 23  0   32 11 22  0             216776.9652   0.0306  0.050   0.0307 0.04  
2066: 33 11 23  0   32 10 22  0             216776.9652   0.0306  0.050   0.0307 0.46  
2067: 33 10 23  0   32 11 22  0             216776.9652   0.0306  0.050   0.0307 0.46  
2068: 32 11 21  0   31 11 20  0             216779.4089   0.0405  0.050   0.0406 0.04  
2069: 32 12 21  0   31 11 20  0             216779.4089   0.0405  0.050   0.0406 0.46  
2070: 32 12 21  0   31 12 20  0             216779.4089   0.0405  0.050   0.0406 0.04  
2071: 32 11 21  0   31 12 20  0             216779.4089   0.0405  0.050   0.0406 0.46  
2072: 31 12 19  0   30 13 18  0             216783.5260   0.0431  0.050   0.0431 0.46  
2073: 31 12 19  0   30 12 18  0             216783.5260   0.0431  0.050   0.0431 0.04  
2074: 31 13 19  0   30 13 18  0             216783.5260   0.0431  0.050   0.0431 0.04  
2075: 31 13 19  0   30 12 18  0             216783.5260   0.0431  0.050   0.0431 0.46  
2076: 30 13 17  0   29 13 16  0             216790.5065  -0.0257  0.050  -0.0257 0.04  
2077: 30 14 17  0   29 14 16  0             216790.5065  -0.0257  0.050  -0.0257 0.04  
2078: 30 14 17  0   29 13 16  0             216790.5065  -0.0257  0.050  -0.0257 0.46  
2079: 30 13 17  0   29 14 16  0             216790.5065  -0.0257  0.050  -0.0257 0.46  
2080: 29 14 15  0   28 15 14  0             216803.0125   0.0076  0.050   0.0077 0.46  
2081: 29 14 15  0   28 14 14  0             216803.0125   0.0076  0.050   0.0077 0.04  
2082: 29 15 15  0   28 15 14  0             216803.0125   0.0076  0.050   0.0077 0.04  
2083: 29 15 15  0   28 14 14  0             216803.0125   0.0076  0.050   0.0077 0.46  
2084: 28 15 13  0   27 15 12  0             216826.3507   0.0205  0.050   0.0205 0.04  
2085: 28 16 13  0   27 16 12  0             216826.3507   0.0205  0.050   0.0205 0.04  
2086: 28 16 13  0   27 15 12  0             216826.3507   0.0205  0.050   0.0205 0.46  
2087: 28 15 13  0   27 16 12  0             216826.3507   0.0205  0.050   0.0205 0.46  
2088: 27 17 11  0   26 16 10  0             216873.9375  -0.0022  0.050  -0.0008 0.45  
2089: 27 16 11  0   26 17 10  0             216873.9375   0.0006  0.050  -0.0008 0.45  
2090: 27 17 11  0   26 17 10  0             216873.9375   0.0004  0.050  -0.0008 0.05  
2091: 27 16 11  0   26 16 10  0             216873.9375  -0.0020  0.050  -0.0008 0.05  
2092: 26 17  9  0   25 18  8  0             216985.1306   0.0366  0.050   0.0282 0.90  
2093: 26 18  9  0   25 18  8  0             216985.1306  -0.0515  0.050   0.0282 0.10  
2094: 25 18  7  0   24 19  6  0             217215.4449   0.0661  0.050               
2095: 25 19  7  0   24 18  6  0             217438.2622  -0.0504  0.050               
2096: 22 20  3  0   21 19  2  0             217857.6241  -0.0179  0.050               
2097: 22 21  2  0   21 20  1  0             220764.4210  -0.0244  0.050               
2098: 22 21  1  0   21 20  2  0             221035.7402  -0.0150  0.050               
2099: 74 30 44  0   74 29 45  0             221176.7173   0.0031  0.050   0.0032 0.46  
2100: 74 31 44  0   74 29 45  0             221176.7173   0.0031  0.050   0.0032 0.04  
2101: 74 31 44  0   74 30 45  0             221176.7173   0.0031  0.050   0.0032 0.46  
2102: 74 30 44  0   74 30 45  0             221176.7173   0.0031  0.050   0.0032 0.04  
2103: 73 30 44  0   73 28 45  0             221206.5379  -0.0607  0.050  -0.0607 0.04  
2104: 73 29 44  0   73 29 45  0             221206.5379  -0.0607  0.050  -0.0607 0.04  
2105: 73 29 44  0   73 28 45  0             221206.5379  -0.0607  0.050  -0.0607 0.46  
2106: 73 30 44  0   73 29 45  0             221206.5379  -0.0607  0.050  -0.0607 0.46  
2107: 22 20  2  0   21 19  3  0             221221.1399   0.0157  0.050               
2108: 66 23 44  0   66 22 45  0             221396.6887   0.0375  0.050   0.0376 0.46  
2109: 66 23 44  0   66 21 45  0             221396.6887   0.0375  0.050   0.0376 0.04  
2110: 66 22 44  0   66 22 45  0             221396.6887   0.0375  0.050   0.0376 0.04  
2111: 66 22 44  0   66 21 45  0             221396.6887   0.0375  0.050   0.0376 0.46  
2112: 63 19 44  0   63 19 45  0             221468.5094   0.0110  0.050   0.0110 0.04  
2113: 63 19 44  0   63 18 45  0             221468.5094   0.0110  0.050   0.0110 0.46  
2114: 63 20 44  0   63 18 45  0             221468.5094   0.0110  0.050   0.0110 0.04  
2115: 63 20 44  0   63 19 45  0             221468.5094   0.0110  0.050   0.0110 0.46  
2116: 62 18 44  0   62 18 45  0             221491.2309  -0.0187  0.050  -0.0188 0.04  
2117: 62 18 44  0   62 17 45  0             221491.2309  -0.0187  0.050  -0.0188 0.46  
2118: 62 19 44  0   62 17 45  0             221491.2309  -0.0187  0.050  -0.0188 0.04  
2119: 62 19 44  0   62 18 45  0             221491.2309  -0.0187  0.050  -0.0188 0.46  
2120: 61 17 44  0   61 16 45  0             221513.4644   0.0442  0.050   0.0443 0.46  
2121: 61 18 44  0   61 17 45  0             221513.4644   0.0442  0.050   0.0443 0.46  
2122: 61 18 44  0   61 16 45  0             221513.4644   0.0442  0.050   0.0443 0.04  
2123: 61 17 44  0   61 17 45  0             221513.4644   0.0442  0.050   0.0443 0.04  
2124: 60 16 44  0   60 16 45  0             221534.9545  -0.0657  0.050  -0.0657 0.04  
2125: 60 16 44  0   60 15 45  0             221534.9545  -0.0657  0.050  -0.0657 0.46  
2126: 60 17 44  0   60 16 45  0             221534.9545  -0.0657  0.050  -0.0657 0.46  
2127: 60 17 44  0   60 15 45  0             221534.9545  -0.0657  0.050  -0.0657 0.04  
2128: 58 14 44  0   58 14 45  0             221576.4991  -0.0514  0.050  -0.0515 0.04  
2129: 58 14 44  0   58 13 45  0             221576.4991  -0.0514  0.050  -0.0515 0.46  
2130: 58 15 44  0   58 14 45  0             221576.4991  -0.0514  0.050  -0.0515 0.46  
2131: 58 15 44  0   58 13 45  0             221576.4991  -0.0514  0.050  -0.0515 0.04  
2132: 55 11 44  0   55 10 45  0             221634.8485   0.0271  0.050   0.0271 0.46  
2133: 55 12 44  0   55 11 45  0             221634.8485   0.0271  0.050   0.0271 0.46  
2134: 55 12 44  0   55 10 45  0             221634.8485   0.0271  0.050   0.0271 0.04  
2135: 55 11 44  0   55 11 45  0             221634.8485   0.0271  0.050   0.0271 0.04  
2136: 53  9 44  0   53  8 45  0             221671.1474   0.0488  0.050   0.0489 0.46  
2137: 53 10 44  0   53  9 45  0             221671.1474   0.0488  0.050   0.0489 0.46  
2138: 53 10 44  0   53  8 45  0             221671.1474   0.0488  0.050   0.0489 0.04  
2139: 53  9 44  0   53  9 45  0             221671.1474   0.0488  0.050   0.0489 0.04  
2140: 50  6 44  0   50  5 45  0             221721.7805  -0.0635  0.050  -0.0636 0.46  
2141: 50  7 44  0   50  5 45  0             221721.7805  -0.0635  0.050  -0.0636 0.04  
2142: 50  7 44  0   50  6 45  0             221721.7805  -0.0635  0.050  -0.0636 0.46  
2143: 50  6 44  0   50  6 45  0             221721.7805  -0.0635  0.050  -0.0636 0.04  
2144: 44  1 44  0   43  1 43  0             221752.6270   0.0055  0.050   0.0056 0.04  
2145: 44  1 44  0   43  0 43  0             221752.6270   0.0055  0.050   0.0056 0.46  
2146: 44  0 44  0   43  1 43  0             221752.6270   0.0055  0.050   0.0056 0.46  
2147: 44  0 44  0   43  0 43  0             221752.6270   0.0055  0.050   0.0056 0.04  
2148: 43  2 42  0   42  1 41  0             221753.6177  -0.0344  0.050  -0.0344 0.46  
2149: 43  1 42  0   42  2 41  0             221753.6177  -0.0344  0.050  -0.0344 0.46  
2150: 43  1 42  0   42  1 41  0             221753.6177  -0.0344  0.050  -0.0344 0.04  
2151: 43  2 42  0   42  2 41  0             221753.6177  -0.0344  0.050  -0.0344 0.04  
2152: 42  2 40  0   41  2 39  0             221754.4179   0.0102  0.050   0.0103 0.04  
2153: 42  3 40  0   41  2 39  0             221754.4179   0.0102  0.050   0.0103 0.46  
2154: 42  3 40  0   41  3 39  0             221754.4179   0.0102  0.050   0.0103 0.04  
2155: 42  2 40  0   41  3 39  0             221754.4179   0.0102  0.050   0.0103 0.46  
2156: 35  9 26  0   34  9 25  0             221757.0875   0.0379  0.050   0.0380 0.04  
2157: 35 10 26  0   34 10 25  0             221757.0875   0.0379  0.050   0.0380 0.04  
2158: 35 10 26  0   34  9 25  0             221757.0875   0.0379  0.050   0.0380 0.46  
2159: 35  9 26  0   34 10 25  0             221757.0875   0.0379  0.050   0.0380 0.46  
2160: 34 10 24  0   33 10 23  0             221758.2792   0.0182  0.050   0.0182 0.04  
2161: 34 11 24  0   33 11 23  0             221758.2792   0.0182  0.050   0.0182 0.04  
2162: 34 11 24  0   33 10 23  0             221758.2792   0.0182  0.050   0.0182 0.46  
2163: 34 10 24  0   33 11 23  0             221758.2792   0.0182  0.050   0.0182 0.46  
2164: 33 11 22  0   32 11 21  0             221760.2687  -0.0684  0.050  -0.0684 0.04  
2165: 33 12 22  0   32 12 21  0             221760.2687  -0.0684  0.050  -0.0684 0.04  
2166: 33 12 22  0   32 11 21  0             221760.2687  -0.0684  0.050  -0.0684 0.46  
2167: 33 11 22  0   32 12 21  0             221760.2687  -0.0684  0.050  -0.0684 0.46  
2168: 32 12 20  0   31 13 19  0             221763.8206  -0.0264  0.050  -0.0264 0.46  
2169: 32 12 20  0   31 12 19  0             221763.8206  -0.0264  0.050  -0.0264 0.04  
2170: 32 13 20  0   31 13 19  0             221763.8206  -0.0264  0.050  -0.0264 0.04  
2171: 32 13 20  0   31 12 19  0             221763.8206  -0.0264  0.050  -0.0264 0.46  
2172: 31 14 18  0   30 13 17  0             221769.7906  -0.0083  0.050  -0.0084 0.46  
2173: 31 13 18  0   30 14 17  0             221769.7906  -0.0083  0.050  -0.0084 0.46  
2174: 31 13 18  0   30 13 17  0             221769.7906  -0.0083  0.050  -0.0084 0.04  
2175: 31 14 18  0   30 14 17  0             221769.7906  -0.0083  0.050  -0.0084 0.04  
2176: 30 15 16  0   29 15 15  0             221780.1215   0.0070  0.050   0.0071 0.04  
2177: 30 15 16  0   29 14 15  0             221780.1215   0.0070  0.050   0.0071 0.46  
2178: 30 14 16  0   29 15 15  0             221780.1215   0.0070  0.050   0.0071 0.46  
2179: 30 14 16  0   29 14 15  0             221780.1215   0.0070  0.050   0.0071 0.04  
2180: 29 16 14  0   28 15 13  0             221798.7985   0.0169  0.050   0.0169 0.46  
2181: 29 15 14  0   28 16 13  0             221798.7985   0.0169  0.050   0.0169 0.46  
2182: 29 15 14  0   28 15 13  0             221798.7985   0.0169  0.050   0.0169 0.04  
2183: 29 16 14  0   28 16 13  0             221798.7985   0.0169  0.050   0.0169 0.04  
2184: 25 19  6  0   24 20  5  0             221819.0184   0.0306  0.050               
2185: 28 16 12  0   27 17 11  0             221835.0211  -0.0048  0.050  -0.0049 0.46  
2186: 28 17 12  0   27 16 11  0             221835.0211  -0.0050  0.050  -0.0049 0.46  
2187: 28 16 12  0   27 16 11  0             221835.0211  -0.0050  0.050  -0.0049 0.04  
2188: 28 17 12  0   27 17 11  0             221835.0211  -0.0048  0.050  -0.0049 0.04  
2189: 27 17 10  0   26 18  9  0             221913.6321   0.0391  0.050  -0.0078 0.45  
2190: 27 18 10  0   26 18  9  0             221913.6321   0.0333  0.050  -0.0078 0.05  
2191: 27 17 10  0   26 17  9  0             221913.6321  -0.0490  0.050  -0.0078 0.05  
2192: 27 18 10  0   26 17  9  0             221913.6321  -0.0548  0.050  -0.0078 0.45  
2193: 22 22  1  0   21 21  0  0             222195.5162  -0.0304  0.050               
2194: 22 22  0  0   21 21  1  0             222203.4401  -0.0373  0.050               
2195: 43  5 39  0   42  5 38  0             236700.9007   0.0973  0.050  -0.0314 0.01  
2196: 43  4 39  0   42  4 38  0             236700.9007   0.0973  0.050  -0.0314 0.01  
2197: 43  5 39  0   42  4 38  0             236700.9007   0.0973  0.050  -0.0314 0.10  
2198: 43  4 39  0   42  5 38  0             236700.9007   0.0973  0.050  -0.0314 0.10  
2199: 42  6 37  0   41  5 36  0             236700.9007  -0.0150  0.050  -0.0314 0.10  
2200: 42  5 37  0   41  5 36  0             236700.9007  -0.0150  0.050  -0.0314 0.01  
2201: 42  6 37  0   41  6 36  0             236700.9007  -0.0150  0.050  -0.0314 0.01  
2202: 42  5 37  0   41  6 36  0             236700.9007  -0.0150  0.050  -0.0314 0.10  
2203: 41  6 35  0   40  6 34  0             236700.9007  -0.0436  0.050  -0.0314 0.01  
2204: 41  7 35  0   40  7 34  0             236700.9007  -0.0436  0.050  -0.0314 0.01  
2205: 41  7 35  0   40  6 34  0             236700.9007  -0.0436  0.050  -0.0314 0.09  
2206: 41  6 35  0   40  7 34  0             236700.9007  -0.0436  0.050  -0.0314 0.09  
2207: 40  7 33  0   39  7 32  0             236700.9007  -0.0618  0.050  -0.0314 0.01  
2208: 40  8 33  0   39  7 32  0             236700.9007  -0.0618  0.050  -0.0314 0.09  
2209: 40  7 33  0   39  8 32  0             236700.9007  -0.0618  0.050  -0.0314 0.09  
2210: 40  8 33  0   39  8 32  0             236700.9007  -0.0618  0.050  -0.0314 0.01  
2211: 39  9 31  0   38  8 30  0             236700.9007  -0.1597  0.050  -0.0314 0.08  
2212: 39  9 31  0   38  9 30  0             236700.9007  -0.1597  0.050  -0.0314 0.01  
2213: 39  8 31  0   38  8 30  0             236700.9007  -0.1597  0.050  -0.0314 0.01  
2214: 39  8 31  0   38  9 30  0             236700.9007  -0.1597  0.050  -0.0314 0.08  
2215: 45  4 42  0   44  4 41  0             241682.4838   0.2335  0.050   0.0050 0.01  
2216: 45  4 42  0   44  3 41  0             241682.4838   0.2335  0.050   0.0050 0.07  
2217: 45  3 42  0   44  4 41  0             241682.4838   0.2335  0.050   0.0050 0.07  
2218: 45  3 42  0   44  3 41  0             241682.4838   0.2335  0.050   0.0050 0.01  
2219: 41  8 34  0   40  8 33  0             241682.4838   0.0130  0.050   0.0050 0.01  
2220: 41  7 34  0   40  8 33  0             241682.4838   0.0130  0.050   0.0050 0.06  
2221: 41  7 34  0   40  7 33  0             241682.4838   0.0130  0.050   0.0050 0.01  
2222: 41  8 34  0   40  7 33  0             241682.4838   0.0130  0.050   0.0050 0.06  
2223: 44  4 40  0   43  5 39  0             241682.4838   0.0068  0.050   0.0050 0.07  
2224: 44  5 40  0   43  4 39  0             241682.4838   0.0068  0.050   0.0050 0.07  
2225: 44  5 40  0   43  5 39  0             241682.4838   0.0068  0.050   0.0050 0.01  
2226: 44  4 40  0   43  4 39  0             241682.4838   0.0068  0.050   0.0050 0.01  
2227: 40  9 32  0   39  8 31  0             241682.4838   0.0043  0.050   0.0050 0.06  
2228: 40  8 32  0   39  9 31  0             241682.4838   0.0043  0.050   0.0050 0.06  
2229: 40  8 32  0   39  8 31  0             241682.4838   0.0043  0.050   0.0050 0.01  
2230: 40  9 32  0   39  9 31  0             241682.4838   0.0043  0.050   0.0050 0.01  
2231: 42  7 36  0   41  7 35  0             241682.4838  -0.0378  0.050   0.0050 0.01  
2232: 42  6 36  0   41  7 35  0             241682.4838  -0.0378  0.050   0.0050 0.07  
2233: 42  6 36  0   41  6 35  0             241682.4838  -0.0378  0.050   0.0050 0.01  
2234: 42  7 36  0   41  6 35  0             241682.4838  -0.0378  0.050   0.0050 0.07  
2235: 43  6 38  0   42  6 37  0             241682.4838  -0.0634  0.050   0.0050 0.01  
2236: 43  6 38  0   42  5 37  0             241682.4838  -0.0634  0.050   0.0050 0.07  
2237: 43  5 38  0   42  6 37  0             241682.4838  -0.0634  0.050   0.0050 0.07  
2238: 43  5 38  0   42  5 37  0             241682.4838  -0.0634  0.050   0.0050 0.01  
2239: 39 10 30  0   38  9 29  0             241682.4838  -0.1722  0.050   0.0050 0.06  
2240: 39  9 30  0   38 10 29  0             241682.4838  -0.1722  0.050   0.0050 0.06  
2241: 39 10 30  0   38 10 29  0             241682.4838  -0.1722  0.050   0.0050 0.01  
2242: 39  9 30  0   38  9 29  0             241682.4838  -0.1722  0.050   0.0050 0.01  
2243: 49  1 49  0   48  0 48  0             246661.8063   0.0336  0.050   0.0336 0.46  
2244: 49  0 49  0   48  1 48  0             246661.8063   0.0336  0.050   0.0336 0.46  
2245: 49  0 49  0   48  0 48  0             246661.8063   0.0336  0.050   0.0336 0.04  
2246: 49  1 49  0   48  1 48  0             246661.8063   0.0336  0.050   0.0336 0.04  
2247: 41  9 33  0   40  9 32  0             246663.9572   0.1372  0.050  -0.0255 0.00  
2248: 41  8 33  0   40  9 32  0             246663.9572   0.1372  0.050  -0.0255 0.05  
2249: 41  9 33  0   40  8 32  0             246663.9572   0.1372  0.050  -0.0255 0.05  
2250: 41  8 33  0   40  8 32  0             246663.9572   0.1372  0.050  -0.0255 0.00  
2251: 46  3 43  0   45  3 42  0             246663.9572   0.0862  0.050  -0.0255 0.01  
2252: 46  4 43  0   45  4 42  0             246663.9572   0.0862  0.050  -0.0255 0.01  
2253: 46  4 43  0   45  3 42  0             246663.9572   0.0862  0.050  -0.0255 0.07  
2254: 46  3 43  0   45  4 42  0             246663.9572   0.0862  0.050  -0.0255 0.07  
2255: 40  9 31  0   39 10 30  0             246663.9572   0.0722  0.050  -0.0255 0.05  
2256: 40 10 31  0   39 10 30  0             246663.9572   0.0722  0.050  -0.0255 0.00  
2257: 40  9 31  0   39  9 30  0             246663.9572   0.0722  0.050  -0.0255 0.00  
2258: 40 10 31  0   39  9 30  0             246663.9572   0.0722  0.050  -0.0255 0.05  
2259: 42  8 35  0   41  7 34  0             246663.9572   0.0599  0.050  -0.0255 0.06  
2260: 42  8 35  0   41  8 34  0             246663.9572   0.0599  0.050  -0.0255 0.00  
2261: 42  7 35  0   41  8 34  0             246663.9572   0.0599  0.050  -0.0255 0.06  
2262: 42  7 35  0   41  7 34  0             246663.9572   0.0599  0.050  -0.0255 0.00  
2263: 43  7 37  0   42  7 36  0             246663.9572  -0.0585  0.050  -0.0255 0.01  
2264: 43  7 37  0   42  6 36  0             246663.9572  -0.0585  0.050  -0.0255 0.06  
2265: 43  6 37  0   42  7 36  0             246663.9572  -0.0585  0.050  -0.0255 0.06  
2266: 43  6 37  0   42  6 36  0             246663.9572  -0.0585  0.050  -0.0255 0.01  
2267: 45  5 41  0   44  5 40  0             246663.9572  -0.1087  0.050  -0.0255 0.01  
2268: 45  5 41  0   44  4 40  0             246663.9572  -0.1087  0.050  -0.0255 0.06  
2269: 45  4 41  0   44  5 40  0             246663.9572  -0.1087  0.050  -0.0255 0.06  
2270: 45  4 41  0   44  4 40  0             246663.9572  -0.1087  0.050  -0.0255 0.01  
2271: 44  6 39  0   43  5 38  0             246663.9572  -0.1373  0.050  -0.0255 0.06  
2272: 44  6 39  0   43  6 38  0             246663.9572  -0.1373  0.050  -0.0255 0.01  
2273: 44  5 39  0   43  6 38  0             246663.9572  -0.1373  0.050  -0.0255 0.06  
2274: 44  5 39  0   43  5 38  0             246663.9572  -0.1373  0.050  -0.0255 0.01  
2275: 39 11 29  0   38 11 28  0             246663.9572  -0.2674  0.050  -0.0255 0.00  
2276: 39 11 29  0   38 10 28  0             246663.9572  -0.2674  0.050  -0.0255 0.05  
2277: 39 10 29  0   38 11 28  0             246663.9572  -0.2674  0.050  -0.0255 0.05  
2278: 39 10 29  0   38 10 28  0             246663.9572  -0.2674  0.050  -0.0255 0.00  
2279: 37 13 25  0   36 13 24  0             246666.5372  -0.0095  0.050  -0.0096 0.04  
2280: 37 12 25  0   36 12 24  0             246666.5372  -0.0095  0.050  -0.0096 0.04  
2281: 37 12 25  0   36 13 24  0             246666.5372  -0.0095  0.050  -0.0096 0.46  
2282: 37 13 25  0   36 12 24  0             246666.5372  -0.0095  0.050  -0.0096 0.46  
2283: 36 14 23  0   35 14 22  0             246669.3010   0.0906  0.050   0.0906 0.04  
2284: 36 13 23  0   35 13 22  0             246669.3010   0.0906  0.050   0.0906 0.04  
2285: 36 14 23  0   35 13 22  0             246669.3010   0.0906  0.050   0.0906 0.46  
2286: 36 13 23  0   35 14 22  0             246669.3010   0.0906  0.050   0.0906 0.46  
2287: 35 15 21  0   34 15 20  0             246673.6107  -0.0764  0.050  -0.0764 0.04  
2288: 35 14 21  0   34 15 20  0             246673.6107  -0.0764  0.050  -0.0764 0.46  
2289: 35 14 21  0   34 14 20  0             246673.6107  -0.0764  0.050  -0.0764 0.04  
2290: 35 15 21  0   34 14 20  0             246673.6107  -0.0764  0.050  -0.0764 0.46  
2291: 34 16 19  0   33 16 18  0             246681.0637  -0.0770  0.050  -0.0770 0.04  
2292: 34 16 19  0   33 15 18  0             246681.0637  -0.0770  0.050  -0.0770 0.46  
2293: 34 15 19  0   33 15 18  0             246681.0637  -0.0770  0.050  -0.0770 0.04  
2294: 34 15 19  0   33 16 18  0             246681.0637  -0.0770  0.050  -0.0770 0.46  
2295: 32 18 15  0   31 18 14  0             246715.7472   0.0630  0.050   0.0631 0.04  
2296: 32 17 15  0   31 18 14  0             246715.7472   0.0630  0.050   0.0631 0.46  
2297: 32 18 15  0   31 17 14  0             246715.7472   0.0630  0.050   0.0631 0.46  
2298: 32 17 15  0   31 17 14  0             246715.7472   0.0630  0.050   0.0631 0.04  
2299: 30 19 11  0   29 20 10  0             246839.1190   0.0398  0.050   0.0265 0.45  
2300: 30 20 11  0   29 20 10  0             246839.1190   0.0381  0.050   0.0265 0.05  
2301: 30 19 11  0   29 19 10  0             246839.1190   0.0148  0.050   0.0265 0.05  
2302: 30 20 11  0   29 19 10  0             246839.1190   0.0131  0.050   0.0265 0.45  
2303: 25 23  2  0   24 22  3  0             250626.5418   0.0199  0.050               
2304: 50  1 50  0   49  0 49  0             251643.3640   0.0144  0.050   0.0144 0.46  
2305: 50  1 50  0   49  1 49  0             251643.3640   0.0144  0.050   0.0144 0.04  
2306: 50  0 50  0   49  1 49  0             251643.3640   0.0144  0.050   0.0144 0.46  
2307: 50  0 50  0   49  0 49  0             251643.3640   0.0144  0.050   0.0144 0.04  
2308: 48  3 46  0   47  3 45  0             251645.2647   0.2519  0.050  -0.0383 0.01  
2309: 48  3 46  0   47  2 45  0             251645.2647   0.2519  0.050  -0.0383 0.06  
2310: 48  2 46  0   47  2 45  0             251645.2647   0.2519  0.050  -0.0383 0.01  
2311: 48  2 46  0   47  3 45  0             251645.2647   0.2519  0.050  -0.0383 0.06  
2312: 41 10 32  0   40 10 31  0             251645.2647   0.2270  0.050  -0.0383 0.00  
2313: 41  9 32  0   40  9 31  0             251645.2647   0.2270  0.050  -0.0383 0.00  
2314: 41  9 32  0   40 10 31  0             251645.2647   0.2270  0.050  -0.0383 0.05  
2315: 42  8 34  0   41  8 33  0             251645.2647   0.1852  0.050  -0.0383 0.00  
2316: 42  9 34  0   41  9 33  0             251645.2647   0.1852  0.050  -0.0383 0.00  
2317: 42  8 34  0   41  9 33  0             251645.2647   0.1852  0.050  -0.0383 0.05  
2318: 42  9 34  0   41  8 33  0             251645.2647   0.1852  0.050  -0.0383 0.05  
2319: 40 11 30  0   39 11 29  0             251645.2647   0.0278  0.050  -0.0383 0.00  
2320: 40 11 30  0   39 10 29  0             251645.2647   0.0278  0.050  -0.0383 0.04  
2321: 40 10 30  0   39 10 29  0             251645.2647   0.0278  0.050  -0.0383 0.00  
2322: 40 10 30  0   39 11 29  0             251645.2647   0.0278  0.050  -0.0383 0.04  
2323: 43  8 36  0   42  7 35  0             251645.2647   0.0246  0.050  -0.0383 0.05  
2324: 43  7 36  0   42  7 35  0             251645.2647   0.0246  0.050  -0.0383 0.00  
2325: 43  7 36  0   42  8 35  0             251645.2647   0.0246  0.050  -0.0383 0.05  
2326: 43  8 36  0   42  8 35  0             251645.2647   0.0246  0.050  -0.0383 0.00  
2327: 47  4 44  0   46  4 43  0             251645.2647  -0.1403  0.050  -0.0383 0.01  
2328: 47  3 44  0   46  3 43  0             251645.2647  -0.1403  0.050  -0.0383 0.01  
2329: 47  4 44  0   46  3 43  0             251645.2647  -0.1403  0.050  -0.0383 0.06  
2330: 47  3 44  0   46  4 43  0             251645.2647  -0.1403  0.050  -0.0383 0.06  
2331: 44  7 38  0   43  7 37  0             251645.2647  -0.1598  0.050  -0.0383 0.00  
2332: 44  6 38  0   43  6 37  0             251645.2647  -0.1598  0.050  -0.0383 0.00  
2333: 44  6 38  0   43  7 37  0             251645.2647  -0.1598  0.050  -0.0383 0.05  
2334: 44  7 38  0   43  6 37  0             251645.2647  -0.1598  0.050  -0.0383 0.05  
2335: 45  6 40  0   44  6 39  0             251645.2647  -0.2912  0.050  -0.0383 0.00  
2336: 45  6 40  0   44  5 39  0             251645.2647  -0.2912  0.050  -0.0383 0.06  
2337: 45  5 40  0   44  5 39  0             251645.2647  -0.2912  0.050  -0.0383 0.00  
2338: 45  5 40  0   44  6 39  0             251645.2647  -0.2912  0.050  -0.0383 0.06  
2339: 46  4 42  0   45  4 41  0             251645.2647  -0.3039  0.050  -0.0383 0.01  
2340: 46  5 42  0   45  5 41  0             251645.2647  -0.3039  0.050  -0.0383 0.01  
2341: 46  5 42  0   45  4 41  0             251645.2647  -0.3039  0.050  -0.0383 0.06  
2342: 46  4 42  0   45  5 41  0             251645.2647  -0.3039  0.050  -0.0383 0.06  
2343: 38 12 26  0   37 12 25  0             251647.0440  -0.0494  0.050  -0.0495 0.04  
2344: 38 13 26  0   37 12 25  0             251647.0440  -0.0494  0.050  -0.0495 0.46  
2345: 38 13 26  0   37 13 25  0             251647.0440  -0.0494  0.050  -0.0495 0.04  
2346: 38 12 26  0   37 13 25  0             251647.0440  -0.0494  0.050  -0.0495 0.46  
2347: 37 13 24  0   36 13 23  0             251649.3102  -0.0351  0.050  -0.0352 0.04  
2348: 37 14 24  0   36 14 23  0             251649.3102  -0.0351  0.050  -0.0352 0.04  
2349: 37 14 24  0   36 13 23  0             251649.3102  -0.0351  0.050  -0.0352 0.46  
2350: 37 13 24  0   36 14 23  0             251649.3102  -0.0351  0.050  -0.0352 0.46  
2351: 36 15 22  0   35 15 21  0             251653.0913  -0.0751  0.050  -0.0751 0.04  
2352: 36 15 22  0   35 14 21  0             251653.0913  -0.0751  0.050  -0.0751 0.46  
2353: 36 14 22  0   35 15 21  0             251653.0913  -0.0751  0.050  -0.0751 0.46  
2354: 36 14 22  0   35 14 21  0             251653.0913  -0.0751  0.050  -0.0751 0.04  
2355: 33 17 16  0   32 17 15  0             251688.1506   0.0202  0.050   0.0202 0.04  
2356: 33 17 16  0   32 18 15  0             251688.1506   0.0202  0.050   0.0202 0.46  
2357: 33 18 16  0   32 17 15  0             251688.1506   0.0202  0.050   0.0202 0.46  
2358: 33 18 16  0   32 18 15  0             251688.1506   0.0202  0.050   0.0202 0.04  
2359: 32 18 14  0   31 18 13  0             251720.4707   0.0341  0.050   0.0342 0.04  
2360: 32 18 14  0   31 19 13  0             251720.4707   0.0341  0.050   0.0342 0.46  
2361: 32 19 14  0   31 19 13  0             251720.4707   0.0341  0.050   0.0342 0.04  
2362: 32 19 14  0   31 18 13  0             251720.4707   0.0341  0.050   0.0342 0.46  
2363: 31 19 12  0   30 20 11  0             251782.7544   0.0094  0.050   0.0086 0.45  
2364: 31 20 12  0   30 20 11  0             251782.7544   0.0093  0.050   0.0086 0.05  
2365: 31 19 12  0   30 19 11  0             251782.7544   0.0078  0.050   0.0086 0.05  
2366: 31 20 12  0   30 19 11  0             251782.7544   0.0077  0.050   0.0086 0.45  
2367: 25 25  1  0   24 24  0  0             252573.7013   0.0068  0.050               
2368: 25 25  0  0   24 24  1  0             252575.7590  -0.0531  0.050               
2369: 51  1 51  0   50  1 50  0             256624.7490  -0.0889  0.050  -0.0890 0.04  
2370: 51  0 51  0   50  1 50  0             256624.7490  -0.0889  0.050  -0.0890 0.46  
2371: 51  0 51  0   50  0 50  0             256624.7490  -0.0889  0.050  -0.0890 0.04  
2372: 51  1 51  0   50  0 50  0             256624.7490  -0.0889  0.050  -0.0890 0.46  
2373: 38 14 25  0   37 14 24  0             256629.4934   0.0002  0.050   0.0002 0.04  
2374: 38 14 25  0   37 13 24  0             256629.4934   0.0002  0.050   0.0002 0.46  
2375: 38 13 25  0   37 14 24  0             256629.4934   0.0002  0.050   0.0002 0.46  
2376: 38 13 25  0   37 13 24  0             256629.4934   0.0002  0.050   0.0002 0.04  
2377: 37 14 23  0   36 14 22  0             256632.7636   0.0151  0.050   0.0151 0.04  
2378: 37 14 23  0   36 15 22  0             256632.7636   0.0151  0.050   0.0151 0.46  
2379: 37 15 23  0   36 15 22  0             256632.7636   0.0151  0.050   0.0151 0.04  
2380: 37 15 23  0   36 14 22  0             256632.7636   0.0151  0.050   0.0151 0.46  
2381: 36 15 21  0   35 15 20  0             256638.2114   0.0471  0.050   0.0471 0.04  
2382: 36 16 21  0   35 16 20  0             256638.2114   0.0471  0.050   0.0471 0.04  
2383: 36 16 21  0   35 15 20  0             256638.2114   0.0471  0.050   0.0471 0.46  
2384: 36 15 21  0   35 16 20  0             256638.2114   0.0471  0.050   0.0471 0.46  
2385: 34 17 17  0   33 18 16  0             256662.0756  -0.0438  0.050  -0.0438 0.46  
2386: 34 18 17  0   33 17 16  0             256662.0756  -0.0438  0.050  -0.0438 0.46  
2387: 34 18 17  0   33 18 16  0             256662.0756  -0.0438  0.050  -0.0438 0.04  
2388: 34 17 17  0   33 17 16  0             256662.0756  -0.0438  0.050  -0.0438 0.04  
2389: 33 18 15  0   32 18 14  0             256688.1953  -0.0318  0.050  -0.0319 0.04  
2390: 33 18 15  0   32 19 14  0             256688.1953  -0.0318  0.050  -0.0319 0.46  
2391: 33 19 15  0   32 19 14  0             256688.1953  -0.0318  0.050  -0.0319 0.04  
2392: 33 19 15  0   32 18 14  0             256688.1953  -0.0318  0.050  -0.0319 0.46  
2393: 26 24  2  0   25 23  3  0             260568.6061   0.0447  0.050               
2394: 26 25  2  0   25 24  1  0             261378.2798  -0.0275  0.050               
2395: 26 25  1  0   25 24  2  0             261436.4428  -0.0550  0.050               
2396: 52  1 52  0   51  0 51  0             261606.2167  -0.0193  0.050  -0.0193 0.46  
2397: 52  0 52  0   51  1 51  0             261606.2167  -0.0193  0.050  -0.0193 0.46  
2398: 52  0 52  0   51  0 51  0             261606.2167  -0.0193  0.050  -0.0193 0.04  
2399: 52  1 52  0   51  1 51  0             261606.2167  -0.0193  0.050  -0.0193 0.04  
2400: 42 10 32  0   41 10 31  0             261607.1874   0.1457  0.050  -0.0163 0.01  
2401: 42 11 32  0   41 11 31  0             261607.1874   0.1457  0.050  -0.0163 0.01  
2402: 42 11 32  0   41 10 31  0             261607.1874   0.1457  0.050  -0.0163 0.08  
2403: 42 10 32  0   41 11 31  0             261607.1874   0.1457  0.050  -0.0163 0.08  
2404: 43  9 34  0   42 10 33  0             261607.1874   0.0853  0.050  -0.0163 0.09  
2405: 43 10 34  0   42  9 33  0             261607.1874   0.0853  0.050  -0.0163 0.09  
2406: 43  9 34  0   42  9 33  0             261607.1874   0.0853  0.050  -0.0163 0.01  
2407: 43 10 34  0   42 10 33  0             261607.1874   0.0853  0.050  -0.0163 0.01  
2408: 51  2 50  0   50  2 49  0             261607.1874  -0.0298  0.050  -0.0163 0.01  
2409: 51  1 50  0   50  1 49  0             261607.1874  -0.0298  0.050  -0.0163 0.01  
2410: 51  2 50  0   50  1 49  0             261607.1874  -0.0298  0.050  -0.0163 0.12  
2411: 51  1 50  0   50  2 49  0             261607.1874  -0.0298  0.050  -0.0163 0.12  
2412: 41 11 30  0   40 11 29  0             261607.1874  -0.1155  0.050  -0.0163 0.01  
2413: 41 12 30  0   40 12 29  0             261607.1874  -0.1155  0.050  -0.0163 0.01  
2414: 41 12 30  0   40 11 29  0             261607.1874  -0.1155  0.050  -0.0163 0.08  
2415: 41 11 30  0   40 12 29  0             261607.1874  -0.1155  0.050  -0.0163 0.08  
2416: 44  9 36  0   43  8 35  0             261607.1874  -0.1581  0.050  -0.0163 0.09  
2417: 44  8 36  0   43  8 35  0             261607.1874  -0.1581  0.050  -0.0163 0.01  
2418: 44  9 36  0   43  9 35  0             261607.1874  -0.1581  0.050  -0.0163 0.01  
2419: 44  8 36  0   43  9 35  0             261607.1874  -0.1581  0.050  -0.0163 0.09  
2420: 50  3 48  0   49  2 47  0             261608.1187   0.2597  0.050   0.0120 0.09  
2421: 50  3 48  0   49  3 47  0             261608.1187   0.2597  0.050   0.0120 0.01  
2422: 50  2 48  0   49  3 47  0             261608.1187   0.2597  0.050   0.0120 0.09  
2423: 50  2 48  0   49  2 47  0             261608.1187   0.2597  0.050   0.0120 0.01  
2424: 46  7 40  0   45  7 39  0             261608.1187   0.1394  0.050   0.0120 0.01  
2425: 46  6 40  0   45  7 39  0             261608.1187   0.1394  0.050   0.0120 0.07  
2426: 46  7 40  0   45  6 39  0             261608.1187   0.1394  0.050   0.0120 0.07  
2427: 46  6 40  0   45  6 39  0             261608.1187   0.1394  0.050   0.0120 0.01  
2428: 40 13 28  0   39 13 27  0             261608.1187   0.0427  0.050   0.0120 0.01  
2429: 40 13 28  0   39 12 27  0             261608.1187   0.0427  0.050   0.0120 0.06  
2430: 40 12 28  0   39 13 27  0             261608.1187   0.0427  0.050   0.0120 0.06  
2431: 40 12 28  0   39 12 27  0             261608.1187   0.0427  0.050   0.0120 0.01  
2432: 49  3 46  0   48  3 45  0             261608.1187  -0.0877  0.050   0.0120 0.01  
2433: 49  3 46  0   48  4 45  0             261608.1187  -0.0877  0.050   0.0120 0.08  
2434: 49  4 46  0   48  3 45  0             261608.1187  -0.0877  0.050   0.0120 0.08  
2435: 49  4 46  0   48  4 45  0             261608.1187  -0.0877  0.050   0.0120 0.01  
2436: 47  5 42  0   46  5 41  0             261608.1187  -0.0949  0.050   0.0120 0.01  
2437: 47  6 42  0   46  5 41  0             261608.1187  -0.0949  0.050   0.0120 0.08  
2438: 47  6 42  0   46  6 41  0             261608.1187  -0.0949  0.050   0.0120 0.01  
2439: 47  5 42  0   46  6 41  0             261608.1187  -0.0949  0.050   0.0120 0.08  
2440: 48  5 44  0   47  5 43  0             261608.1187  -0.1890  0.050   0.0120 0.01  
2441: 48  4 44  0   47  4 43  0             261608.1187  -0.1890  0.050   0.0120 0.01  
2442: 48  4 44  0   47  5 43  0             261608.1187  -0.1890  0.050   0.0120 0.08  
2443: 48  5 44  0   47  4 43  0             261608.1187  -0.1890  0.050   0.0120 0.08  
2444: 39 13 26  0   38 13 25  0             261609.6786   0.0435  0.050   0.0436 0.04  
2445: 39 14 26  0   38 14 25  0             261609.6786   0.0435  0.050   0.0436 0.04  
2446: 39 14 26  0   38 13 25  0             261609.6786   0.0435  0.050   0.0436 0.46  
2447: 39 13 26  0   38 14 25  0             261609.6786   0.0435  0.050   0.0436 0.46  
2448: 38 15 24  0   37 14 23  0             261612.4124   0.0159  0.050   0.0160 0.46  
2449: 38 15 24  0   37 15 23  0             261612.4124   0.0159  0.050   0.0160 0.04  
2450: 38 14 24  0   37 14 23  0             261612.4124   0.0159  0.050   0.0160 0.04  
2451: 38 14 24  0   37 15 23  0             261612.4124   0.0159  0.050   0.0160 0.46  
2452: 37 16 22  0   36 16 21  0             261617.0678   0.0432  0.050   0.0433 0.04  
2453: 37 16 22  0   36 15 21  0             261617.0678   0.0432  0.050   0.0433 0.46  
2454: 37 15 22  0   36 16 21  0             261617.0678   0.0432  0.050   0.0433 0.46  
2455: 37 15 22  0   36 15 21  0             261617.0678   0.0432  0.050   0.0433 0.04  
2456: 36 17 20  0   35 17 19  0             261624.5988  -0.0395  0.050  -0.0396 0.04  
2457: 36 16 20  0   35 17 19  0             261624.5988  -0.0395  0.050  -0.0396 0.46  
2458: 36 16 20  0   35 16 19  0             261624.5988  -0.0395  0.050  -0.0396 0.04  
2459: 36 17 20  0   35 16 19  0             261624.5988  -0.0395  0.050  -0.0396 0.46  
2460: 35 17 18  0   34 18 17  0             261637.3096   0.0718  0.050   0.0718 0.46  
2461: 35 18 18  0   34 17 17  0             261637.3096   0.0718  0.050   0.0718 0.46  
2462: 35 18 18  0   34 18 17  0             261637.3096   0.0718  0.050   0.0718 0.04  
2463: 35 17 18  0   34 17 17  0             261637.3096   0.0718  0.050   0.0718 0.04  
2464: 34 19 16  0   33 18 15  0             261658.6291  -0.0223  0.050  -0.0224 0.46  
2465: 34 18 16  0   33 19 15  0             261658.6291  -0.0223  0.050  -0.0224 0.46  
2466: 34 19 16  0   33 19 15  0             261658.6291  -0.0223  0.050  -0.0224 0.04  
2467: 34 18 16  0   33 18 15  0             261658.6291  -0.0223  0.050  -0.0224 0.04  
2468: 31 21 10  0   30 22  9  0             261929.6919   0.0096  0.050   0.0002 0.90  
2469: 31 22 10  0   30 22  9  0             261929.6919  -0.0861  0.050   0.0002 0.10  
2470: 31 21 10  0   30 21  9  0             261931.0184   0.1749  0.050   0.0886 0.10  
2471: 31 22 10  0   30 21  9  0             261931.0184   0.0790  0.050   0.0886 0.90  
2472: 26 26  1  0   25 25  0  0             262698.0629   0.0043  0.050               
2473: 26 26  0  0   25 25  1  0             262699.4369   0.0225  0.050               
2474: 53  0 53  0   52  1 52  0             266587.8245   0.2824  0.050   0.0262 0.15  
2475: 53  1 53  0   52  0 52  0             266587.8245   0.2824  0.050   0.0262 0.15  
2476: 53  1 53  0   52  1 52  0             266587.8245   0.2824  0.050   0.0262 0.01  
2477: 53  0 53  0   52  0 52  0             266587.8245   0.2824  0.050   0.0262 0.01  
2478: 43 11 33  0   42 11 32  0             266587.8245  -0.0023  0.050   0.0262 0.01  
2479: 43 11 33  0   42 10 32  0             266587.8245  -0.0023  0.050   0.0262 0.10  
2480: 43 10 33  0   42 10 32  0             266587.8245  -0.0023  0.050   0.0262 0.01  
2481: 43 10 33  0   42 11 32  0             266587.8245  -0.0023  0.050   0.0262 0.10  
2482: 42 11 31  0   41 11 30  0             266587.8245  -0.1064  0.050   0.0262 0.01  
2483: 42 12 31  0   41 11 30  0             266587.8245  -0.1064  0.050   0.0262 0.10  
2484: 42 12 31  0   41 12 30  0             266587.8245  -0.1064  0.050   0.0262 0.01  
2485: 42 11 31  0   41 12 30  0             266587.8245  -0.1064  0.050   0.0262 0.10  
2486: 44 10 35  0   43  9 34  0             266587.8245  -0.1838  0.050   0.0262 0.11  
2487: 44 10 35  0   43 10 34  0             266587.8245  -0.1838  0.050   0.0262 0.01  
2488: 44  9 35  0   43  9 34  0             266587.8245  -0.1838  0.050   0.0262 0.01  
2489: 44  9 35  0   43 10 34  0             266587.8245  -0.1838  0.050   0.0262 0.11  
2490: 45  8 37  0   44  8 36  0             266588.4213   0.0736  0.050  -0.0355 0.01  
2491: 45  9 37  0   44  8 36  0             266588.4213   0.0736  0.050  -0.0355 0.15  
2492: 45  9 37  0   44  9 36  0             266588.4213   0.0736  0.050  -0.0355 0.01  
2493: 45  8 37  0   44  9 36  0             266588.4213   0.0736  0.050  -0.0355 0.15  
2494: 41 13 29  0   40 12 28  0             266588.4213  -0.0713  0.050  -0.0355 0.12  
2495: 41 12 29  0   40 12 28  0             266588.4213  -0.0713  0.050  -0.0355 0.01  
2496: 41 12 29  0   40 13 28  0             266588.4213  -0.0713  0.050  -0.0355 0.12  
2497: 41 13 29  0   40 13 28  0             266588.4213  -0.0713  0.050  -0.0355 0.01  
2498: 52  2 51  0   51  2 50  0             266588.4213  -0.0960  0.050  -0.0355 0.02  
2499: 52  1 51  0   51  2 50  0             266588.4213  -0.0960  0.050  -0.0355 0.19  
2500: 52  1 51  0   51  1 50  0             266588.4213  -0.0960  0.050  -0.0355 0.02  
2501: 52  2 51  0   51  1 50  0             266588.4213  -0.0960  0.050  -0.0355 0.19  
2502: 48  6 43  0   47  6 42  0             266589.4511   0.0448  0.050  -0.0221 0.01  
2503: 48  5 43  0   47  6 42  0             266589.4511   0.0448  0.050  -0.0221 0.15  
2504: 48  6 43  0   47  5 42  0             266589.4511   0.0448  0.050  -0.0221 0.15  
2505: 48  5 43  0   47  5 42  0             266589.4511   0.0448  0.050  -0.0221 0.01  
2506: 50  4 47  0   49  4 46  0             266589.4511  -0.0191  0.050  -0.0221 0.01  
2507: 50  4 47  0   49  3 46  0             266589.4511  -0.0191  0.050  -0.0221 0.16  
2508: 50  3 47  0   49  3 46  0             266589.4511  -0.0191  0.050  -0.0221 0.01  
2509: 50  3 47  0   49  4 46  0             266589.4511  -0.0191  0.050  -0.0221 0.16  
2510: 49  5 45  0   48  5 44  0             266589.4511  -0.0895  0.050  -0.0221 0.01  
2511: 49  5 45  0   48  4 44  0             266589.4511  -0.0895  0.050  -0.0221 0.15  
2512: 49  4 45  0   48  5 44  0             266589.4511  -0.0895  0.050  -0.0221 0.15  
2513: 49  4 45  0   48  4 44  0             266589.4511  -0.0895  0.050  -0.0221 0.01  
2514: 39 14 25  0   38 15 24  0             266592.1058   0.0247  0.050   0.0247 0.46  
2515: 39 15 25  0   38 14 24  0             266592.1058   0.0247  0.050   0.0247 0.46  
2516: 39 15 25  0   38 15 24  0             266592.1058   0.0247  0.050   0.0247 0.04  
2517: 39 14 25  0   38 14 24  0             266592.1058   0.0247  0.050   0.0247 0.04  
2518: 38 16 23  0   37 15 22  0             266596.0066  -0.0259  0.050  -0.0260 0.46  
2519: 38 15 23  0   37 16 22  0             266596.0066  -0.0259  0.050  -0.0260 0.46  
2520: 38 16 23  0   37 16 22  0             266596.0066  -0.0259  0.050  -0.0260 0.04  
2521: 38 15 23  0   37 15 22  0             266596.0066  -0.0259  0.050  -0.0260 0.04  
2522: 37 16 21  0   36 16 20  0             266602.5411   0.0061  0.050   0.0061 0.04  
2523: 37 17 21  0   36 16 20  0             266602.5411   0.0061  0.050   0.0061 0.46  
2524: 37 16 21  0   36 17 20  0             266602.5411   0.0061  0.050   0.0061 0.46  
2525: 37 17 21  0   36 17 20  0             266602.5411   0.0061  0.050   0.0061 0.04  
2526: 36 17 19  0   35 17 18  0             266613.2016   0.0082  0.050   0.0082 0.04  
2527: 36 18 19  0   35 18 18  0             266613.2016   0.0082  0.050   0.0082 0.04  
2528: 36 17 19  0   35 18 18  0             266613.2016   0.0082  0.050   0.0082 0.46  
2529: 36 18 19  0   35 17 18  0             266613.2016   0.0082  0.050   0.0082 0.46  
2530: 35 18 17  0   34 19 16  0             266630.9941   0.0212  0.050   0.0212 0.46  
2531: 35 19 17  0   34 18 16  0             266630.9941   0.0212  0.050   0.0212 0.46  
2532: 35 19 17  0   34 19 16  0             266630.9941   0.0212  0.050   0.0212 0.04  
2533: 35 18 17  0   34 18 16  0             266630.9941   0.0212  0.050   0.0212 0.04  
2534: 34 20 15  0   33 20 14  0             266661.7558  -0.0282  0.050  -0.0283 0.04  
2535: 34 19 15  0   33 20 14  0             266661.7558  -0.0282  0.050  -0.0283 0.46  
2536: 34 19 15  0   33 19 14  0             266661.7558  -0.0282  0.050  -0.0283 0.04  
2537: 34 20 15  0   33 19 14  0             266661.7558  -0.0282  0.050  -0.0283 0.46  
2538: 33 21 13  0   32 21 12  0             266718.5669  -0.0351  0.050  -0.0352 0.05  
2539: 33 20 13  0   32 21 12  0             266718.5669  -0.0351  0.050  -0.0352 0.45  
2540: 33 21 13  0   32 20 12  0             266718.5669  -0.0353  0.050  -0.0352 0.45  
2541: 33 20 13  0   32 20 12  0             266718.5669  -0.0353  0.050  -0.0352 0.05  
2542: 32 21 11  0   31 22 10  0             266833.9419   0.0044  0.050  -0.0469 0.45  
2543: 32 22 11  0   31 22 10  0             266833.9419  -0.0025  0.050  -0.0469 0.05  
2544: 32 21 11  0   31 21 10  0             266833.9419  -0.0913  0.050  -0.0469 0.05  
2545: 32 22 11  0   31 21 10  0             266833.9419  -0.0983  0.050  -0.0469 0.45  
2546: 31 23  9  0   30 22  8  0             267120.3656  -0.0032  0.050               
2547: 27 26  1  0   26 25  2  0             271551.6546  -0.0230  0.050               
2548: 43 12 32  0   42 12 31  0             271568.6675   0.1830  0.050  -0.0271 0.01  
2549: 43 12 32  0   42 11 31  0             271568.6675   0.1830  0.050  -0.0271 0.08  
2550: 43 11 32  0   42 12 31  0             271568.6675   0.1830  0.050  -0.0271 0.08  
2551: 43 11 32  0   42 11 31  0             271568.6675   0.1830  0.050  -0.0271 0.01  
2552: 44 11 34  0   43 10 33  0             271568.6675   0.1383  0.050  -0.0271 0.09  
2553: 44 10 34  0   43 10 33  0             271568.6675   0.1383  0.050  -0.0271 0.01  
2554: 44 11 34  0   43 11 33  0             271568.6675   0.1383  0.050  -0.0271 0.01  
2555: 44 10 34  0   43 11 33  0             271568.6675   0.1383  0.050  -0.0271 0.09  
2556: 54  1 54  0   53  0 53  0             271568.6675  -0.0868  0.050  -0.0271 0.12  
2557: 54  1 54  0   53  1 53  0             271568.6675  -0.0868  0.050  -0.0271 0.01  
2558: 54  0 54  0   53  1 53  0             271568.6675  -0.0868  0.050  -0.0271 0.12  
2559: 54  0 54  0   53  0 53  0             271568.6675  -0.0868  0.050  -0.0271 0.01  
2560: 45 10 36  0   44 10 35  0             271568.6675  -0.1595  0.050  -0.0271 0.01  
2561: 45  9 36  0   44  9 35  0             271568.6675  -0.1595  0.050  -0.0271 0.01  
2562: 45 10 36  0   44  9 35  0             271568.6675  -0.1595  0.050  -0.0271 0.09  
2563: 45  9 36  0   44 10 35  0             271568.6675  -0.1595  0.050  -0.0271 0.09  
2564: 42 13 30  0   41 13 29  0             271568.6675  -0.1820  0.050  -0.0271 0.01  
2565: 42 13 30  0   41 12 29  0             271568.6675  -0.1820  0.050  -0.0271 0.08  
2566: 42 12 30  0   41 13 29  0             271568.6675  -0.1820  0.050  -0.0271 0.08  
2567: 42 12 30  0   41 12 29  0             271568.6675  -0.1820  0.050  -0.0271 0.01  
2568: 48  6 42  0   47  6 41  0             271570.5101   0.3396  0.050   0.0401 0.01  
2569: 48  6 42  0   47  7 41  0             271570.5101   0.3396  0.050   0.0401 0.09  
2570: 48  7 42  0   47  7 41  0             271570.5101   0.3396  0.050   0.0401 0.01  
2571: 48  7 42  0   47  6 41  0             271570.5101   0.3396  0.050   0.0401 0.09  
2572: 52  3 50  0   51  3 49  0             271570.5101   0.1728  0.050   0.0401 0.01  
2573: 52  2 50  0   51  3 49  0             271570.5101   0.1728  0.050   0.0401 0.10  
2574: 52  2 50  0   51  2 49  0             271570.5101   0.1728  0.050   0.0401 0.01  
2575: 52  3 50  0   51  2 49  0             271570.5101   0.1728  0.050   0.0401 0.10  
2576: 49  5 44  0   48  6 43  0             271570.5101   0.0044  0.050   0.0401 0.09  
2577: 49  6 44  0   48  5 43  0             271570.5101   0.0044  0.050   0.0401 0.09  
2578: 49  6 44  0   48  6 43  0             271570.5101   0.0044  0.050   0.0401 0.01  
2579: 49  5 44  0   48  5 43  0             271570.5101   0.0044  0.050   0.0401 0.01  
2580: 51  4 48  0   50  4 47  0             271570.5101  -0.1303  0.050   0.0401 0.01  
2581: 51  3 48  0   50  3 47  0             271570.5101  -0.1303  0.050   0.0401 0.01  
2582: 51  4 48  0   50  3 47  0             271570.5101  -0.1303  0.050   0.0401 0.10  
2583: 51  3 48  0   50  4 47  0             271570.5101  -0.1303  0.050   0.0401 0.10  
2584: 50  5 46  0   49  5 45  0             271570.5101  -0.1699  0.050   0.0401 0.01  
2585: 50  4 46  0   49  5 45  0             271570.5101  -0.1699  0.050   0.0401 0.09  
2586: 50  5 46  0   49  4 45  0             271570.5101  -0.1699  0.050   0.0401 0.09  
2587: 50  4 46  0   49  4 45  0             271570.5101  -0.1699  0.050   0.0401 0.01  
2588: 40 14 26  0   39 15 25  0             271571.8123   0.0332  0.050   0.0332 0.46  
2589: 40 15 26  0   39 15 25  0             271571.8123   0.0332  0.050   0.0332 0.04  
2590: 40 15 26  0   39 14 25  0             271571.8123   0.0332  0.050   0.0332 0.46  
2591: 40 14 26  0   39 14 25  0             271571.8123   0.0332  0.050   0.0332 0.04  
2592: 39 16 24  0   38 15 23  0             271575.0977  -0.0448  0.050  -0.0448 0.46  
2593: 39 15 24  0   38 16 23  0             271575.0977  -0.0448  0.050  -0.0448 0.46  
2594: 39 16 24  0   38 16 23  0             271575.0977  -0.0448  0.050  -0.0448 0.04  
2595: 39 15 24  0   38 15 23  0             271575.0977  -0.0448  0.050  -0.0448 0.04  
2596: 38 17 22  0   37 17 21  0             271580.6662  -0.0398  0.050  -0.0398 0.04  
2597: 38 16 22  0   37 17 21  0             271580.6662  -0.0398  0.050  -0.0398 0.46  
2598: 38 17 22  0   37 16 21  0             271580.6662  -0.0398  0.050  -0.0398 0.46  
2599: 38 16 22  0   37 16 21  0             271580.6662  -0.0398  0.050  -0.0398 0.04  
2600: 37 17 20  0   36 18 19  0             271589.7813   0.0062  0.050   0.0063 0.46  
2601: 37 18 20  0   36 18 19  0             271589.7813   0.0062  0.050   0.0063 0.04  
2602: 37 18 20  0   36 17 19  0             271589.7813   0.0062  0.050   0.0063 0.46  
2603: 37 17 20  0   36 17 19  0             271589.7813   0.0062  0.050   0.0063 0.04  
2604: 36 19 18  0   35 18 17  0             271604.7369   0.0513  0.050   0.0513 0.48  
2605: 36 19 18  0   35 19 17  0             271604.7369   0.0513  0.050   0.0513 0.05  
2606: 36 18 18  0   35 19 17  0             271604.7369   0.0513  0.050   0.0513 0.48  
2607: 35 19 16  0   34 19 15  0             271629.8987  -0.0152  0.050  -0.0152 0.04  
2608: 35 19 16  0   34 20 15  0             271629.8987  -0.0152  0.050  -0.0152 0.46  
2609: 35 20 16  0   34 19 15  0             271629.8987  -0.0152  0.050  -0.0152 0.46  
2610: 35 20 16  0   34 20 15  0             271629.8987  -0.0152  0.050  -0.0152 0.04  
2611: 34 21 14  0   33 21 13  0             271674.8013   0.0030  0.050   0.0030 0.05  
2612: 34 20 14  0   33 21 13  0             271674.8013   0.0030  0.050   0.0030 0.45  
2613: 34 20 14  0   33 20 13  0             271674.8013   0.0030  0.050   0.0030 0.05  
2614: 34 21 14  0   33 20 13  0             271674.8013   0.0030  0.050   0.0030 0.45  
2615: 33 21 12  0   32 22 11  0             271761.1568   0.0093  0.050   0.0056 0.45  
2616: 33 22 12  0   32 22 11  0             271761.1568   0.0088  0.050   0.0056 0.05  
2617: 33 21 12  0   32 21 11  0             271761.1568   0.0022  0.050   0.0056 0.05  
2618: 33 22 12  0   32 21 11  0             271761.1568   0.0018  0.050   0.0056 0.45  
2619: 27 27  1  0   26 26  0  0             272821.6685  -0.0385  0.050               
2620: 27 27  0  0   26 26  1  0             272822.5115  -0.0613  0.050               
2621: 44 12 33  0   43 11 32  0             276549.0626   0.1033  0.050  -0.0192 0.15  
2622: 44 11 33  0   43 12 32  0             276549.0626   0.1033  0.050  -0.0192 0.15  
2623: 44 12 33  0   43 12 32  0             276549.0626   0.1033  0.050  -0.0192 0.01  
2624: 44 11 33  0   43 11 32  0             276549.0626   0.1033  0.050  -0.0192 0.01  
2625: 43 13 31  0   42 12 30  0             276549.0626  -0.0776  0.050  -0.0192 0.15  
2626: 43 13 31  0   42 13 30  0             276549.0626  -0.0776  0.050  -0.0192 0.01  
2627: 43 12 31  0   42 13 30  0             276549.0626  -0.0776  0.050  -0.0192 0.15  
2628: 43 12 31  0   42 12 30  0             276549.0626  -0.0776  0.050  -0.0192 0.01  
2629: 45 10 35  0   44 10 34  0             276549.0626  -0.0832  0.050  -0.0192 0.01  
2630: 45 11 35  0   44 11 34  0             276549.0626  -0.0832  0.050  -0.0192 0.01  
2631: 45 11 35  0   44 10 34  0             276549.0626  -0.0832  0.050  -0.0192 0.16  
2632: 45 10 35  0   44 11 34  0             276549.0626  -0.0832  0.050  -0.0192 0.16  
2633: 55  1 55  0   54  1 54  0             276549.8500  -0.0211  0.050  -0.0906 0.02  
2634: 55  0 55  0   54  0 54  0             276549.8500  -0.0211  0.050  -0.0906 0.02  
2635: 55  1 55  0   54  0 54  0             276549.8500  -0.0211  0.050  -0.0906 0.19  
2636: 55  0 55  0   54  1 54  0             276549.8500  -0.0211  0.050  -0.0906 0.19  
2637: 42 14 29  0   41 14 28  0             276549.8500  -0.0345  0.050  -0.0906 0.01  
2638: 42 14 29  0   41 13 28  0             276549.8500  -0.0345  0.050  -0.0906 0.12  
2639: 42 13 29  0   41 14 28  0             276549.8500  -0.0345  0.050  -0.0906 0.12  
2640: 42 13 29  0   41 13 28  0             276549.8500  -0.0345  0.050  -0.0906 0.01  
2641: 47  8 39  0   46  9 38  0             276549.8500  -0.2292  0.050  -0.0906 0.15  
2642: 47  9 39  0   46  8 38  0             276549.8500  -0.2292  0.050  -0.0906 0.15  
2643: 47  8 39  0   46  8 38  0             276549.8500  -0.2292  0.050  -0.0906 0.01  
2644: 47  9 39  0   46  9 38  0             276549.8500  -0.2292  0.050  -0.0906 0.01  
2645: 53  2 51  0   52  2 50  0             276551.5329   0.0987  0.050   0.0625 0.02  
2646: 53  3 51  0   52  3 50  0             276551.5329   0.0987  0.050   0.0625 0.02  
2647: 53  3 51  0   52  2 50  0             276551.5329   0.0987  0.050   0.0625 0.18  
2648: 53  2 51  0   52  3 50  0             276551.5329   0.0987  0.050   0.0625 0.18  
2649: 41 15 27  0   40 15 26  0             276551.5329   0.0615  0.050   0.0625 0.01  
2650: 41 15 27  0   40 14 26  0             276551.5329   0.0615  0.050   0.0625 0.12  
2651: 41 14 27  0   40 15 26  0             276551.5329   0.0615  0.050   0.0625 0.12  
2652: 41 14 27  0   40 14 26  0             276551.5329   0.0615  0.050   0.0625 0.01  
2653: 50  5 45  0   49  5 44  0             276551.5329   0.0227  0.050   0.0625 0.01  
2654: 50  6 45  0   49  6 44  0             276551.5329   0.0227  0.050   0.0625 0.01  
2655: 50  6 45  0   49  5 44  0             276551.5329   0.0227  0.050   0.0625 0.16  
2656: 50  5 45  0   49  6 44  0             276551.5329   0.0227  0.050   0.0625 0.16  
2657: 40 16 25  0   39 16 24  0             276554.2787  -0.0395  0.050  -0.0396 0.04  
2658: 40 16 25  0   39 15 24  0             276554.2787  -0.0395  0.050  -0.0396 0.46  
2659: 40 15 25  0   39 16 24  0             276554.2787  -0.0395  0.050  -0.0396 0.46  
2660: 40 15 25  0   39 15 24  0             276554.2787  -0.0395  0.050  -0.0396 0.04  
2661: 39 17 23  0   38 17 22  0             276559.0611  -0.0173  0.050  -0.0173 0.04  
2662: 39 17 23  0   38 16 22  0             276559.0611  -0.0173  0.050  -0.0173 0.46  
2663: 39 16 23  0   38 17 22  0             276559.0611  -0.0173  0.050  -0.0173 0.46  
2664: 39 16 23  0   38 16 22  0             276559.0611  -0.0173  0.050  -0.0173 0.04  
2665: 38 17 21  0   37 18 20  0             276566.8624   0.0352  0.050   0.0352 0.46  
2666: 38 17 21  0   37 17 20  0             276566.8624   0.0352  0.050   0.0352 0.04  
2667: 38 18 21  0   37 18 20  0             276566.8624   0.0352  0.050   0.0352 0.04  
2668: 38 18 21  0   37 17 20  0             276566.8624   0.0352  0.050   0.0352 0.46  
2669: 37 19 19  0   36 18 18  0             276579.4476   0.0147  0.050   0.0147 0.46  
2670: 37 19 19  0   36 19 18  0             276579.4476   0.0147  0.050   0.0147 0.04  
2671: 37 18 19  0   36 19 18  0             276579.4476   0.0147  0.050   0.0147 0.46  
2672: 37 18 19  0   36 18 18  0             276579.4476   0.0147  0.050   0.0147 0.04  
2673: 34 22 13  0   33 22 12  0             276702.9728  -0.0059  0.050  -0.0061 0.05  
2674: 34 22 13  0   33 21 12  0             276702.9728  -0.0063  0.050  -0.0061 0.45  
2675: 34 21 13  0   33 21 12  0             276702.9728  -0.0063  0.050  -0.0061 0.05  
2676: 34 21 13  0   33 22 12  0             276702.9728  -0.0058  0.050  -0.0061 0.45  
2677: 32 23  9  0   31 24  8  0             277143.1829   0.0686  0.050               
2678: 32 24  9  0   31 23  8  0             277181.1449   0.0932  0.050               
2679: 28 26  3  0   27 25  2  0             280076.7882   0.0022  0.050               
2680: 28 26  2  0   27 25  3  0             280584.3537   0.0849  0.050               
2681: 45 11 34  0   44 12 33  0             281529.3919   0.0402  0.050  -0.0734 0.15  
2682: 45 11 34  0   44 11 33  0             281529.3919   0.0402  0.050  -0.0734 0.01  
2683: 45 12 34  0   44 12 33  0             281529.3919   0.0402  0.050  -0.0734 0.01  
2684: 45 12 34  0   44 11 33  0             281529.3919   0.0402  0.050  -0.0734 0.15  
2685: 44 13 32  0   43 12 31  0             281529.3919   0.0330  0.050  -0.0734 0.15  
2686: 44 12 32  0   43 12 31  0             281529.3919   0.0330  0.050  -0.0734 0.01  
2687: 44 12 32  0   43 13 31  0             281529.3919   0.0330  0.050  -0.0734 0.15  
2688: 44 13 32  0   43 13 31  0             281529.3919   0.0330  0.050  -0.0734 0.01  
2689: 46 11 36  0   45 11 35  0             281529.3919  -0.2818  0.050  -0.0734 0.01  
2690: 46 11 36  0   45 10 35  0             281529.3919  -0.2818  0.050  -0.0734 0.16  
2691: 46 10 36  0   45 11 35  0             281529.3919  -0.2818  0.050  -0.0734 0.16  
2692: 46 10 36  0   45 10 35  0             281529.3919  -0.2818  0.050  -0.0734 0.01  
2693: 48  9 40  0   47  8 39  0             281530.9182   0.1138  0.050  -0.0109 0.15  
2694: 48  9 40  0   47  9 39  0             281530.9182   0.1138  0.050  -0.0109 0.01  
2695: 48  8 40  0   47  9 39  0             281530.9182   0.1138  0.050  -0.0109 0.15  
2696: 56  1 56  0   55  1 55  0             281530.9182   0.0276  0.050  -0.0109 0.02  
2697: 56  1 56  0   55  0 55  0             281530.9182   0.0276  0.050  -0.0109 0.20  
2698: 56  0 56  0   55  1 55  0             281530.9182   0.0276  0.050  -0.0109 0.20  
2699: 56  0 56  0   55  0 55  0             281530.9182   0.0276  0.050  -0.0109 0.02  
2700: 42 15 28  0   41 15 27  0             281530.9182  -0.2241  0.050  -0.0109 0.01  
2701: 42 15 28  0   41 14 27  0             281530.9182  -0.2241  0.050  -0.0109 0.12  
2702: 42 14 28  0   41 14 27  0             281530.9182  -0.2241  0.050  -0.0109 0.01  
2703: 42 14 28  0   41 15 27  0             281530.9182  -0.2241  0.050  -0.0109 0.12  
2704: 51  5 46  0   50  5 45  0             281532.5336   0.1158  0.050  -0.0206 0.01  
2705: 51  5 46  0   50  6 45  0             281532.5336   0.1158  0.050  -0.0206 0.11  
2706: 51  6 46  0   50  5 45  0             281532.5336   0.1158  0.050  -0.0206 0.11  
2707: 51  6 46  0   50  6 45  0             281532.5336   0.1158  0.050  -0.0206 0.01  
2708: 54  3 52  0   53  2 51  0             281532.5336   0.0997  0.050  -0.0206 0.12  
2709: 54  2 52  0   53  3 51  0             281532.5336   0.0997  0.050  -0.0206 0.12  
2710: 54  2 52  0   53  2 51  0             281532.5336   0.0997  0.050  -0.0206 0.01  
2711: 54  3 52  0   53  3 51  0             281532.5336   0.0997  0.050  -0.0206 0.01  
2712: 52  4 48  0   51  4 47  0             281532.5336  -0.1378  0.050  -0.0206 0.01  
2713: 52  5 48  0   51  4 47  0             281532.5336  -0.1378  0.050  -0.0206 0.11  
2714: 52  5 48  0   51  5 47  0             281532.5336  -0.1378  0.050  -0.0206 0.01  
2715: 52  4 48  0   51  5 47  0             281532.5336  -0.1378  0.050  -0.0206 0.11  
2716: 53  4 50  0   52  3 49  0             281532.5336  -0.1593  0.050  -0.0206 0.12  
2717: 53  3 50  0   52  4 49  0             281532.5336  -0.1593  0.050  -0.0206 0.12  
2718: 53  4 50  0   52  4 49  0             281532.5336  -0.1593  0.050  -0.0206 0.01  
2719: 53  3 50  0   52  3 49  0             281532.5336  -0.1593  0.050  -0.0206 0.01  
2720: 40 17 24  0   39 16 23  0             281537.5275  -0.0682  0.050  -0.0683 0.46  
2721: 40 16 24  0   39 17 23  0             281537.5275  -0.0682  0.050  -0.0683 0.46  
2722: 40 16 24  0   39 16 23  0             281537.5275  -0.0682  0.050  -0.0683 0.04  
2723: 40 17 24  0   39 17 23  0             281537.5275  -0.0682  0.050  -0.0683 0.04  
2724: 39 17 22  0   38 18 21  0             281544.2015  -0.0316  0.050  -0.0316 0.46  
2725: 39 18 22  0   38 18 21  0             281544.2015  -0.0316  0.050  -0.0316 0.04  
2726: 39 17 22  0   38 17 21  0             281544.2015  -0.0316  0.050  -0.0316 0.04  
2727: 39 18 22  0   38 17 21  0             281544.2015  -0.0316  0.050  -0.0316 0.46  
2728: 37 20 18  0   36 19 17  0             281572.4817  -0.0017  0.050  -0.0017 0.46  
2729: 37 20 18  0   36 20 17  0             281572.4817  -0.0017  0.050  -0.0017 0.04  
2730: 37 19 18  0   36 20 17  0             281572.4817  -0.0017  0.050  -0.0017 0.46  
2731: 37 19 18  0   36 19 17  0             281572.4817  -0.0017  0.050  -0.0017 0.04  
2732: 36 20 16  0   35 21 15  0             281602.0233   0.0076  0.050   0.0076 0.46  
2733: 36 20 16  0   35 20 15  0             281602.0233   0.0076  0.050   0.0076 0.04  
2734: 36 21 16  0   35 20 15  0             281602.0233   0.0076  0.050   0.0076 0.46  
2735: 36 21 16  0   35 21 15  0             281602.0233   0.0076  0.050   0.0076 0.04  
2736: 28 27  2  0   27 26  1  0             281643.1368   0.0113  0.050               
2737: 35 22 14  0   34 21 13  0             281654.3972  -0.0319  0.050  -0.0319 0.45  
2738: 35 21 14  0   34 21 13  0             281654.3972  -0.0319  0.050  -0.0319 0.05  
2739: 35 21 14  0   34 22 13  0             281654.3972  -0.0319  0.050  -0.0319 0.45  
2740: 35 22 14  0   34 22 13  0             281654.3972  -0.0319  0.050  -0.0319 0.05  
2741: 34 22 12  0   33 23 11  0             281755.1905  -0.0072  0.050  -0.0146 0.45  
2742: 34 23 12  0   33 23 11  0             281755.1905  -0.0081  0.050  -0.0146 0.05  
2743: 34 22 12  0   33 22 11  0             281755.1905  -0.0211  0.050  -0.0146 0.05  
2744: 34 23 12  0   33 22 11  0             281755.1905  -0.0220  0.050  -0.0146 0.45  
2745: 33 23 10  0   32 24  9  0             281973.2156  -0.0233  0.050               
2746: 33 24 10  0   32 23  9  0             281977.2283  -0.0001  0.050               
2747: 32 24  8  0   31 25  7  0             282357.2291  -0.0645  0.050               
2748: 28 28  1  0   27 27  0  0             282944.6857   0.0169  0.050               
2749: 28 28  0  0   27 27  1  0             282945.1957  -0.0247  0.050               
2750: 45 13 33  0   44 13 32  0             286509.7379   0.2374  0.050  -0.0341 0.01  
2751: 45 13 33  0   44 12 32  0             286509.7379   0.2374  0.050  -0.0341 0.11  
2752: 45 12 33  0   44 13 32  0             286509.7379   0.2374  0.050  -0.0341 0.11  
2753: 45 12 33  0   44 12 32  0             286509.7379   0.2374  0.050  -0.0341 0.01  
2754: 46 12 35  0   45 11 34  0             286509.7379   0.0799  0.050  -0.0341 0.12  
2755: 46 12 35  0   45 12 34  0             286509.7379   0.0799  0.050  -0.0341 0.01  
2756: 46 11 35  0   45 12 34  0             286509.7379   0.0799  0.050  -0.0341 0.12  
2757: 46 11 35  0   45 11 34  0             286509.7379   0.0799  0.050  -0.0341 0.01  
2758: 44 14 31  0   43 14 30  0             286509.7379  -0.0619  0.050  -0.0341 0.01  
2759: 44 13 31  0   43 14 30  0             286509.7379  -0.0619  0.050  -0.0341 0.11  
2760: 44 13 31  0   43 13 30  0             286509.7379  -0.0619  0.050  -0.0341 0.01  
2761: 44 14 31  0   43 13 30  0             286509.7379  -0.0619  0.050  -0.0341 0.11  
2762: 47 11 37  0   46 11 36  0             286509.7379  -0.3723  0.050  -0.0341 0.01  
2763: 47 11 37  0   46 10 36  0             286509.7379  -0.3723  0.050  -0.0341 0.12  
2764: 47 10 37  0   46 11 36  0             286509.7379  -0.3723  0.050  -0.0341 0.12  
2765: 47 10 37  0   46 10 36  0             286509.7379  -0.3723  0.050  -0.0341 0.01  
2766: 48  9 39  0   47 10 38  0             286510.7479   0.0134  0.050  -0.0066 0.25  
2767: 48  9 39  0   47  9 38  0             286510.7479   0.0134  0.050  -0.0066 0.02  
2768: 48 10 39  0   47 10 38  0             286510.7479   0.0134  0.050  -0.0066 0.02  
2769: 48 10 39  0   47  9 38  0             286510.7479   0.0134  0.050  -0.0066 0.25  
2770: 43 15 29  0   42 14 28  0             286510.7479  -0.0307  0.050  -0.0066 0.21  
2771: 43 15 29  0   42 15 28  0             286510.7479  -0.0307  0.050  -0.0066 0.02  
2772: 43 14 29  0   42 15 28  0             286510.7479  -0.0307  0.050  -0.0066 0.21  
2773: 43 14 29  0   42 14 28  0             286510.7479  -0.0307  0.050  -0.0066 0.02  
2774: 57  1 57  0   56  1 56  0             286511.8916   0.0805  0.050  -0.0583 0.02  
2775: 57  0 57  0   56  1 56  0             286511.8916   0.0805  0.050  -0.0583 0.26  
2776: 57  0 57  0   56  0 56  0             286511.8916   0.0805  0.050  -0.0583 0.02  
2777: 57  1 57  0   56  0 56  0             286511.8916   0.0805  0.050  -0.0583 0.26  
2778: 50  8 43  0   49  8 42  0             286511.8916  -0.2342  0.050  -0.0583 0.02  
2779: 50  7 43  0   49  8 42  0             286511.8916  -0.2342  0.050  -0.0583 0.20  
2780: 50  7 43  0   49  7 42  0             286511.8916  -0.2342  0.050  -0.0583 0.02  
2781: 50  8 43  0   49  7 42  0             286511.8916  -0.2342  0.050  -0.0583 0.20  
2782: 51  6 45  0   50  6 44  0             286512.7668   0.0229  0.050   0.0122 0.01  
2783: 51  7 45  0   50  7 44  0             286512.7668   0.0229  0.050   0.0122 0.01  
2784: 51  6 45  0   50  7 44  0             286512.7668   0.0229  0.050   0.0122 0.16  
2785: 51  7 45  0   50  6 44  0             286512.7668   0.0229  0.050   0.0122 0.16  
2786: 42 15 27  0   41 16 26  0             286512.7668   0.0102  0.050   0.0122 0.11  
2787: 42 16 27  0   41 16 26  0             286512.7668   0.0102  0.050   0.0122 0.01  
2788: 42 15 27  0   41 15 26  0             286512.7668   0.0102  0.050   0.0122 0.01  
2789: 42 16 27  0   41 15 26  0             286512.7668   0.0102  0.050   0.0122 0.11  
2790: 56  1 55  0   55  1 54  0             286512.7668   0.0043  0.050   0.0122 0.02  
2791: 56  2 55  0   55  1 54  0             286512.7668   0.0043  0.050   0.0122 0.19  
2792: 56  1 55  0   55  2 54  0             286512.7668   0.0043  0.050   0.0122 0.19  
2793: 56  2 55  0   55  2 54  0             286512.7668   0.0043  0.050   0.0122 0.02  
2794: 52  6 47  0   51  6 46  0             286513.4591   0.2321  0.050   0.0444 0.01  
2795: 52  5 47  0   51  6 46  0             286513.4591   0.2321  0.050   0.0444 0.11  
2796: 52  5 47  0   51  5 46  0             286513.4591   0.2321  0.050   0.0444 0.01  
2797: 52  6 47  0   51  5 46  0             286513.4591   0.2321  0.050   0.0444 0.11  
2798: 55  3 53  0   54  3 52  0             286513.4591   0.1244  0.050   0.0444 0.01  
2799: 55  3 53  0   54  2 52  0             286513.4591   0.1244  0.050   0.0444 0.12  
2800: 55  2 53  0   54  2 52  0             286513.4591   0.1244  0.050   0.0444 0.01  
2801: 55  2 53  0   54  3 52  0             286513.4591   0.1244  0.050   0.0444 0.12  
2802: 53  4 49  0   52  4 48  0             286513.4591  -0.0607  0.050   0.0444 0.01  
2803: 53  5 49  0   52  5 48  0             286513.4591  -0.0607  0.050   0.0444 0.01  
2804: 53  4 49  0   52  5 48  0             286513.4591  -0.0607  0.050   0.0444 0.11  
2805: 53  5 49  0   52  4 48  0             286513.4591  -0.0607  0.050   0.0444 0.11  
2806: 54  3 51  0   53  4 50  0             286513.4591  -0.1126  0.050   0.0444 0.12  
2807: 54  3 51  0   53  3 50  0             286513.4591  -0.1126  0.050   0.0444 0.01  
2808: 54  4 51  0   53  4 50  0             286513.4591  -0.1126  0.050   0.0444 0.01  
2809: 54  4 51  0   53  3 50  0             286513.4591  -0.1126  0.050   0.0444 0.12  
2810: 41 16 25  0   40 17 24  0             286516.2042  -0.0092  0.050  -0.0092 0.46  
2811: 41 17 25  0   40 17 24  0             286516.2042  -0.0092  0.050  -0.0092 0.04  
2812: 41 16 25  0   40 16 24  0             286516.2042  -0.0092  0.050  -0.0092 0.04  
2813: 41 17 25  0   40 16 24  0             286516.2042  -0.0092  0.050  -0.0092 0.46  
2814: 40 17 23  0   39 17 22  0             286521.9222   0.0187  0.050   0.0187 0.04  
2815: 40 17 23  0   39 18 22  0             286521.9222   0.0187  0.050   0.0187 0.46  
2816: 40 18 23  0   39 17 22  0             286521.9222   0.0187  0.050   0.0187 0.46  
2817: 40 18 23  0   39 18 22  0             286521.9222   0.0187  0.050   0.0187 0.04  
2818: 39 18 21  0   38 19 20  0             286531.0537  -0.0167  0.050  -0.0168 0.46  
2819: 39 19 21  0   38 19 20  0             286531.0537  -0.0167  0.050  -0.0168 0.04  
2820: 39 18 21  0   38 18 20  0             286531.0537  -0.0167  0.050  -0.0168 0.04  
2821: 39 19 21  0   38 18 20  0             286531.0537  -0.0167  0.050  -0.0168 0.46  
2822: 38 20 19  0   37 20 18  0             286545.8988   0.0204  0.050   0.0205 0.04  
2823: 38 19 19  0   37 20 18  0             286545.8988   0.0204  0.050   0.0205 0.46  
2824: 38 19 19  0   37 19 18  0             286545.8988   0.0204  0.050   0.0205 0.04  
2825: 38 20 19  0   37 19 18  0             286545.8988   0.0204  0.050   0.0205 0.46  
2826: 37 21 17  0   36 21 16  0             286570.3459   0.0122  0.050   0.0122 0.04  
2827: 37 20 17  0   36 21 16  0             286570.3459   0.0122  0.050   0.0122 0.46  
2828: 37 20 17  0   36 20 16  0             286570.3459   0.0122  0.050   0.0122 0.04  
2829: 37 21 17  0   36 20 16  0             286570.3459   0.0122  0.050   0.0122 0.46  
2830: 36 22 15  0   35 22 14  0             286612.4642   0.0248  0.050   0.0249 0.04  
2831: 36 21 15  0   35 22 14  0             286612.4642   0.0248  0.050   0.0249 0.46  
2832: 36 21 15  0   35 21 14  0             286612.4642   0.0248  0.050   0.0249 0.04  
2833: 36 22 15  0   35 21 14  0             286612.4642   0.0248  0.050   0.0249 0.46  
2834: 35 23 13  0   34 23 12  0             286689.8191  -0.0180  0.050  -0.0185 0.05  
2835: 35 22 13  0   34 23 12  0             286689.8191  -0.0179  0.050  -0.0185 0.45  
2836: 35 22 13  0   34 22 12  0             286689.8191  -0.0189  0.050  -0.0185 0.05  
2837: 35 23 13  0   34 22 12  0             286689.8191  -0.0190  0.050  -0.0185 0.45  
2838: 34 23 11  0   33 24 10  0             286847.1982   0.1416  0.050  -0.0390 0.45  
2839: 34 24 11  0   33 24 10  0             286847.1982   0.1147  0.050  -0.0390 0.05  
2840: 34 23 11  0   33 23 10  0             286847.1982  -0.1927  0.050  -0.0390 0.05  
2841: 34 24 11  0   33 23 10  0             286847.1982  -0.2196  0.050  -0.0390 0.45  
2842: 33 24  9  0   32 25  8  0             287196.3773  -0.0501  0.050               
2843: 29 27  3  0   28 26  2  0             290280.5763  -0.0147  0.050               
2844: 32 26  7  0   31 25  6  0             290312.4311  -0.0539  0.050               
2845: 29 27  2  0   28 26  3  0             290637.5020  -0.0133  0.050               
2846: 46 12 34  0   45 13 33  0             291489.6440   0.0833  0.050  -0.0565 0.15  
2847: 46 13 34  0   45 13 33  0             291489.6440   0.0833  0.050  -0.0565 0.01  
2848: 46 12 34  0   45 12 33  0             291489.6440   0.0833  0.050  -0.0565 0.01  
2849: 46 13 34  0   45 12 33  0             291489.6440   0.0833  0.050  -0.0565 0.15  
2850: 45 14 32  0   44 13 31  0             291489.6440  -0.0146  0.050  -0.0565 0.15  
2851: 45 13 32  0   44 14 31  0             291489.6440  -0.0146  0.050  -0.0565 0.15  
2852: 45 14 32  0   44 14 31  0             291489.6440  -0.0146  0.050  -0.0565 0.01  
2853: 45 13 32  0   44 13 31  0             291489.6440  -0.0146  0.050  -0.0565 0.01  
2854: 47 12 36  0   46 12 35  0             291489.6440  -0.2309  0.050  -0.0565 0.01  
2855: 47 11 36  0   46 12 35  0             291489.6440  -0.2309  0.050  -0.0565 0.16  
2856: 47 12 36  0   46 11 35  0             291489.6440  -0.2309  0.050  -0.0565 0.16  
2857: 47 11 36  0   46 11 35  0             291489.6440  -0.2309  0.050  -0.0565 0.01  
2858: 44 15 30  0   43 15 29  0             291490.4325   0.0630  0.050   0.0184 0.02  
2859: 44 15 30  0   43 14 29  0             291490.4325   0.0630  0.050   0.0184 0.21  
2860: 44 14 30  0   43 14 29  0             291490.4325   0.0630  0.050   0.0184 0.02  
2861: 44 14 30  0   43 15 29  0             291490.4325   0.0630  0.050   0.0184 0.21  
2862: 48 11 38  0   47 11 37  0             291490.4325  -0.0203  0.050   0.0184 0.02  
2863: 48 11 38  0   47 10 37  0             291490.4325  -0.0203  0.050   0.0184 0.25  
2864: 48 10 38  0   47 11 37  0             291490.4325  -0.0203  0.050   0.0184 0.25  
2865: 48 10 38  0   47 10 37  0             291490.4325  -0.0203  0.050   0.0184 0.02  
2866: 49 10 40  0   48 10 39  0             291491.1682  -0.0114  0.050  -0.0115 0.04  
2867: 49  9 40  0   48 10 39  0             291491.1682  -0.0114  0.050  -0.0115 0.46  
2868: 49 10 40  0   48  9 39  0             291491.1682  -0.0114  0.050  -0.0115 0.46  
2869: 49  9 40  0   48  9 39  0             291491.1682  -0.0114  0.050  -0.0115 0.04  
2870: 50  9 42  0   49  9 41  0             291491.9472  -0.0162  0.050  -0.0219 0.02  
2871: 50  8 42  0   49  9 41  0             291491.9472  -0.0162  0.050  -0.0219 0.26  
2872: 50  9 42  0   49  8 41  0             291491.9472  -0.0162  0.050  -0.0219 0.26  
2873: 50  8 42  0   49  8 41  0             291491.9472  -0.0162  0.050  -0.0219 0.02  
2874: 43 16 28  0   42 16 27  0             291491.9472  -0.0292  0.050  -0.0219 0.02  
2875: 43 16 28  0   42 15 27  0             291491.9472  -0.0292  0.050  -0.0219 0.20  
2876: 43 15 28  0   42 16 27  0             291491.9472  -0.0292  0.050  -0.0219 0.20  
2877: 43 15 28  0   42 15 27  0             291491.9472  -0.0292  0.050  -0.0219 0.02  
2878: 58  1 58  0   57  1 57  0             291492.6742   0.0435  0.050   0.0009 0.02  
2879: 58  0 58  0   57  1 57  0             291492.6742   0.0435  0.050   0.0009 0.26  
2880: 58  1 58  0   57  0 57  0             291492.6742   0.0435  0.050   0.0009 0.26  
2881: 58  0 58  0   57  0 57  0             291492.6742   0.0435  0.050   0.0009 0.02  
2882: 51  8 44  0   50  7 43  0             291492.6742  -0.0527  0.050   0.0009 0.20  
2883: 51  8 44  0   50  8 43  0             291492.6742  -0.0527  0.050   0.0009 0.02  
2884: 51  7 44  0   50  8 43  0             291492.6742  -0.0527  0.050   0.0009 0.20  
2885: 51  7 44  0   50  7 43  0             291492.6742  -0.0527  0.050   0.0009 0.02  
2886: 53  6 48  0   52  6 47  0             291494.2024   0.2667  0.050   0.0277 0.01  
2887: 53  6 48  0   52  5 47  0             291494.2024   0.2667  0.050   0.0277 0.11  
2888: 53  5 48  0   52  5 47  0             291494.2024   0.2667  0.050   0.0277 0.01  
2889: 53  5 48  0   52  6 47  0             291494.2024   0.2667  0.050   0.0277 0.11  
2890: 56  2 54  0   55  2 53  0             291494.2024   0.0677  0.050   0.0277 0.01  
2891: 56  3 54  0   55  3 53  0             291494.2024   0.0677  0.050   0.0277 0.01  
2892: 56  3 54  0   55  2 53  0             291494.2024   0.0677  0.050   0.0277 0.12  
2893: 56  2 54  0   55  3 53  0             291494.2024   0.0677  0.050   0.0277 0.12  
2894: 54  5 50  0   53  5 49  0             291494.2024  -0.0652  0.050   0.0277 0.01  
2895: 54  5 50  0   53  4 49  0             291494.2024  -0.0652  0.050   0.0277 0.11  
2896: 54  4 50  0   53  5 49  0             291494.2024  -0.0652  0.050   0.0277 0.11  
2897: 54  4 50  0   53  4 49  0             291494.2024  -0.0652  0.050   0.0277 0.01  
2898: 55  3 52  0   54  3 51  0             291494.2024  -0.1474  0.050   0.0277 0.01  
2899: 55  4 52  0   54  4 51  0             291494.2024  -0.1474  0.050   0.0277 0.01  
2900: 55  3 52  0   54  4 51  0             291494.2024  -0.1474  0.050   0.0277 0.12  
2901: 55  4 52  0   54  3 51  0             291494.2024  -0.1474  0.050   0.0277 0.12  
2902: 41 18 24  0   40 18 23  0             291499.7795   0.0101  0.050   0.0101 0.04  
2903: 41 17 24  0   40 18 23  0             291499.7795   0.0101  0.050   0.0101 0.46  
2904: 41 17 24  0   40 17 23  0             291499.7795   0.0101  0.050   0.0101 0.04  
2905: 41 18 24  0   40 17 23  0             291499.7795   0.0101  0.050   0.0101 0.46  
2906: 40 18 22  0   39 19 21  0             291507.6028  -0.0267  0.050  -0.0267 0.46  
2907: 40 19 22  0   39 18 21  0             291507.6028  -0.0267  0.050  -0.0267 0.46  
2908: 40 18 22  0   39 18 21  0             291507.6028  -0.0267  0.050  -0.0267 0.04  
2909: 40 19 22  0   39 19 21  0             291507.6028  -0.0267  0.050  -0.0267 0.04  
2910: 39 19 20  0   38 19 19  0             291520.1480  -0.0776  0.050  -0.0776 0.04  
2911: 39 20 20  0   38 19 19  0             291520.1480  -0.0776  0.050  -0.0776 0.46  
2912: 39 20 20  0   38 20 19  0             291520.1480  -0.0776  0.050  -0.0776 0.04  
2913: 39 19 20  0   38 20 19  0             291520.1480  -0.0776  0.050  -0.0776 0.46  
2914: 38 20 18  0   37 20 17  0             291540.6537  -0.0411  0.050  -0.0411 0.04  
2915: 38 21 18  0   37 21 17  0             291540.6537  -0.0411  0.050  -0.0411 0.04  
2916: 38 20 18  0   37 21 17  0             291540.6537  -0.0411  0.050  -0.0411 0.46  
2917: 38 21 18  0   37 20 17  0             291540.6537  -0.0411  0.050  -0.0411 0.46  
2918: 37 21 16  0   36 21 15  0             291575.0172  -0.0429  0.050  -0.0430 0.04  
2919: 37 21 16  0   36 22 15  0             291575.0172  -0.0429  0.050  -0.0430 0.46  
2920: 37 22 16  0   36 21 15  0             291575.0172  -0.0429  0.050  -0.0430 0.46  
2921: 37 22 16  0   36 22 15  0             291575.0172  -0.0429  0.050  -0.0430 0.04  
2922: 36 22 14  0   35 22 13  0             291635.8605  -0.0648  0.050  -0.0648 0.05  
2923: 36 23 14  0   35 23 13  0             291635.8605  -0.0648  0.050  -0.0648 0.05  
2924: 36 22 14  0   35 23 13  0             291635.8605  -0.0647  0.050  -0.0648 0.45  
2925: 36 23 14  0   35 22 13  0             291635.8605  -0.0648  0.050  -0.0648 0.45  
2926: 35 23 12  0   34 24 11  0             291752.9031  -0.0109  0.050  -0.0254 0.45  
2927: 35 24 12  0   34 24 11  0             291752.9031  -0.0128  0.050  -0.0254 0.05  
2928: 35 23 12  0   34 23 11  0             291752.9031  -0.0378  0.050  -0.0254 0.05  
2929: 35 24 12  0   34 23 11  0             291752.9031  -0.0398  0.050  -0.0254 0.45  
2930: 29 28  2  0   28 27  1  0             291770.7297  -0.0022  0.050               
2931: 29 28  1  0   28 27  2  0             291788.0859   0.0321  0.050               
2932: 34 24 10  0   33 25  9  0             292005.7885  -0.0505  0.050               
2933: 34 25 10  0   33 24  9  0             292012.7531   0.0201  0.050               
2934: 29 29  1  0   28 28  0  0             293067.0912   0.1364  0.050  -0.0389 0.50  
2935: 29 29  0  0   28 28  1  0             293067.0912  -0.2142  0.050  -0.0389 0.50  
2936: 46 13 33  0   45 14 32  0             296469.4829   0.0396  0.050  -0.0072 0.23  
2937: 46 13 33  0   45 13 32  0             296469.4829   0.0396  0.050  -0.0072 0.02  
2938: 46 14 33  0   45 14 32  0             296469.4829   0.0396  0.050  -0.0072 0.02  
2939: 46 14 33  0   45 13 32  0             296469.4829   0.0396  0.050  -0.0072 0.23  
2940: 47 12 35  0   46 13 34  0             296469.4829  -0.0525  0.050  -0.0072 0.23  
2941: 47 13 35  0   46 12 34  0             296469.4829  -0.0525  0.050  -0.0072 0.23  
2942: 47 13 35  0   46 13 34  0             296469.4829  -0.0525  0.050  -0.0072 0.02  
2943: 47 12 35  0   46 12 34  0             296469.4829  -0.0525  0.050  -0.0072 0.02  
2944: 44 16 29  0   43 15 28  0             296471.3414   0.1671  0.050  -0.0265 0.21  
2945: 44 15 29  0   43 16 28  0             296471.3414   0.1671  0.050  -0.0265 0.21  
2946: 44 16 29  0   43 16 28  0             296471.3414   0.1671  0.050  -0.0265 0.02  
2947: 44 15 29  0   43 15 28  0             296471.3414   0.1671  0.050  -0.0265 0.02  
2948: 50  9 41  0   49  9 40  0             296471.3414  -0.1846  0.050  -0.0265 0.02  
2949: 50 10 41  0   49 10 40  0             296471.3414  -0.1846  0.050  -0.0265 0.02  
2950: 50  9 41  0   49 10 40  0             296471.3414  -0.1846  0.050  -0.0265 0.25  
2951: 50 10 41  0   49  9 40  0             296471.3414  -0.1846  0.050  -0.0265 0.25  
2952: 51  8 43  0   50  9 42  0             296472.3851  -0.0081  0.050  -0.0082 0.46  
2953: 51  9 43  0   50  9 42  0             296472.3851  -0.0081  0.050  -0.0082 0.04  
2954: 51  9 43  0   50  8 42  0             296472.3851  -0.0081  0.050  -0.0082 0.46  
2955: 51  8 43  0   50  8 42  0             296472.3851  -0.0081  0.050  -0.0082 0.04  
2956: 52  7 45  0   51  7 44  0             296473.2800   0.0531  0.050  -0.0141 0.02  
2957: 52  7 45  0   51  8 44  0             296473.2800   0.0531  0.050  -0.0141 0.20  
2958: 52  8 45  0   51  7 44  0             296473.2800   0.0531  0.050  -0.0141 0.20  
2959: 52  8 45  0   51  8 44  0             296473.2800   0.0531  0.050  -0.0141 0.02  
2960: 59  0 59  0   58  1 58  0             296473.2800  -0.0677  0.050  -0.0141 0.26  
2961: 59  1 59  0   58  0 58  0             296473.2800  -0.0677  0.050  -0.0141 0.26  
2962: 59  1 59  0   58  1 58  0             296473.2800  -0.0677  0.050  -0.0141 0.02  
2963: 59  0 59  0   58  0 58  0             296473.2800  -0.0677  0.050  -0.0141 0.02  
2964: 54  5 49  0   53  6 48  0             296474.8568   0.3145  0.050   0.0247 0.11  
2965: 54  6 49  0   53  5 48  0             296474.8568   0.3145  0.050   0.0247 0.11  
2966: 54  6 49  0   53  6 48  0             296474.8568   0.3145  0.050   0.0247 0.01  
2967: 54  5 49  0   53  5 48  0             296474.8568   0.3145  0.050   0.0247 0.01  
2968: 57  2 55  0   56  3 54  0             296474.8568   0.0246  0.050   0.0247 0.12  
2969: 57  3 55  0   56  3 54  0             296474.8568   0.0246  0.050   0.0247 0.01  
2970: 57  2 55  0   56  2 54  0             296474.8568   0.0246  0.050   0.0247 0.01  
2971: 57  3 55  0   56  2 54  0             296474.8568   0.0246  0.050   0.0247 0.12  
2972: 55  5 51  0   54  5 50  0             296474.8568  -0.0563  0.050   0.0247 0.01  
2973: 55  4 51  0   54  4 50  0             296474.8568  -0.0563  0.050   0.0247 0.01  
2974: 55  4 51  0   54  5 50  0             296474.8568  -0.0563  0.050   0.0247 0.11  
2975: 55  5 51  0   54  4 50  0             296474.8568  -0.0563  0.050   0.0247 0.11  
2976: 56  3 53  0   55  3 52  0             296474.8568  -0.1687  0.050   0.0247 0.01  
2977: 56  3 53  0   55  4 52  0             296474.8568  -0.1687  0.050   0.0247 0.12  
2978: 56  4 53  0   55  3 52  0             296474.8568  -0.1687  0.050   0.0247 0.12  
2979: 56  4 53  0   55  4 52  0             296474.8568  -0.1687  0.050   0.0247 0.01  
2980: 42 17 25  0   41 17 24  0             296477.8001   0.0235  0.050   0.0236 0.04  
2981: 42 17 25  0   41 18 24  0             296477.8001   0.0235  0.050   0.0236 0.46  
2982: 42 18 25  0   41 18 24  0             296477.8001   0.0235  0.050   0.0236 0.04  
2983: 42 18 25  0   41 17 24  0             296477.8001   0.0235  0.050   0.0236 0.46  
2984: 41 18 23  0   40 18 22  0             296484.4995  -0.0270  0.050  -0.0271 0.04  
2985: 41 18 23  0   40 19 22  0             296484.4995  -0.0270  0.050  -0.0271 0.46  
2986: 41 19 23  0   40 18 22  0             296484.4995  -0.0270  0.050  -0.0271 0.46  
2987: 41 19 23  0   40 19 22  0             296484.4995  -0.0270  0.050  -0.0271 0.04  
2988: 40 19 21  0   39 20 20  0             296495.2988   0.0020  0.050   0.0021 0.46  
2989: 40 19 21  0   39 19 20  0             296495.2988   0.0020  0.050   0.0021 0.04  
2990: 40 20 21  0   39 20 20  0             296495.2988   0.0020  0.050   0.0021 0.04  
2991: 40 20 21  0   39 19 20  0             296495.2988   0.0020  0.050   0.0021 0.46  
2992: 39 21 19  0   38 21 18  0             296512.4895  -0.0916  0.050  -0.0917 0.04  
2993: 39 20 19  0   38 21 18  0             296512.4895  -0.0916  0.050  -0.0917 0.46  
2994: 39 21 19  0   38 20 18  0             296512.4895  -0.0916  0.050  -0.0917 0.46  
2995: 39 20 19  0   38 20 18  0             296512.4895  -0.0916  0.050  -0.0917 0.04  
2996: 37 23 15  0   36 23 14  0             296589.8143   0.0086  0.050   0.0086 0.05  
2997: 37 22 15  0   36 23 14  0             296589.8143   0.0086  0.050   0.0086 0.45  
2998: 37 23 15  0   36 22 14  0             296589.8143   0.0086  0.050   0.0086 0.45  
2999: 37 22 15  0   36 22 14  0             296589.8143   0.0086  0.050   0.0086 0.05  
3000: 36 23 13  0   35 24 12  0             296679.4038  -0.0185  0.050  -0.0195 0.45  
3001: 36 24 13  0   35 24 12  0             296679.4038  -0.0186  0.050  -0.0195 0.05  
3002: 36 23 13  0   35 23 12  0             296679.4038  -0.0204  0.050  -0.0195 0.05  
3003: 36 24 13  0   35 23 12  0             296679.4038  -0.0205  0.050  -0.0195 0.45  
3004: 35 24 11  0   34 25 10  0             296861.5520  -0.0625  0.050  -0.0677 0.90  
3005: 35 25 11  0   34 25 10  0             296861.5520  -0.1136  0.050  -0.0677 0.10  
3006: 35 24 11  0   34 24 10  0             296862.2348   0.0151  0.050  -0.0309 0.10  
3007: 35 25 11  0   34 24 10  0             296862.2348  -0.0360  0.050  -0.0309 0.90  
3008: 34 25  9  0   33 26  8  0             297256.8395  -0.0287  0.050               
3009: 34 26  9  0   33 25  8  0             297356.6864   0.0283  0.050               
3010: 30 28  3  0   29 27  2  0             300461.4428  -0.0410  0.050               
3011: 30 27  3  0   29 26  4  0             300581.5552  -0.0001  0.050               
3012: 30 28  2  0   29 27  3  0             300710.5899  -0.0803  0.050               
3013: 47 13 34  0   46 13 33  0             301449.2921   0.1438  0.050  -0.0240 0.01  
3014: 47 13 34  0   46 14 33  0             301449.2921   0.1438  0.050  -0.0240 0.15  
3015: 47 14 34  0   46 14 33  0             301449.2921   0.1438  0.050  -0.0240 0.01  
3016: 47 14 34  0   46 13 33  0             301449.2921   0.1438  0.050  -0.0240 0.15  
3017: 46 15 32  0   45 15 31  0             301449.2921  -0.0859  0.050  -0.0240 0.01  
3018: 46 14 32  0   45 14 31  0             301449.2921  -0.0859  0.050  -0.0240 0.01  
3019: 46 14 32  0   45 15 31  0             301449.2921  -0.0859  0.050  -0.0240 0.15  
3020: 46 15 32  0   45 14 31  0             301449.2921  -0.0859  0.050  -0.0240 0.15  
3021: 48 13 36  0   47 12 35  0             301449.2921  -0.1286  0.050  -0.0240 0.16  
3022: 48 13 36  0   47 13 35  0             301449.2921  -0.1286  0.050  -0.0240 0.01  
3023: 48 12 36  0   47 13 35  0             301449.2921  -0.1286  0.050  -0.0240 0.16  
3024: 48 12 36  0   47 12 35  0             301449.2921  -0.1286  0.050  -0.0240 0.01  
3025: 49 12 38  0   48 11 37  0             301450.1404   0.1112  0.050  -0.0322 0.24  
3026: 49 11 38  0   48 11 37  0             301450.1404   0.1112  0.050  -0.0322 0.02  
3027: 49 11 38  0   48 12 37  0             301450.1404   0.1112  0.050  -0.0322 0.24  
3028: 49 12 38  0   48 12 37  0             301450.1404   0.1112  0.050  -0.0322 0.02  
3029: 45 16 30  0   44 16 29  0             301450.1404  -0.1962  0.050  -0.0322 0.02  
3030: 45 16 30  0   44 15 29  0             301450.1404  -0.1962  0.050  -0.0322 0.21  
3031: 45 15 30  0   44 16 29  0             301450.1404  -0.1962  0.050  -0.0322 0.21  
3032: 45 15 30  0   44 15 29  0             301450.1404  -0.1962  0.050  -0.0322 0.02  
3033: 50 10 40  0   49 10 39  0             301450.8032  -0.0431  0.050  -0.0431 0.04  
3034: 50 10 40  0   49 11 39  0             301450.8032  -0.0431  0.050  -0.0431 0.46  
3035: 50 11 40  0   49 11 39  0             301450.8032  -0.0431  0.050  -0.0431 0.04  
3036: 50 11 40  0   49 10 39  0             301450.8032  -0.0431  0.050  -0.0431 0.46  
3037: 51 10 42  0   50  9 41  0             301451.7668  -0.0045  0.050  -0.0046 0.46  
3038: 51  9 42  0   50 10 41  0             301451.7668  -0.0045  0.050  -0.0046 0.46  
3039: 51 10 42  0   50 10 41  0             301451.7668  -0.0045  0.050  -0.0046 0.04  
3040: 51  9 42  0   50  9 41  0             301451.7668  -0.0045  0.050  -0.0046 0.04  
3041: 44 17 28  0   43 17 27  0             301452.5431   0.1971  0.050  -0.0148 0.02  
3042: 44 16 28  0   43 17 27  0             301452.5431   0.1971  0.050  -0.0148 0.20  
3043: 44 16 28  0   43 16 27  0             301452.5431   0.1971  0.050  -0.0148 0.02  
3044: 44 17 28  0   43 16 27  0             301452.5431   0.1971  0.050  -0.0148 0.20  
3045: 52  9 44  0   51  8 43  0             301452.5431  -0.1778  0.050  -0.0148 0.26  
3046: 52  9 44  0   51  9 43  0             301452.5431  -0.1778  0.050  -0.0148 0.02  
3047: 52  8 44  0   51  9 43  0             301452.5431  -0.1778  0.050  -0.0148 0.26  
3048: 52  8 44  0   51  8 43  0             301452.5431  -0.1778  0.050  -0.0148 0.02  
3049: 53  7 46  0   52  8 45  0             301453.7572   0.1334  0.050  -0.0536 0.20  
3050: 53  8 46  0   52  7 45  0             301453.7572   0.1334  0.050  -0.0536 0.20  
3051: 53  8 46  0   52  8 45  0             301453.7572   0.1334  0.050  -0.0536 0.02  
3052: 53  7 46  0   52  7 45  0             301453.7572   0.1334  0.050  -0.0536 0.02  
3053: 60  1 60  0   59  1 59  0             301453.7572  -0.2034  0.050  -0.0536 0.02  
3054: 60  1 60  0   59  0 59  0             301453.7572  -0.2034  0.050  -0.0536 0.26  
3055: 60  0 60  0   59  1 59  0             301453.7572  -0.2034  0.050  -0.0536 0.26  
3056: 60  0 60  0   59  0 59  0             301453.7572  -0.2034  0.050  -0.0536 0.02  
3057: 55  6 50  0   54  5 49  0             301455.4295   0.3844  0.050   0.0440 0.11  
3058: 55  5 50  0   54  6 49  0             301455.4295   0.3844  0.050   0.0440 0.11  
3059: 55  6 50  0   54  6 49  0             301455.4295   0.3844  0.050   0.0440 0.01  
3060: 55  5 50  0   54  5 49  0             301455.4295   0.3844  0.050   0.0440 0.01  
3061: 58  3 56  0   57  3 55  0             301455.4295   0.0039  0.050   0.0440 0.01  
3062: 58  3 56  0   57  2 55  0             301455.4295   0.0039  0.050   0.0440 0.12  
3063: 58  2 56  0   57  3 55  0             301455.4295   0.0039  0.050   0.0440 0.12  
3064: 58  2 56  0   57  2 55  0             301455.4295   0.0039  0.050   0.0440 0.01  
3065: 56  5 52  0   55  5 51  0             301455.4295  -0.0252  0.050   0.0440 0.01  
3066: 56  5 52  0   55  4 51  0             301455.4295  -0.0252  0.050   0.0440 0.11  
3067: 56  4 52  0   55  5 51  0             301455.4295  -0.0252  0.050   0.0440 0.11  
3068: 56  4 52  0   55  4 51  0             301455.4295  -0.0252  0.050   0.0440 0.01  
3069: 57  4 54  0   56  4 53  0             301455.4295  -0.1676  0.050   0.0440 0.01  
3070: 57  3 54  0   56  4 53  0             301455.4295  -0.1676  0.050   0.0440 0.12  
3071: 57  4 54  0   56  3 53  0             301455.4295  -0.1676  0.050   0.0440 0.12  
3072: 57  3 54  0   56  3 53  0             301455.4295  -0.1676  0.050   0.0440 0.01  
3073: 42 18 24  0   41 19 23  0             301461.6094  -0.0685  0.050  -0.0686 0.46  
3074: 42 19 24  0   41 19 23  0             301461.6094  -0.0685  0.050  -0.0686 0.04  
3075: 42 19 24  0   41 18 23  0             301461.6094  -0.0685  0.050  -0.0686 0.46  
3076: 42 18 24  0   41 18 23  0             301461.6094  -0.0685  0.050  -0.0686 0.04  
3077: 41 19 22  0   40 19 21  0             301470.8460  -0.0747  0.050  -0.0747 0.04  
3078: 41 20 22  0   40 20 21  0             301470.8460  -0.0747  0.050  -0.0747 0.04  
3079: 41 19 22  0   40 20 21  0             301470.8460  -0.0747  0.050  -0.0747 0.46  
3080: 41 20 22  0   40 19 21  0             301470.8460  -0.0747  0.050  -0.0747 0.46  
3081: 40 21 20  0   39 20 19  0             301485.6035  -0.0169  0.050  -0.0170 0.46  
3082: 40 20 20  0   39 20 19  0             301485.6035  -0.0169  0.050  -0.0170 0.04  
3083: 40 21 20  0   39 21 19  0             301485.6035  -0.0169  0.050  -0.0170 0.04  
3084: 40 20 20  0   39 21 19  0             301485.6035  -0.0169  0.050  -0.0170 0.46  
3085: 39 22 18  0   38 22 17  0             301509.3543  -0.0321  0.050  -0.0322 0.04  
3086: 39 21 18  0   38 22 17  0             301509.3543  -0.0321  0.050  -0.0322 0.46  
3087: 39 21 18  0   38 21 17  0             301509.3543  -0.0321  0.050  -0.0322 0.04  
3088: 39 22 18  0   38 21 17  0             301509.3543  -0.0321  0.050  -0.0322 0.46  
3089: 38 22 16  0   37 22 15  0             301549.1427  -0.0134  0.050  -0.0134 0.04  
3090: 38 23 16  0   37 23 15  0             301549.1427  -0.0134  0.050  -0.0134 0.04  
3091: 38 22 16  0   37 23 15  0             301549.1427  -0.0134  0.050  -0.0134 0.46  
3092: 38 23 16  0   37 22 15  0             301549.1427  -0.0134  0.050  -0.0134 0.46  
3093: 37 23 14  0   36 24 13  0             301619.4548  -0.0183  0.050  -0.0184 0.45  
3094: 37 24 14  0   36 24 13  0             301619.4548  -0.0183  0.050  -0.0184 0.05  
3095: 37 24 14  0   36 23 13  0             301619.4548  -0.0184  0.050  -0.0184 0.45  
3096: 37 23 14  0   36 23 13  0             301619.4548  -0.0184  0.050  -0.0184 0.05  
3097: 32 27  6  0   31 26  5  0             301712.7427   0.0070  0.050               
3098: 36 24 12  0   35 25 11  0             301754.6118  -0.0373  0.050  -0.0649 0.45  
3099: 36 25 12  0   35 25 11  0             301754.6118  -0.0412  0.050  -0.0649 0.05  
3100: 36 24 12  0   35 24 11  0             301754.6118  -0.0884  0.050  -0.0649 0.05  
3101: 36 25 12  0   35 24 11  0             301754.6118  -0.0923  0.050  -0.0649 0.45  
3102: 30 29  2  0   29 28  1  0             301896.1667   0.0189  0.050               
3103: 30 29  1  0   29 28  2  0             301907.5368  -0.0802  0.050               
3104: 35 25 10  0   34 26  9  0             302046.2727  -0.0760  0.050               
3105: 35 26 10  0   34 25  9  0             302058.0384   0.0000  0.050               
3106: 34 26  8  0   33 27  7  0             302395.1671   0.0313  0.050               
3107: 30 30  1  0   29 29  0  0             303188.6968   0.1316  0.050   0.0204 0.50  
3108: 30 30  0  0   29 29  1  0             303188.6968  -0.0908  0.050   0.0204 0.50  
3109: 34 27  8  0   33 26  7  0             303425.7920   0.0545  0.050               
3110: 27 20  7  0   26 19  8  0             305118.8482   0.0551  0.050               
3111: 27 21  7  0   26 18  8  0             305186.7170   0.0707  0.050               
3112: 48 13 35  0   47 13 34  0             306428.7520  -0.0170  0.050  -0.0227 0.02  
3113: 48 14 35  0   47 14 34  0             306428.7520  -0.0170  0.050  -0.0227 0.02  
3114: 48 13 35  0   47 14 34  0             306428.7520  -0.0170  0.050  -0.0227 0.23  
3115: 48 14 35  0   47 13 34  0             306428.7520  -0.0170  0.050  -0.0227 0.23  
3116: 47 15 33  0   46 15 32  0             306428.7520  -0.0284  0.050  -0.0227 0.02  
3117: 47 15 33  0   46 14 32  0             306428.7520  -0.0284  0.050  -0.0227 0.23  
3118: 47 14 33  0   46 15 32  0             306428.7520  -0.0284  0.050  -0.0227 0.23  
3119: 47 14 33  0   46 14 32  0             306428.7520  -0.0284  0.050  -0.0227 0.02  
3120: 49 13 37  0   48 12 36  0             306429.3265   0.1131  0.050  -0.0006 0.24  
3121: 49 13 37  0   48 13 36  0             306429.3265   0.1131  0.050  -0.0006 0.02  
3122: 49 12 37  0   48 12 36  0             306429.3265   0.1131  0.050  -0.0006 0.02  
3123: 49 12 37  0   48 13 36  0             306429.3265   0.1131  0.050  -0.0006 0.24  
3124: 46 16 31  0   45 16 30  0             306429.3265  -0.1258  0.050  -0.0006 0.02  
3125: 46 16 31  0   45 15 30  0             306429.3265  -0.1258  0.050  -0.0006 0.22  
3126: 46 15 31  0   45 16 30  0             306429.3265  -0.1258  0.050  -0.0006 0.22  
3127: 46 15 31  0   45 15 30  0             306429.3265  -0.1258  0.050  -0.0006 0.02  
3128: 51 11 41  0   50 11 40  0             306430.9767   0.0840  0.050   0.0035 0.02  
3129: 51 11 41  0   50 10 40  0             306430.9767   0.0840  0.050   0.0035 0.25  
3130: 51 10 41  0   50 10 40  0             306430.9767   0.0840  0.050   0.0035 0.02  
3131: 51 10 41  0   50 11 40  0             306430.9767   0.0840  0.050   0.0035 0.25  
3132: 45 17 29  0   44 17 28  0             306430.9767  -0.0939  0.050   0.0035 0.02  
3133: 45 17 29  0   44 16 28  0             306430.9767  -0.0939  0.050   0.0035 0.21  
3134: 45 16 29  0   44 17 28  0             306430.9767  -0.0939  0.050   0.0035 0.21  
3135: 45 16 29  0   44 16 28  0             306430.9767  -0.0939  0.050   0.0035 0.02  
3136: 54  8 47  0   53  7 46  0             306433.9667   0.0511  0.050  -0.0055 0.27  
3137: 54  8 47  0   53  8 46  0             306433.9667   0.0511  0.050  -0.0055 0.02  
3138: 54  7 47  0   53  8 46  0             306433.9667   0.0511  0.050  -0.0055 0.27  
3139: 54  7 47  0   53  7 46  0             306433.9667   0.0511  0.050  -0.0055 0.02  
3140: 44 17 27  0   43 18 26  0             306433.9667  -0.0831  0.050  -0.0055 0.19  
3141: 44 17 27  0   43 17 26  0             306433.9667  -0.0831  0.050  -0.0055 0.02  
3142: 44 18 27  0   43 18 26  0             306433.9667  -0.0831  0.050  -0.0055 0.02  
3143: 44 18 27  0   43 17 26  0             306433.9667  -0.0831  0.050  -0.0055 0.19  
3144: 61  1 61  0   60  0 60  0             306434.5353   0.0678  0.050  -0.0679 0.25  
3145: 61  0 61  0   60  1 60  0             306434.5353   0.0678  0.050  -0.0679 0.25  
3146: 61  0 61  0   60  0 60  0             306434.5353   0.0678  0.050  -0.0679 0.02  
3147: 61  1 61  0   60  1 60  0             306434.5353   0.0678  0.050  -0.0679 0.02  
3148: 55  6 49  0   54  6 48  0             306434.5353  -0.2314  0.050  -0.0679 0.02  
3149: 55  7 49  0   54  6 48  0             306434.5353  -0.2314  0.050  -0.0679 0.21  
3150: 55  6 49  0   54  7 48  0             306434.5353  -0.2314  0.050  -0.0679 0.21  
3151: 55  7 49  0   54  7 48  0             306434.5353  -0.2314  0.050  -0.0679 0.02  
3152: 57  5 53  0   56  4 52  0             306435.9079   0.0175  0.050  -0.0477 0.15  
3153: 57  4 53  0   56  4 52  0             306435.9079   0.0175  0.050  -0.0477 0.01  
3154: 57  4 53  0   56  5 52  0             306435.9079   0.0175  0.050  -0.0477 0.15  
3155: 57  5 53  0   56  5 52  0             306435.9079   0.0175  0.050  -0.0477 0.01  
3156: 59  2 57  0   58  2 56  0             306435.9079  -0.0050  0.050  -0.0477 0.01  
3157: 59  3 57  0   58  3 56  0             306435.9079  -0.0050  0.050  -0.0477 0.01  
3158: 59  2 57  0   58  3 56  0             306435.9079  -0.0050  0.050  -0.0477 0.16  
3159: 59  3 57  0   58  2 56  0             306435.9079  -0.0050  0.050  -0.0477 0.16  
3160: 58  3 55  0   57  3 54  0             306435.9079  -0.1549  0.050  -0.0477 0.01  
3161: 58  4 55  0   57  3 54  0             306435.9079  -0.1549  0.050  -0.0477 0.15  
3162: 58  4 55  0   57  4 54  0             306435.9079  -0.1549  0.050  -0.0477 0.01  
3163: 58  3 55  0   57  4 54  0             306435.9079  -0.1549  0.050  -0.0477 0.15  
3164: 43 19 25  0   42 18 24  0             306438.9384  -0.0799  0.050  -0.0800 0.46  
3165: 43 18 25  0   42 18 24  0             306438.9384  -0.0799  0.050  -0.0800 0.04  
3166: 43 19 25  0   42 19 24  0             306438.9384  -0.0799  0.050  -0.0800 0.04  
3167: 43 18 25  0   42 19 24  0             306438.9384  -0.0799  0.050  -0.0800 0.46  
3168: 42 19 23  0   41 20 22  0             306446.9286  -0.0392  0.050  -0.0392 0.46  
3169: 42 19 23  0   41 19 22  0             306446.9286  -0.0392  0.050  -0.0392 0.04  
3170: 42 20 23  0   41 19 22  0             306446.9286  -0.0392  0.050  -0.0392 0.46  
3171: 42 20 23  0   41 20 22  0             306446.9286  -0.0392  0.050  -0.0392 0.04  
3172: 41 21 21  0   40 21 20  0             306459.4775  -0.0620  0.050  -0.0621 0.04  
3173: 41 21 21  0   40 20 20  0             306459.4775  -0.0620  0.050  -0.0621 0.46  
3174: 41 20 21  0   40 21 20  0             306459.4775  -0.0620  0.050  -0.0621 0.46  
3175: 41 20 21  0   40 20 20  0             306459.4775  -0.0620  0.050  -0.0621 0.04  
3176: 40 22 19  0   39 22 18  0             306479.5129  -0.0826  0.050  -0.0826 0.04  
3177: 40 21 19  0   39 22 18  0             306479.5129  -0.0826  0.050  -0.0826 0.46  
3178: 40 21 19  0   39 21 18  0             306479.5129  -0.0826  0.050  -0.0826 0.04  
3179: 40 22 19  0   39 21 18  0             306479.5129  -0.0826  0.050  -0.0826 0.46  
3180: 39 22 17  0   38 22 16  0             306512.4153  -0.0297  0.050  -0.0297 0.04  
3181: 39 22 17  0   38 23 16  0             306512.4153  -0.0297  0.050  -0.0297 0.46  
3182: 39 23 17  0   38 22 16  0             306512.4153  -0.0297  0.050  -0.0297 0.46  
3183: 39 23 17  0   38 23 16  0             306512.4153  -0.0297  0.050  -0.0297 0.04  
3184: 38 24 15  0   37 24 14  0             306568.7367   0.0144  0.050   0.0145 0.05  
3185: 38 23 15  0   37 23 14  0             306568.7367   0.0144  0.050   0.0145 0.05  
3186: 38 24 15  0   37 23 14  0             306568.7367   0.0144  0.050   0.0145 0.45  
3187: 38 23 15  0   37 24 14  0             306568.7367   0.0144  0.050   0.0145 0.45  
3188: 37 24 13  0   36 25 12  0             306671.9865  -0.0080  0.050  -0.0101 0.45  
3189: 37 25 13  0   36 25 12  0             306671.9865  -0.0083  0.050  -0.0101 0.05  
3190: 37 24 13  0   36 24 12  0             306671.9865  -0.0119  0.050  -0.0101 0.05  
3191: 37 25 13  0   36 24 12  0             306671.9865  -0.0122  0.050  -0.0101 0.45  
3192: 36 25 11  0   35 25 10  0             306883.3149   0.0689  0.050  -0.0165 0.10  
3193: 36 26 11  0   35 25 10  0             306883.3149  -0.0261  0.050  -0.0165 0.90  
3194: 35 26  9  0   34 27  8  0             307322.9517  -0.0468  0.050               
3195: 31 28  3  0   30 27  4  0             310362.2003   0.0259  0.050               
3196: 31 29  2  0   30 28  3  0             310798.0519  -0.0648  0.050               
3197: 46 17 30  0   45 16 29  0             311409.7735   0.0011  0.050  -0.0093 0.21  
3198: 46 17 30  0   45 17 29  0             311409.7735   0.0011  0.050  -0.0093 0.02  
3199: 46 16 30  0   45 16 29  0             311409.7735   0.0011  0.050  -0.0093 0.02  
3200: 46 16 30  0   45 17 29  0             311409.7735   0.0011  0.050  -0.0093 0.21  
3201: 51 12 40  0   50 11 39  0             311409.7735  -0.0182  0.050  -0.0093 0.25  
3202: 51 12 40  0   50 12 39  0             311409.7735  -0.0182  0.050  -0.0093 0.02  
3203: 51 11 40  0   50 12 39  0             311409.7735  -0.0182  0.050  -0.0093 0.25  
3204: 51 11 40  0   50 11 39  0             311409.7735  -0.0182  0.050  -0.0093 0.02  
3205: 52 10 42  0   51 10 41  0             311410.7939  -0.0416  0.050  -0.0417 0.04  
3206: 52 11 42  0   51 10 41  0             311410.7939  -0.0416  0.050  -0.0417 0.46  
3207: 52 11 42  0   51 11 41  0             311410.7939  -0.0416  0.050  -0.0417 0.04  
3208: 52 10 42  0   51 11 41  0             311410.7939  -0.0416  0.050  -0.0417 0.46  
3209: 53  9 44  0   52 10 43  0             311412.0491   0.0981  0.050  -0.0346 0.26  
3210: 53 10 44  0   52 10 43  0             311412.0491   0.0981  0.050  -0.0346 0.02  
3211: 53 10 44  0   52  9 43  0             311412.0491   0.0981  0.050  -0.0346 0.26  
3212: 53  9 44  0   52  9 43  0             311412.0491   0.0981  0.050  -0.0346 0.02  
3213: 45 18 28  0   44 18 27  0             311412.0491  -0.2040  0.050  -0.0346 0.02  
3214: 45 18 28  0   44 17 27  0             311412.0491  -0.2040  0.050  -0.0346 0.20  
3215: 45 17 28  0   44 17 27  0             311412.0491  -0.2040  0.050  -0.0346 0.02  
3216: 45 17 28  0   44 18 27  0             311412.0491  -0.2040  0.050  -0.0346 0.20  
3217: 54  8 46  0   53  9 45  0             311413.0416  -0.0198  0.050  -0.0198 0.46  
3218: 54  9 46  0   53  8 45  0             311413.0416  -0.0198  0.050  -0.0198 0.46  
3219: 54  9 46  0   53  9 45  0             311413.0416  -0.0198  0.050  -0.0198 0.04  
3220: 54  8 46  0   53  8 45  0             311413.0416  -0.0198  0.050  -0.0198 0.04  
3221: 55  8 48  0   54  8 47  0             311414.0459  -0.0547  0.050  -0.0548 0.04  
3222: 55  7 48  0   54  7 47  0             311414.0459  -0.0547  0.050  -0.0548 0.04  
3223: 55  7 48  0   54  8 47  0             311414.0459  -0.0547  0.050  -0.0548 0.46  
3224: 55  8 48  0   54  7 47  0             311414.0459  -0.0547  0.050  -0.0548 0.46  
3225: 62  0 62  0   61  1 61  0             311414.8684   0.0019  0.050  -0.0628 0.25  
3226: 62  0 62  0   61  0 61  0             311414.8684   0.0019  0.050  -0.0628 0.02  
3227: 62  1 62  0   61  1 61  0             311414.8684   0.0019  0.050  -0.0628 0.02  
3228: 62  1 62  0   61  0 61  0             311414.8684   0.0019  0.050  -0.0628 0.25  
3229: 56  7 50  0   55  7 49  0             311414.8684  -0.1404  0.050  -0.0628 0.02  
3230: 56  6 50  0   55  6 49  0             311414.8684  -0.1404  0.050  -0.0628 0.02  
3231: 56  6 50  0   55  7 49  0             311414.8684  -0.1404  0.050  -0.0628 0.21  
3232: 56  7 50  0   55  6 49  0             311414.8684  -0.1404  0.050  -0.0628 0.21  
3233: 58  5 54  0   57  4 53  0             311416.3156   0.0970  0.050  -0.0279 0.12  
3234: 58  5 54  0   57  5 53  0             311416.3156   0.0970  0.050  -0.0279 0.01  
3235: 58  4 54  0   57  5 53  0             311416.3156   0.0970  0.050  -0.0279 0.12  
3236: 58  4 54  0   57  4 53  0             311416.3156   0.0970  0.050  -0.0279 0.01  
3237: 60  3 58  0   59  2 57  0             311416.3156   0.0229  0.050  -0.0279 0.13  
3238: 60  3 58  0   59  3 57  0             311416.3156   0.0229  0.050  -0.0279 0.01  
3239: 60  2 58  0   59  3 57  0             311416.3156   0.0229  0.050  -0.0279 0.13  
3240: 60  2 58  0   59  2 57  0             311416.3156   0.0229  0.050  -0.0279 0.01  
3241: 59  3 56  0   58  4 55  0             311416.3156  -0.1052  0.050  -0.0279 0.13  
3242: 59  4 56  0   58  4 55  0             311416.3156  -0.1052  0.050  -0.0279 0.01  
3243: 59  4 56  0   58  3 55  0             311416.3156  -0.1052  0.050  -0.0279 0.13  
3244: 59  3 56  0   58  3 55  0             311416.3156  -0.1052  0.050  -0.0279 0.01  
3245: 44 18 26  0   43 19 25  0             311416.3156  -0.1799  0.050  -0.0279 0.08  
3246: 44 19 26  0   43 19 25  0             311416.3156  -0.1799  0.050  -0.0279 0.01  
3247: 44 19 26  0   43 18 25  0             311416.3156  -0.1799  0.050  -0.0279 0.08  
3248: 44 18 26  0   43 18 25  0             311416.3156  -0.1799  0.050  -0.0279 0.01  
3249: 43 20 24  0   42 19 23  0             311423.3092  -0.0282  0.050  -0.0283 0.46  
3250: 43 20 24  0   42 20 23  0             311423.3092  -0.0282  0.050  -0.0283 0.04  
3251: 43 19 24  0   42 20 23  0             311423.3092  -0.0282  0.050  -0.0283 0.46  
3252: 43 19 24  0   42 19 23  0             311423.3092  -0.0282  0.050  -0.0283 0.04  
3253: 42 21 22  0   41 21 21  0             311434.1009  -0.0331  0.050  -0.0332 0.04  
3254: 42 20 22  0   41 20 21  0             311434.1009  -0.0331  0.050  -0.0332 0.04  
3255: 42 20 22  0   41 21 21  0             311434.1009  -0.0331  0.050  -0.0332 0.46  
3256: 42 21 22  0   41 20 21  0             311434.1009  -0.0331  0.050  -0.0332 0.46  
3257: 41 22 20  0   40 21 19  0             311451.2197   0.0332  0.050   0.0333 0.46  
3258: 41 21 20  0   40 22 19  0             311451.2197   0.0332  0.050   0.0333 0.46  
3259: 41 21 20  0   40 21 19  0             311451.2197   0.0332  0.050   0.0333 0.04  
3260: 41 22 20  0   40 22 19  0             311451.2197   0.0332  0.050   0.0333 0.04  
3261: 40 23 18  0   39 22 17  0             311478.6599   0.0307  0.050   0.0307 0.46  
3262: 40 23 18  0   39 23 17  0             311478.6599   0.0307  0.050   0.0307 0.04  
3263: 40 22 18  0   39 23 17  0             311478.6599   0.0307  0.050   0.0307 0.46  
3264: 40 22 18  0   39 22 17  0             311478.6599   0.0307  0.050   0.0307 0.04  
3265: 39 23 16  0   38 23 15  0             311524.3290  -0.0896  0.050  -0.0896 0.05  
3266: 39 24 16  0   38 24 15  0             311524.3290  -0.0896  0.050  -0.0896 0.05  
3267: 39 23 16  0   38 24 15  0             311524.3290  -0.0896  0.050  -0.0896 0.45  
3268: 39 24 16  0   38 23 15  0             311524.3290  -0.0896  0.050  -0.0896 0.45  
3269: 38 25 14  0   37 25 13  0             311605.2109  -0.0592  0.050  -0.0594 0.05  
3270: 38 24 14  0   37 25 13  0             311605.2109  -0.0592  0.050  -0.0594 0.45  
3271: 38 24 14  0   37 24 13  0             311605.2109  -0.0595  0.050  -0.0594 0.05  
3272: 38 25 14  0   37 24 13  0             311605.2109  -0.0595  0.050  -0.0594 0.45  
3273: 37 25 12  0   36 26 11  0             311760.8439   0.0643  0.050   0.0131 0.45  
3274: 37 26 12  0   36 26 11  0             311760.8439   0.0568  0.050   0.0131 0.05  
3275: 37 25 12  0   36 25 11  0             311760.8439  -0.0306  0.050   0.0131 0.05  
3276: 37 26 12  0   36 25 11  0             311760.8439  -0.0382  0.050   0.0131 0.45  
3277: 31 30  2  0   30 29  1  0             312019.8302  -0.0093  0.050               
3278: 31 30  1  0   30 29  2  0             312027.3523  -0.0538  0.050               
3279: 36 26 10  0   35 27  9  0             312095.2557   0.0662  0.050               
3280: 36 27 10  0   35 26  9  0             312114.6098  -0.0485  0.050               
3281: 49 15 35  0   48 15 34  0             316387.4998   0.1496  0.050  -0.0347 0.01  
3282: 49 15 35  0   48 14 34  0             316387.4998   0.1496  0.050  -0.0347 0.15  
3283: 49 14 35  0   48 15 34  0             316387.4998   0.1496  0.050  -0.0347 0.15  
3284: 49 14 35  0   48 14 34  0             316387.4998   0.1496  0.050  -0.0347 0.01  
3285: 48 16 33  0   47 15 32  0             316387.4998  -0.0059  0.050  -0.0347 0.15  
3286: 48 15 33  0   47 15 32  0             316387.4998  -0.0059  0.050  -0.0347 0.01  
3287: 48 15 33  0   47 16 32  0             316387.4998  -0.0059  0.050  -0.0347 0.15  
3288: 48 16 33  0   47 16 32  0             316387.4998  -0.0059  0.050  -0.0347 0.01  
3289: 50 14 37  0   49 14 36  0             316387.4998  -0.2410  0.050  -0.0347 0.01  
3290: 50 14 37  0   49 13 36  0             316387.4998  -0.2410  0.050  -0.0347 0.16  
3291: 50 13 37  0   49 13 36  0             316387.4998  -0.2410  0.050  -0.0347 0.01  
3292: 50 13 37  0   49 14 36  0             316387.4998  -0.2410  0.050  -0.0347 0.16  
3293: 47 16 31  0   46 17 30  0             316388.4420   0.0044  0.050  -0.0327 0.22  
3294: 47 17 31  0   46 16 30  0             316388.4420   0.0044  0.050  -0.0327 0.22  
3295: 47 17 31  0   46 17 30  0             316388.4420   0.0044  0.050  -0.0327 0.02  
3296: 47 16 31  0   46 16 30  0             316388.4420   0.0044  0.050  -0.0327 0.02  
3297: 51 13 39  0   50 13 38  0             316388.4420  -0.0656  0.050  -0.0327 0.02  
3298: 51 12 39  0   50 12 38  0             316388.4420  -0.0656  0.050  -0.0327 0.02  
3299: 51 12 39  0   50 13 38  0             316388.4420  -0.0656  0.050  -0.0327 0.24  
3300: 51 13 39  0   50 12 38  0             316388.4420  -0.0656  0.050  -0.0327 0.24  
3301: 52 11 41  0   51 11 40  0             316389.4550  -0.0647  0.050  -0.0648 0.04  
3302: 52 12 41  0   51 11 40  0             316389.4550  -0.0647  0.050  -0.0648 0.46  
3303: 52 11 41  0   51 12 40  0             316389.4550  -0.0647  0.050  -0.0648 0.46  
3304: 52 12 41  0   51 12 40  0             316389.4550  -0.0647  0.050  -0.0648 0.04  
3305: 46 18 29  0   45 18 28  0             316390.5267   0.0587  0.050  -0.0543 0.02  
3306: 46 17 29  0   45 18 28  0             316390.5267   0.0587  0.050  -0.0543 0.21  
3307: 46 18 29  0   45 17 28  0             316390.5267   0.0587  0.050  -0.0543 0.21  
3308: 46 17 29  0   45 17 28  0             316390.5267   0.0587  0.050  -0.0543 0.02  
3309: 53 10 43  0   52 10 42  0             316390.5267  -0.1462  0.050  -0.0543 0.02  
3310: 53 11 43  0   52 10 42  0             316390.5267  -0.1462  0.050  -0.0543 0.25  
3311: 53 10 43  0   52 11 42  0             316390.5267  -0.1462  0.050  -0.0543 0.25  
3312: 53 11 43  0   52 11 42  0             316390.5267  -0.1462  0.050  -0.0543 0.02  
3313: 54 10 45  0   53  9 44  0             316391.8372  -0.0438  0.050  -0.0439 0.46  
3314: 54  9 45  0   53 10 44  0             316391.8372  -0.0438  0.050  -0.0439 0.46  
3315: 54  9 45  0   53  9 44  0             316391.8372  -0.0438  0.050  -0.0439 0.04  
3316: 54 10 45  0   53 10 44  0             316391.8372  -0.0438  0.050  -0.0439 0.04  
3317: 55  8 47  0   54  9 46  0             316392.9954  -0.0752  0.050  -0.0752 0.46  
3318: 55  9 47  0   54  8 46  0             316392.9954  -0.0752  0.050  -0.0752 0.46  
3319: 55  8 47  0   54  8 46  0             316392.9954  -0.0752  0.050  -0.0752 0.04  
3320: 55  9 47  0   54  9 46  0             316392.9954  -0.0752  0.050  -0.0752 0.04  
3321: 45 19 27  0   44 19 26  0             316394.1023   0.0345  0.050  -0.0289 0.02  
3322: 45 19 27  0   44 18 26  0             316394.1023   0.0345  0.050  -0.0289 0.19  
3323: 45 18 27  0   44 18 26  0             316394.1023   0.0345  0.050  -0.0289 0.02  
3324: 45 18 27  0   44 19 26  0             316394.1023   0.0345  0.050  -0.0289 0.19  
3325: 56  8 49  0   55  8 48  0             316394.1023  -0.0747  0.050  -0.0289 0.02  
3326: 56  8 49  0   55  7 48  0             316394.1023  -0.0747  0.050  -0.0289 0.27  
3327: 56  7 49  0   55  8 48  0             316394.1023  -0.0747  0.050  -0.0289 0.27  
3328: 56  7 49  0   55  7 48  0             316394.1023  -0.0747  0.050  -0.0289 0.02  
3329: 57  7 51  0   56  7 50  0             316395.1000  -0.0420  0.050  -0.0497 0.02  
3330: 57  7 51  0   56  6 50  0             316395.1000  -0.0420  0.050  -0.0497 0.21  
3331: 57  6 51  0   56  7 50  0             316395.1000  -0.0420  0.050  -0.0497 0.21  
3332: 57  6 51  0   56  6 50  0             316395.1000  -0.0420  0.050  -0.0497 0.02  
3333: 63  1 63  0   62  1 62  0             316395.1000  -0.0560  0.050  -0.0497 0.02  
3334: 63  0 63  0   62  1 62  0             316395.1000  -0.0560  0.050  -0.0497 0.25  
3335: 63  1 63  0   62  0 62  0             316395.1000  -0.0560  0.050  -0.0497 0.25  
3336: 63  0 63  0   62  0 62  0             316395.1000  -0.0560  0.050  -0.0497 0.02  
3337: 59  4 55  0   58  5 54  0             316396.5207   0.0834  0.050  -0.0370 0.15  
3338: 59  4 55  0   58  4 54  0             316396.5207   0.0834  0.050  -0.0370 0.01  
3339: 59  5 55  0   58  4 54  0             316396.5207   0.0834  0.050  -0.0370 0.15  
3340: 59  5 55  0   58  5 54  0             316396.5207   0.0834  0.050  -0.0370 0.01  
3341: 61  3 59  0   60  3 58  0             316396.5207  -0.0421  0.050  -0.0370 0.01  
3342: 61  3 59  0   60  2 58  0             316396.5207  -0.0421  0.050  -0.0370 0.16  
3343: 61  2 59  0   60  2 58  0             316396.5207  -0.0421  0.050  -0.0370 0.01  
3344: 61  2 59  0   60  3 58  0             316396.5207  -0.0421  0.050  -0.0370 0.16  
3345: 60  4 57  0   59  3 56  0             316396.5207  -0.1487  0.050  -0.0370 0.15  
3346: 60  3 57  0   59  4 56  0             316396.5207  -0.1487  0.050  -0.0370 0.15  
3347: 60  4 57  0   59  4 56  0             316396.5207  -0.1487  0.050  -0.0370 0.01  
3348: 60  3 57  0   59  3 56  0             316396.5207  -0.1487  0.050  -0.0370 0.01  
3349: 42 22 21  0   41 21 20  0             316423.8333  -0.0014  0.050  -0.0015 0.46  
3350: 42 22 21  0   41 22 20  0             316423.8333  -0.0014  0.050  -0.0015 0.04  
3351: 42 21 21  0   41 22 20  0             316423.8333  -0.0014  0.050  -0.0015 0.46  
3352: 42 21 21  0   41 21 20  0             316423.8333  -0.0014  0.050  -0.0015 0.04  
3353: 41 22 19  0   40 22 18  0             316446.9503  -0.0283  0.050  -0.0283 0.04  
3354: 41 23 19  0   40 23 18  0             316446.9503  -0.0283  0.050  -0.0283 0.04  
3355: 41 23 19  0   40 22 18  0             316446.9503  -0.0283  0.050  -0.0283 0.46  
3356: 41 22 19  0   40 23 18  0             316446.9503  -0.0283  0.050  -0.0283 0.46  
3357: 40 24 17  0   39 24 16  0             316484.7199  -0.0334  0.050  -0.0334 0.04  
3358: 40 23 17  0   39 24 16  0             316484.7199  -0.0334  0.050  -0.0334 0.46  
3359: 40 23 17  0   39 23 16  0             316484.7199  -0.0334  0.050  -0.0334 0.04  
3360: 40 24 17  0   39 23 16  0             316484.7199  -0.0334  0.050  -0.0334 0.46  
3361: 39 25 15  0   38 25 14  0             316549.3057  -0.0362  0.050  -0.0363 0.05  
3362: 39 24 15  0   38 25 14  0             316549.3057  -0.0362  0.050  -0.0363 0.45  
3363: 39 25 15  0   38 24 14  0             316549.3057  -0.0362  0.050  -0.0363 0.45  
3364: 39 24 15  0   38 24 14  0             316549.3057  -0.0362  0.050  -0.0363 0.05  
3365: 38 25 13  0   37 26 12  0             316667.7875  -0.0432  0.050  -0.0473 0.45  
3366: 38 26 13  0   37 26 12  0             316667.7875  -0.0438  0.050  -0.0473 0.05  
3367: 38 25 13  0   37 25 12  0             316667.7875  -0.0507  0.050  -0.0473 0.05  
3368: 38 26 13  0   37 25 12  0             316667.7875  -0.0513  0.050  -0.0473 0.45  
3369: 37 26 11  0   36 27 10  0             316909.3398   0.0817  0.050   0.0640 0.90  
3370: 37 27 11  0   36 27 10  0             316909.3398  -0.0915  0.050   0.0640 0.10  
3371: 36 27  9  0   35 28  8  0             317392.3081  -0.0700  0.050               
3372: 32 29  4  0   31 28  3  0             318690.9007  -0.0789  0.050               
3373: 32 29  3  0   31 28  4  0             320223.3006  -0.0231  0.050               
3374: 28 20  8  0   27 19  9  0             320367.1475   0.0535  0.050               
3375: 32 30  3  0   31 29  2  0             320776.4397  -0.0362  0.050               
3376: 32 30  2  0   31 29  3  0             320895.6043  -0.0118  0.050               
3377: 49 16 34  0   48 16 33  0             321366.5013   0.0736  0.050   0.0335 0.02  
3378: 49 15 34  0   48 16 33  0             321366.5013   0.0736  0.050   0.0335 0.23  
3379: 49 16 34  0   48 15 33  0             321366.5013   0.0736  0.050   0.0335 0.23  
3380: 49 15 34  0   48 15 33  0             321366.5013   0.0736  0.050   0.0335 0.02  
3381: 50 14 36  0   49 14 35  0             321366.5013  -0.0056  0.050   0.0335 0.02  
3382: 50 15 36  0   49 14 35  0             321366.5013  -0.0056  0.050   0.0335 0.23  
3383: 50 14 36  0   49 15 35  0             321366.5013  -0.0056  0.050   0.0335 0.23  
3384: 50 15 36  0   49 15 35  0             321366.5013  -0.0056  0.050   0.0335 0.02  
3385: 48 17 32  0   47 16 31  0             321366.9983  -0.0562  0.050  -0.0718 0.22  
3386: 48 17 32  0   47 17 31  0             321366.9983  -0.0562  0.050  -0.0718 0.02  
3387: 48 16 32  0   47 17 31  0             321366.9983  -0.0562  0.050  -0.0718 0.22  
3388: 48 16 32  0   47 16 31  0             321366.9983  -0.0562  0.050  -0.0718 0.02  
3389: 51 14 38  0   50 13 37  0             321366.9983  -0.0860  0.050  -0.0718 0.24  
3390: 51 14 38  0   50 14 37  0             321366.9983  -0.0860  0.050  -0.0718 0.02  
3391: 51 13 38  0   50 13 37  0             321366.9983  -0.0860  0.050  -0.0718 0.02  
3392: 51 13 38  0   50 14 37  0             321366.9983  -0.0860  0.050  -0.0718 0.24  
3393: 52 13 40  0   51 12 39  0             321367.9445  -0.0589  0.050  -0.0590 0.46  
3394: 52 13 40  0   51 13 39  0             321367.9445  -0.0589  0.050  -0.0590 0.04  
3395: 52 12 40  0   51 13 39  0             321367.9445  -0.0589  0.050  -0.0590 0.46  
3396: 52 12 40  0   51 12 39  0             321367.9445  -0.0589  0.050  -0.0590 0.04  
3397: 47 18 30  0   46 18 29  0             321368.9773   0.3023  0.050   0.0486 0.02  
3398: 47 18 30  0   46 17 29  0             321368.9773   0.3023  0.050   0.0486 0.21  
3399: 47 17 30  0   46 17 29  0             321368.9773   0.3023  0.050   0.0486 0.02  
3400: 47 17 30  0   46 18 29  0             321368.9773   0.3023  0.050   0.0486 0.21  
3401: 53 11 42  0   52 11 41  0             321368.9773  -0.1651  0.050   0.0486 0.02  
3402: 53 12 42  0   52 11 41  0             321368.9773  -0.1651  0.050   0.0486 0.25  
3403: 53 12 42  0   52 12 41  0             321368.9773  -0.1651  0.050   0.0486 0.02  
3404: 53 11 42  0   52 12 41  0             321368.9773  -0.1651  0.050   0.0486 0.25  
3405: 54 11 44  0   53 11 43  0             321370.3530  -0.0497  0.050  -0.0498 0.04  
3406: 54 11 44  0   53 10 43  0             321370.3530  -0.0497  0.050  -0.0498 0.46  
3407: 54 10 44  0   53 10 43  0             321370.3530  -0.0497  0.050  -0.0498 0.04  
3408: 54 10 44  0   53 11 43  0             321370.3530  -0.0497  0.050  -0.0498 0.46  
3409: 55  9 46  0   54  9 45  0             321371.6663  -0.0359  0.050  -0.0354 0.02  
3410: 55 10 46  0   54  9 45  0             321371.6663  -0.0359  0.050  -0.0354 0.26  
3411: 55  9 46  0   54 10 45  0             321371.6663  -0.0359  0.050  -0.0354 0.26  
3412: 55 10 46  0   54 10 45  0             321371.6663  -0.0359  0.050  -0.0354 0.02  
3413: 46 19 28  0   45 19 27  0             321371.6663  -0.0346  0.050  -0.0354 0.02  
3414: 46 18 28  0   45 18 27  0             321371.6663  -0.0346  0.050  -0.0354 0.02  
3415: 46 19 28  0   45 18 27  0             321371.6663  -0.0346  0.050  -0.0354 0.20  
3416: 46 18 28  0   45 19 27  0             321371.6663  -0.0346  0.050  -0.0354 0.20  
3417: 56  8 48  0   55  8 47  0             321372.9691  -0.0008  0.050  -0.0008 0.04  
3418: 56  9 48  0   55  9 47  0             321372.9691  -0.0008  0.050  -0.0008 0.04  
3419: 56  9 48  0   55  8 47  0             321372.9691  -0.0008  0.050  -0.0008 0.46  
3420: 56  8 48  0   55  9 47  0             321372.9691  -0.0008  0.050  -0.0008 0.46  
3421: 57  8 50  0   56  7 49  0             321374.1048  -0.0381  0.050  -0.0382 0.46  
3422: 57  7 50  0   56  7 49  0             321374.1048  -0.0381  0.050  -0.0382 0.04  
3423: 57  8 50  0   56  8 49  0             321374.1048  -0.0381  0.050  -0.0382 0.04  
3424: 57  7 50  0   56  8 49  0             321374.1048  -0.0381  0.050  -0.0382 0.46  
3425: 58  7 52  0   57  6 51  0             321375.2104   0.0458  0.050  -0.0464 0.21  
3426: 58  7 52  0   57  7 51  0             321375.2104   0.0458  0.050  -0.0464 0.02  
3427: 58  6 52  0   57  6 51  0             321375.2104   0.0458  0.050  -0.0464 0.02  
3428: 58  6 52  0   57  7 51  0             321375.2104   0.0458  0.050  -0.0464 0.21  
3429: 64  0 64  0   63  0 63  0             321375.2104  -0.1239  0.050  -0.0464 0.02  
3430: 64  1 64  0   63  0 63  0             321375.2104  -0.1239  0.050  -0.0464 0.25  
3431: 64  1 64  0   63  1 63  0             321375.2104  -0.1239  0.050  -0.0464 0.02  
3432: 64  0 64  0   63  1 63  0             321375.2104  -0.1239  0.050  -0.0464 0.25  
3433: 63  2 62  0   62  1 61  0             321376.6372   0.3917  0.050   0.0380 0.10  
3434: 63  1 62  0   62  1 61  0             321376.6372   0.3917  0.050   0.0380 0.01  
3435: 63  1 62  0   62  2 61  0             321376.6372   0.3917  0.050   0.0380 0.10  
3436: 63  2 62  0   62  2 61  0             321376.6372   0.3917  0.050   0.0380 0.01  
3437: 60  5 56  0   59  5 55  0             321376.6372   0.0922  0.050   0.0380 0.01  
3438: 60  4 56  0   59  5 55  0             321376.6372   0.0922  0.050   0.0380 0.10  
3439: 60  5 56  0   59  4 55  0             321376.6372   0.0922  0.050   0.0380 0.10  
3440: 60  4 56  0   59  4 55  0             321376.6372   0.0922  0.050   0.0380 0.01  
3441: 62  3 60  0   61  2 59  0             321376.6372  -0.0846  0.050   0.0380 0.10  
3442: 62  2 60  0   61  2 59  0             321376.6372  -0.0846  0.050   0.0380 0.01  
3443: 62  3 60  0   61  3 59  0             321376.6372  -0.0846  0.050   0.0380 0.01  
3444: 62  2 60  0   61  3 59  0             321376.6372  -0.0846  0.050   0.0380 0.10  
3445: 45 20 26  0   44 19 25  0             321376.6372  -0.1095  0.050   0.0380 0.06  
3446: 45 20 26  0   44 20 25  0             321376.6372  -0.1095  0.050   0.0380 0.01  
3447: 45 19 26  0   44 19 25  0             321376.6372  -0.1095  0.050   0.0380 0.01  
3448: 45 19 26  0   44 20 25  0             321376.6372  -0.1095  0.050   0.0380 0.06  
3449: 61  4 58  0   60  3 57  0             321376.6372  -0.1696  0.050   0.0380 0.10  
3450: 61  4 58  0   60  4 57  0             321376.6372  -0.1696  0.050   0.0380 0.01  
3451: 61  3 58  0   60  3 57  0             321376.6372  -0.1696  0.050   0.0380 0.01  
3452: 61  3 58  0   60  4 57  0             321376.6372  -0.1696  0.050   0.0380 0.10  
3453: 44 20 24  0   43 21 23  0             321384.6991  -0.0657  0.050  -0.0658 0.46  
3454: 44 21 24  0   43 21 23  0             321384.6991  -0.0657  0.050  -0.0658 0.04  
3455: 44 21 24  0   43 20 23  0             321384.6991  -0.0657  0.050  -0.0658 0.46  
3456: 44 20 24  0   43 20 23  0             321384.6991  -0.0657  0.050  -0.0658 0.04  
3457: 43 22 22  0   42 22 21  0             321397.2391  -0.0592  0.050  -0.0592 0.04  
3458: 43 21 22  0   42 21 21  0             321397.2391  -0.0592  0.050  -0.0592 0.04  
3459: 43 22 22  0   42 21 21  0             321397.2391  -0.0592  0.050  -0.0592 0.46  
3460: 43 21 22  0   42 22 21  0             321397.2391  -0.0592  0.050  -0.0592 0.46  
3461: 42 23 20  0   41 22 19  0             321416.9976   0.0276  0.050   0.0276 0.46  
3462: 42 23 20  0   41 23 19  0             321416.9976   0.0276  0.050   0.0276 0.04  
3463: 42 22 20  0   41 23 19  0             321416.9976   0.0276  0.050   0.0276 0.46  
3464: 42 22 20  0   41 22 19  0             321416.9976   0.0276  0.050   0.0276 0.04  
3465: 41 23 18  0   40 24 17  0             321448.4618  -0.0351  0.050  -0.0351 0.46  
3466: 41 23 18  0   40 23 17  0             321448.4618  -0.0351  0.050  -0.0351 0.04  
3467: 41 24 18  0   40 24 17  0             321448.4618  -0.0351  0.050  -0.0351 0.04  
3468: 41 24 18  0   40 23 17  0             321448.4618  -0.0351  0.050  -0.0351 0.46  
3469: 40 24 16  0   39 24 15  0             321500.9918   0.0233  0.050   0.0234 0.05  
3470: 40 25 16  0   39 25 15  0             321500.9918   0.0233  0.050   0.0234 0.05  
3471: 40 24 16  0   39 25 15  0             321500.9918   0.0233  0.050   0.0234 0.45  
3472: 40 25 16  0   39 24 15  0             321500.9918   0.0233  0.050   0.0234 0.45  
3473: 39 25 14  0   38 26 13  0             321593.4354  -0.0899  0.050  -0.0902 0.45  
3474: 39 26 14  0   38 26 13  0             321593.4354  -0.0900  0.050  -0.0902 0.05  
3475: 39 26 14  0   38 25 13  0             321593.4354  -0.0905  0.050  -0.0902 0.45  
3476: 39 25 14  0   38 25 13  0             321593.4354  -0.0905  0.050  -0.0902 0.05  
3477: 38 26 12  0   37 27 11  0             321771.8569   0.1504  0.050   0.0567 0.45  
3478: 38 27 12  0   37 27 11  0             321771.8569   0.1361  0.050   0.0567 0.05  
3479: 38 26 12  0   37 26 11  0             321771.8569  -0.0228  0.050   0.0567 0.05  
3480: 38 27 12  0   37 26 11  0             321771.8569  -0.0371  0.050   0.0567 0.45  
3481: 27 16 11  0   26 15 12  0             326032.0821   0.0270  0.050   0.0270 0.50  
3482: 27 17 11  0   26 14 12  0             326032.0821   0.0269  0.050   0.0270 0.50  
3483: 50 15 35  0   49 16 34  0             326345.4618   0.1912  0.050  -0.0232 0.15  
3484: 50 15 35  0   49 15 34  0             326345.4618   0.1912  0.050  -0.0232 0.01  
3485: 50 16 35  0   49 16 34  0             326345.4618   0.1912  0.050  -0.0232 0.01  
3486: 50 16 35  0   49 15 34  0             326345.4618   0.1912  0.050  -0.0232 0.15  
3487: 51 15 37  0   50 15 36  0             326345.4618  -0.1102  0.050  -0.0232 0.01  
3488: 51 14 37  0   50 14 36  0             326345.4618  -0.1102  0.050  -0.0232 0.01  
3489: 51 14 37  0   50 15 36  0             326345.4618  -0.1102  0.050  -0.0232 0.16  
3490: 51 15 37  0   50 14 36  0             326345.4618  -0.1102  0.050  -0.0232 0.16  
3491: 49 16 33  0   48 16 32  0             326345.4618  -0.1514  0.050  -0.0232 0.01  
3492: 49 17 33  0   48 17 32  0             326345.4618  -0.1514  0.050  -0.0232 0.01  
3493: 49 17 33  0   48 16 32  0             326345.4618  -0.1514  0.050  -0.0232 0.15  
3494: 49 16 33  0   48 17 32  0             326345.4618  -0.1514  0.050  -0.0232 0.15  
3495: 53 13 41  0   52 13 40  0             326347.2975  -0.0972  0.050  -0.0972 0.04  
3496: 53 12 41  0   52 12 40  0             326347.2975  -0.0972  0.050  -0.0972 0.04  
3497: 53 12 41  0   52 13 40  0             326347.2975  -0.0972  0.050  -0.0972 0.46  
3498: 53 13 41  0   52 12 40  0             326347.2975  -0.0972  0.050  -0.0972 0.46  
3499: 54 11 43  0   53 12 42  0             326348.5681  -0.0893  0.050  -0.0893 0.46  
3500: 54 12 43  0   53 12 42  0             326348.5681  -0.0893  0.050  -0.0893 0.04  
3501: 54 12 43  0   53 11 42  0             326348.5681  -0.0893  0.050  -0.0893 0.46  
3502: 54 11 43  0   53 11 42  0             326348.5681  -0.0893  0.050  -0.0893 0.04  
3503: 47 19 29  0   46 19 28  0             326349.3374  -0.0298  0.050  -0.0299 0.04  
3504: 47 18 29  0   46 19 28  0             326349.3374  -0.0298  0.050  -0.0299 0.46  
3505: 47 18 29  0   46 18 28  0             326349.3374  -0.0298  0.050  -0.0299 0.04  
3506: 47 19 29  0   46 18 28  0             326349.3374  -0.0298  0.050  -0.0299 0.46  
3507: 56  9 47  0   55 10 46  0             326351.3315  -0.0809  0.050  -0.0809 0.46  
3508: 56  9 47  0   55  9 46  0             326351.3315  -0.0809  0.050  -0.0809 0.04  
3509: 56 10 47  0   55 10 46  0             326351.3315  -0.0809  0.050  -0.0809 0.04  
3510: 56 10 47  0   55  9 46  0             326351.3315  -0.0809  0.050  -0.0809 0.46  
3511: 64  2 63  0   63  2 62  0             326356.6664   0.3613  0.050   0.0583 0.01  
3512: 64  1 63  0   63  2 62  0             326356.6664   0.3613  0.050   0.0583 0.12  
3513: 64  1 63  0   63  1 62  0             326356.6664   0.3613  0.050   0.0583 0.01  
3514: 64  2 63  0   63  1 62  0             326356.6664   0.3613  0.050   0.0583 0.12  
3515: 61  5 57  0   60  4 56  0             326356.6664   0.1266  0.050   0.0583 0.11  
3516: 61  5 57  0   60  5 56  0             326356.6664   0.1266  0.050   0.0583 0.01  
3517: 61  4 57  0   60  5 56  0             326356.6664   0.1266  0.050   0.0583 0.11  
3518: 61  4 57  0   60  4 56  0             326356.6664   0.1266  0.050   0.0583 0.01  
3519: 63  3 61  0   62  3 60  0             326356.6664  -0.1015  0.050   0.0583 0.01  
3520: 63  2 61  0   62  3 60  0             326356.6664  -0.1015  0.050   0.0583 0.12  
3521: 63  2 61  0   62  2 60  0             326356.6664  -0.1015  0.050   0.0583 0.01  
3522: 63  3 61  0   62  2 60  0             326356.6664  -0.1015  0.050   0.0583 0.12  
3523: 62  3 59  0   61  4 58  0             326356.6664  -0.1650  0.050   0.0583 0.11  
3524: 62  4 59  0   61  4 58  0             326356.6664  -0.1650  0.050   0.0583 0.01  
3525: 62  3 59  0   61  3 58  0             326356.6664  -0.1650  0.050   0.0583 0.01  
3526: 62  4 59  0   61  3 58  0             326356.6664  -0.1650  0.050   0.0583 0.11  
3527: 45 21 25  0   44 21 24  0             326360.5785  -0.0097  0.050  -0.0097 0.04  
3528: 45 20 25  0   44 21 24  0             326360.5785  -0.0097  0.050  -0.0097 0.46  
3529: 45 20 25  0   44 20 24  0             326360.5785  -0.0097  0.050  -0.0097 0.04  
3530: 45 21 25  0   44 20 24  0             326360.5785  -0.0097  0.050  -0.0097 0.46  
3531: 44 21 23  0   43 22 22  0             326371.3487  -0.0447  0.050  -0.0448 0.46  
3532: 44 21 23  0   43 21 22  0             326371.3487  -0.0447  0.050  -0.0448 0.04  
3533: 44 22 23  0   43 22 22  0             326371.3487  -0.0447  0.050  -0.0448 0.04  
3534: 44 22 23  0   43 21 22  0             326371.3487  -0.0447  0.050  -0.0448 0.46  
3535: 43 23 21  0   42 23 20  0             326388.1629  -0.0574  0.050  -0.0574 0.04  
3536: 43 22 21  0   42 22 20  0             326388.1629  -0.0574  0.050  -0.0574 0.04  
3537: 43 22 21  0   42 23 20  0             326388.1629  -0.0574  0.050  -0.0574 0.46  
3538: 43 23 21  0   42 22 20  0             326388.1629  -0.0574  0.050  -0.0574 0.46  
3539: 42 23 19  0   41 23 18  0             326414.7486  -0.0421  0.050  -0.0421 0.04  
3540: 42 23 19  0   41 24 18  0             326414.7486  -0.0421  0.050  -0.0421 0.46  
3541: 42 24 19  0   41 23 18  0             326414.7486  -0.0421  0.050  -0.0421 0.46  
3542: 42 24 19  0   41 24 18  0             326414.7486  -0.0421  0.050  -0.0421 0.04  
3543: 41 25 17  0   40 24 16  0             326458.0372   0.0132  0.050   0.0132 0.45  
3544: 41 25 17  0   40 25 16  0             326458.0372   0.0132  0.050   0.0132 0.05  
3545: 41 24 17  0   40 24 16  0             326458.0372   0.0132  0.050   0.0132 0.05  
3546: 41 24 17  0   40 25 16  0             326458.0372   0.0132  0.050   0.0132 0.45  
3547: 40 25 15  0   39 26 14  0             326531.9156   0.0889  0.050   0.0889 0.45  
3548: 40 26 15  0   39 26 14  0             326531.9156   0.0889  0.050   0.0889 0.05  
3549: 40 26 15  0   39 25 14  0             326531.9156   0.0888  0.050   0.0889 0.45  
3550: 40 25 15  0   39 25 14  0             326531.9156   0.0888  0.050   0.0889 0.05  
3551: 39 26 13  0   38 27 12  0             326667.2057  -0.0197  0.050  -0.0274 0.45  
3552: 39 27 13  0   38 27 12  0             326667.2057  -0.0208  0.050  -0.0274 0.05  
3553: 39 26 13  0   38 26 12  0             326667.2057  -0.0340  0.050  -0.0274 0.05  
3554: 39 27 13  0   38 26 12  0             326667.2057  -0.0351  0.050  -0.0274 0.45  
3555: 37 29  9  0   36 28  8  0             327834.2184   0.0174  0.050               
3556: 33 30  3  0   32 29  4  0             330149.1589   0.0697  0.050               
3557: 33 31  3  0   32 30  2  0             330918.3665   0.0275  0.050               
3558: 33 31  2  0   32 30  3  0             331000.0521   0.0264  0.050               
3559: 51 15 36  0   50 15 35  0             331324.1039   0.0750  0.050   0.0375 0.02  
3560: 51 16 36  0   50 15 35  0             331324.1039   0.0750  0.050   0.0375 0.23  
3561: 51 16 36  0   50 16 35  0             331324.1039   0.0750  0.050   0.0375 0.02  
3562: 51 15 36  0   50 16 35  0             331324.1039   0.0750  0.050   0.0375 0.23  
3563: 50 17 34  0   49 17 33  0             331324.1039  -0.0011  0.050   0.0375 0.02  
3564: 50 17 34  0   49 16 33  0             331324.1039  -0.0011  0.050   0.0375 0.23  
3565: 50 16 34  0   49 17 33  0             331324.1039  -0.0011  0.050   0.0375 0.23  
3566: 50 16 34  0   49 16 33  0             331324.1039  -0.0011  0.050   0.0375 0.02  
3567: 55 11 44  0   54 11 43  0             331328.0874   0.0250  0.050   0.0250 0.04  
3568: 55 12 44  0   54 12 43  0             331328.0874   0.0250  0.050   0.0250 0.04  
3569: 55 12 44  0   54 11 43  0             331328.0874   0.0250  0.050   0.0250 0.46  
3570: 55 11 44  0   54 12 43  0             331328.0874   0.0250  0.050   0.0250 0.46  
3571: 56 10 46  0   55 11 45  0             331329.4657  -0.0655  0.050  -0.0655 0.46  
3572: 56 11 46  0   55 10 45  0             331329.4657  -0.0655  0.050  -0.0655 0.46  
3573: 56 11 46  0   55 11 45  0             331329.4657  -0.0655  0.050  -0.0655 0.04  
3574: 56 10 46  0   55 10 45  0             331329.4657  -0.0655  0.050  -0.0655 0.04  
3575: 47 19 28  0   46 19 27  0             331330.8675   0.1743  0.050  -0.0046 0.02  
3576: 47 19 28  0   46 20 27  0             331330.8675   0.1743  0.050  -0.0046 0.20  
3577: 47 20 28  0   46 19 27  0             331330.8675   0.1743  0.050  -0.0046 0.20  
3578: 47 20 28  0   46 20 27  0             331330.8675   0.1743  0.050  -0.0046 0.02  
3579: 57 10 48  0   56  9 47  0             331330.8675  -0.1423  0.050  -0.0046 0.26  
3580: 57 10 48  0   56 10 47  0             331330.8675  -0.1423  0.050  -0.0046 0.02  
3581: 57  9 48  0   56 10 47  0             331330.8675  -0.1423  0.050  -0.0046 0.26  
3582: 57  9 48  0   56  9 47  0             331330.8675  -0.1423  0.050  -0.0046 0.02  
3583: 59  8 52  0   58  7 51  0             331333.7026  -0.0337  0.050  -0.0338 0.46  
3584: 59  8 52  0   58  8 51  0             331333.7026  -0.0337  0.050  -0.0338 0.04  
3585: 59  7 52  0   58  8 51  0             331333.7026  -0.0337  0.050  -0.0338 0.46  
3586: 59  7 52  0   58  7 51  0             331333.7026  -0.0337  0.050  -0.0338 0.04  
3587: 60  7 54  0   59  6 53  0             331334.9613   0.0914  0.050   0.0914 0.46  
3588: 60  6 54  0   59  7 53  0             331334.9613   0.0914  0.050   0.0914 0.46  
3589: 60  6 54  0   59  6 53  0             331334.9613   0.0914  0.050   0.0914 0.04  
3590: 60  7 54  0   59  7 53  0             331334.9613   0.0914  0.050   0.0914 0.04  
3591: 65  2 64  0   64  2 63  0             331336.5693   0.3194  0.050   0.0277 0.01  
3592: 65  1 64  0   64  1 63  0             331336.5693   0.3194  0.050   0.0277 0.01  
3593: 65  2 64  0   64  1 63  0             331336.5693   0.3194  0.050   0.0277 0.10  
3594: 65  1 64  0   64  2 63  0             331336.5693   0.3194  0.050   0.0277 0.10  
3595: 62  4 58  0   61  5 57  0             331336.5693   0.1493  0.050   0.0277 0.10  
3596: 62  4 58  0   61  4 57  0             331336.5693   0.1493  0.050   0.0277 0.01  
3597: 62  5 58  0   61  4 57  0             331336.5693   0.1493  0.050   0.0277 0.10  
3598: 62  5 58  0   61  5 57  0             331336.5693   0.1493  0.050   0.0277 0.01  
3599: 46 21 26  0   45 21 25  0             331336.5693  -0.0757  0.050   0.0277 0.01  
3600: 46 21 26  0   45 20 25  0             331336.5693  -0.0757  0.050   0.0277 0.06  
3601: 46 20 26  0   45 20 25  0             331336.5693  -0.0757  0.050   0.0277 0.01  
3602: 46 20 26  0   45 21 25  0             331336.5693  -0.0757  0.050   0.0277 0.06  
3603: 64  3 62  0   63  3 61  0             331336.5693  -0.1299  0.050   0.0277 0.01  
3604: 64  3 62  0   63  2 61  0             331336.5693  -0.1299  0.050   0.0277 0.10  
3605: 64  2 62  0   63  2 61  0             331336.5693  -0.1299  0.050   0.0277 0.01  
3606: 64  2 62  0   63  3 61  0             331336.5693  -0.1299  0.050   0.0277 0.10  
3607: 63  4 60  0   62  4 59  0             331336.5693  -0.1719  0.050   0.0277 0.01  
3608: 63  4 60  0   62  3 59  0             331336.5693  -0.1719  0.050   0.0277 0.10  
3609: 63  3 60  0   62  4 59  0             331336.5693  -0.1719  0.050   0.0277 0.10  
3610: 63  3 60  0   62  3 59  0             331336.5693  -0.1719  0.050   0.0277 0.01  
3611: 45 22 24  0   44 22 23  0             331345.9424  -0.0363  0.050  -0.0364 0.04  
3612: 45 22 24  0   44 21 23  0             331345.9424  -0.0363  0.050  -0.0364 0.46  
3613: 45 21 24  0   44 21 23  0             331345.9424  -0.0363  0.050  -0.0364 0.04  
3614: 45 21 24  0   44 22 23  0             331345.9424  -0.0363  0.050  -0.0364 0.46  
3615: 44 22 22  0   43 23 21  0             331360.4922   0.0477  0.050   0.0478 0.46  
3616: 44 23 22  0   43 22 21  0             331360.4922   0.0477  0.050   0.0478 0.46  
3617: 44 23 22  0   43 23 21  0             331360.4922   0.0477  0.050   0.0478 0.04  
3618: 44 22 22  0   43 22 21  0             331360.4922   0.0477  0.050   0.0478 0.04  
3619: 43 23 20  0   42 24 19  0             331383.0337   0.0135  0.050   0.0135 0.46  
3620: 43 24 20  0   42 24 19  0             331383.0337   0.0135  0.050   0.0135 0.04  
3621: 43 24 20  0   42 23 19  0             331383.0337   0.0135  0.050   0.0135 0.46  
3622: 43 23 20  0   42 23 19  0             331383.0337   0.0135  0.050   0.0135 0.04  
3623: 42 25 18  0   41 25 17  0             331419.1346   0.0668  0.050   0.0669 0.04  
3624: 42 25 18  0   41 24 17  0             331419.1346   0.0668  0.050   0.0669 0.46  
3625: 42 24 18  0   41 25 17  0             331419.1346   0.0668  0.050   0.0669 0.46  
3626: 42 24 18  0   41 24 17  0             331419.1346   0.0668  0.050   0.0669 0.04  
3627: 41 26 16  0   40 25 15  0             331478.8682  -0.0646  0.050  -0.0646 0.45  
3628: 41 26 16  0   40 26 15  0             331478.8682  -0.0646  0.050  -0.0646 0.05  
3629: 41 25 16  0   40 26 15  0             331478.8682  -0.0646  0.050  -0.0646 0.45  
3630: 41 25 16  0   40 25 15  0             331478.8682  -0.0646  0.050  -0.0646 0.05  
3631: 40 26 14  0   39 27 13  0             331584.4480  -0.0120  0.050  -0.0126 0.45  
3632: 40 27 14  0   39 27 13  0             331584.4480  -0.0120  0.050  -0.0126 0.05  
3633: 40 27 14  0   39 26 13  0             331584.4480  -0.0131  0.050  -0.0126 0.45  
3634: 40 26 14  0   39 26 13  0             331584.4480  -0.0130  0.050  -0.0126 0.05  
3635: 38 28 10  0   37 29  9  0             332218.6193  -0.0560  0.050               
3636: 33 32  2  0   32 31  1  0             332263.2095   0.0075  0.050               
3637: 33 32  1  0   32 31  2  0             332266.5014   0.0384  0.050               
3638: 33 33  1  0   32 32  0  0             333549.3460   0.1020  0.050   0.0739 0.50  
3639: 33 33  0  0   32 32  1  0             333549.3460   0.0457  0.050   0.0739 0.50  
3640: 51 17 35  0   50 16 34  0             336302.6058   0.0834  0.050  -0.0033 0.23  
3641: 51 17 35  0   50 17 34  0             336302.6058   0.0834  0.050  -0.0033 0.02  
3642: 51 16 35  0   50 16 34  0             336302.6058   0.0834  0.050  -0.0033 0.02  
3643: 51 16 35  0   50 17 34  0             336302.6058   0.0834  0.050  -0.0033 0.23  
3644: 52 16 37  0   51 15 36  0             336302.6058  -0.0913  0.050  -0.0033 0.24  
3645: 52 15 37  0   51 16 36  0             336302.6058  -0.0913  0.050  -0.0033 0.24  
3646: 52 15 37  0   51 15 36  0             336302.6058  -0.0913  0.050  -0.0033 0.02  
3647: 50 17 33  0   49 18 32  0             336303.0082  -0.0892  0.050  -0.0893 0.46  
3648: 50 18 33  0   49 17 32  0             336303.0082  -0.0892  0.050  -0.0893 0.46  
3649: 50 17 33  0   49 17 32  0             336303.0082  -0.0892  0.050  -0.0893 0.04  
3650: 50 18 33  0   49 18 32  0             336303.0082  -0.0892  0.050  -0.0893 0.04  
3651: 54 13 41  0   53 13 40  0             336304.5690   0.0641  0.050  -0.0322 0.02  
3652: 54 14 41  0   53 13 40  0             336304.5690   0.0641  0.050  -0.0322 0.24  
3653: 54 13 41  0   53 14 40  0             336304.5690   0.0641  0.050  -0.0322 0.24  
3654: 54 14 41  0   53 14 40  0             336304.5690   0.0641  0.050  -0.0322 0.02  
3655: 49 19 31  0   48 19 30  0             336304.5690  -0.1415  0.050  -0.0322 0.02  
3656: 49 18 31  0   48 19 30  0             336304.5690  -0.1415  0.050  -0.0322 0.21  
3657: 49 18 31  0   48 18 30  0             336304.5690  -0.1415  0.050  -0.0322 0.02  
3658: 49 19 31  0   48 18 30  0             336304.5690  -0.1415  0.050  -0.0322 0.21  
3659: 55 13 43  0   54 12 42  0             336305.9016   0.0482  0.050   0.0482 0.46  
3660: 55 12 43  0   54 12 42  0             336305.9016   0.0482  0.050   0.0482 0.04  
3661: 55 13 43  0   54 13 42  0             336305.9016   0.0482  0.050   0.0482 0.04  
3662: 55 12 43  0   54 13 42  0             336305.9016   0.0482  0.050   0.0482 0.46  
3663: 56 12 45  0   55 11 44  0             336307.4353   0.0799  0.050   0.0800 0.46  
3664: 56 12 45  0   55 12 44  0             336307.4353   0.0799  0.050   0.0800 0.04  
3665: 56 11 45  0   55 12 44  0             336307.4353   0.0799  0.050   0.0800 0.46  
3666: 56 11 45  0   55 11 44  0             336307.4353   0.0799  0.050   0.0800 0.04  
3667: 48 19 29  0   47 20 28  0             336307.7844   0.0141  0.050   0.0141 0.46  
3668: 48 19 29  0   47 19 28  0             336307.7844   0.0141  0.050   0.0141 0.04  
3669: 48 20 29  0   47 20 28  0             336307.7844   0.0141  0.050   0.0141 0.04  
3670: 48 20 29  0   47 19 28  0             336307.7844   0.0141  0.050   0.0141 0.46  
3671: 57 11 47  0   56 11 46  0             336308.8523  -0.0736  0.050  -0.0736 0.04  
3672: 57 10 47  0   56 11 46  0             336308.8523  -0.0736  0.050  -0.0736 0.46  
3673: 57 11 47  0   56 10 46  0             336308.8523  -0.0736  0.050  -0.0736 0.46  
3674: 57 10 47  0   56 10 46  0             336308.8523  -0.0736  0.050  -0.0736 0.04  
3675: 59  8 51  0   58  8 50  0             336311.9831  -0.0068  0.050  -0.0068 0.04  
3676: 59  9 51  0   58  9 50  0             336311.9831  -0.0068  0.050  -0.0068 0.04  
3677: 59  9 51  0   58  8 50  0             336311.9831  -0.0068  0.050  -0.0068 0.46  
3678: 59  8 51  0   58  9 50  0             336311.9831  -0.0068  0.050  -0.0068 0.46  
3679: 60  8 53  0   59  7 52  0             336313.3431  -0.0170  0.050  -0.0171 0.46  
3680: 60  8 53  0   59  8 52  0             336313.3431  -0.0170  0.050  -0.0171 0.04  
3681: 60  7 53  0   59  8 52  0             336313.3431  -0.0170  0.050  -0.0171 0.46  
3682: 60  7 53  0   59  7 52  0             336313.3431  -0.0170  0.050  -0.0171 0.04  
3683: 61  7 55  0   60  7 54  0             336314.5337  -0.0156  0.050  -0.0157 0.04  
3684: 61  6 55  0   60  7 54  0             336314.5337  -0.0156  0.050  -0.0157 0.46  
3685: 61  7 55  0   60  6 54  0             336314.5337  -0.0156  0.050  -0.0157 0.46  
3686: 61  6 55  0   60  6 54  0             336314.5337  -0.0156  0.050  -0.0157 0.04  
3687: 67  1 67  0   66  1 66  0             336315.1674  -0.0165  0.050  -0.0166 0.04  
3688: 67  1 67  0   66  0 66  0             336315.1674  -0.0165  0.050  -0.0166 0.46  
3689: 67  0 67  0   66  1 66  0             336315.1674  -0.0165  0.050  -0.0166 0.46  
3690: 67  0 67  0   66  0 66  0             336315.1674  -0.0165  0.050  -0.0166 0.04  
3691: 66  2 65  0   65  1 64  0             336316.2481   0.1698  0.050  -0.0796 0.12  
3692: 66  2 65  0   65  2 64  0             336316.2481   0.1698  0.050  -0.0796 0.01  
3693: 66  1 65  0   65  2 64  0             336316.2481   0.1698  0.050  -0.0796 0.12  
3694: 66  1 65  0   65  1 64  0             336316.2481   0.1698  0.050  -0.0796 0.01  
3695: 63  5 59  0   62  5 58  0             336316.2481   0.0642  0.050  -0.0796 0.01  
3696: 63  4 59  0   62  5 58  0             336316.2481   0.0642  0.050  -0.0796 0.11  
3697: 63  5 59  0   62  4 58  0             336316.2481   0.0642  0.050  -0.0796 0.11  
3698: 65  3 63  0   64  2 62  0             336316.2481  -0.2659  0.050  -0.0796 0.12  
3699: 65  3 63  0   64  3 62  0             336316.2481  -0.2659  0.050  -0.0796 0.01  
3700: 65  2 63  0   64  3 62  0             336316.2481  -0.2659  0.050  -0.0796 0.12  
3701: 65  2 63  0   64  2 62  0             336316.2481  -0.2659  0.050  -0.0796 0.01  
3702: 64  3 61  0   63  4 60  0             336316.2481  -0.2865  0.050  -0.0796 0.11  
3703: 64  4 61  0   63  3 60  0             336316.2481  -0.2865  0.050  -0.0796 0.11  
3704: 64  4 61  0   63  4 60  0             336316.2481  -0.2865  0.050  -0.0796 0.01  
3705: 64  3 61  0   63  3 60  0             336316.2481  -0.2865  0.050  -0.0796 0.01  
3706: 46 22 25  0   45 22 24  0             336320.9786   0.0348  0.050   0.0348 0.04  
3707: 46 22 25  0   45 21 24  0             336320.9786   0.0348  0.050   0.0348 0.46  
3708: 46 21 25  0   45 22 24  0             336320.9786   0.0348  0.050   0.0348 0.46  
3709: 46 21 25  0   45 21 24  0             336320.9786   0.0348  0.050   0.0348 0.04  
3710: 45 22 23  0   44 23 22  0             336333.3573  -0.0686  0.050  -0.0686 0.46  
3711: 45 23 23  0   44 23 22  0             336333.3573  -0.0686  0.050  -0.0686 0.04  
3712: 45 23 23  0   44 22 22  0             336333.3573  -0.0686  0.050  -0.0686 0.46  
3713: 45 22 23  0   44 22 22  0             336333.3573  -0.0686  0.050  -0.0686 0.04  
3714: 40 27 13  0   39 28 12  0             336670.5598   0.0676  0.050   0.0532 0.45  
3715: 40 28 13  0   39 28 12  0             336670.5598   0.0655  0.050   0.0532 0.05  
3716: 40 27 13  0   39 27 12  0             336670.5598   0.0408  0.050   0.0532 0.05  
3717: 40 28 13  0   39 27 12  0             336670.5598   0.0388  0.050   0.0532 0.45  
3718: 34 31  3  0   33 30  4  0             340125.2753  -0.0657  0.050               
3719: 34 32  3  0   33 31  2  0             341053.3733   0.0532  0.050               
3720: 34 32  2  0   33 31  3  0             341109.0144  -0.0335  0.050               
3721: 52 17 36  0   51 17 35  0             341281.0768   0.2185  0.050  -0.0113 0.01  
3722: 52 17 36  0   51 16 35  0             341281.0768   0.2185  0.050  -0.0113 0.15  
3723: 52 16 36  0   51 17 35  0             341281.0768   0.2185  0.050  -0.0113 0.15  
3724: 52 16 36  0   51 16 35  0             341281.0768   0.2185  0.050  -0.0113 0.01  
3725: 51 18 34  0   50 17 33  0             341281.0768  -0.0554  0.050  -0.0113 0.15  
3726: 51 18 34  0   50 18 33  0             341281.0768  -0.0554  0.050  -0.0113 0.01  
3727: 51 17 34  0   50 18 33  0             341281.0768  -0.0554  0.050  -0.0113 0.15  
3728: 51 17 34  0   50 17 33  0             341281.0768  -0.0554  0.050  -0.0113 0.01  
3729: 53 15 38  0   52 16 37  0             341281.0768  -0.1940  0.050  -0.0113 0.16  
3730: 53 16 38  0   52 15 37  0             341281.0768  -0.1940  0.050  -0.0113 0.16  
3731: 53 16 38  0   52 16 37  0             341281.0768  -0.1940  0.050  -0.0113 0.01  
3732: 53 15 38  0   52 15 37  0             341281.0768  -0.1940  0.050  -0.0113 0.01  
3733: 54 14 40  0   53 15 39  0             341282.2428   0.0649  0.050  -0.0178 0.24  
3734: 54 15 40  0   53 14 39  0             341282.2428   0.0649  0.050  -0.0178 0.24  
3735: 54 15 40  0   53 15 39  0             341282.2428   0.0649  0.050  -0.0178 0.02  
3736: 54 14 40  0   53 14 39  0             341282.2428   0.0649  0.050  -0.0178 0.02  
3737: 50 19 32  0   49 18 31  0             341282.2428  -0.1089  0.050  -0.0178 0.22  
3738: 50 18 32  0   49 18 31  0             341282.2428  -0.1089  0.050  -0.0178 0.02  
3739: 50 19 32  0   49 19 31  0             341282.2428  -0.1089  0.050  -0.0178 0.02  
3740: 50 18 32  0   49 19 31  0             341282.2428  -0.1089  0.050  -0.0178 0.22  
3741: 55 13 42  0   54 14 41  0             341283.3874  -0.0445  0.050  -0.0445 0.46  
3742: 55 14 42  0   54 14 41  0             341283.3874  -0.0445  0.050  -0.0445 0.04  
3743: 55 14 42  0   54 13 41  0             341283.3874  -0.0445  0.050  -0.0445 0.46  
3744: 55 13 42  0   54 13 41  0             341283.3874  -0.0445  0.050  -0.0445 0.04  
3745: 49 20 30  0   48 20 29  0             341284.8355  -0.0428  0.050  -0.0632 0.02  
3746: 49 20 30  0   48 19 29  0             341284.8355  -0.0428  0.050  -0.0632 0.21  
3747: 49 19 30  0   48 20 29  0             341284.8355  -0.0428  0.050  -0.0632 0.21  
3748: 49 19 30  0   48 19 29  0             341284.8355  -0.0428  0.050  -0.0632 0.02  
3749: 56 13 44  0   55 13 43  0             341284.8355  -0.0804  0.050  -0.0632 0.02  
3750: 56 12 44  0   55 13 43  0             341284.8355  -0.0804  0.050  -0.0632 0.25  
3751: 56 13 44  0   55 12 43  0             341284.8355  -0.0804  0.050  -0.0632 0.25  
3752: 56 12 44  0   55 12 43  0             341284.8355  -0.0804  0.050  -0.0632 0.02  
3753: 57 11 46  0   56 12 45  0             341286.5046  -0.0292  0.050  -0.0293 0.46  
3754: 57 11 46  0   56 11 45  0             341286.5046  -0.0292  0.050  -0.0293 0.04  
3755: 57 12 46  0   56 12 45  0             341286.5046  -0.0292  0.050  -0.0293 0.04  
3756: 57 12 46  0   56 11 45  0             341286.5046  -0.0292  0.050  -0.0293 0.46  
3757: 58 11 48  0   57 10 47  0             341288.1999  -0.0049  0.050  -0.0050 0.46  
3758: 58 11 48  0   57 11 47  0             341288.1999  -0.0049  0.050  -0.0050 0.04  
3759: 58 10 48  0   57 10 47  0             341288.1999  -0.0049  0.050  -0.0050 0.04  
3760: 58 10 48  0   57 11 47  0             341288.1999  -0.0049  0.050  -0.0050 0.46  
3761: 59 10 50  0   58 10 49  0             341289.8472  -0.0109  0.050  -0.0109 0.04  
3762: 59  9 50  0   58 10 49  0             341289.8472  -0.0109  0.050  -0.0109 0.46  
3763: 59 10 50  0   58  9 49  0             341289.8472  -0.0109  0.050  -0.0109 0.46  
3764: 59  9 50  0   58  9 49  0             341289.8472  -0.0109  0.050  -0.0109 0.04  
3765: 60  8 52  0   59  9 51  0             341291.4618   0.0306  0.050   0.0307 0.46  
3766: 60  9 52  0   59  9 51  0             341291.4618   0.0306  0.050   0.0307 0.04  
3767: 60  8 52  0   59  8 51  0             341291.4618   0.0306  0.050   0.0307 0.04  
3768: 60  9 52  0   59  8 51  0             341291.4618   0.0306  0.050   0.0307 0.46  
3769: 61  7 54  0   60  7 53  0             341292.7886  -0.0778  0.050  -0.0778 0.04  
3770: 61  8 54  0   60  7 53  0             341292.7886  -0.0778  0.050  -0.0778 0.46  
3771: 61  7 54  0   60  8 53  0             341292.7886  -0.0778  0.050  -0.0778 0.46  
3772: 61  8 54  0   60  8 53  0             341292.7886  -0.0778  0.050  -0.0778 0.04  
3773: 62  7 56  0   61  7 55  0             341294.0540  -0.0568  0.050  -0.0569 0.04  
3774: 62  7 56  0   61  6 55  0             341294.0540  -0.0568  0.050  -0.0569 0.46  
3775: 62  6 56  0   61  7 55  0             341294.0540  -0.0568  0.050  -0.0569 0.46  
3776: 62  6 56  0   61  6 55  0             341294.0540  -0.0568  0.050  -0.0569 0.04  
3777: 68  1 68  0   67  1 67  0             341294.9353   0.0356  0.050  -0.0645 0.02  
3778: 68  0 68  0   67  0 67  0             341294.9353   0.0356  0.050  -0.0645 0.02  
3779: 68  0 68  0   67  1 67  0             341294.9353   0.0356  0.050  -0.0645 0.25  
3780: 68  1 68  0   67  0 67  0             341294.9353   0.0356  0.050  -0.0645 0.25  
3781: 63  5 58  0   62  5 57  0             341294.9353  -0.1792  0.050  -0.0645 0.02  
3782: 63  5 58  0   62  6 57  0             341294.9353  -0.1792  0.050  -0.0645 0.21  
3783: 63  6 58  0   62  6 57  0             341294.9353  -0.1792  0.050  -0.0645 0.02  
3784: 63  6 58  0   62  5 57  0             341294.9353  -0.1792  0.050  -0.0645 0.21  
3785: 67  2 66  0   66  2 65  0             341296.1059   0.3175  0.050   0.0707 0.01  
3786: 67  1 66  0   66  2 65  0             341296.1059   0.3175  0.050   0.0707 0.10  
3787: 67  1 66  0   66  1 65  0             341296.1059   0.3175  0.050   0.0707 0.01  
3788: 67  2 66  0   66  1 65  0             341296.1059   0.3175  0.050   0.0707 0.10  
3789: 64  4 60  0   63  5 59  0             341296.1059   0.2763  0.050   0.0707 0.10  
3790: 64  4 60  0   63  4 59  0             341296.1059   0.2763  0.050   0.0707 0.01  
3791: 64  5 60  0   63  4 59  0             341296.1059   0.2763  0.050   0.0707 0.10  
3792: 64  5 60  0   63  5 59  0             341296.1059   0.2763  0.050   0.0707 0.01  
3793: 47 22 26  0   46 22 25  0             341296.1059  -0.0954  0.050   0.0707 0.01  
3794: 47 21 26  0   46 21 25  0             341296.1059  -0.0954  0.050   0.0707 0.01  
3795: 47 21 26  0   46 22 25  0             341296.1059  -0.0954  0.050   0.0707 0.06  
3796: 47 22 26  0   46 21 25  0             341296.1059  -0.0954  0.050   0.0707 0.06  
3797: 65  4 62  0   64  4 61  0             341296.1059  -0.1039  0.050   0.0707 0.01  
3798: 65  3 62  0   64  4 61  0             341296.1059  -0.1039  0.050   0.0707 0.10  
3799: 65  3 62  0   64  3 61  0             341296.1059  -0.1039  0.050   0.0707 0.01  
3800: 65  4 62  0   64  3 61  0             341296.1059  -0.1039  0.050   0.0707 0.10  
3801: 66  3 64  0   65  3 63  0             341296.1059  -0.1048  0.050   0.0707 0.01  
3802: 66  3 64  0   65  2 63  0             341296.1059  -0.1048  0.050   0.0707 0.10  
3803: 66  2 64  0   65  3 63  0             341296.1059  -0.1048  0.050   0.0707 0.10  
3804: 66  2 64  0   65  2 63  0             341296.1059  -0.1048  0.050   0.0707 0.01  
3805: 46 23 24  0   45 23 23  0             341306.9473  -0.0514  0.050  -0.0514 0.04  
3806: 46 23 24  0   45 22 23  0             341306.9473  -0.0514  0.050  -0.0514 0.46  
3807: 46 22 24  0   45 23 23  0             341306.9473  -0.0514  0.050  -0.0514 0.46  
3808: 46 22 24  0   45 22 23  0             341306.9473  -0.0514  0.050  -0.0514 0.04  
3809: 45 23 22  0   44 24 21  0             341323.6581   0.0534  0.050   0.0535 0.46  
3810: 45 24 22  0   44 23 21  0             341323.6581   0.0534  0.050   0.0535 0.46  
3811: 45 24 22  0   44 24 21  0             341323.6581   0.0534  0.050   0.0535 0.04  
3812: 45 23 22  0   44 23 21  0             341323.6581   0.0534  0.050   0.0535 0.04  
3813: 43 26 18  0   42 25 17  0             341390.4042  -0.0193  0.050  -0.0193 0.46  
3814: 43 25 18  0   42 26 17  0             341390.4042  -0.0193  0.050  -0.0193 0.46  
3815: 43 26 18  0   42 26 17  0             341390.4042  -0.0193  0.050  -0.0193 0.04  
3816: 43 25 18  0   42 25 17  0             341390.4042  -0.0193  0.050  -0.0193 0.04  
3817: 41 27 14  0   40 28 13  0             341578.3817   0.0732  0.050   0.0722 0.45  
3818: 41 28 14  0   40 28 13  0             341578.3817   0.0731  0.050   0.0722 0.05  
3819: 41 27 14  0   40 27 13  0             341578.3817   0.0712  0.050   0.0722 0.05  
3820: 41 28 14  0   40 27 13  0             341578.3817   0.0710  0.050   0.0722 0.45  
3821: 40 28 12  0   39 29 11  0             341809.6836  -0.0018  0.050  -0.0069 0.90  
3822: 40 29 12  0   39 29 11  0             341809.6836  -0.0509  0.050  -0.0069 0.10  
3823: 34 33  2  0   33 32  1  0             342383.2636   0.0467  0.050               
3824: 34 34  1  0   33 33  0  0             343668.1306   0.0953  0.050   0.0777 0.50  
3825: 34 34  0  0   33 33  1  0             343668.1306   0.0599  0.050   0.0777 0.50  
3826: 52 18 35  0   51 18 34  0             346259.0347  -0.0632  0.050  -0.0677 0.02  
3827: 52 17 35  0   51 17 34  0             346259.0347  -0.0632  0.050  -0.0677 0.02  
3828: 52 17 35  0   51 18 34  0             346259.0347  -0.0632  0.050  -0.0677 0.23  
3829: 52 18 35  0   51 17 34  0             346259.0347  -0.0632  0.050  -0.0677 0.23  
3830: 53 17 37  0   52 16 36  0             346259.0347  -0.0720  0.050  -0.0677 0.23  
3831: 53 17 37  0   52 17 36  0             346259.0347  -0.0720  0.050  -0.0677 0.02  
3832: 53 16 37  0   52 16 36  0             346259.0347  -0.0720  0.050  -0.0677 0.02  
3833: 53 16 37  0   52 17 36  0             346259.0347  -0.0720  0.050  -0.0677 0.23  
3834: 54 16 39  0   53 16 38  0             346259.8805   0.1350  0.050   0.0348 0.02  
3835: 54 15 39  0   53 16 38  0             346259.8805   0.1350  0.050   0.0348 0.24  
3836: 54 15 39  0   53 15 38  0             346259.8805   0.1350  0.050   0.0348 0.02  
3837: 54 16 39  0   53 15 38  0             346259.8805   0.1350  0.050   0.0348 0.24  
3838: 51 18 33  0   50 18 32  0             346259.8805  -0.0726  0.050   0.0348 0.02  
3839: 51 19 33  0   50 19 32  0             346259.8805  -0.0726  0.050   0.0348 0.02  
3840: 51 18 33  0   50 19 32  0             346259.8805  -0.0726  0.050   0.0348 0.22  
3841: 51 19 33  0   50 18 32  0             346259.8805  -0.0726  0.050   0.0348 0.22  
3842: 50 19 31  0   49 19 30  0             346262.1072   0.1128  0.050  -0.0225 0.02  
3843: 50 20 31  0   49 20 30  0             346262.1072   0.1128  0.050  -0.0225 0.02  
3844: 50 20 31  0   49 19 30  0             346262.1072   0.1128  0.050  -0.0225 0.21  
3845: 50 19 31  0   49 20 30  0             346262.1072   0.1128  0.050  -0.0225 0.21  
3846: 56 14 43  0   55 14 42  0             346262.1072  -0.1404  0.050  -0.0225 0.02  
3847: 56 13 43  0   55 14 42  0             346262.1072  -0.1404  0.050  -0.0225 0.25  
3848: 56 14 43  0   55 13 42  0             346262.1072  -0.1404  0.050  -0.0225 0.25  
3849: 56 13 43  0   55 13 42  0             346262.1072  -0.1404  0.050  -0.0225 0.02  
3850: 57 12 45  0   56 12 44  0             346263.8013  -0.0627  0.050  -0.0628 0.04  
3851: 57 12 45  0   56 13 44  0             346263.8013  -0.0627  0.050  -0.0628 0.46  
3852: 57 13 45  0   56 13 44  0             346263.8013  -0.0627  0.050  -0.0628 0.04  
3853: 57 13 45  0   56 12 44  0             346263.8013  -0.0627  0.050  -0.0628 0.46  
3854: 58 12 47  0   57 12 46  0             346265.5919  -0.0042  0.050  -0.0414 0.02  
3855: 58 12 47  0   57 11 46  0             346265.5919  -0.0042  0.050  -0.0414 0.25  
3856: 58 11 47  0   57 12 46  0             346265.5919  -0.0042  0.050  -0.0414 0.25  
3857: 58 11 47  0   57 11 46  0             346265.5919  -0.0042  0.050  -0.0414 0.02  
3858: 49 21 29  0   48 21 28  0             346265.5919  -0.0871  0.050  -0.0414 0.02  
3859: 49 21 29  0   48 20 28  0             346265.5919  -0.0871  0.050  -0.0414 0.20  
3860: 49 20 29  0   48 21 28  0             346265.5919  -0.0871  0.050  -0.0414 0.20  
3861: 49 20 29  0   48 20 28  0             346265.5919  -0.0871  0.050  -0.0414 0.02  
3862: 59 10 49  0   58 10 48  0             346267.2865  -0.0796  0.050  -0.0796 0.04  
3863: 59 10 49  0   58 11 48  0             346267.2865  -0.0796  0.050  -0.0796 0.46  
3864: 59 11 49  0   58 10 48  0             346267.2865  -0.0796  0.050  -0.0796 0.46  
3865: 59 11 49  0   58 11 48  0             346267.2865  -0.0796  0.050  -0.0796 0.04  
3866: 61  9 53  0   60  8 52  0             346270.6937  -0.0596  0.050  -0.0597 0.46  
3867: 61  8 53  0   60  9 52  0             346270.6937  -0.0596  0.050  -0.0597 0.46  
3868: 61  8 53  0   60  8 52  0             346270.6937  -0.0596  0.050  -0.0597 0.04  
3869: 61  9 53  0   60  9 52  0             346270.6937  -0.0596  0.050  -0.0597 0.04  
3870: 65  5 61  0   64  5 60  0             346275.5109   0.1554  0.050  -0.0610 0.01  
3871: 65  4 61  0   64  5 60  0             346275.5109   0.1554  0.050  -0.0610 0.11  
3872: 65  5 61  0   64  4 60  0             346275.5109   0.1554  0.050  -0.0610 0.11  
3873: 65  4 61  0   64  4 60  0             346275.5109   0.1554  0.050  -0.0610 0.01  
3874: 68  2 67  0   67  2 66  0             346275.5109   0.1323  0.050  -0.0610 0.01  
3875: 68  2 67  0   67  1 66  0             346275.5109   0.1323  0.050  -0.0610 0.12  
3876: 68  1 67  0   67  2 66  0             346275.5109   0.1323  0.050  -0.0610 0.12  
3877: 68  1 67  0   67  1 66  0             346275.5109   0.1323  0.050  -0.0610 0.01  
3878: 66  4 63  0   65  4 62  0             346275.5109  -0.2543  0.050  -0.0610 0.01  
3879: 66  3 63  0   65  3 62  0             346275.5109  -0.2543  0.050  -0.0610 0.01  
3880: 66  3 63  0   65  4 62  0             346275.5109  -0.2543  0.050  -0.0610 0.11  
3881: 66  4 63  0   65  3 62  0             346275.5109  -0.2543  0.050  -0.0610 0.11  
3882: 67  3 65  0   66  3 64  0             346275.5109  -0.2765  0.050  -0.0610 0.01  
3883: 67  3 65  0   66  2 64  0             346275.5109  -0.2765  0.050  -0.0610 0.12  
3884: 67  2 65  0   66  2 64  0             346275.5109  -0.2765  0.050  -0.0610 0.01  
3885: 67  2 65  0   66  3 64  0             346275.5109  -0.2765  0.050  -0.0610 0.12  
3886: 47 22 25  0   46 23 24  0             346280.9801  -0.0533  0.050  -0.0533 0.46  
3887: 47 23 25  0   46 22 24  0             346280.9801  -0.0533  0.050  -0.0533 0.46  
3888: 47 23 25  0   46 23 24  0             346280.9801  -0.0533  0.050  -0.0533 0.04  
3889: 47 22 25  0   46 22 24  0             346280.9801  -0.0533  0.050  -0.0533 0.04  
3890: 45 24 21  0   44 25 20  0             346317.3494  -0.0750  0.050  -0.0751 0.46  
3891: 45 25 21  0   44 25 20  0             346317.3494  -0.0750  0.050  -0.0751 0.04  
3892: 45 25 21  0   44 24 20  0             346317.3494  -0.0750  0.050  -0.0751 0.46  
3893: 45 24 21  0   44 24 20  0             346317.3494  -0.0750  0.050  -0.0751 0.04  
3894: 44 25 19  0   43 26 18  0             346351.9833   0.0247  0.050   0.0248 0.46  
3895: 44 25 19  0   43 25 18  0             346351.9833   0.0247  0.050   0.0248 0.04  
3896: 44 26 19  0   43 25 18  0             346351.9833   0.0247  0.050   0.0248 0.46  
3897: 44 26 19  0   43 26 18  0             346351.9833   0.0247  0.050   0.0248 0.04  
3898: 35 32  3  0   34 31  4  0             350140.1506  -0.0018  0.050               
3899: 53 18 36  0   52 18 35  0             351237.2523   0.2655  0.050   0.0033 0.01  
3900: 53 18 36  0   52 17 35  0             351237.2523   0.2655  0.050   0.0033 0.15  
3901: 53 17 36  0   52 17 35  0             351237.2523   0.2655  0.050   0.0033 0.01  
3902: 53 17 36  0   52 18 35  0             351237.2523   0.2655  0.050   0.0033 0.15  
3903: 54 16 38  0   53 16 37  0             351237.2523  -0.0100  0.050   0.0033 0.01  
3904: 54 17 38  0   53 16 37  0             351237.2523  -0.0100  0.050   0.0033 0.16  
3905: 54 17 38  0   53 17 37  0             351237.2523  -0.0100  0.050   0.0033 0.01  
3906: 54 16 38  0   53 17 37  0             351237.2523  -0.0100  0.050   0.0033 0.16  
3907: 52 18 34  0   51 18 33  0             351237.2523  -0.2505  0.050   0.0033 0.01  
3908: 52 18 34  0   51 19 33  0             351237.2523  -0.2505  0.050   0.0033 0.15  
3909: 52 19 34  0   51 18 33  0             351237.2523  -0.2505  0.050   0.0033 0.15  
3910: 52 19 34  0   51 19 33  0             351237.2523  -0.2505  0.050   0.0033 0.01  
3911: 51 20 32  0   50 20 31  0             351239.3034   0.2043  0.050   0.0515 0.02  
3912: 51 20 32  0   50 19 31  0             351239.3034   0.2043  0.050   0.0515 0.22  
3913: 51 19 32  0   50 20 31  0             351239.3034   0.2043  0.050   0.0515 0.22  
3914: 51 19 32  0   50 19 31  0             351239.3034   0.2043  0.050   0.0515 0.02  
3915: 56 15 42  0   55 14 41  0             351239.3034  -0.0853  0.050   0.0515 0.24  
3916: 56 15 42  0   55 15 41  0             351239.3034  -0.0853  0.050   0.0515 0.02  
3917: 56 14 42  0   55 14 41  0             351239.3034  -0.0853  0.050   0.0515 0.02  
3918: 56 14 42  0   55 15 41  0             351239.3034  -0.0853  0.050   0.0515 0.24  
3919: 57 14 44  0   56 14 43  0             351240.9420  -0.0075  0.050  -0.0075 0.04  
3920: 57 13 44  0   56 13 43  0             351240.9420  -0.0075  0.050  -0.0075 0.04  
3921: 57 14 44  0   56 13 43  0             351240.9420  -0.0075  0.050  -0.0075 0.46  
3922: 57 13 44  0   56 14 43  0             351240.9420  -0.0075  0.050  -0.0075 0.46  
3923: 50 21 30  0   49 21 29  0             351242.2701   0.0908  0.050   0.0909 0.04  
3924: 50 21 30  0   49 20 29  0             351242.2701   0.0908  0.050   0.0909 0.46  
3925: 50 20 30  0   49 20 29  0             351242.2701   0.0908  0.050   0.0909 0.04  
3926: 50 20 30  0   49 21 29  0             351242.2701   0.0908  0.050   0.0909 0.46  
3927: 59 12 48  0   58 11 47  0             351244.5024  -0.0375  0.050  -0.0375 0.46  
3928: 59 12 48  0   58 12 47  0             351244.5024  -0.0375  0.050  -0.0375 0.04  
3929: 59 11 48  0   58 11 47  0             351244.5024  -0.0375  0.050  -0.0375 0.04  
3930: 59 11 48  0   58 12 47  0             351244.5024  -0.0375  0.050  -0.0375 0.46  
3931: 60 11 50  0   59 11 49  0             351246.3885  -0.0192  0.050  -0.0192 0.04  
3932: 60 10 50  0   59 10 49  0             351246.3885  -0.0192  0.050  -0.0192 0.04  
3933: 60 10 50  0   59 11 49  0             351246.3885  -0.0192  0.050  -0.0192 0.46  
3934: 60 11 50  0   59 10 49  0             351246.3885  -0.0192  0.050  -0.0192 0.46  
3935: 61 10 52  0   60 10 51  0             351248.3093   0.0767  0.050   0.0767 0.07  
3936: 61 10 52  0   60  9 51  0             351248.3093   0.0767  0.050   0.0767 0.85  
3937: 61  9 52  0   60  9 51  0             351248.3093   0.0767  0.050   0.0767 0.07  
3938: 62  8 54  0   61  8 53  0             351249.9304  -0.0242  0.050  -0.0243 0.04  
3939: 62  9 54  0   61  8 53  0             351249.9304  -0.0242  0.050  -0.0243 0.46  
3940: 62  9 54  0   61  9 53  0             351249.9304  -0.0242  0.050  -0.0243 0.04  
3941: 62  8 54  0   61  9 53  0             351249.9304  -0.0242  0.050  -0.0243 0.46  
3942: 63  8 56  0   62  7 55  0             351251.5846   0.0658  0.050   0.0658 0.46  
3943: 63  8 56  0   62  8 55  0             351251.5846   0.0658  0.050   0.0658 0.04  
3944: 63  7 56  0   62  7 55  0             351251.5846   0.0658  0.050   0.0658 0.04  
3945: 63  7 56  0   62  8 55  0             351251.5846   0.0658  0.050   0.0658 0.46  
3946: 64  7 58  0   63  6 57  0             351252.8791   0.0057  0.050   0.0057 0.46  
3947: 64  6 58  0   63  7 57  0             351252.8791   0.0057  0.050   0.0057 0.46  
3948: 64  7 58  0   63  7 57  0             351252.8791   0.0057  0.050   0.0057 0.04  
3949: 64  6 58  0   63  6 57  0             351252.8791   0.0057  0.050   0.0057 0.04  
3950: 65  6 60  0   64  6 59  0             351254.0481   0.0786  0.050   0.0787 0.02  
3951: 65  5 60  0   64  5 59  0             351254.0481   0.0786  0.050   0.0787 0.02  
3952: 65  5 60  0   64  6 59  0             351254.0481   0.0786  0.050   0.0787 0.21  
3953: 65  6 60  0   64  5 59  0             351254.0481   0.0786  0.050   0.0787 0.21  
3954: 70  0 70  0   69  0 69  0             351254.0481   0.0787  0.050   0.0787 0.02  
3955: 70  1 70  0   69  1 69  0             351254.0481   0.0787  0.050   0.0787 0.02  
3956: 70  1 70  0   69  0 69  0             351254.0481   0.0787  0.050   0.0787 0.24  
3957: 70  0 70  0   69  1 69  0             351254.0481   0.0787  0.050   0.0787 0.24  
3958: 45 26 20  0   44 26 19  0             351316.1743   0.0446  0.050   0.0446 0.04  
3959: 45 26 20  0   44 25 19  0             351316.1743   0.0446  0.050   0.0446 0.46  
3960: 45 25 20  0   44 25 19  0             351316.1743   0.0446  0.050   0.0446 0.04  
3961: 45 25 20  0   44 26 19  0             351316.1743   0.0446  0.050   0.0446 0.46  
3962: 43 28 16  0   42 28 15  0             351439.6541   0.0064  0.050   0.0064 0.05  
3963: 43 27 16  0   42 27 15  0             351439.6541   0.0064  0.050   0.0064 0.05  
3964: 43 27 16  0   42 28 15  0             351439.6541   0.0064  0.050   0.0064 0.45  
3965: 43 28 16  0   42 27 15  0             351439.6541   0.0064  0.050   0.0064 0.45  
3966: 42 28 14  0   41 29 13  0             351575.3758   0.0566  0.050   0.0545 0.45  
3967: 42 29 14  0   41 29 13  0             351575.3758   0.0563  0.050   0.0545 0.05  
3968: 42 28 14  0   41 28 13  0             351575.3758   0.0526  0.050   0.0545 0.05  
3969: 42 29 14  0   41 28 13  0             351575.3758   0.0523  0.050   0.0545 0.45  
3970: 41 29 12  0   40 30 11  0             351837.7251   0.0548  0.050   0.0457 0.90  
3971: 41 30 12  0   40 30 11  0             351837.7251  -0.0336  0.050   0.0457 0.10  
3972: 54 17 37  0   53 18 36  0             356214.8364   0.0449  0.050  -0.0534 0.23  
3973: 54 17 37  0   53 17 36  0             356214.8364   0.0449  0.050  -0.0534 0.02  
3974: 54 18 37  0   53 17 36  0             356214.8364   0.0449  0.050  -0.0534 0.23  
3975: 54 18 37  0   53 18 36  0             356214.8364   0.0449  0.050  -0.0534 0.02  
3976: 53 19 35  0   52 19 34  0             356214.8364  -0.1537  0.050  -0.0534 0.02  
3977: 53 19 35  0   52 18 34  0             356214.8364  -0.1537  0.050  -0.0534 0.23  
3978: 53 18 35  0   52 18 34  0             356214.8364  -0.1537  0.050  -0.0534 0.02  
3979: 53 18 35  0   52 19 34  0             356214.8364  -0.1537  0.050  -0.0534 0.23  
3980: 59 13 47  0   58 13 46  0             356221.4545   0.0461  0.050   0.0461 0.04  
3981: 59 13 47  0   58 12 46  0             356221.4545   0.0461  0.050   0.0461 0.46  
3982: 59 12 47  0   58 12 46  0             356221.4545   0.0461  0.050   0.0461 0.04  
3983: 59 12 47  0   58 13 46  0             356221.4545   0.0461  0.050   0.0461 0.46  
3984: 50 22 29  0   49 22 28  0             356223.1866   0.0897  0.050   0.0898 0.04  
3985: 50 21 29  0   49 21 28  0             356223.1866   0.0897  0.050   0.0898 0.04  
3986: 50 22 29  0   49 21 28  0             356223.1866   0.0897  0.050   0.0898 0.46  
3987: 50 21 29  0   49 22 28  0             356223.1866   0.0897  0.050   0.0898 0.46  
3988: 61 10 51  0   60 11 50  0             356225.3404   0.0126  0.050   0.0126 0.46  
3989: 61 11 51  0   60 10 50  0             356225.3404   0.0126  0.050   0.0126 0.46  
3990: 61 11 51  0   60 11 50  0             356225.3404   0.0126  0.050   0.0126 0.04  
3991: 61 10 51  0   60 10 50  0             356225.3404   0.0126  0.050   0.0126 0.04  
3992: 62 10 53  0   61  9 52  0             356227.2566   0.0193  0.050   0.0193 0.46  
3993: 62 10 53  0   61 10 52  0             356227.2566   0.0193  0.050   0.0193 0.04  
3994: 62  9 53  0   61  9 52  0             356227.2566   0.0193  0.050   0.0193 0.04  
3995: 62  9 53  0   61 10 52  0             356227.2566   0.0193  0.050   0.0193 0.46  
3996: 65  7 59  0   64  6 58  0             356232.1581   0.0874  0.050   0.0874 0.46  
3997: 65  7 59  0   64  7 58  0             356232.1581   0.0874  0.050   0.0874 0.04  
3998: 65  6 59  0   64  7 58  0             356232.1581   0.0874  0.050   0.0874 0.46  
3999: 65  6 59  0   64  6 58  0             356232.1581   0.0874  0.050   0.0874 0.04  
4000: 66  6 61  0   65  6 60  0             356233.3512   0.1384  0.050   0.0815 0.02  
4001: 66  5 61  0   65  6 60  0             356233.3512   0.1384  0.050   0.0815 0.22  
4002: 66  5 61  0   65  5 60  0             356233.3512   0.1384  0.050   0.0815 0.02  
4003: 66  6 61  0   65  5 60  0             356233.3512   0.1384  0.050   0.0815 0.22  
4004: 71  0 71  0   70  0 70  0             356233.3512   0.0314  0.050   0.0815 0.02  
4005: 71  1 71  0   70  1 70  0             356233.3512   0.0314  0.050   0.0815 0.02  
4006: 71  1 71  0   70  0 70  0             356233.3512   0.0314  0.050   0.0815 0.24  
4007: 71  0 71  0   70  1 70  0             356233.3512   0.0314  0.050   0.0815 0.24  
4008: 48 23 25  0   47 24 24  0             356240.8902   0.0164  0.050   0.0164 0.46  
4009: 48 24 25  0   47 23 24  0             356240.8902   0.0164  0.050   0.0164 0.46  
4010: 48 24 25  0   47 24 24  0             356240.8902   0.0164  0.050   0.0164 0.04  
4011: 48 23 25  0   47 23 24  0             356240.8902   0.0164  0.050   0.0164 0.04  
4012: 44 28 17  0   43 27 16  0             356384.6915   0.0397  0.050   0.0397 0.45  
4013: 44 28 17  0   43 28 16  0             356384.6915   0.0397  0.050   0.0397 0.05  
4014: 44 27 17  0   43 28 16  0             356384.6915   0.0397  0.050   0.0397 0.45  
4015: 44 27 17  0   43 27 16  0             356384.6915   0.0397  0.050   0.0397 0.05  
4016: 53 20 34  0   52 19 33  0             361193.3107   0.0994  0.050   0.0661 0.22  
4017: 53 20 34  0   52 20 33  0             361193.3107   0.0994  0.050   0.0661 0.02  
4018: 53 19 34  0   52 20 33  0             361193.3107   0.0994  0.050   0.0661 0.22  
4019: 53 19 34  0   52 19 33  0             361193.3107   0.0994  0.050   0.0661 0.02  
4020: 56 17 40  0   55 16 39  0             361193.3107   0.0347  0.050   0.0661 0.24  
4021: 56 17 40  0   55 17 39  0             361193.3107   0.0347  0.050   0.0661 0.02  
4022: 56 16 40  0   55 17 39  0             361193.3107   0.0347  0.050   0.0661 0.24  
4023: 56 16 40  0   55 16 39  0             361193.3107   0.0347  0.050   0.0661 0.02  
4024: 59 14 46  0   58 13 45  0             361198.0320   0.0299  0.050   0.0300 0.46  
4025: 59 13 46  0   58 14 45  0             361198.0320   0.0299  0.050   0.0300 0.46  
4026: 59 13 46  0   58 13 45  0             361198.0320   0.0299  0.050   0.0300 0.04  
4027: 59 14 46  0   58 14 45  0             361198.0320   0.0299  0.050   0.0300 0.04  
4028: 63 10 54  0   62  9 53  0             361206.0446  -0.0734  0.050  -0.0734 0.46  
4029: 63 10 54  0   62 10 53  0             361206.0446  -0.0734  0.050  -0.0734 0.04  
4030: 63  9 54  0   62  9 53  0             361206.0446  -0.0734  0.050  -0.0734 0.04  
4031: 63  9 54  0   62 10 53  0             361206.0446  -0.0734  0.050  -0.0734 0.46  
4032: 69  4 66  0   68  3 65  0             361213.6963   0.0020  0.050  -0.0416 0.23  
4033: 69  3 66  0   68  3 65  0             361213.6963   0.0020  0.050  -0.0416 0.02  
4034: 69  4 66  0   68  4 65  0             361213.6963   0.0020  0.050  -0.0416 0.02  
4035: 69  3 66  0   68  4 65  0             361213.6963   0.0020  0.050  -0.0416 0.23  
4036: 70  3 68  0   69  3 67  0             361213.6963  -0.0841  0.050  -0.0416 0.02  
4037: 70  3 68  0   69  2 67  0             361213.6963  -0.0841  0.050  -0.0416 0.23  
4038: 70  2 68  0   69  2 67  0             361213.6963  -0.0841  0.050  -0.0416 0.02  
4039: 70  2 68  0   69  3 67  0             361213.6963  -0.0841  0.050  -0.0416 0.23  
4040: 56 17 39  0   55 17 38  0             366170.1183  -0.0068  0.050  -0.0068 0.04  
4041: 56 18 39  0   55 17 38  0             366170.1183  -0.0068  0.050  -0.0068 0.46  
4042: 56 18 39  0   55 18 38  0             366170.1183  -0.0068  0.050  -0.0068 0.04  
4043: 56 17 39  0   55 18 38  0             366170.1183  -0.0068  0.050  -0.0068 0.46  
4044: 53 20 33  0   52 20 32  0             366171.8465   0.0846  0.050   0.0847 0.04  
4045: 53 21 33  0   52 20 32  0             366171.8465   0.0846  0.050   0.0847 0.46  
4046: 53 21 33  0   52 21 32  0             366171.8465   0.0846  0.050   0.0847 0.04  
4047: 53 20 33  0   52 21 32  0             366171.8465   0.0846  0.050   0.0847 0.46  
4048: 60 13 47  0   59 14 46  0             366176.3315  -0.0164  0.050  -0.0165 0.46  
4049: 60 14 47  0   59 14 46  0             366176.3315  -0.0164  0.050  -0.0165 0.04  
4050: 60 14 47  0   59 13 46  0             366176.3315  -0.0164  0.050  -0.0165 0.46  
4051: 60 13 47  0   59 13 46  0             366176.3315  -0.0164  0.050  -0.0165 0.04  
4052: 63 11 53  0   62 11 52  0             366182.7878  -0.0080  0.050  -0.0081 0.04  
4053: 63 11 53  0   62 10 52  0             366182.7878  -0.0080  0.050  -0.0081 0.46  
4054: 63 10 53  0   62 11 52  0             366182.7878  -0.0080  0.050  -0.0081 0.46  
4055: 63 10 53  0   62 10 52  0             366182.7878  -0.0080  0.050  -0.0081 0.04  
4056: 64  9 55  0   63  9 54  0             366184.8460  -0.0267  0.050  -0.0267 0.04  
4057: 64  9 55  0   63 10 54  0             366184.8460  -0.0267  0.050  -0.0267 0.46  
4058: 64 10 55  0   63 10 54  0             366184.8460  -0.0267  0.050  -0.0267 0.04  
4059: 64 10 55  0   63  9 54  0             366184.8460  -0.0267  0.050  -0.0267 0.46  
4060: 65  9 57  0   64  9 56  0             366186.8393   0.0241  0.050   0.0241 0.04  
4061: 65  8 57  0   64  9 56  0             366186.8393   0.0241  0.050   0.0241 0.46  
4062: 65  9 57  0   64  8 56  0             366186.8393   0.0241  0.050   0.0241 0.46  
4063: 65  8 57  0   64  8 56  0             366186.8393   0.0241  0.050   0.0241 0.04  
4064: 67  7 61  0   66  6 60  0             366190.1212   0.0323  0.050   0.0323 0.46  
4065: 67  7 61  0   66  7 60  0             366190.1212   0.0323  0.050   0.0323 0.04  
4066: 67  6 61  0   66  6 60  0             366190.1212   0.0323  0.050   0.0323 0.04  
4067: 67  6 61  0   66  7 60  0             366190.1212   0.0323  0.050   0.0323 0.46  
4068: 72  2 71  0   71  1 70  0             366192.7447   0.2403  0.050   0.0413 0.16  
4069: 72  2 71  0   71  2 70  0             366192.7447   0.2403  0.050   0.0413 0.01  
4070: 72  1 71  0   71  1 70  0             366192.7447   0.2403  0.050   0.0413 0.01  
4071: 72  1 71  0   71  2 70  0             366192.7447   0.2403  0.050   0.0413 0.16  
4072: 70  4 67  0   69  3 66  0             366192.7447  -0.0077  0.050   0.0413 0.15  
4073: 70  4 67  0   69  4 66  0             366192.7447  -0.0077  0.050   0.0413 0.01  
4074: 70  3 67  0   69  4 66  0             366192.7447  -0.0077  0.050   0.0413 0.15  
4075: 70  3 67  0   69  3 66  0             366192.7447  -0.0077  0.050   0.0413 0.01  
4076: 71  2 69  0   70  3 68  0             366192.7447  -0.1152  0.050   0.0413 0.15  
4077: 71  3 69  0   70  2 68  0             366192.7447  -0.1152  0.050   0.0413 0.15  
4078: 71  2 69  0   70  2 68  0             366192.7447  -0.1152  0.050   0.0413 0.01  
4079: 71  3 69  0   70  3 68  0             366192.7447  -0.1152  0.050   0.0413 0.01  
4080: 49 25 25  0   48 25 24  0             366200.4798  -0.0031  0.050  -0.0032 0.04  
4081: 49 25 25  0   48 24 24  0             366200.4798  -0.0031  0.050  -0.0032 0.46  
4082: 49 24 25  0   48 25 24  0             366200.4798  -0.0031  0.050  -0.0032 0.46  
4083: 49 24 25  0   48 24 24  0             366200.4798  -0.0031  0.050  -0.0032 0.04  
4084: 48 25 23  0   47 26 22  0             366219.1472   0.0248  0.050   0.0249 0.46  
4085: 48 26 23  0   47 26 22  0             366219.1472   0.0248  0.050   0.0249 0.04  
4086: 48 26 23  0   47 25 22  0             366219.1472   0.0248  0.050   0.0249 0.46  
4087: 48 25 23  0   47 25 22  0             366219.1472   0.0248  0.050   0.0249 0.04  
4088: 46 28 19  0   45 27 18  0             366291.6761   0.0317  0.050   0.0318 0.46  
4089: 46 27 19  0   45 28 18  0             366291.6761   0.0317  0.050   0.0318 0.46  
4090: 46 28 19  0   45 28 18  0             366291.6761   0.0317  0.050   0.0318 0.04  
4091: 46 27 19  0   45 27 18  0             366291.6761   0.0317  0.050   0.0318 0.04  
4092: 43 30 13  0   42 31 12  0             366707.1055   0.1312  0.050   0.0458 0.45  
4093: 43 31 13  0   42 31 12  0             366707.1055   0.1174  0.050   0.0458 0.05  
4094: 43 30 13  0   42 30 12  0             366707.1055  -0.0258  0.050   0.0458 0.05  
4095: 43 31 13  0   42 30 12  0             366707.1055  -0.0396  0.050   0.0458 0.45  
4096: 56 18 38  0   55 19 37  0             371147.1114   0.1184  0.050   0.0608 0.23  
4097: 56 19 38  0   55 18 37  0             371147.1114   0.1184  0.050   0.0608 0.23  
4098: 56 18 38  0   55 18 37  0             371147.1114   0.1184  0.050   0.0608 0.02  
4099: 56 19 38  0   55 19 37  0             371147.1114   0.1184  0.050   0.0608 0.02  
4100: 55 20 36  0   54 19 35  0             371147.1114   0.0020  0.050   0.0608 0.23  
4101: 55 19 36  0   54 19 35  0             371147.1114   0.0020  0.050   0.0608 0.02  
4102: 55 19 36  0   54 20 35  0             371147.1114   0.0020  0.050   0.0608 0.23  
4103: 55 20 36  0   54 20 35  0             371147.1114   0.0020  0.050   0.0608 0.02  
4104: 59 16 44  0   58 15 43  0             371150.6877   0.1842  0.050   0.0551 0.24  
4105: 59 16 44  0   58 16 43  0             371150.6877   0.1842  0.050   0.0551 0.02  
4106: 59 15 44  0   58 15 43  0             371150.6877   0.1842  0.050   0.0551 0.02  
4107: 59 15 44  0   58 16 43  0             371150.6877   0.1842  0.050   0.0551 0.24  
4108: 53 21 32  0   52 21 31  0             371150.6877  -0.0891  0.050   0.0551 0.02  
4109: 53 21 32  0   52 22 31  0             371150.6877  -0.0891  0.050   0.0551 0.22  
4110: 53 22 32  0   52 22 31  0             371150.6877  -0.0891  0.050   0.0551 0.02  
4111: 53 22 32  0   52 21 31  0             371150.6877  -0.0891  0.050   0.0551 0.22  
4112: 60 15 46  0   59 15 45  0             371152.4395   0.0003  0.050   0.0003 0.04  
4113: 60 15 46  0   59 14 45  0             371152.4395   0.0003  0.050   0.0003 0.46  
4114: 60 14 46  0   59 14 45  0             371152.4395   0.0003  0.050   0.0003 0.04  
4115: 60 14 46  0   59 15 45  0             371152.4395   0.0003  0.050   0.0003 0.46  
4116: 62 12 50  0   61 12 49  0             371156.8521   0.0394  0.050   0.0395 0.04  
4117: 62 12 50  0   61 13 49  0             371156.8521   0.0394  0.050   0.0395 0.46  
4118: 62 13 50  0   61 13 49  0             371156.8521   0.0394  0.050   0.0395 0.04  
4119: 62 13 50  0   61 12 49  0             371156.8521   0.0394  0.050   0.0395 0.46  
4120: 63 12 52  0   62 12 51  0             371159.1674   0.0763  0.050   0.0763 0.04  
4121: 63 11 52  0   62 12 51  0             371159.1674   0.0763  0.050   0.0763 0.46  
4122: 63 12 52  0   62 11 51  0             371159.1674   0.0763  0.050   0.0763 0.46  
4123: 63 11 52  0   62 11 51  0             371159.1674   0.0763  0.050   0.0763 0.04  
4124: 64 11 54  0   63 10 53  0             371161.4090   0.0689  0.050   0.0689 0.46  
4125: 64 10 54  0   63 11 53  0             371161.4090   0.0689  0.050   0.0689 0.46  
4126: 64 11 54  0   63 11 53  0             371161.4090   0.0689  0.050   0.0689 0.04  
4127: 64 10 54  0   63 10 53  0             371161.4090   0.0689  0.050   0.0689 0.04  
4128: 51 23 28  0   50 24 27  0             371162.1921  -0.0143  0.050  -0.0143 0.46  
4129: 51 24 28  0   50 24 27  0             371162.1921  -0.0143  0.050  -0.0143 0.04  
4130: 51 24 28  0   50 23 27  0             371162.1921  -0.0143  0.050  -0.0143 0.46  
4131: 51 23 28  0   50 23 27  0             371162.1921  -0.0143  0.050  -0.0143 0.04  
4132: 65 10 56  0   64  9 55  0             371163.5601   0.0602  0.050   0.0602 0.46  
4133: 65 10 56  0   64 10 55  0             371163.5601   0.0602  0.050   0.0602 0.04  
4134: 65  9 56  0   64 10 55  0             371163.5601   0.0602  0.050   0.0602 0.46  
4135: 65  9 56  0   64  9 55  0             371163.5601   0.0602  0.050   0.0602 0.04  
4136: 66  9 58  0   65  9 57  0             371165.5446   0.0296  0.050   0.0296 0.04  
4137: 66  8 58  0   65  8 57  0             371165.5446   0.0296  0.050   0.0296 0.04  
4138: 66  8 58  0   65  9 57  0             371165.5446   0.0296  0.050   0.0296 0.46  
4139: 66  9 58  0   65  8 57  0             371165.5446   0.0296  0.050   0.0296 0.46  
4140: 67  8 60  0   66  7 59  0             371167.3892   0.0557  0.050   0.0558 0.46  
4141: 67  8 60  0   66  8 59  0             371167.3892   0.0557  0.050   0.0558 0.04  
4142: 67  7 60  0   66  8 59  0             371167.3892   0.0557  0.050   0.0558 0.46  
4143: 67  7 60  0   66  7 59  0             371167.3892   0.0557  0.050   0.0558 0.04  
4144: 68  7 62  0   67  7 61  0             371168.8819  -0.0242  0.050  -0.0242 0.04  
4145: 68  7 62  0   67  6 61  0             371168.8819  -0.0242  0.050  -0.0242 0.46  
4146: 68  6 62  0   67  6 61  0             371168.8819  -0.0242  0.050  -0.0242 0.04  
4147: 68  6 62  0   67  7 61  0             371168.8819  -0.0242  0.050  -0.0242 0.46  
4148: 73  2 72  0   72  1 71  0             371171.6594   0.1909  0.050   0.0075 0.16  
4149: 73  1 72  0   72  2 71  0             371171.6594   0.1909  0.050   0.0075 0.16  
4150: 73  2 72  0   72  2 71  0             371171.6594   0.1909  0.050   0.0075 0.01  
4151: 73  1 72  0   72  1 71  0             371171.6594   0.1909  0.050   0.0075 0.01  
4152: 71  4 68  0   70  3 67  0             371171.6594  -0.0226  0.050   0.0075 0.15  
4153: 71  3 68  0   70  4 67  0             371171.6594  -0.0226  0.050   0.0075 0.15  
4154: 71  4 68  0   70  4 67  0             371171.6594  -0.0226  0.050   0.0075 0.01  
4155: 71  3 68  0   70  3 67  0             371171.6594  -0.0226  0.050   0.0075 0.01  
4156: 72  3 70  0   71  2 69  0             371171.6594  -0.1512  0.050   0.0075 0.15  
4157: 72  2 70  0   71  2 69  0             371171.6594  -0.1512  0.050   0.0075 0.01  
4158: 72  3 70  0   71  3 69  0             371171.6594  -0.1512  0.050   0.0075 0.01  
4159: 72  2 70  0   71  3 69  0             371171.6594  -0.1512  0.050   0.0075 0.15  
4160: 49 26 24  0   48 26 23  0             371189.1630   0.0490  0.050   0.0490 0.04  
4161: 49 25 24  0   48 26 23  0             371189.1630   0.0490  0.050   0.0490 0.46  
4162: 49 25 24  0   48 25 23  0             371189.1630   0.0490  0.050   0.0490 0.04  
4163: 49 26 24  0   48 25 23  0             371189.1630   0.0490  0.050   0.0490 0.46  
4164: 48 27 22  0   47 27 21  0             371213.5446   0.0207  0.050   0.0207 0.04  
4165: 48 26 22  0   47 27 21  0             371213.5446   0.0207  0.050   0.0207 0.46  
4166: 48 26 22  0   47 26 21  0             371213.5446   0.0207  0.050   0.0207 0.04  
4167: 48 27 22  0   47 26 21  0             371213.5446   0.0207  0.050   0.0207 0.46  
4168: 47 28 20  0   46 27 19  0             371250.9195  -0.0405  0.050  -0.0405 0.46  
4169: 47 27 20  0   46 28 19  0             371250.9195  -0.0405  0.050  -0.0405 0.46  
4170: 47 28 20  0   46 28 19  0             371250.9195  -0.0405  0.050  -0.0405 0.04  
4171: 47 27 20  0   46 27 19  0             371250.9195  -0.0405  0.050  -0.0405 0.04  
4172: 46 29 18  0   45 29 17  0             371310.1094   0.0276  0.050   0.0277 0.05  
4173: 46 28 18  0   45 29 17  0             371310.1094   0.0276  0.050   0.0277 0.45  
4174: 46 29 18  0   45 28 17  0             371310.1094   0.0276  0.050   0.0277 0.45  
4175: 46 28 18  0   45 28 17  0             371310.1094   0.0276  0.050   0.0277 0.05  
4176: 45 30 16  0   44 30 15  0             371407.7527   0.0327  0.050   0.0328 0.05  
4177: 45 29 16  0   44 30 15  0             371407.7527   0.0327  0.050   0.0328 0.45  
4178: 45 30 16  0   44 29 15  0             371407.7527   0.0327  0.050   0.0328 0.45  
4179: 45 29 16  0   44 29 15  0             371407.7527   0.0327  0.050   0.0328 0.05  
4180: 44 30 14  0   43 31 13  0             371579.9351   0.0372  0.050   0.0298 0.45  
4181: 44 31 14  0   43 31 13  0             371579.9351   0.0361  0.050   0.0298 0.05  
4182: 44 30 14  0   43 30 13  0             371579.9351   0.0234  0.050   0.0298 0.05  
4183: 44 31 14  0   43 30 13  0             371579.9351   0.0223  0.050   0.0298 0.45  
4184: 43 31 12  0   42 32 11  0             371914.2494   0.1157  0.050   0.0868 0.89  
4185: 43 32 12  0   42 32 11  0             371914.2494  -0.1588  0.050   0.0868 0.11  
4186: 55 21 35  0   54 21 34  0             376124.8625   0.1640  0.050  -0.0192 0.02  
4187: 55 20 35  0   54 21 34  0             376124.8625   0.1640  0.050  -0.0192 0.22  
4188: 55 20 35  0   54 20 34  0             376124.8625   0.1640  0.050  -0.0192 0.02  
4189: 55 21 35  0   54 20 34  0             376124.8625   0.1640  0.050  -0.0192 0.22  
4190: 58 18 41  0   57 18 40  0             376124.8625  -0.1932  0.050  -0.0192 0.02  
4191: 58 18 41  0   57 17 40  0             376124.8625  -0.1932  0.050  -0.0192 0.24  
4192: 58 17 41  0   57 18 40  0             376124.8625  -0.1932  0.050  -0.0192 0.24  
4193: 58 17 41  0   57 17 40  0             376124.8625  -0.1932  0.050  -0.0192 0.02  
4194: 59 16 43  0   58 17 42  0             376126.6296   0.1402  0.050   0.0362 0.24  
4195: 59 16 43  0   58 16 42  0             376126.6296   0.1402  0.050   0.0362 0.02  
4196: 59 17 43  0   58 16 42  0             376126.6296   0.1402  0.050   0.0362 0.24  
4197: 59 17 43  0   58 17 42  0             376126.6296   0.1402  0.050   0.0362 0.02  
4198: 54 22 33  0   53 21 32  0             376126.6296  -0.0772  0.050   0.0362 0.22  
4199: 54 21 33  0   53 22 32  0             376126.6296  -0.0772  0.050   0.0362 0.22  
4200: 54 21 33  0   53 21 32  0             376126.6296  -0.0772  0.050   0.0362 0.02  
4201: 54 22 33  0   53 22 32  0             376126.6296  -0.0772  0.050   0.0362 0.02  
4202: 60 16 45  0   59 16 44  0             376128.3250   0.0157  0.050   0.0157 0.04  
4203: 60 15 45  0   59 16 44  0             376128.3250   0.0157  0.050   0.0157 0.46  
4204: 60 15 45  0   59 15 44  0             376128.3250   0.0157  0.050   0.0157 0.04  
4205: 60 16 45  0   59 15 44  0             376128.3250   0.0157  0.050   0.0157 0.46  
4206: 61 15 47  0   60 14 46  0             376130.4096   0.0090  0.050  -0.0002 0.25  
4207: 61 14 47  0   60 14 46  0             376130.4096   0.0090  0.050  -0.0002 0.02  
4208: 61 14 47  0   60 15 46  0             376130.4096   0.0090  0.050  -0.0002 0.25  
4209: 61 15 47  0   60 15 46  0             376130.4096   0.0090  0.050  -0.0002 0.02  
4210: 53 22 31  0   52 23 30  0             376130.4096  -0.0108  0.050  -0.0002 0.21  
4211: 53 23 31  0   52 22 30  0             376130.4096  -0.0108  0.050  -0.0002 0.21  
4212: 53 23 31  0   52 23 30  0             376130.4096  -0.0108  0.050  -0.0002 0.02  
4213: 53 22 31  0   52 22 30  0             376130.4096  -0.0108  0.050  -0.0002 0.02  
4214: 62 14 49  0   61 14 48  0             376132.7489   0.0811  0.050   0.0812 0.04  
4215: 62 14 49  0   61 13 48  0             376132.7489   0.0811  0.050   0.0812 0.46  
4216: 62 13 49  0   61 14 48  0             376132.7489   0.0811  0.050   0.0812 0.46  
4217: 62 13 49  0   61 13 48  0             376132.7489   0.0811  0.050   0.0812 0.04  
4218: 63 13 51  0   62 12 50  0             376135.0081  -0.0209  0.050  -0.0210 0.46  
4219: 63 13 51  0   62 13 50  0             376135.0081  -0.0209  0.050  -0.0210 0.04  
4220: 63 12 51  0   62 13 50  0             376135.0081  -0.0209  0.050  -0.0210 0.46  
4221: 63 12 51  0   62 12 50  0             376135.0081  -0.0209  0.050  -0.0210 0.04  
4222: 52 24 29  0   51 24 28  0             376136.5015   0.0267  0.050   0.0267 0.04  
4223: 52 23 29  0   51 24 28  0             376136.5015   0.0267  0.050   0.0267 0.46  
4224: 52 23 29  0   51 23 28  0             376136.5015   0.0267  0.050   0.0267 0.04  
4225: 52 24 29  0   51 23 28  0             376136.5015   0.0267  0.050   0.0267 0.46  
4226: 64 11 53  0   63 12 52  0             376137.4611   0.0481  0.050   0.0481 0.46  
4227: 64 12 53  0   63 11 52  0             376137.4611   0.0481  0.050   0.0481 0.46  
4228: 64 11 53  0   63 11 52  0             376137.4611   0.0481  0.050   0.0481 0.04  
4229: 64 12 53  0   63 12 52  0             376137.4611   0.0481  0.050   0.0481 0.04  
4230: 65 11 55  0   64 10 54  0             376139.8308   0.0755  0.050   0.0756 0.46  
4231: 65 10 55  0   64 11 54  0             376139.8308   0.0755  0.050   0.0756 0.46  
4232: 65 11 55  0   64 11 54  0             376139.8308   0.0755  0.050   0.0756 0.04  
4233: 65 10 55  0   64 10 54  0             376139.8308   0.0755  0.050   0.0756 0.04  
4234: 66 10 57  0   65 10 56  0             376142.0035   0.0061  0.050   0.0061 0.04  
4235: 66  9 57  0   65  9 56  0             376142.0035   0.0061  0.050   0.0061 0.04  
4236: 66 10 57  0   65  9 56  0             376142.0035   0.0061  0.050   0.0061 0.46  
4237: 66  9 57  0   65 10 56  0             376142.0035   0.0061  0.050   0.0061 0.46  
4238: 67  8 59  0   66  8 58  0             376144.1152   0.0303  0.050   0.0303 0.04  
4239: 67  8 59  0   66  9 58  0             376144.1152   0.0303  0.050   0.0303 0.46  
4240: 67  9 59  0   66  9 58  0             376144.1152   0.0303  0.050   0.0303 0.04  
4241: 67  9 59  0   66  8 58  0             376144.1152   0.0303  0.050   0.0303 0.46  
4242: 51 25 27  0   50 24 26  0             376145.9599   0.1476  0.050   0.0588 0.19  
4243: 51 24 27  0   50 25 26  0             376145.9599   0.1476  0.050   0.0588 0.19  
4244: 51 24 27  0   50 24 26  0             376145.9599   0.1476  0.050   0.0588 0.02  
4245: 51 25 27  0   50 25 26  0             376145.9599   0.1476  0.050   0.0588 0.02  
4246: 68  7 61  0   67  7 60  0             376145.9599  -0.0064  0.050   0.0588 0.02  
4247: 68  8 61  0   67  8 60  0             376145.9599  -0.0064  0.050   0.0588 0.02  
4248: 68  8 61  0   67  7 60  0             376145.9599  -0.0064  0.050   0.0588 0.27  
4249: 68  7 61  0   67  8 60  0             376145.9599  -0.0064  0.050   0.0588 0.27  
4250: 69  6 63  0   68  6 62  0             376147.6237   0.0305  0.050   0.0305 0.04  
4251: 69  7 63  0   68  6 62  0             376147.6237   0.0305  0.050   0.0305 0.46  
4252: 69  7 63  0   68  7 62  0             376147.6237   0.0305  0.050   0.0305 0.04  
4253: 69  6 63  0   68  7 62  0             376147.6237   0.0305  0.050   0.0305 0.46  
4254: 70  6 65  0   69  5 64  0             376148.9223   0.0042  0.050   0.0042 0.46  
4255: 70  6 65  0   69  6 64  0             376148.9223   0.0042  0.050   0.0042 0.04  
4256: 70  5 65  0   69  6 64  0             376148.9223   0.0042  0.050   0.0042 0.46  
4257: 70  5 65  0   69  5 64  0             376148.9223   0.0042  0.050   0.0042 0.04  
4258: 74  2 73  0   73  1 72  0             376150.5027   0.2007  0.050   0.0329 0.16  
4259: 74  1 73  0   73  2 72  0             376150.5027   0.2007  0.050   0.0329 0.16  
4260: 74  2 73  0   73  2 72  0             376150.5027   0.2007  0.050   0.0329 0.01  
4261: 74  1 73  0   73  1 72  0             376150.5027   0.2007  0.050   0.0329 0.01  
4262: 72  4 69  0   71  3 68  0             376150.5027   0.0216  0.050   0.0329 0.15  
4263: 72  4 69  0   71  4 68  0             376150.5027   0.0216  0.050   0.0329 0.01  
4264: 72  3 69  0   71  4 68  0             376150.5027   0.0216  0.050   0.0329 0.15  
4265: 72  3 69  0   71  3 68  0             376150.5027   0.0216  0.050   0.0329 0.01  
4266: 73  3 71  0   72  2 70  0             376150.5027  -0.1282  0.050   0.0329 0.15  
4267: 73  2 71  0   72  2 70  0             376150.5027  -0.1282  0.050   0.0329 0.01  
4268: 73  2 71  0   72  3 70  0             376150.5027  -0.1282  0.050   0.0329 0.15  
4269: 73  3 71  0   72  3 70  0             376150.5027  -0.1282  0.050   0.0329 0.01  
4270: 49 27 23  0   48 26 22  0             376181.0369   0.0511  0.050   0.0511 0.46  
4271: 49 26 23  0   48 27 22  0             376181.0369   0.0511  0.050   0.0511 0.46  
4272: 49 26 23  0   48 26 22  0             376181.0369   0.0511  0.050   0.0511 0.04  
4273: 49 27 23  0   48 27 22  0             376181.0369   0.0511  0.050   0.0511 0.04  
4274: 48 28 21  0   47 28 20  0             376213.0024   0.0236  0.050   0.0237 0.08  
4275: 48 28 21  0   47 27 20  0             376213.0024   0.0236  0.050   0.0237 0.84  
4276: 48 27 21  0   47 27 20  0             376213.0024   0.0236  0.050   0.0237 0.08  
4277: 45 30 15  0   44 31 14  0             376478.5613   0.0324  0.050   0.0319 0.45  
4278: 45 31 15  0   44 31 14  0             376478.5613   0.0323  0.050   0.0319 0.05  
4279: 45 30 15  0   44 30 14  0             376478.5613   0.0313  0.050   0.0319 0.05  
4280: 45 31 15  0   44 30 14  0             376478.5613   0.0312  0.050   0.0319 0.45  
4281: 44 31 13  0   43 32 12  0             376729.5297   0.2364  0.050   0.0867 0.45  
4282: 44 32 13  0   43 32 12  0             376729.5297   0.2115  0.050   0.0867 0.05  
4283: 44 31 13  0   43 31 12  0             376729.5297  -0.0380  0.050   0.0867 0.05  
4284: 44 32 13  0   43 31 12  0             376729.5297  -0.0630  0.050   0.0867 0.45  
4285: 57 20 38  0   56 20 37  0             381101.0721   0.3588  0.050   0.0683 0.01  
4286: 57 20 38  0   56 19 37  0             381101.0721   0.3588  0.050   0.0683 0.15  
4287: 57 19 38  0   56 20 37  0             381101.0721   0.3588  0.050   0.0683 0.15  
4288: 57 19 38  0   56 19 37  0             381101.0721   0.3588  0.050   0.0683 0.01  
4289: 56 21 36  0   55 21 35  0             381101.0721  -0.0163  0.050   0.0683 0.01  
4290: 56 20 36  0   55 21 35  0             381101.0721  -0.0163  0.050   0.0683 0.15  
4291: 56 21 36  0   55 20 35  0             381101.0721  -0.0163  0.050   0.0683 0.15  
4292: 56 20 36  0   55 20 35  0             381101.0721  -0.0163  0.050   0.0683 0.01  
4293: 58 18 40  0   57 19 39  0             381101.0721  -0.1361  0.050   0.0683 0.16  
4294: 58 19 40  0   57 18 39  0             381101.0721  -0.1361  0.050   0.0683 0.16  
4295: 58 19 40  0   57 19 39  0             381101.0721  -0.1361  0.050   0.0683 0.01  
4296: 58 18 40  0   57 18 39  0             381101.0721  -0.1361  0.050   0.0683 0.01  
4297: 59 18 42  0   58 18 41  0             381102.4572   0.0987  0.050  -0.0283 0.02  
4298: 59 18 42  0   58 17 41  0             381102.4572   0.0987  0.050  -0.0283 0.24  
4299: 59 17 42  0   58 18 41  0             381102.4572   0.0987  0.050  -0.0283 0.24  
4300: 59 17 42  0   58 17 41  0             381102.4572   0.0987  0.050  -0.0283 0.02  
4301: 55 22 34  0   54 22 33  0             381102.4572  -0.1635  0.050  -0.0283 0.02  
4302: 55 21 34  0   54 21 33  0             381102.4572  -0.1635  0.050  -0.0283 0.02  
4303: 55 21 34  0   54 22 33  0             381102.4572  -0.1635  0.050  -0.0283 0.22  
4304: 55 22 34  0   54 21 33  0             381102.4572  -0.1635  0.050  -0.0283 0.22  
4305: 60 17 44  0   59 17 43  0             381103.9988   0.0014  0.050   0.0014 0.04  
4306: 60 17 44  0   59 16 43  0             381103.9988   0.0014  0.050   0.0014 0.46  
4307: 60 16 44  0   59 17 43  0             381103.9988   0.0014  0.050   0.0014 0.46  
4308: 60 16 44  0   59 16 43  0             381103.9988   0.0014  0.050   0.0014 0.04  
4309: 54 22 32  0   53 23 31  0             381105.8855   0.1820  0.050   0.0293 0.22  
4310: 54 23 32  0   53 23 31  0             381105.8855   0.1820  0.050   0.0293 0.02  
4311: 54 23 32  0   53 22 31  0             381105.8855   0.1820  0.050   0.0293 0.22  
4312: 54 22 32  0   53 22 31  0             381105.8855   0.1820  0.050   0.0293 0.02  
4313: 61 16 46  0   60 16 45  0             381105.8855  -0.1073  0.050   0.0293 0.02  
4314: 61 16 46  0   60 15 45  0             381105.8855  -0.1073  0.050   0.0293 0.24  
4315: 61 15 46  0   60 16 45  0             381105.8855  -0.1073  0.050   0.0293 0.24  
4316: 61 15 46  0   60 15 45  0             381105.8855  -0.1073  0.050   0.0293 0.02  
4317: 62 15 48  0   61 15 47  0             381108.2621   0.0255  0.050   0.0256 0.04  
4318: 62 15 48  0   61 14 47  0             381108.2621   0.0255  0.050   0.0256 0.46  
4319: 62 14 48  0   61 14 47  0             381108.2621   0.0255  0.050   0.0256 0.04  
4320: 62 14 48  0   61 15 47  0             381108.2621   0.0255  0.050   0.0256 0.46  
4321: 63 14 50  0   62 14 49  0             381110.7534   0.1161  0.050  -0.0015 0.02  
4322: 63 14 50  0   62 13 49  0             381110.7534   0.1161  0.050  -0.0015 0.25  
4323: 63 13 50  0   62 14 49  0             381110.7534   0.1161  0.050  -0.0015 0.25  
4324: 63 13 50  0   62 13 49  0             381110.7534   0.1161  0.050  -0.0015 0.02  
4325: 53 24 30  0   52 23 29  0             381110.7534  -0.1401  0.050  -0.0015 0.21  
4326: 53 23 30  0   52 23 29  0             381110.7534  -0.1401  0.050  -0.0015 0.02  
4327: 53 24 30  0   52 24 29  0             381110.7534  -0.1401  0.050  -0.0015 0.02  
4328: 53 23 30  0   52 24 29  0             381110.7534  -0.1401  0.050  -0.0015 0.21  
4329: 64 12 52  0   63 13 51  0             381113.1503   0.0339  0.050   0.0339 0.46  
4330: 64 12 52  0   63 12 51  0             381113.1503   0.0339  0.050   0.0339 0.04  
4331: 64 13 52  0   63 13 51  0             381113.1503   0.0339  0.050   0.0339 0.04  
4332: 64 13 52  0   63 12 51  0             381113.1503   0.0339  0.050   0.0339 0.46  
4333: 65 12 54  0   64 12 53  0             381115.6387   0.0340  0.050   0.0340 0.04  
4334: 65 11 54  0   64 11 53  0             381115.6387   0.0340  0.050   0.0340 0.04  
4335: 65 12 54  0   64 11 53  0             381115.6387   0.0340  0.050   0.0340 0.46  
4336: 65 11 54  0   64 12 53  0             381115.6387   0.0340  0.050   0.0340 0.46  
4337: 66 11 56  0   65 10 55  0             381118.0541   0.0145  0.050   0.0145 0.46  
4338: 66 11 56  0   65 11 55  0             381118.0541   0.0145  0.050   0.0145 0.04  
4339: 66 10 56  0   65 11 55  0             381118.0541   0.0145  0.050   0.0145 0.46  
4340: 66 10 56  0   65 10 55  0             381118.0541   0.0145  0.050   0.0145 0.04  
4341: 52 25 28  0   51 24 27  0             381119.0718   0.0682  0.050   0.0683 0.46  
4342: 52 25 28  0   51 25 27  0             381119.0718   0.0682  0.050   0.0683 0.04  
4343: 52 24 28  0   51 25 27  0             381119.0718   0.0682  0.050   0.0683 0.46  
4344: 52 24 28  0   51 24 27  0             381119.0718   0.0682  0.050   0.0683 0.04  
4345: 68  8 60  0   67  8 59  0             381122.5020  -0.0211  0.050  -0.0211 0.04  
4346: 68  9 60  0   67  9 59  0             381122.5020  -0.0211  0.050  -0.0211 0.04  
4347: 68  9 60  0   67  8 59  0             381122.5020  -0.0211  0.050  -0.0211 0.46  
4348: 68  8 60  0   67  9 59  0             381122.5020  -0.0211  0.050  -0.0211 0.46  
4349: 69  7 62  0   68  8 61  0             381124.4668  -0.0006  0.050  -0.0006 0.46  
4350: 69  8 62  0   68  7 61  0             381124.4668  -0.0006  0.050  -0.0006 0.46  
4351: 69  8 62  0   68  8 61  0             381124.4668  -0.0006  0.050  -0.0006 0.04  
4352: 69  7 62  0   68  7 61  0             381124.4668  -0.0006  0.050  -0.0006 0.04  
4353: 70  7 64  0   69  6 63  0             381126.2130   0.0647  0.050   0.0647 0.48  
4354: 70  7 64  0   69  7 63  0             381126.2130   0.0647  0.050   0.0647 0.04  
4355: 70  6 64  0   69  7 63  0             381126.2130   0.0647  0.050   0.0647 0.48  
4356: 75  2 74  0   74  1 73  0             381129.1935   0.1900  0.050   0.0377 0.16  
4357: 75  2 74  0   74  2 73  0             381129.1935   0.1900  0.050   0.0377 0.01  
4358: 75  1 74  0   74  2 73  0             381129.1935   0.1900  0.050   0.0377 0.16  
4359: 75  1 74  0   74  1 73  0             381129.1935   0.1900  0.050   0.0377 0.01  
4360: 73  3 70  0   72  4 69  0             381129.1935   0.0453  0.050   0.0377 0.15  
4361: 73  3 70  0   72  3 69  0             381129.1935   0.0453  0.050   0.0377 0.01  
4362: 73  4 70  0   72  3 69  0             381129.1935   0.0453  0.050   0.0377 0.15  
4363: 73  4 70  0   72  4 69  0             381129.1935   0.0453  0.050   0.0377 0.01  
4364: 74  3 72  0   73  3 71  0             381129.1935  -0.1256  0.050   0.0377 0.01  
4365: 74  2 72  0   73  3 71  0             381129.1935  -0.1256  0.050   0.0377 0.15  
4366: 74  2 72  0   73  2 71  0             381129.1935  -0.1256  0.050   0.0377 0.01  
4367: 74  3 72  0   73  2 71  0             381129.1935  -0.1256  0.050   0.0377 0.15  
4368: 51 25 26  0   50 25 25  0             381131.2599  -0.0003  0.050  -0.0004 0.04  
4369: 51 25 26  0   50 26 25  0             381131.2599  -0.0003  0.050  -0.0004 0.46  
4370: 51 26 26  0   50 25 25  0             381131.2599  -0.0003  0.050  -0.0004 0.46  
4371: 51 26 26  0   50 26 25  0             381131.2599  -0.0003  0.050  -0.0004 0.04  
4372: 50 26 24  0   49 27 23  0             381149.6078   0.0242  0.050   0.0242 0.46  
4373: 50 26 24  0   49 26 23  0             381149.6078   0.0242  0.050   0.0242 0.04  
4374: 50 27 24  0   49 27 23  0             381149.6078   0.0242  0.050   0.0242 0.04  
4375: 50 27 24  0   49 26 23  0             381149.6078   0.0242  0.050   0.0242 0.46  
4376: 49 27 22  0   48 28 21  0             381177.1902   0.0866  0.050   0.0867 0.46  
4377: 49 28 22  0   48 28 21  0             381177.1902   0.0866  0.050   0.0867 0.04  
4378: 49 28 22  0   48 27 21  0             381177.1902   0.0866  0.050   0.0867 0.46  
4379: 49 27 22  0   48 27 21  0             381177.1902   0.0866  0.050   0.0867 0.04  
4380: 46 31 16  0   45 31 15  0             381394.9476   0.0376  0.050   0.0376 0.05  
4381: 46 30 16  0   45 31 15  0             381394.9476   0.0376  0.050   0.0376 0.45  
4382: 46 31 16  0   45 30 15  0             381394.9476   0.0375  0.050   0.0376 0.45  
4383: 46 30 16  0   45 30 15  0             381394.9476   0.0375  0.050   0.0376 0.05  
4384: 45 31 14  0   44 32 13  0             381588.1424   0.0991  0.050   0.0856 0.45  
4385: 45 32 14  0   44 32 13  0             381588.1424   0.0970  0.050   0.0856 0.05  
4386: 45 31 14  0   44 31 13  0             381588.1424   0.0741  0.050   0.0856 0.05  
4387: 45 32 14  0   44 31 13  0             381588.1424   0.0721  0.050   0.0856 0.45  
4388: 44 32 12  0   43 32 11  0             381968.5233   0.3956  0.050  -0.0264 0.11  
4389: 44 33 12  0   43 32 11  0             381968.5233  -0.0771  0.050  -0.0264 0.89  
4390: 67 11 57  0   66 11 56  0             386096.1385  -0.0526  0.050  -0.0527 0.04  
4391: 67 11 57  0   66 10 56  0             386096.1385  -0.0526  0.050  -0.0527 0.46  
4392: 67 10 57  0   66 11 56  0             386096.1385  -0.0526  0.050  -0.0527 0.46  
4393: 67 10 57  0   66 10 56  0             386096.1385  -0.0526  0.050  -0.0527 0.04  
4394: 68 10 59  0   67 10 58  0             386098.5896  -0.0069  0.050  -0.0070 0.04  
4395: 68 10 59  0   67  9 58  0             386098.5896  -0.0069  0.050  -0.0070 0.46  
4396: 68  9 59  0   67 10 58  0             386098.5896  -0.0069  0.050  -0.0070 0.46  
4397: 68  9 59  0   67  9 58  0             386098.5896  -0.0069  0.050  -0.0070 0.04  
4398: 69  9 61  0   68  9 60  0             386100.8125  -0.0154  0.050  -0.0154 0.04  
4399: 69  9 61  0   68  8 60  0             386100.8125  -0.0154  0.050  -0.0154 0.46  
4400: 69  8 61  0   68  9 60  0             386100.8125  -0.0154  0.050  -0.0154 0.46  
4401: 69  8 61  0   68  8 60  0             386100.8125  -0.0154  0.050  -0.0154 0.04  
4402: 70  8 63  0   69  8 62  0             386102.9664   0.1314  0.050   0.0058 0.02  
4403: 70  8 63  0   69  7 62  0             386102.9664   0.1314  0.050   0.0058 0.26  
4404: 70  7 63  0   69  8 62  0             386102.9664   0.1314  0.050   0.0058 0.26  
4405: 70  7 63  0   69  7 62  0             386102.9664   0.1314  0.050   0.0058 0.02  
4406: 52 26 27  0   51 26 26  0             386102.9664  -0.1625  0.050   0.0058 0.02  
4407: 52 26 27  0   51 25 26  0             386102.9664  -0.1625  0.050   0.0058 0.20  
4408: 52 25 27  0   51 26 26  0             386102.9664  -0.1625  0.050   0.0058 0.20  
4409: 52 25 27  0   51 25 26  0             386102.9664  -0.1625  0.050   0.0058 0.02  
4410: 71  7 65  0   70  7 64  0             386104.6325   0.0629  0.050   0.0630 0.04  
4411: 71  7 65  0   70  6 64  0             386104.6325   0.0629  0.050   0.0630 0.46  
4412: 71  6 65  0   70  7 64  0             386104.6325   0.0629  0.050   0.0630 0.46  
4413: 71  6 65  0   70  6 64  0             386104.6325   0.0629  0.050   0.0630 0.04  
4414: 76  2 75  0   75  2 74  0             386107.7532   0.1823  0.050   0.0456 0.01  
4415: 76  2 75  0   75  1 74  0             386107.7532   0.1823  0.050   0.0456 0.16  
4416: 76  1 75  0   75  2 74  0             386107.7532   0.1823  0.050   0.0456 0.16  
4417: 76  1 75  0   75  1 74  0             386107.7532   0.1823  0.050   0.0456 0.01  
4418: 74  4 71  0   73  4 70  0             386107.7532   0.0719  0.050   0.0456 0.01  
4419: 74  4 71  0   73  3 70  0             386107.7532   0.0719  0.050   0.0456 0.15  
4420: 74  3 71  0   73  4 70  0             386107.7532   0.0719  0.050   0.0456 0.15  
4421: 74  3 71  0   73  3 70  0             386107.7532   0.0719  0.050   0.0456 0.01  
4422: 75  3 73  0   74  3 72  0             386107.7532  -0.1201  0.050   0.0456 0.01  
4423: 75  3 73  0   74  2 72  0             386107.7532  -0.1201  0.050   0.0456 0.15  
4424: 75  2 73  0   74  3 72  0             386107.7532  -0.1201  0.050   0.0456 0.15  
4425: 75  2 73  0   74  2 72  0             386107.7532  -0.1201  0.050   0.0456 0.01  
4426: 51 27 25  0   50 27 24  0             386119.1199   0.0353  0.050   0.0353 0.04  
4427: 51 27 25  0   50 26 24  0             386119.1199   0.0353  0.050   0.0353 0.46  
4428: 51 26 25  0   50 27 24  0             386119.1199   0.0353  0.050   0.0353 0.46  
4429: 51 26 25  0   50 26 24  0             386119.1199   0.0353  0.050   0.0353 0.04  
4430: 50 28 23  0   49 28 22  0             386142.9634   0.0787  0.050   0.0787 0.04  
4431: 50 28 23  0   49 27 22  0             386142.9634   0.0787  0.050   0.0787 0.46  
4432: 50 27 23  0   49 28 22  0             386142.9634   0.0787  0.050   0.0787 0.46  
4433: 50 27 23  0   49 27 22  0             386142.9634   0.0787  0.050   0.0787 0.04  
4434: 49 29 21  0   48 29 20  0             386178.8501   0.0271  0.050   0.0271 0.04  
4435: 49 29 21  0   48 28 20  0             386178.8501   0.0271  0.050   0.0271 0.46  
4436: 49 28 21  0   48 29 20  0             386178.8501   0.0271  0.050   0.0271 0.46  
4437: 49 28 21  0   48 28 20  0             386178.8501   0.0271  0.050   0.0271 0.04  
4438: 48 30 19  0   47 30 18  0             386234.4153  -0.0325  0.050  -0.0326 0.05  
4439: 48 30 19  0   47 29 18  0             386234.4153  -0.0325  0.050  -0.0326 0.48  
4440: 48 29 19  0   47 30 18  0             386234.4153  -0.0325  0.050  -0.0326 0.48  
4441: 47 31 17  0   46 31 16  0             386323.9707   0.0535  0.050   0.0536 0.05  
4442: 47 31 17  0   46 30 16  0             386323.9707   0.0535  0.050   0.0536 0.45  
4443: 47 30 17  0   46 31 16  0             386323.9707   0.0535  0.050   0.0536 0.45  
4444: 47 30 17  0   46 30 16  0             386323.9707   0.0535  0.050   0.0536 0.05  
4445: 58 21 38  0   57 21 37  0             391054.0242   0.3661  0.050   0.0405 0.01  
4446: 58 21 38  0   57 20 37  0             391054.0242   0.3661  0.050   0.0405 0.16  
4447: 58 20 38  0   57 21 37  0             391054.0242   0.3661  0.050   0.0405 0.16  
4448: 58 20 38  0   57 20 37  0             391054.0242   0.3661  0.050   0.0405 0.01  
4449: 59 20 40  0   58 20 39  0             391054.0242   0.0637  0.050   0.0405 0.01  
4450: 59 20 40  0   58 19 39  0             391054.0242   0.0637  0.050   0.0405 0.16  
4451: 59 19 40  0   58 20 39  0             391054.0242   0.0637  0.050   0.0405 0.16  
4452: 57 22 36  0   56 22 35  0             391054.0242  -0.3126  0.050   0.0405 0.01  
4453: 57 22 36  0   56 21 35  0             391054.0242  -0.3126  0.050   0.0405 0.15  
4454: 57 21 36  0   56 22 35  0             391054.0242  -0.3126  0.050   0.0405 0.15  
4455: 57 21 36  0   56 21 35  0             391054.0242  -0.3126  0.050   0.0405 0.01  
4456: 56 23 34  0   55 23 33  0             391056.4644   0.1518  0.050  -0.0066 0.02  
4457: 56 23 34  0   55 22 33  0             391056.4644   0.1518  0.050  -0.0066 0.22  
4458: 56 22 34  0   55 23 33  0             391056.4644   0.1518  0.050  -0.0066 0.22  
4459: 56 22 34  0   55 22 33  0             391056.4644   0.1518  0.050  -0.0066 0.02  
4460: 61 18 44  0   60 18 43  0             391056.4644  -0.1542  0.050  -0.0066 0.02  
4461: 61 18 44  0   60 17 43  0             391056.4644  -0.1542  0.050  -0.0066 0.24  
4462: 61 17 44  0   60 18 43  0             391056.4644  -0.1542  0.050  -0.0066 0.24  
4463: 61 17 44  0   60 17 43  0             391056.4644  -0.1542  0.050  -0.0066 0.02  
4464: 62 17 46  0   61 17 45  0             391058.6063  -0.0431  0.050  -0.0431 0.04  
4465: 62 17 46  0   61 16 45  0             391058.6063  -0.0431  0.050  -0.0431 0.46  
4466: 62 16 46  0   61 17 45  0             391058.6063  -0.0431  0.050  -0.0431 0.46  
4467: 62 16 46  0   61 16 45  0             391058.6063  -0.0431  0.050  -0.0431 0.04  
4468: 63 16 48  0   62 16 47  0             391061.0007   0.0173  0.050   0.0174 0.04  
4469: 63 16 48  0   62 15 47  0             391061.0007   0.0173  0.050   0.0174 0.48  
4470: 63 15 48  0   62 16 47  0             391061.0007   0.0173  0.050   0.0174 0.48  
4471: 64 15 50  0   63 15 49  0             391063.5756   0.0527  0.050   0.0527 0.04  
4472: 64 15 50  0   63 14 49  0             391063.5756   0.0527  0.050   0.0527 0.46  
4473: 64 14 50  0   63 15 49  0             391063.5756   0.0527  0.050   0.0527 0.46  
4474: 64 14 50  0   63 14 49  0             391063.5756   0.0527  0.050   0.0527 0.04  
4475: 54 25 30  0   53 25 29  0             391066.1338   0.0572  0.050  -0.0011 0.02  
4476: 54 25 30  0   53 24 29  0             391066.1338   0.0572  0.050  -0.0011 0.21  
4477: 54 24 30  0   53 25 29  0             391066.1338   0.0572  0.050  -0.0011 0.21  
4478: 54 24 30  0   53 24 29  0             391066.1338   0.0572  0.050  -0.0011 0.02  
4479: 65 14 52  0   64 14 51  0             391066.1338  -0.0508  0.050  -0.0011 0.02  
4480: 65 14 52  0   64 13 51  0             391066.1338  -0.0508  0.050  -0.0011 0.25  
4481: 65 13 52  0   64 14 51  0             391066.1338  -0.0508  0.050  -0.0011 0.25  
4482: 65 13 52  0   64 13 51  0             391066.1338  -0.0508  0.050  -0.0011 0.02  
4483: 66 13 54  0   65 13 53  0             391068.8971   0.0015  0.050   0.0015 0.04  
4484: 66 13 54  0   65 12 53  0             391068.8971   0.0015  0.050   0.0015 0.46  
4485: 66 12 54  0   65 13 53  0             391068.8971   0.0015  0.050   0.0015 0.46  
4486: 66 12 54  0   65 12 53  0             391068.8971   0.0015  0.050   0.0015 0.04  
4487: 67 12 56  0   66 12 55  0             391071.5951   0.0051  0.050   0.0051 0.04  
4488: 67 12 56  0   66 11 55  0             391071.5951   0.0051  0.050   0.0051 0.46  
4489: 67 11 56  0   66 12 55  0             391071.5951   0.0051  0.050   0.0051 0.46  
4490: 67 11 56  0   66 11 55  0             391071.5951   0.0051  0.050   0.0051 0.04  
4491: 68 11 58  0   67 11 57  0             391074.2330   0.0248  0.050   0.0249 0.04  
4492: 68 11 58  0   67 10 57  0             391074.2330   0.0248  0.050   0.0249 0.46  
4493: 68 10 58  0   67 11 57  0             391074.2330   0.0248  0.050   0.0249 0.46  
4494: 68 10 58  0   67 10 57  0             391074.2330   0.0248  0.050   0.0249 0.04  
4495: 53 26 28  0   52 26 27  0             391075.3656  -0.0183  0.050  -0.0183 0.04  
4496: 53 26 28  0   52 25 27  0             391075.3656  -0.0183  0.050  -0.0183 0.46  
4497: 53 25 28  0   52 26 27  0             391075.3656  -0.0183  0.050  -0.0183 0.46  
4498: 53 25 28  0   52 25 27  0             391075.3656  -0.0183  0.050  -0.0183 0.04  
4499: 69 10 60  0   68 10 59  0             391076.7484   0.0536  0.050   0.0536 0.04  
4500: 69 10 60  0   68  9 59  0             391076.7484   0.0536  0.050   0.0536 0.46  
4501: 69  9 60  0   68 10 59  0             391076.7484   0.0536  0.050   0.0536 0.46  
4502: 69  9 60  0   68  9 59  0             391076.7484   0.0536  0.050   0.0536 0.04  
4503: 70  9 62  0   69  9 61  0             391078.9909  -0.0066  0.050  -0.0067 0.04  
4504: 70  9 62  0   69  8 61  0             391078.9909  -0.0066  0.050  -0.0067 0.46  
4505: 70  8 62  0   69  9 61  0             391078.9909  -0.0066  0.050  -0.0067 0.46  
4506: 70  8 62  0   69  8 61  0             391078.9909  -0.0066  0.050  -0.0067 0.04  
4507: 71  8 64  0   70  8 63  0             391081.1140   0.0470  0.050   0.0470 0.04  
4508: 71  8 64  0   70  7 63  0             391081.1140   0.0470  0.050   0.0470 0.46  
4509: 71  7 64  0   70  8 63  0             391081.1140   0.0470  0.050   0.0470 0.46  
4510: 71  7 64  0   70  7 63  0             391081.1140   0.0470  0.050   0.0470 0.04  
4511: 72  7 66  0   71  7 65  0             391082.9255   0.0701  0.050   0.0701 0.04  
4512: 72  7 66  0   71  6 65  0             391082.9255   0.0701  0.050   0.0701 0.46  
4513: 72  6 66  0   71  7 65  0             391082.9255   0.0701  0.050   0.0701 0.46  
4514: 72  6 66  0   71  6 65  0             391082.9255   0.0701  0.050   0.0701 0.04  
4515: 73  6 68  0   72  6 67  0             391084.2588  -0.0578  0.050  -0.0578 0.04  
4516: 73  6 68  0   72  5 67  0             391084.2588  -0.0578  0.050  -0.0578 0.46  
4517: 73  5 68  0   72  6 67  0             391084.2588  -0.0578  0.050  -0.0578 0.46  
4518: 73  5 68  0   72  5 67  0             391084.2588  -0.0578  0.050  -0.0578 0.04  
4519: 78  1 78  0   77  1 77  0             391085.3200   0.1516  0.050   0.0384 0.02  
4520: 78  1 78  0   77  0 77  0             391085.3200   0.1516  0.050   0.0384 0.24  
4521: 78  0 78  0   77  1 77  0             391085.3200   0.1516  0.050   0.0384 0.24  
4522: 78  0 78  0   77  0 77  0             391085.3200   0.1516  0.050   0.0384 0.02  
4523: 74  5 70  0   73  5 69  0             391085.3200  -0.0857  0.050   0.0384 0.02  
4524: 74  5 70  0   73  4 69  0             391085.3200  -0.0857  0.050   0.0384 0.22  
4525: 74  4 70  0   73  5 69  0             391085.3200  -0.0857  0.050   0.0384 0.22  
4526: 74  4 70  0   73  4 69  0             391085.3200  -0.0857  0.050   0.0384 0.02  
4527: 77  2 76  0   76  2 75  0             391086.1515   0.1489  0.050   0.0278 0.01  
4528: 77  2 76  0   76  1 75  0             391086.1515   0.1489  0.050   0.0278 0.16  
4529: 77  1 76  0   76  2 75  0             391086.1515   0.1489  0.050   0.0278 0.16  
4530: 77  1 76  0   76  1 75  0             391086.1515   0.1489  0.050   0.0278 0.01  
4531: 75  4 72  0   74  4 71  0             391086.1515   0.0729  0.050   0.0278 0.01  
4532: 75  4 72  0   74  3 71  0             391086.1515   0.0729  0.050   0.0278 0.15  
4533: 75  3 72  0   74  4 71  0             391086.1515   0.0729  0.050   0.0278 0.15  
4534: 75  3 72  0   74  3 71  0             391086.1515   0.0729  0.050   0.0278 0.01  
4535: 76  3 74  0   75  3 73  0             391086.1515  -0.1403  0.050   0.0278 0.01  
4536: 76  3 74  0   75  2 73  0             391086.1515  -0.1403  0.050   0.0278 0.15  
4537: 76  2 74  0   75  3 73  0             391086.1515  -0.1403  0.050   0.0278 0.15  
4538: 76  2 74  0   75  2 73  0             391086.1515  -0.1403  0.050   0.0278 0.01  
4539: 52 27 26  0   51 27 25  0             391089.2262  -0.0796  0.050  -0.0797 0.04  
4540: 52 27 26  0   51 26 25  0             391089.2262  -0.0796  0.050  -0.0797 0.46  
4541: 52 26 26  0   51 27 25  0             391089.2262  -0.0796  0.050  -0.0797 0.46
[truncated: 69,560 more chars]
