# Supplementary material for: Precise Semi-Experimental Equilibrium (r e SE) Structure of Pyridine from 32 Isotopologues: Accurate Assessment of the Effect of Nitrogen-Atom Substitution in Aromatic Rings
Source: J Phys Chem A. 2025 Nov 7;129(46):10737–50. doi: 10.1021/acs.jpca.5c07184 (PMC12641475; doi:10.1021/acs.jpca.5c07184)
Supplement: Supplementary file 2 [file jp5c07184_si_002.zip › Supplementary Information/LSF/pyridine-d5-13C3_SI.res]

 Pyridine-d5-13C3                           Wed Apr 05Sat Aug 02 22:18:37 2025

-------------------------------------------------------------------------------------=========
                                              obs         o-c     error     blends     Notes
                                                                         o-c      wt
    / instead of : below denotes (o-c)>3*err
-------------------------------------------------------------------------------------=========
   1: 43 17 26  0   43 16 27  0             131856.9646   0.0315  0.050   0.0315 0.47  
   2: 43 17 26  0   43 17 27  0             131856.9646   0.0315  0.050   0.0315 0.03  
   3: 43 18 26  0   43 16 27  0             131856.9646   0.0315  0.050   0.0315 0.03  
   4: 43 18 26  0   43 17 27  0             131856.9646   0.0315  0.050   0.0315 0.47  
   5: 39 13 26  0   39 12 27  0             131924.4448   0.0036  0.050   0.0037 0.47  
   6: 39 13 26  0   39 13 27  0             131924.4448   0.0036  0.050   0.0037 0.03  
   7: 39 14 26  0   39 12 27  0             131924.4448   0.0036  0.050   0.0037 0.03  
   8: 39 14 26  0   39 13 27  0             131924.4448   0.0036  0.050   0.0037 0.47  
   9: 37 11 26  0   37 10 27  0             131952.9442   0.0027  0.050   0.0027 0.47  
  10: 37 11 26  0   37 11 27  0             131952.9442   0.0027  0.050   0.0027 0.03  
  11: 37 12 26  0   37 10 27  0             131952.9442   0.0027  0.050   0.0027 0.03  
  12: 37 12 26  0   37 11 27  0             131952.9442   0.0027  0.050   0.0027 0.47  
  13: 36 10 26  0   36  9 27  0             131966.0107   0.0078  0.050   0.0078 0.47  
  14: 36 10 26  0   36 10 27  0             131966.0107   0.0078  0.050   0.0078 0.03  
  15: 36 11 26  0   36  9 27  0             131966.0107   0.0078  0.050   0.0078 0.03  
  16: 36 11 26  0   36 10 27  0             131966.0107   0.0078  0.050   0.0078 0.47  
  17: 26  0 26  0   25  0 25  0             132026.3968   0.0216  0.050   0.0216 0.03  
  18: 26  0 26  0   25  1 25  0             132026.3968   0.0216  0.050   0.0216 0.47  
  19: 26  1 26  0   25  0 25  0             132026.3968   0.0216  0.050   0.0216 0.47  
  20: 26  1 26  0   25  1 25  0             132026.3968   0.0216  0.050   0.0216 0.03  
  21: 25  1 24  0   24  1 23  0             132027.5319   0.0039  0.050   0.0039 0.03  
  22: 25  1 24  0   24  2 23  0             132027.5319   0.0039  0.050   0.0039 0.47  
  23: 25  2 24  0   24  1 23  0             132027.5319   0.0039  0.050   0.0039 0.47  
  24: 25  2 24  0   24  2 23  0             132027.5319   0.0039  0.050   0.0039 0.03  
  25: 24  2 22  0   23  2 21  0             132028.6015   0.0309  0.050   0.0310 0.04  
  26: 24  2 22  0   23  3 21  0             132028.6015   0.0309  0.050   0.0310 0.46  
  27: 24  3 22  0   23  2 21  0             132028.6015   0.0309  0.050   0.0310 0.46  
  28: 24  3 22  0   23  3 21  0             132028.6015   0.0309  0.050   0.0310 0.04  
  29: 23  3 20  0   22  3 19  0             132029.5288  -0.0639  0.050  -0.0640 0.04  
  30: 23  3 20  0   22  4 19  0             132029.5288  -0.0639  0.050  -0.0640 0.46  
  31: 23  4 20  0   22  3 19  0             132029.5288  -0.0639  0.050  -0.0640 0.46  
  32: 23  4 20  0   22  4 19  0             132029.5288  -0.0639  0.050  -0.0640 0.04  
  33: 21  5 16  0   20  5 15  0             132032.2663   0.0261  0.050   0.0261 0.04  
  34: 21  5 16  0   20  6 15  0             132032.2663   0.0261  0.050   0.0261 0.46  
  35: 21  6 16  0   20  5 15  0             132032.2663   0.0261  0.050   0.0261 0.46  
  36: 21  6 16  0   20  6 15  0             132032.2663   0.0261  0.050   0.0261 0.04  
  37: 20  6 14  0   19  6 13  0             132034.6333   0.0252  0.050   0.0252 0.04  
  38: 20  6 14  0   19  7 13  0             132034.6333   0.0252  0.050   0.0252 0.46  
  39: 20  7 14  0   19  6 13  0             132034.6333   0.0252  0.050   0.0252 0.46  
  40: 20  7 14  0   19  7 13  0             132034.6333   0.0252  0.050   0.0252 0.04  
  41: 19  7 12  0   18  7 11  0             132038.9775   0.0003  0.050   0.0003 0.04  
  42: 19  7 12  0   18  8 11  0             132038.9775   0.0003  0.050   0.0003 0.46  
  43: 19  8 12  0   18  7 11  0             132038.9775   0.0003  0.050   0.0003 0.46  
  44: 19  8 12  0   18  8 11  0             132038.9775   0.0003  0.050   0.0003 0.04  
  45: 18  8 10  0   17  8  9  0             132048.4125   0.0179  0.050   0.0180 0.04  
  46: 18  8 10  0   17  9  9  0             132048.4125   0.0179  0.050   0.0180 0.46  
  47: 18  9 10  0   17  8  9  0             132048.4125   0.0179  0.050   0.0180 0.46  
  48: 18  9 10  0   17  9  9  0             132048.4125   0.0179  0.050   0.0180 0.04  
  49: 16 10  6  0   15 11  5  0             132143.3579   0.0210  0.050               
  50: 61 34 27  0   61 33 28  0             136350.0594  -0.0207  0.050  -0.0208 0.47  
  51: 61 34 27  0   61 34 28  0             136350.0594  -0.0207  0.050  -0.0208 0.03  
  52: 61 35 27  0   61 33 28  0             136350.0594  -0.0207  0.050  -0.0208 0.03  
  53: 61 35 27  0   61 34 28  0             136350.0594  -0.0207  0.050  -0.0208 0.47  
  54: 59 32 27  0   59 31 28  0             136428.4016   0.0159  0.050   0.0159 0.47  
  55: 59 32 27  0   59 32 28  0             136428.4016   0.0159  0.050   0.0159 0.03  
  56: 59 33 27  0   59 31 28  0             136428.4016   0.0159  0.050   0.0159 0.03  
  57: 59 33 27  0   59 32 28  0             136428.4016   0.0159  0.050   0.0159 0.47  
  58: 58 31 27  0   58 30 28  0             136465.2037   0.0915  0.050   0.0915 0.47  
  59: 58 31 27  0   58 31 28  0             136465.2037   0.0915  0.050   0.0915 0.03  
  60: 58 32 27  0   58 30 28  0             136465.2037   0.0915  0.050   0.0915 0.03  
  61: 58 32 27  0   58 31 28  0             136465.2037   0.0915  0.050   0.0915 0.47  
  62: 57 30 27  0   57 29 28  0             136500.3711   0.0827  0.050   0.0828 0.47  
  63: 57 30 27  0   57 30 28  0             136500.3711   0.0827  0.050   0.0828 0.03  
  64: 57 31 27  0   57 29 28  0             136500.3711   0.0827  0.050   0.0828 0.03  
  65: 57 31 27  0   57 30 28  0             136500.3711   0.0827  0.050   0.0828 0.47  
  66: 54 27 27  0   54 26 28  0             136596.9426  -0.0584  0.050  -0.0584 0.47  
  67: 54 27 27  0   54 27 28  0             136596.9426  -0.0584  0.050  -0.0584 0.03  
  68: 54 28 27  0   54 26 28  0             136596.9426  -0.0584  0.050  -0.0584 0.03  
  69: 54 28 27  0   54 27 28  0             136596.9426  -0.0584  0.050  -0.0584 0.47  
  70: 53 26 27  0   53 25 28  0             136626.4591   0.0023  0.050   0.0024 0.47  
  71: 53 26 27  0   53 26 28  0             136626.4591   0.0023  0.050   0.0024 0.03  
  72: 53 27 27  0   53 25 28  0             136626.4591   0.0023  0.050   0.0024 0.03  
  73: 53 27 27  0   53 26 28  0             136626.4591   0.0023  0.050   0.0024 0.47  
  74: 52 25 27  0   52 24 28  0             136654.6354   0.0380  0.050   0.0381 0.47  
  75: 52 25 27  0   52 25 28  0             136654.6354   0.0380  0.050   0.0381 0.03  
  76: 52 26 27  0   52 24 28  0             136654.6354   0.0380  0.050   0.0381 0.03  
  77: 52 26 27  0   52 25 28  0             136654.6354   0.0380  0.050   0.0381 0.47  
  78: 49 22 27  0   49 22 28  0             136731.5919   0.0276  0.050   0.0276 0.06  
  79: 49 23 27  0   49 21 28  0             136731.5919   0.0276  0.050   0.0276 0.06  
  80: 49 23 27  0   49 22 28  0             136731.5919   0.0276  0.050   0.0276 0.88  
  81: 48 21 27  0   48 20 28  0             136754.9187   0.0431  0.050   0.0432 0.47  
  82: 48 21 27  0   48 21 28  0             136754.9187   0.0431  0.050   0.0432 0.03  
  83: 48 22 27  0   48 20 28  0             136754.9187   0.0431  0.050   0.0432 0.03  
  84: 48 22 27  0   48 21 28  0             136754.9187   0.0431  0.050   0.0432 0.47  
  85: 46 19 27  0   46 18 28  0             136798.2773   0.0529  0.050   0.0530 0.47  
  86: 46 19 27  0   46 19 28  0             136798.2773   0.0529  0.050   0.0530 0.03  
  87: 46 20 27  0   46 18 28  0             136798.2773   0.0529  0.050   0.0530 0.03  
  88: 46 20 27  0   46 19 28  0             136798.2773   0.0529  0.050   0.0530 0.47  
  89: 44 17 27  0   44 16 28  0             136837.5240   0.0576  0.050   0.0576 0.47  
  90: 44 17 27  0   44 17 28  0             136837.5240   0.0576  0.050   0.0576 0.03  
  91: 44 18 27  0   44 16 28  0             136837.5240   0.0576  0.050   0.0576 0.03  
  92: 44 18 27  0   44 17 28  0             136837.5240   0.0576  0.050   0.0576 0.47  
  93: 43 16 27  0   43 15 28  0             136855.6449   0.0042  0.050   0.0042 0.47  
  94: 43 16 27  0   43 16 28  0             136855.6449   0.0042  0.050   0.0042 0.03  
  95: 43 17 27  0   43 15 28  0             136855.6449   0.0042  0.050   0.0042 0.03  
  96: 43 17 27  0   43 16 28  0             136855.6449   0.0042  0.050   0.0042 0.47  
  97: 39 12 27  0   39 11 28  0             136919.5058  -0.0134  0.050  -0.0134 0.47  
  98: 39 12 27  0   39 12 28  0             136919.5058  -0.0134  0.050  -0.0134 0.03  
  99: 39 13 27  0   39 11 28  0             136919.5058  -0.0134  0.050  -0.0134 0.03  
 100: 39 13 27  0   39 12 28  0             136919.5058  -0.0134  0.050  -0.0134 0.47  
 101: 27  0 27  0   26  0 26  0             137008.0678   0.0243  0.050   0.0243 0.03  
 102: 27  0 27  0   26  1 26  0             137008.0678   0.0243  0.050   0.0243 0.47  
 103: 27  1 27  0   26  0 26  0             137008.0678   0.0243  0.050   0.0243 0.47  
 104: 27  1 27  0   26  1 26  0             137008.0678   0.0243  0.050   0.0243 0.03  
 105: 26  1 25  0   25  1 24  0             137009.1956   0.0070  0.050   0.0070 0.03  
 106: 26  1 25  0   25  2 24  0             137009.1956   0.0070  0.050   0.0070 0.47  
 107: 26  2 25  0   25  1 24  0             137009.1956   0.0070  0.050   0.0070 0.47  
 108: 26  2 25  0   25  2 24  0             137009.1956   0.0070  0.050   0.0070 0.03  
 109: 25  2 23  0   24  2 22  0             137010.2203   0.0078  0.050   0.0078 0.04  
 110: 25  2 23  0   24  3 22  0             137010.2203   0.0078  0.050   0.0078 0.47  
 111: 25  3 23  0   24  2 22  0             137010.2203   0.0078  0.050   0.0078 0.47  
 112: 25  3 23  0   24  3 22  0             137010.2203   0.0078  0.050   0.0078 0.04  
 113: 24  3 21  0   23  3 20  0             137011.2211   0.0223  0.050   0.0223 0.04  
 114: 24  3 21  0   23  4 20  0             137011.2211   0.0223  0.050   0.0223 0.46  
 115: 24  4 21  0   23  3 20  0             137011.2211   0.0223  0.050   0.0223 0.46  
 116: 24  4 21  0   23  4 20  0             137011.2211   0.0223  0.050   0.0223 0.04  
 117: 23  4 19  0   22  4 18  0             137012.2619  -0.0102  0.050  -0.0103 0.04  
 118: 23  4 19  0   22  5 18  0             137012.2619  -0.0102  0.050  -0.0103 0.46  
 119: 23  5 19  0   22  4 18  0             137012.2619  -0.0102  0.050  -0.0103 0.46  
 120: 23  5 19  0   22  5 18  0             137012.2619  -0.0102  0.050  -0.0103 0.04  
 121: 22  5 17  0   21  5 16  0             137013.6148  -0.0282  0.050  -0.0282 0.04  
 122: 22  5 17  0   21  6 16  0             137013.6148  -0.0282  0.050  -0.0282 0.46  
 123: 22  6 17  0   21  5 16  0             137013.6148  -0.0282  0.050  -0.0282 0.46  
 124: 22  6 17  0   21  6 16  0             137013.6148  -0.0282  0.050  -0.0282 0.04  
 125: 21  6 15  0   20  6 14  0             137015.6999  -0.0122  0.050  -0.0122 0.04  
 126: 21  6 15  0   20  7 14  0             137015.6999  -0.0122  0.050  -0.0122 0.46  
 127: 21  7 15  0   20  6 14  0             137015.6999  -0.0122  0.050  -0.0122 0.46  
 128: 21  7 15  0   20  7 14  0             137015.6999  -0.0122  0.050  -0.0122 0.04  
 129: 20  7 13  0   19  7 12  0             137019.3268  -0.0171  0.050  -0.0172 0.04  
 130: 20  7 13  0   19  8 12  0             137019.3268  -0.0171  0.050  -0.0172 0.46  
 131: 20  8 13  0   19  7 12  0             137019.3268  -0.0171  0.050  -0.0172 0.46  
 132: 20  8 13  0   19  8 12  0             137019.3268  -0.0171  0.050  -0.0172 0.04  
 133: 17 10  7  0   16 11  6  0             137093.7631   0.0368  0.050               
 134: 14 14  1  0   13 13  0  0             141129.7341  -0.0496  0.050               
 135: 58 30 28  0   58 29 29  0             141486.1458   0.0194  0.050   0.0195 0.47  
 136: 58 30 28  0   58 30 29  0             141486.1458   0.0194  0.050   0.0195 0.03  
 137: 58 31 28  0   58 29 29  0             141486.1458   0.0194  0.050   0.0195 0.03  
 138: 58 31 28  0   58 30 29  0             141486.1458   0.0194  0.050   0.0195 0.47  
 139: 56 28 28  0   56 27 29  0             141550.3014  -0.0330  0.050  -0.0331 0.47  
 140: 56 28 28  0   56 28 29  0             141550.3014  -0.0330  0.050  -0.0331 0.03  
 141: 56 29 28  0   56 27 29  0             141550.3014  -0.0330  0.050  -0.0331 0.03  
 142: 56 29 28  0   56 28 29  0             141550.3014  -0.0330  0.050  -0.0331 0.47  
 143: 53 25 28  0   53 24 29  0             141636.8323   0.0043  0.050   0.0044 0.47  
 144: 53 25 28  0   53 25 29  0             141636.8323   0.0043  0.050   0.0044 0.03  
 145: 53 26 28  0   53 24 29  0             141636.8323   0.0043  0.050   0.0044 0.03  
 146: 53 26 28  0   53 25 29  0             141636.8323   0.0043  0.050   0.0044 0.47  
 147: 52 24 28  0   52 23 29  0             141663.2449   0.0393  0.050   0.0393 0.47  
 148: 52 24 28  0   52 24 29  0             141663.2449   0.0393  0.050   0.0393 0.03  
 149: 52 25 28  0   52 23 29  0             141663.2449   0.0393  0.050   0.0393 0.03  
 150: 52 25 28  0   52 24 29  0             141663.2449   0.0393  0.050   0.0393 0.47  
 151: 50 22 28  0   50 21 29  0             141712.5931   0.0752  0.050   0.0752 0.47  
 152: 50 22 28  0   50 22 29  0             141712.5931   0.0752  0.050   0.0752 0.03  
 153: 50 23 28  0   50 21 29  0             141712.5931   0.0752  0.050   0.0752 0.03  
 154: 50 23 28  0   50 22 29  0             141712.5931   0.0752  0.050   0.0752 0.47  
 155: 48 20 28  0   48 19 29  0             141757.4761  -0.0155  0.050  -0.0156 0.47  
 156: 48 20 28  0   48 20 29  0             141757.4761  -0.0155  0.050  -0.0156 0.03  
 157: 48 21 28  0   48 19 29  0             141757.4761  -0.0155  0.050  -0.0156 0.03  
 158: 48 21 28  0   48 20 29  0             141757.4761  -0.0155  0.050  -0.0156 0.47  
 159: 47 19 28  0   47 18 29  0             141778.4446   0.0015  0.050   0.0015 0.47  
 160: 47 19 28  0   47 19 29  0             141778.4446   0.0015  0.050   0.0015 0.03  
 161: 47 20 28  0   47 18 29  0             141778.4446   0.0015  0.050   0.0015 0.03  
 162: 47 20 28  0   47 19 29  0             141778.4446   0.0015  0.050   0.0015 0.47  
 163: 46 18 28  0   46 17 29  0             141798.4448   0.0265  0.050   0.0266 0.48  
 164: 46 19 28  0   46 17 29  0             141798.4448   0.0265  0.050   0.0266 0.03  
 165: 46 19 28  0   46 18 29  0             141798.4448   0.0265  0.050   0.0266 0.48  
 166: 45 18 28  0   45 17 29  0             141817.5265   0.0752  0.050   0.0753 0.48  
 167: 45 17 28  0   45 16 29  0             141817.5265   0.0752  0.050   0.0753 0.48  
 168: 45 17 28  0   45 17 29  0             141817.5265   0.0752  0.050   0.0753 0.03  
 169: 44 16 28  0   44 15 29  0             141835.5941   0.0181  0.050   0.0182 0.47  
 170: 44 16 28  0   44 16 29  0             141835.5941   0.0181  0.050   0.0182 0.03  
 171: 44 17 28  0   44 15 29  0             141835.5941   0.0181  0.050   0.0182 0.03  
 172: 44 17 28  0   44 16 29  0             141835.5941   0.0181  0.050   0.0182 0.47  
 173: 43 15 28  0   43 14 29  0             141852.8310   0.0059  0.050   0.0060 0.47  
 174: 43 15 28  0   43 15 29  0             141852.8310   0.0059  0.050   0.0060 0.03  
 175: 43 16 28  0   43 14 29  0             141852.8310   0.0059  0.050   0.0060 0.03  
 176: 43 16 28  0   43 15 29  0             141852.8310   0.0059  0.050   0.0060 0.47  
 177: 42 14 28  0   42 13 29  0             141869.2707   0.0400  0.050   0.0401 0.47  
 178: 42 14 28  0   42 14 29  0             141869.2707   0.0400  0.050   0.0401 0.03  
 179: 42 15 28  0   42 13 29  0             141869.2707   0.0400  0.050   0.0401 0.03  
 180: 42 15 28  0   42 14 29  0             141869.2707   0.0400  0.050   0.0401 0.47  
 181: 41 13 28  0   41 12 29  0             141884.7405  -0.0836  0.050  -0.0837 0.47  
 182: 41 13 28  0   41 13 29  0             141884.7405  -0.0836  0.050  -0.0837 0.03  
 183: 41 14 28  0   41 12 29  0             141884.7405  -0.0836  0.050  -0.0837 0.03  
 184: 41 14 28  0   41 13 29  0             141884.7405  -0.0836  0.050  -0.0837 0.47  
 185: 40 12 28  0   40 11 29  0             141899.6791   0.0431  0.050   0.0431 0.47  
 186: 40 12 28  0   40 12 29  0             141899.6791   0.0431  0.050   0.0431 0.03  
 187: 40 13 28  0   40 11 29  0             141899.6791   0.0431  0.050   0.0431 0.03  
 188: 40 13 28  0   40 12 29  0             141899.6791   0.0431  0.050   0.0431 0.47  
 189: 39 11 28  0   39 10 29  0             141913.6375  -0.0584  0.050  -0.0584 0.47  
 190: 39 11 28  0   39 11 29  0             141913.6375  -0.0584  0.050  -0.0584 0.03  
 191: 39 12 28  0   39 10 29  0             141913.6375  -0.0584  0.050  -0.0584 0.03  
 192: 39 12 28  0   39 11 29  0             141913.6375  -0.0584  0.050  -0.0584 0.47  
 193: 38 10 28  0   38  9 29  0             141927.0642   0.0311  0.050   0.0311 0.47  
 194: 38 10 28  0   38 10 29  0             141927.0642   0.0311  0.050   0.0311 0.03  
 195: 38 11 28  0   38  9 29  0             141927.0642   0.0311  0.050   0.0311 0.03  
 196: 38 11 28  0   38 10 29  0             141927.0642   0.0311  0.050   0.0311 0.47  
 197: 37  9 28  0   37  8 29  0             141939.6861   0.0103  0.050   0.0103 0.47  
 198: 37  9 28  0   37  9 29  0             141939.6861   0.0103  0.050   0.0103 0.03  
 199: 37 10 28  0   37  8 29  0             141939.6861   0.0103  0.050   0.0103 0.03  
 200: 37 10 28  0   37  9 29  0             141939.6861   0.0103  0.050   0.0103 0.47  
 201: 36  8 28  0   36  7 29  0             141951.6518   0.0003  0.050   0.0003 0.47  
 202: 36  8 28  0   36  8 29  0             141951.6518   0.0003  0.050   0.0003 0.03  
 203: 36  9 28  0   36  7 29  0             141951.6518   0.0003  0.050   0.0003 0.03  
 204: 36  9 28  0   36  8 29  0             141951.6518   0.0003  0.050   0.0003 0.47  
 205: 35  7 28  0   35  6 29  0             141962.9492  -0.0377  0.050  -0.0377 0.47  
 206: 35  7 28  0   35  7 29  0             141962.9492  -0.0377  0.050  -0.0377 0.03  
 207: 35  8 28  0   35  6 29  0             141962.9492  -0.0377  0.050  -0.0377 0.03  
 208: 35  8 28  0   35  7 29  0             141962.9492  -0.0377  0.050  -0.0377 0.47  
 209: 28  0 28  0   27  0 27  0             141989.6748   0.0112  0.050   0.0112 0.03  
 210: 28  0 28  0   27  1 27  0             141989.6748   0.0112  0.050   0.0112 0.47  
 211: 28  1 28  0   27  0 27  0             141989.6748   0.0112  0.050   0.0112 0.47  
 212: 28  1 28  0   27  1 27  0             141989.6748   0.0112  0.050   0.0112 0.03  
 213: 27  1 26  0   26  1 25  0             141990.8036   0.0025  0.050   0.0025 0.03  
 214: 27  1 26  0   26  2 25  0             141990.8036   0.0025  0.050   0.0025 0.47  
 215: 27  2 26  0   26  1 25  0             141990.8036   0.0025  0.050   0.0025 0.47  
 216: 27  2 26  0   26  2 25  0             141990.8036   0.0025  0.050   0.0025 0.03  
 217: 26  2 24  0   25  2 23  0             141991.8108   0.0038  0.050   0.0039 0.04  
 218: 26  2 24  0   25  3 23  0             141991.8108   0.0038  0.050   0.0039 0.47  
 219: 26  3 24  0   25  2 23  0             141991.8108   0.0038  0.050   0.0039 0.47  
 220: 26  3 24  0   25  3 23  0             141991.8108   0.0038  0.050   0.0039 0.04  
 221: 25  3 22  0   24  3 21  0             141992.7657   0.0061  0.050   0.0062 0.04  
 222: 25  3 22  0   24  4 21  0             141992.7657   0.0061  0.050   0.0062 0.46  
 223: 25  4 22  0   24  3 21  0             141992.7657   0.0061  0.050   0.0062 0.46  
 224: 25  4 22  0   24  4 21  0             141992.7657   0.0061  0.050   0.0062 0.04  
 225: 24  4 20  0   23  4 19  0             141993.7619  -0.0097  0.050  -0.0097 0.04  
 226: 24  4 20  0   23  5 19  0             141993.7619  -0.0097  0.050  -0.0097 0.46  
 227: 24  5 20  0   23  4 19  0             141993.7619  -0.0097  0.050  -0.0097 0.46  
 228: 24  5 20  0   23  5 19  0             141993.7619  -0.0097  0.050  -0.0097 0.04  
 229: 23  5 18  0   22  5 17  0             141995.0195  -0.0061  0.050  -0.0062 0.04  
 230: 23  5 18  0   22  6 17  0             141995.0195  -0.0061  0.050  -0.0062 0.46  
 231: 23  6 18  0   22  5 17  0             141995.0195  -0.0061  0.050  -0.0062 0.46  
 232: 23  6 18  0   22  6 17  0             141995.0195  -0.0061  0.050  -0.0062 0.04  
 233: 22  6 16  0   21  6 15  0             141996.8603   0.0082  0.050   0.0082 0.04  
 234: 22  6 16  0   21  7 15  0             141996.8603   0.0082  0.050   0.0082 0.46  
 235: 22  7 16  0   21  6 15  0             141996.8603   0.0082  0.050   0.0082 0.46  
 236: 22  7 16  0   21  7 15  0             141996.8603   0.0082  0.050   0.0082 0.04  
 237: 21  7 14  0   20  7 13  0             141999.8816  -0.0424  0.050  -0.0424 0.04  
 238: 21  7 14  0   20  8 13  0             141999.8816  -0.0424  0.050  -0.0424 0.46  
 239: 21  8 14  0   20  7 13  0             141999.8816  -0.0424  0.050  -0.0424 0.46  
 240: 21  8 14  0   20  8 13  0             141999.8816  -0.0424  0.050  -0.0424 0.04  
 241: 20  8 12  0   19  8 11  0             142005.7908  -0.0016  0.050  -0.0017 0.04  
 242: 20  8 12  0   19  9 11  0             142005.7908  -0.0016  0.050  -0.0017 0.48  
 243: 20  9 12  0   19  8 11  0             142005.7908  -0.0016  0.050  -0.0017 0.48  
 244: 18 10  8  0   17 10  7  0             142051.9827  -0.0212  0.050   0.0466 0.04  
 245: 18 10  8  0   17 11  7  0             142051.9827   0.1223  0.050   0.0466 0.46  
 246: 18 11  8  0   17 10  7  0             142051.9827  -0.0292  0.050   0.0466 0.46  
 247: 18 11  8  0   17 11  7  0             142051.9827   0.1143  0.050   0.0466 0.04  
 248: 17 11  6  0   16 12  5  0             142140.3841   0.0382  0.050               
 249: 17 12  6  0   16 11  5  0             142198.1025   0.0068  0.050               
 250: 61 32 29  0   61 31 30  0             146402.0925   0.0474  0.050   0.0475 0.47  
 251: 61 32 29  0   61 32 30  0             146402.0925   0.0474  0.050   0.0475 0.03  
 252: 61 33 29  0   61 31 30  0             146402.0925   0.0474  0.050   0.0475 0.03  
 253: 61 33 29  0   61 32 30  0             146402.0925   0.0474  0.050   0.0475 0.47  
 254: 60 31 29  0   60 30 30  0             146436.8199   0.0288  0.050   0.0288 0.47  
 255: 60 31 29  0   60 31 30  0             146436.8199   0.0288  0.050   0.0288 0.03  
 256: 60 32 29  0   60 30 30  0             146436.8199   0.0288  0.050   0.0288 0.03  
 257: 60 32 29  0   60 31 30  0             146436.8199   0.0288  0.050   0.0288 0.47  
 258: 56 27 29  0   56 26 30  0             146562.4603  -0.0279  0.050  -0.0279 0.47  
 259: 56 27 29  0   56 27 30  0             146562.4603  -0.0279  0.050  -0.0279 0.03  
 260: 56 28 29  0   56 26 30  0             146562.4603  -0.0279  0.050  -0.0279 0.03  
 261: 56 28 29  0   56 27 30  0             146562.4603  -0.0279  0.050  -0.0279 0.47  
 262: 55 26 29  0   55 25 30  0             146590.8035   0.0153  0.050   0.0153 0.47  
 263: 55 26 29  0   55 26 30  0             146590.8035   0.0153  0.050   0.0153 0.03  
 264: 55 27 29  0   55 25 30  0             146590.8035   0.0153  0.050   0.0153 0.03  
 265: 55 27 29  0   55 26 30  0             146590.8035   0.0153  0.050   0.0153 0.47  
 266: 54 25 29  0   54 24 30  0             146617.9365   0.0220  0.050   0.0220 0.47  
 267: 54 25 29  0   54 25 30  0             146617.9365   0.0220  0.050   0.0220 0.03  
 268: 54 26 29  0   54 24 30  0             146617.9365   0.0220  0.050   0.0220 0.03  
 269: 54 26 29  0   54 25 30  0             146617.9365   0.0220  0.050   0.0220 0.47  
 270: 53 24 29  0   53 23 30  0             146643.9600   0.0561  0.050   0.0562 0.48  
 271: 53 25 29  0   53 23 30  0             146643.9600   0.0561  0.050   0.0562 0.03  
 272: 53 25 29  0   53 24 30  0             146643.9600   0.0561  0.050   0.0562 0.48  
 273: 52 23 29  0   52 22 30  0             146668.8075   0.0151  0.050   0.0152 0.88  
 274: 52 23 29  0   52 23 30  0             146668.8075   0.0151  0.050   0.0152 0.06  
 275: 52 24 29  0   52 22 30  0             146668.8075   0.0151  0.050   0.0152 0.06  
 276: 51 22 29  0   51 21 30  0             146692.5915  -0.0236  0.050  -0.0236 0.48  
 277: 51 22 29  0   51 22 30  0             146692.5915  -0.0236  0.050  -0.0236 0.03  
 278: 51 23 29  0   51 22 30  0             146692.5915  -0.0236  0.050  -0.0236 0.48  
 279: 50 21 29  0   50 20 30  0             146715.4829   0.0762  0.050   0.0762 0.48  
 280: 50 22 29  0   50 20 30  0             146715.4829   0.0762  0.050   0.0762 0.03  
 281: 50 22 29  0   50 21 30  0             146715.4829   0.0762  0.050   0.0762 0.48  
 282: 49 20 29  0   49 19 30  0             146737.2739   0.0730  0.050   0.0731 0.47  
 283: 49 20 29  0   49 20 30  0             146737.2739   0.0730  0.050   0.0731 0.03  
 284: 49 21 29  0   49 19 30  0             146737.2739   0.0730  0.050   0.0731 0.03  
 285: 49 21 29  0   49 20 30  0             146737.2739   0.0730  0.050   0.0731 0.47  
 286: 48 19 29  0   48 18 30  0             146758.0667   0.0360  0.050   0.0361 0.47  
 287: 48 19 29  0   48 19 30  0             146758.0667   0.0360  0.050   0.0361 0.03  
 288: 48 20 29  0   48 18 30  0             146758.0667   0.0360  0.050   0.0361 0.03  
 289: 48 20 29  0   48 19 30  0             146758.0667   0.0360  0.050   0.0361 0.47  
 290: 47 18 29  0   47 17 30  0             146777.9548   0.0264  0.050   0.0264 0.47  
 291: 47 18 29  0   47 18 30  0             146777.9548   0.0264  0.050   0.0264 0.03  
 292: 47 19 29  0   47 17 30  0             146777.9548   0.0264  0.050   0.0264 0.03  
 293: 47 19 29  0   47 18 30  0             146777.9548   0.0264  0.050   0.0264 0.47  
 294: 46 17 29  0   46 16 30  0             146796.9292   0.0035  0.050   0.0035 0.47  
 295: 46 17 29  0   46 17 30  0             146796.9292   0.0035  0.050   0.0035 0.03  
 296: 46 18 29  0   46 16 30  0             146796.9292   0.0035  0.050   0.0035 0.03  
 297: 46 18 29  0   46 17 30  0             146796.9292   0.0035  0.050   0.0035 0.47  
 298: 45 16 29  0   45 15 30  0             146815.0950   0.0416  0.050   0.0416 0.47  
 299: 45 16 29  0   45 16 30  0             146815.0950   0.0416  0.050   0.0416 0.03  
 300: 45 17 29  0   45 15 30  0             146815.0950   0.0416  0.050   0.0416 0.03  
 301: 45 17 29  0   45 16 30  0             146815.0950   0.0416  0.050   0.0416 0.47  
 302: 44 15 29  0   44 14 30  0             146832.3307  -0.0109  0.050  -0.0109 0.47  
 303: 44 15 29  0   44 15 30  0             146832.3307  -0.0109  0.050  -0.0109 0.03  
 304: 44 16 29  0   44 14 30  0             146832.3307  -0.0109  0.050  -0.0109 0.03  
 305: 44 16 29  0   44 15 30  0             146832.3307  -0.0109  0.050  -0.0109 0.47  
 306: 39 10 29  0   39  9 30  0             146907.2624   0.0598  0.050   0.0598 0.47  
 307: 39 10 29  0   39 10 30  0             146907.2624   0.0598  0.050   0.0598 0.03  
 308: 39 11 29  0   39  9 30  0             146907.2624   0.0598  0.050   0.0598 0.03  
 309: 39 11 29  0   39 10 30  0             146907.2624   0.0598  0.050   0.0598 0.47  
 310: 38  9 29  0   38  8 30  0             146920.0490  -0.0019  0.050  -0.0019 0.47  
 311: 38  9 29  0   38  9 30  0             146920.0490  -0.0019  0.050  -0.0019 0.03  
 312: 38 10 29  0   38  8 30  0             146920.0490  -0.0019  0.050  -0.0019 0.03  
 313: 38 10 29  0   38  9 30  0             146920.0490  -0.0019  0.050  -0.0019 0.47  
 314: 37  8 29  0   37  7 30  0             146932.2740   0.0218  0.050   0.0218 0.47  
 315: 37  8 29  0   37  8 30  0             146932.2740   0.0218  0.050   0.0218 0.03  
 316: 37  9 29  0   37  7 30  0             146932.2740   0.0218  0.050   0.0218 0.03  
 317: 37  9 29  0   37  8 30  0             146932.2740   0.0218  0.050   0.0218 0.47  
 318: 36  7 29  0   36  6 30  0             146943.7471  -0.0841  0.050  -0.0841 0.47  
 319: 36  7 29  0   36  7 30  0             146943.7471  -0.0841  0.050  -0.0841 0.03  
 320: 36  8 29  0   36  6 30  0             146943.7471  -0.0841  0.050  -0.0841 0.03  
 321: 36  8 29  0   36  7 30  0             146943.7471  -0.0841  0.050  -0.0841 0.47  
 322: 29  0 29  0   28  0 28  0             146971.2460   0.0125  0.050   0.0125 0.03  
 323: 29  0 29  0   28  1 28  0             146971.2460   0.0125  0.050   0.0125 0.47  
 324: 29  1 29  0   28  0 28  0             146971.2460   0.0125  0.050   0.0125 0.47  
 325: 29  1 29  0   28  1 28  0             146971.2460   0.0125  0.050   0.0125 0.03  
 326: 28  1 27  0   27  1 26  0             146972.3628  -0.0009  0.050  -0.0010 0.03  
 327: 28  1 27  0   27  2 26  0             146972.3628  -0.0009  0.050  -0.0010 0.47  
 328: 28  2 27  0   27  1 26  0             146972.3628  -0.0009  0.050  -0.0010 0.47  
 329: 28  2 27  0   27  2 26  0             146972.3628  -0.0009  0.050  -0.0010 0.03  
 330: 27  2 25  0   26  2 24  0             146973.3430  -0.0089  0.050  -0.0090 0.04  
 331: 27  2 25  0   26  3 24  0             146973.3430  -0.0089  0.050  -0.0090 0.47  
 332: 27  3 25  0   26  2 24  0             146973.3430  -0.0089  0.050  -0.0090 0.47  
 333: 27  3 25  0   26  3 24  0             146973.3430  -0.0089  0.050  -0.0090 0.04  
 334: 26  3 23  0   25  3 22  0             146974.2706  -0.0018  0.050  -0.0018 0.04  
 335: 26  3 23  0   25  4 22  0             146974.2706  -0.0018  0.050  -0.0018 0.46  
 336: 26  4 23  0   25  3 22  0             146974.2706  -0.0018  0.050  -0.0018 0.46  
 337: 26  4 23  0   25  4 22  0             146974.2706  -0.0018  0.050  -0.0018 0.04  
 338: 25  4 21  0   24  4 20  0             146975.2115  -0.0170  0.050  -0.0170 0.04  
 339: 25  4 21  0   24  5 20  0             146975.2115  -0.0170  0.050  -0.0170 0.46  
 340: 25  5 21  0   24  4 20  0             146975.2115  -0.0170  0.050  -0.0170 0.46  
 341: 25  5 21  0   24  5 20  0             146975.2115  -0.0170  0.050  -0.0170 0.04  
 342: 24  5 19  0   23  5 18  0             146976.3624  -0.0177  0.050  -0.0177 0.04  
 343: 24  5 19  0   23  6 18  0             146976.3624  -0.0177  0.050  -0.0177 0.46  
 344: 24  6 19  0   23  5 18  0             146976.3624  -0.0177  0.050  -0.0177 0.46  
 345: 24  6 19  0   23  6 18  0             146976.3624  -0.0177  0.050  -0.0177 0.04  
 346: 23  6 17  0   22  6 16  0             146978.0083   0.0035  0.050   0.0035 0.04  
 347: 23  6 17  0   22  7 16  0             146978.0083   0.0035  0.050   0.0035 0.46  
 348: 23  7 17  0   22  6 16  0             146978.0083   0.0035  0.050   0.0035 0.46  
 349: 23  7 17  0   22  7 16  0             146978.0083   0.0035  0.050   0.0035 0.04  
 350: 22  7 15  0   21  7 14  0             146980.6357  -0.0033  0.050  -0.0033 0.04  
 351: 22  7 15  0   21  8 14  0             146980.6357  -0.0033  0.050  -0.0033 0.46  
 352: 22  8 15  0   21  7 14  0             146980.6357  -0.0033  0.050  -0.0033 0.46  
 353: 22  8 15  0   21  8 14  0             146980.6357  -0.0033  0.050  -0.0033 0.04  
 354: 21  8 13  0   20  8 12  0             146985.4777   0.0324  0.050   0.0325 0.04  
 355: 21  8 13  0   20  9 12  0             146985.4777   0.0324  0.050   0.0325 0.46  
 356: 21  9 13  0   20  8 12  0             146985.4777   0.0324  0.050   0.0325 0.46  
 357: 21  9 13  0   20  9 12  0             146985.4777   0.0324  0.050   0.0325 0.04  
 358: 20  9 11  0   19  9 10  0             146995.3539   0.0590  0.050   0.0591 0.04  
 359: 20  9 11  0   19 10 10  0             146995.3539   0.0590  0.050   0.0591 0.46  
 360: 20 10 11  0   19  9 10  0             146995.3539   0.0590  0.050   0.0591 0.46  
 361: 20 10 11  0   19 10 10  0             146995.3539   0.0590  0.050   0.0591 0.04  
 362: 18 11  7  0   17 12  6  0             147084.8805   0.0087  0.050               
 363: 18 12  7  0   17 11  6  0             147089.7734  -0.0206  0.050               
 364: 66 36 30  0   66 35 31  0             151236.2476   0.0157  0.050   0.0158 0.47  
 365: 66 36 30  0   66 36 31  0             151236.2476   0.0157  0.050   0.0158 0.03  
 366: 66 37 30  0   66 35 31  0             151236.2476   0.0157  0.050   0.0158 0.03  
 367: 66 37 30  0   66 36 31  0             151236.2476   0.0157  0.050   0.0158 0.47  
 368: 15 14  1  0   14 13  2  0             151264.1386   0.0065  0.050               
 369: 15 15  1  0   14 14  0  0             151296.0513   0.0158  0.050               
 370: 61 31 30  0   61 30 31  0             151419.9368   0.0371  0.050   0.0372 0.47  
 371: 61 31 30  0   61 31 31  0             151419.9368   0.0371  0.050   0.0372 0.03  
 372: 61 32 30  0   61 30 31  0             151419.9368   0.0371  0.050   0.0372 0.03  
 373: 61 32 30  0   61 31 31  0             151419.9368   0.0371  0.050   0.0372 0.47  
 374: 15 15  0  0   14 14  1  0             151425.6589  -0.0091  0.050               
 375: 58 28 30  0   58 27 31  0             151514.2503  -0.0107  0.050  -0.0107 0.47  
 376: 58 28 30  0   58 28 31  0             151514.2503  -0.0107  0.050  -0.0107 0.03  
 377: 58 29 30  0   58 27 31  0             151514.2503  -0.0107  0.050  -0.0107 0.03  
 378: 58 29 30  0   58 28 31  0             151514.2503  -0.0107  0.050  -0.0107 0.47  
 379: 54 24 30  0   54 23 31  0             151623.6549   0.0026  0.050   0.0027 0.47  
 380: 54 24 30  0   54 24 31  0             151623.6549   0.0026  0.050   0.0027 0.03  
 381: 54 25 30  0   54 23 31  0             151623.6549   0.0026  0.050   0.0027 0.03  
 382: 54 25 30  0   54 24 31  0             151623.6549   0.0026  0.050   0.0027 0.47  
 383: 53 23 30  0   53 22 31  0             151648.3547   0.0581  0.050   0.0582 0.47  
 384: 53 23 30  0   53 23 31  0             151648.3547   0.0581  0.050   0.0582 0.03  
 385: 53 24 30  0   53 22 31  0             151648.3547   0.0581  0.050   0.0582 0.03  
 386: 53 24 30  0   53 23 31  0             151648.3547   0.0581  0.050   0.0582 0.47  
 387: 52 22 30  0   52 21 31  0             151671.9466   0.0214  0.050   0.0214 0.47  
 388: 52 22 30  0   52 22 31  0             151671.9466   0.0214  0.050   0.0214 0.03  
 389: 52 23 30  0   52 21 31  0             151671.9466   0.0214  0.050   0.0214 0.03  
 390: 52 23 30  0   52 22 31  0             151671.9466   0.0214  0.050   0.0214 0.47  
 391: 51 21 30  0   51 20 31  0             151694.5729   0.0029  0.050   0.0029 0.47  
 392: 51 21 30  0   51 21 31  0             151694.5729   0.0029  0.050   0.0029 0.03  
 393: 51 22 30  0   51 20 31  0             151694.5729   0.0029  0.050   0.0029 0.03  
 394: 51 22 30  0   51 21 31  0             151694.5729   0.0029  0.050   0.0029 0.47  
 395: 50 20 30  0   50 19 31  0             151716.2630   0.0011  0.050   0.0011 0.47  
 396: 50 20 30  0   50 20 31  0             151716.2630   0.0011  0.050   0.0011 0.03  
 397: 50 21 30  0   50 19 31  0             151716.2630   0.0011  0.050   0.0011 0.03  
 398: 50 21 30  0   50 20 31  0             151716.2630   0.0011  0.050   0.0011 0.47  
 399: 49 19 30  0   49 19 31  0             151737.0683   0.0370  0.050   0.0371 0.06  
 400: 49 20 30  0   49 18 31  0             151737.0683   0.0370  0.050   0.0371 0.06  
 401: 49 20 30  0   49 19 31  0             151737.0683   0.0370  0.050   0.0371 0.88  
 402: 48 18 30  0   48 17 31  0             151756.9274   0.0194  0.050   0.0194 0.48  
 403: 48 19 30  0   48 17 31  0             151756.9274   0.0194  0.050   0.0194 0.03  
 404: 48 19 30  0   48 18 31  0             151756.9274   0.0194  0.050   0.0194 0.48  
 405: 46 16 30  0   46 15 31  0             151794.0893  -0.0099  0.050  -0.0100 0.47  
 406: 46 16 30  0   46 16 31  0             151794.0893  -0.0099  0.050  -0.0100 0.03  
 407: 46 17 30  0   46 15 31  0             151794.0893  -0.0099  0.050  -0.0100 0.03  
 408: 46 17 30  0   46 16 31  0             151794.0893  -0.0099  0.050  -0.0100 0.47  
 409: 45 15 30  0   45 14 31  0             151811.4994   0.0291  0.050   0.0291 0.47  
 410: 45 15 30  0   45 15 31  0             151811.4994   0.0291  0.050   0.0291 0.03  
 411: 45 16 30  0   45 14 31  0             151811.4994   0.0291  0.050   0.0291 0.03  
 412: 45 16 30  0   45 15 31  0             151811.4994   0.0291  0.050   0.0291 0.47  
 413: 43 13 30  0   43 12 31  0             151843.9222   0.0230  0.050   0.0230 0.47  
 414: 43 13 30  0   43 13 31  0             151843.9222   0.0230  0.050   0.0230 0.03  
 415: 43 14 30  0   43 12 31  0             151843.9222   0.0230  0.050   0.0230 0.03  
 416: 43 14 30  0   43 13 31  0             151843.9222   0.0230  0.050   0.0230 0.47  
 417: 41 11 30  0   41 10 31  0             151873.4399   0.0214  0.050   0.0214 0.48  
 418: 41 12 30  0   41 10 31  0             151873.4399   0.0214  0.050   0.0214 0.03  
 419: 41 12 30  0   41 11 31  0             151873.4399   0.0214  0.050   0.0214 0.48  
 420: 40 10 30  0   40 10 31  0             151887.1372  -0.0129  0.050  -0.0129 0.06  
 421: 40 11 30  0   40  9 31  0             151887.1372  -0.0129  0.050  -0.0129 0.06  
 422: 40 11 30  0   40 10 31  0             151887.1372  -0.0129  0.050  -0.0129 0.88  
 423: 39  9 30  0   39  8 31  0             151900.2213  -0.0075  0.050  -0.0076 0.47  
 424: 39  9 30  0   39  9 31  0             151900.2213  -0.0075  0.050  -0.0076 0.03  
 425: 39 10 30  0   39  8 31  0             151900.2213  -0.0075  0.050  -0.0076 0.03  
 426: 39 10 30  0   39  9 31  0             151900.2213  -0.0075  0.050  -0.0076 0.47  
 427: 38  8 30  0   38  7 31  0             151912.6662  -0.0123  0.050  -0.0123 0.47  
 428: 38  8 30  0   38  8 31  0             151912.6662  -0.0123  0.050  -0.0123 0.03  
 429: 38  9 30  0   38  7 31  0             151912.6662  -0.0123  0.050  -0.0123 0.03  
 430: 38  9 30  0   38  8 31  0             151912.6662  -0.0123  0.050  -0.0123 0.47  
 431: 37  7 30  0   37  7 31  0             151924.5782   0.0564  0.050   0.0564 0.06  
 432: 37  8 30  0   37  6 31  0             151924.5782   0.0564  0.050   0.0564 0.06  
 433: 37  8 30  0   37  7 31  0             151924.5782   0.0564  0.050   0.0564 0.88  
 434: 35  5 30  0   35  4 31  0             151946.4959   0.0173  0.050   0.0174 0.48  
 435: 35  5 30  0   35  5 31  0             151946.4959   0.0173  0.050   0.0174 0.03  
 436: 35  6 30  0   35  5 31  0             151946.4959   0.0173  0.050   0.0174 0.48  
 437: 30  0 30  0   29  0 29  0             151952.7834   0.0316  0.050   0.0316 0.03  
 438: 30  0 30  0   29  1 29  0             151952.7834   0.0316  0.050   0.0316 0.47  
 439: 30  1 30  0   29  0 29  0             151952.7834   0.0316  0.050   0.0316 0.47  
 440: 30  1 30  0   29  1 29  0             151952.7834   0.0316  0.050   0.0316 0.03  
 441: 29  1 28  0   28  1 27  0             151953.9000   0.0252  0.050   0.0253 0.03  
 442: 29  1 28  0   28  2 27  0             151953.9000   0.0252  0.050   0.0253 0.47  
 443: 29  2 28  0   28  1 27  0             151953.9000   0.0252  0.050   0.0253 0.47  
 444: 29  2 28  0   28  2 27  0             151953.9000   0.0252  0.050   0.0253 0.03  
 445: 28  2 26  0   27  2 25  0             151954.8518   0.0059  0.050   0.0060 0.03  
 446: 28  2 26  0   27  3 25  0             151954.8518   0.0059  0.050   0.0060 0.47  
 447: 28  3 26  0   27  2 25  0             151954.8518   0.0059  0.050   0.0060 0.47  
 448: 28  3 26  0   27  3 25  0             151954.8518   0.0059  0.050   0.0060 0.03  
 449: 27  3 24  0   26  3 23  0             151955.7477   0.0120  0.050   0.0120 0.07  
 450: 27  3 24  0   26  4 23  0             151955.7477   0.0120  0.050   0.0120 0.87  
 451: 27  4 24  0   26  4 23  0             151955.7477   0.0120  0.050   0.0120 0.07  
 452: 26  4 22  0   25  4 21  0             151956.6469   0.0073  0.050   0.0074 0.04  
 453: 26  4 22  0   25  5 21  0             151956.6469   0.0073  0.050   0.0074 0.46  
 454: 26  5 22  0   25  4 21  0             151956.6469   0.0073  0.050   0.0074 0.46  
 455: 26  5 22  0   25  5 21  0             151956.6469   0.0073  0.050   0.0074 0.04  
 456: 25  5 20  0   24  5 19  0             151957.7089   0.0089  0.050   0.0090 0.04  
 457: 25  5 20  0   24  6 19  0             151957.7089   0.0089  0.050   0.0090 0.46  
 458: 25  6 20  0   24  5 19  0             151957.7089   0.0089  0.050   0.0090 0.46  
 459: 25  6 20  0   24  6 19  0             151957.7089   0.0089  0.050   0.0090 0.04  
 460: 24  6 18  0   23  6 17  0             151959.1548   0.0013  0.050   0.0014 0.04  
 461: 24  6 18  0   23  7 17  0             151959.1548   0.0013  0.050   0.0014 0.46  
 462: 24  7 18  0   23  6 17  0             151959.1548   0.0013  0.050   0.0014 0.46  
 463: 24  7 18  0   23  7 17  0             151959.1548   0.0013  0.050   0.0014 0.04  
 464: 23  7 16  0   22  7 15  0             151961.4452   0.0089  0.050   0.0089 0.04  
 465: 23  7 16  0   22  8 15  0             151961.4452   0.0089  0.050   0.0089 0.46  
 466: 23  8 16  0   22  7 15  0             151961.4452   0.0089  0.050   0.0089 0.46  
 467: 23  8 16  0   22  8 15  0             151961.4452   0.0089  0.050   0.0089 0.04  
 468: 22  8 14  0   21  8 13  0             151965.4419  -0.0016  0.050  -0.0016 0.04  
 469: 22  8 14  0   21  9 13  0             151965.4419  -0.0016  0.050  -0.0016 0.46  
 470: 22  9 14  0   21  8 13  0             151965.4419  -0.0016  0.050  -0.0016 0.46  
 471: 22  9 14  0   21  9 13  0             151965.4419  -0.0016  0.050  -0.0016 0.04  
 472: 21  9 12  0   20  9 11  0             151973.2419   0.0012  0.050   0.0013 0.04  
 473: 21  9 12  0   20 10 11  0             151973.2419   0.0012  0.050   0.0013 0.46  
 474: 21 10 12  0   20  9 11  0             151973.2419   0.0012  0.050   0.0013 0.46  
 475: 21 10 12  0   20 10 11  0             151973.2419   0.0012  0.050   0.0013 0.04  
 476: 32  2 30  0   32  1 31  0             151975.3335  -0.0734  0.050  -0.0734 0.47  
 477: 32  2 30  0   32  2 31  0             151975.3335  -0.0734  0.050  -0.0734 0.03  
 478: 32  3 30  0   32  1 31  0             151975.3335  -0.0734  0.050  -0.0734 0.03  
 479: 32  3 30  0   32  2 31  0             151975.3335  -0.0734  0.050  -0.0734 0.47  
 480: 20 10 10  0   19 10  9  0             151990.3747   0.0345  0.050   0.0348 0.04  
 481: 20 10 10  0   19 11  9  0             151990.3747   0.0349  0.050   0.0348 0.46  
 482: 20 11 10  0   19 10  9  0             151990.3747   0.0345  0.050   0.0348 0.46  
 483: 20 11 10  0   19 11  9  0             151990.3747   0.0349  0.050   0.0348 0.04  
 484: 19 11  8  0   18 11  7  0             152034.7795  -0.2115  0.050  -0.0592 0.04  
 485: 19 11  8  0   18 12  7  0             152034.7795   0.1126  0.050  -0.0592 0.46  
 486: 19 12  8  0   18 11  7  0             152034.7795  -0.2311  0.050  -0.0592 0.46  
 487: 19 12  8  0   18 12  7  0             152034.7795   0.0931  0.050  -0.0592 0.04  
 488: 18 12  6  0   17 13  5  0             152140.0125   0.0152  0.050               
 489: 18 13  6  0   17 12  5  0             152244.8549   0.0634  0.050               
 490: 64 33 31  0   64 32 32  0             156333.4328   0.0064  0.050   0.0064 0.47  
 491: 64 33 31  0   64 33 32  0             156333.4328   0.0064  0.050   0.0064 0.03  
 492: 64 34 31  0   64 32 32  0             156333.4328   0.0064  0.050   0.0064 0.03  
 493: 64 34 31  0   64 33 32  0             156333.4328   0.0064  0.050   0.0064 0.47  
 494: 63 32 31  0   63 31 32  0             156368.1106   0.0530  0.050   0.0531 0.47  
 495: 63 32 31  0   63 32 32  0             156368.1106   0.0530  0.050   0.0531 0.03  
 496: 63 33 31  0   63 31 32  0             156368.1106   0.0530  0.050   0.0531 0.03  
 497: 63 33 31  0   63 32 32  0             156368.1106   0.0530  0.050   0.0531 0.47  
 498: 62 31 31  0   62 30 32  0             156401.4123  -0.0146  0.050  -0.0146 0.47  
 499: 62 31 31  0   62 31 32  0             156401.4123  -0.0146  0.050  -0.0146 0.03  
 500: 62 32 31  0   62 30 32  0             156401.4123  -0.0146  0.050  -0.0146 0.03  
 501: 62 32 31  0   62 31 32  0             156401.4123  -0.0146  0.050  -0.0146 0.47  
 502: 61 30 31  0   61 29 32  0             156433.4982  -0.0711  0.050  -0.0712 0.47  
 503: 61 30 31  0   61 30 32  0             156433.4982  -0.0711  0.050  -0.0712 0.03  
 504: 61 31 31  0   61 29 32  0             156433.4982  -0.0711  0.050  -0.0712 0.03  
 505: 61 31 31  0   61 30 32  0             156433.4982  -0.0711  0.050  -0.0712 0.47  
 506: 60 29 31  0   60 29 32  0             156464.4646  -0.0544  0.050  -0.0544 0.06  
 507: 60 30 31  0   60 28 32  0             156464.4646  -0.0544  0.050  -0.0544 0.06  
 508: 60 30 31  0   60 29 32  0             156464.4646  -0.0544  0.050  -0.0544 0.88  
 509: 59 28 31  0   59 27 32  0             156494.2661  -0.0433  0.050  -0.0433 0.47  
 510: 59 28 31  0   59 28 32  0             156494.2661  -0.0433  0.050  -0.0433 0.03  
 511: 59 29 31  0   59 27 32  0             156494.2661  -0.0433  0.050  -0.0433 0.03  
 512: 59 29 31  0   59 28 32  0             156494.2661  -0.0433  0.050  -0.0433 0.47  
 513: 58 27 31  0   58 26 32  0             156523.0055   0.0320  0.050   0.0321 0.48  
 514: 58 27 31  0   58 27 32  0             156523.0055   0.0320  0.050   0.0321 0.03  
 515: 58 28 31  0   58 27 32  0             156523.0055   0.0320  0.050   0.0321 0.48  
 516: 57 26 31  0   57 25 32  0             156550.5187  -0.0245  0.050  -0.0246 0.47  
 517: 57 26 31  0   57 26 32  0             156550.5187  -0.0245  0.050  -0.0246 0.03  
 518: 57 27 31  0   57 25 32  0             156550.5187  -0.0245  0.050  -0.0246 0.03  
 519: 57 27 31  0   57 26 32  0             156550.5187  -0.0245  0.050  -0.0246 0.47  
 520: 56 25 31  0   56 24 32  0             156577.1238   0.0729  0.050   0.0730 0.47  
 521: 56 25 31  0   56 25 32  0             156577.1238   0.0729  0.050   0.0730 0.03  
 522: 56 26 31  0   56 24 32  0             156577.1238   0.0729  0.050   0.0730 0.03  
 523: 56 26 31  0   56 25 32  0             156577.1238   0.0729  0.050   0.0730 0.47  
 524: 55 24 31  0   55 23 32  0             156602.5204  -0.0066  0.050  -0.0066 0.47  
 525: 55 24 31  0   55 24 32  0             156602.5204  -0.0066  0.050  -0.0066 0.03  
 526: 55 25 31  0   55 23 32  0             156602.5204  -0.0066  0.050  -0.0066 0.03  
 527: 55 25 31  0   55 24 32  0             156602.5204  -0.0066  0.050  -0.0066 0.47  
 528: 54 23 31  0   54 22 32  0             156626.9772  -0.0250  0.050  -0.0250 0.47  
 529: 54 23 31  0   54 23 32  0             156626.9772  -0.0250  0.050  -0.0250 0.03  
 530: 54 24 31  0   54 22 32  0             156626.9772  -0.0250  0.050  -0.0250 0.03  
 531: 54 24 31  0   54 23 32  0             156626.9772  -0.0250  0.050  -0.0250 0.47  
 532: 53 22 31  0   53 21 32  0             156650.5225   0.0161  0.050   0.0161 0.47  
 533: 53 22 31  0   53 22 32  0             156650.5225   0.0161  0.050   0.0161 0.03  
 534: 53 23 31  0   53 21 32  0             156650.5225   0.0161  0.050   0.0161 0.03  
 535: 53 23 31  0   53 22 32  0             156650.5225   0.0161  0.050   0.0161 0.47  
 536: 52 21 31  0   52 20 32  0             156673.0718   0.0031  0.050   0.0032 0.47  
 537: 52 21 31  0   52 21 32  0             156673.0718   0.0031  0.050   0.0032 0.03  
 538: 52 22 31  0   52 20 32  0             156673.0718   0.0031  0.050   0.0032 0.03  
 539: 52 22 31  0   52 21 32  0             156673.0718   0.0031  0.050   0.0032 0.47  
 540: 51 20 31  0   51 20 32  0             156694.7149  -0.0028  0.050  -0.0029 0.50  
 541: 51 21 31  0   51 19 32  0             156694.7149  -0.0028  0.050  -0.0029 0.50  
 542: 50 19 31  0   50 18 32  0             156715.4457  -0.0362  0.050  -0.0362 0.47  
 543: 50 19 31  0   50 19 32  0             156715.4457  -0.0362  0.050  -0.0362 0.03  
 544: 50 20 31  0   50 18 32  0             156715.4457  -0.0362  0.050  -0.0362 0.03  
 545: 50 20 31  0   50 19 32  0             156715.4457  -0.0362  0.050  -0.0362 0.47  
 546: 49 18 31  0   49 17 32  0             156735.4166   0.0281  0.050   0.0282 0.47  
 547: 49 18 31  0   49 18 32  0             156735.4166   0.0281  0.050   0.0282 0.03  
 548: 49 19 31  0   49 17 32  0             156735.4166   0.0281  0.050   0.0282 0.03  
 549: 49 19 31  0   49 18 32  0             156735.4166   0.0281  0.050   0.0282 0.47  
 550: 48 17 31  0   48 16 32  0             156754.5144   0.0501  0.050   0.0502 0.47  
 551: 48 17 31  0   48 17 32  0             156754.5144   0.0501  0.050   0.0502 0.03  
 552: 48 18 31  0   48 16 32  0             156754.5144   0.0501  0.050   0.0502 0.03  
 553: 48 18 31  0   48 17 32  0             156754.5144   0.0501  0.050   0.0502 0.47  
 554: 46 15 31  0   46 14 32  0             156790.2486   0.0196  0.050   0.0197 0.48  
 555: 46 16 31  0   46 14 32  0             156790.2486   0.0196  0.050   0.0197 0.03  
 556: 46 16 31  0   46 15 32  0             156790.2486   0.0196  0.050   0.0197 0.48  
 557: 45 14 31  0   45 13 32  0             156807.0050   0.0362  0.050   0.0362 0.48  
 558: 45 15 31  0   45 13 32  0             156807.0050   0.0362  0.050   0.0362 0.03  
 559: 45 15 31  0   45 14 32  0             156807.0050   0.0362  0.050   0.0362 0.48  
 560: 44 13 31  0   44 12 32  0             156822.9963   0.0163  0.050   0.0163 0.48  
 561: 44 14 31  0   44 12 32  0             156822.9963   0.0163  0.050   0.0163 0.03  
 562: 44 14 31  0   44 13 32  0             156822.9963   0.0163  0.050   0.0163 0.48  
 563: 43 12 31  0   43 11 32  0             156838.3171   0.0303  0.050   0.0303 0.47  
 564: 43 12 31  0   43 12 32  0             156838.3171   0.0303  0.050   0.0303 0.03  
 565: 43 13 31  0   43 11 32  0             156838.3171   0.0303  0.050   0.0303 0.03  
 566: 43 13 31  0   43 12 32  0             156838.3171   0.0303  0.050   0.0303 0.47  
 567: 42 11 31  0   42 10 32  0             156852.8934  -0.0192  0.050  -0.0193 0.94  
 568: 42 12 31  0   42 10 32  0             156852.8934  -0.0192  0.050  -0.0193 0.06  
 569: 41 10 31  0   41 10 32  0             156866.8985   0.0178  0.050   0.0179 0.06  
 570: 41 11 31  0   41  9 32  0             156866.8985   0.0178  0.050   0.0179 0.06  
 571: 41 11 31  0   41 10 32  0             156866.8985   0.0178  0.050   0.0179 0.88  
 572: 40  9 31  0   40  8 32  0             156880.2004  -0.0128  0.050  -0.0129 0.88  
 573: 40  9 31  0   40  9 32  0             156880.2004  -0.0128  0.050  -0.0129 0.06  
 574: 40 10 31  0   40  8 32  0             156880.2004  -0.0128  0.050  -0.0129 0.06  
 575: 39  8 31  0   39  7 32  0             156892.8530  -0.0793  0.050  -0.0794 0.48  
 576: 39  9 31  0   39  7 32  0             156892.8530  -0.0793  0.050  -0.0794 0.03  
 577: 39  9 31  0   39  8 32  0             156892.8530  -0.0793  0.050  -0.0794 0.48  
 578: 38  7 31  0   38  6 32  0             156905.0512  -0.0082  0.050  -0.0082 0.88  
 579: 38  7 31  0   38  7 32  0             156905.0512  -0.0082  0.050  -0.0082 0.06  
 580: 38  8 31  0   38  6 32  0             156905.0512  -0.0082  0.050  -0.0082 0.06  
 581: 36  5 31  0   36  4 32  0             156927.6620   0.0421  0.050   0.0421 0.48  
 582: 36  5 31  0   36  5 32  0             156927.6620   0.0421  0.050   0.0421 0.03  
 583: 36  6 31  0   36  5 32  0             156927.6620   0.0421  0.050   0.0421 0.48  
 584: 31  0 31  0   30  0 30  0             156934.2263   0.0096  0.050   0.0097 0.03  
 585: 31  0 31  0   30  1 30  0             156934.2263   0.0096  0.050   0.0097 0.47  
 586: 31  1 31  0   30  0 30  0             156934.2263   0.0096  0.050   0.0097 0.47  
 587: 31  1 31  0   30  1 30  0             156934.2263   0.0096  0.050   0.0097 0.03  
 588: 30  1 29  0   29  1 28  0             156935.3357   0.0032  0.050   0.0033 0.04  
 589: 30  1 29  0   29  2 28  0             156935.3357   0.0032  0.050   0.0033 0.47  
 590: 30  2 29  0   29  1 28  0             156935.3357   0.0032  0.050   0.0033 0.47  
 591: 30  2 29  0   29  2 28  0             156935.3357   0.0032  0.050   0.0033 0.04  
 592: 29  2 27  0   28  2 26  0             156936.2857  -0.0009  0.050  -0.0009 0.03  
 593: 29  2 27  0   28  3 26  0             156936.2857  -0.0009  0.050  -0.0009 0.47  
 594: 29  3 27  0   28  2 26  0             156936.2857  -0.0009  0.050  -0.0009 0.47  
 595: 29  3 27  0   28  3 26  0             156936.2857  -0.0009  0.050  -0.0009 0.03  
 596: 28  3 25  0   27  3 24  0             156937.1405  -0.0063  0.050  -0.0064 0.07  
 597: 28  3 25  0   27  4 24  0             156937.1405  -0.0063  0.050  -0.0064 0.87  
 598: 28  4 25  0   27  4 24  0             156937.1405  -0.0063  0.050  -0.0064 0.07  
 599: 27  4 23  0   26  4 22  0             156938.0148   0.0128  0.050   0.0128 0.04  
 600: 27  4 23  0   26  5 22  0             156938.0148   0.0128  0.050   0.0128 0.46  
 601: 27  5 23  0   26  4 22  0             156938.0148   0.0128  0.050   0.0128 0.46  
 602: 27  5 23  0   26  5 22  0             156938.0148   0.0128  0.050   0.0128 0.04  
 603: 26  5 21  0   25  5 20  0             156938.9878   0.0078  0.050   0.0078 0.04  
 604: 26  5 21  0   25  6 20  0             156938.9878   0.0078  0.050   0.0078 0.46  
 605: 26  6 21  0   25  5 20  0             156938.9878   0.0078  0.050   0.0078 0.46  
 606: 26  6 21  0   25  6 20  0             156938.9878   0.0078  0.050   0.0078 0.04  
 607: 25  6 19  0   24  6 18  0             156940.3001   0.0146  0.050   0.0146 0.04  
 608: 25  6 19  0   24  7 18  0             156940.3001   0.0146  0.050   0.0146 0.46  
 609: 25  7 19  0   24  6 18  0             156940.3001   0.0146  0.050   0.0146 0.46  
 610: 25  7 19  0   24  7 18  0             156940.3001   0.0146  0.050   0.0146 0.04  
 611: 24  7 17  0   23  7 16  0             156942.2540  -0.0258  0.050  -0.0258 0.04  
 612: 24  7 17  0   23  8 16  0             156942.2540  -0.0258  0.050  -0.0258 0.46  
 613: 24  8 17  0   23  7 16  0             156942.2540  -0.0258  0.050  -0.0258 0.46  
 614: 24  8 17  0   23  8 16  0             156942.2540  -0.0258  0.050  -0.0258 0.04  
 615: 23  8 15  0   22  8 14  0             156945.6646  -0.0035  0.050  -0.0036 0.04  
 616: 23  8 15  0   22  9 14  0             156945.6646  -0.0035  0.050  -0.0036 0.46  
 617: 23  9 15  0   22  8 14  0             156945.6646  -0.0035  0.050  -0.0036 0.46  
 618: 23  9 15  0   22  9 14  0             156945.6646  -0.0035  0.050  -0.0036 0.04  
 619: 22  9 13  0   21  9 12  0             156951.9973   0.0137  0.050   0.0138 0.04  
 620: 22  9 13  0   21 10 12  0             156951.9973   0.0137  0.050   0.0138 0.48  
 621: 22 10 13  0   21  9 12  0             156951.9973   0.0137  0.050   0.0138 0.48  
 622: 21 10 11  0   20 10 10  0             156964.9929  -0.0184  0.050  -0.0185 0.04  
 623: 21 10 11  0   20 11 10  0             156964.9929  -0.0184  0.050  -0.0185 0.46  
 624: 21 11 11  0   20 10 10  0             156964.9929  -0.0184  0.050  -0.0185 0.46  
 625: 21 11 11  0   20 11 10  0             156964.9929  -0.0184  0.050  -0.0185 0.04  
 626: 32  1 31  0   32  0 32  0             156966.5090  -0.0070  0.050  -0.0071 0.47  
 627: 32  1 31  0   32  1 32  0             156966.5090  -0.0070  0.050  -0.0071 0.03  
 628: 32  2 31  0   32  0 32  0             156966.5090  -0.0070  0.050  -0.0071 0.03  
 629: 32  2 31  0   32  1 32  0             156966.5090  -0.0070  0.050  -0.0071 0.47  
 630: 20 11  9  0   19 11  8  0             156995.8115  -0.0308  0.050  -0.0216 0.04  
 631: 20 11  9  0   19 12  8  0             156995.8115  -0.0112  0.050  -0.0216 0.46  
 632: 20 12  9  0   19 11  8  0             156995.8115  -0.0319  0.050  -0.0216 0.46  
 633: 20 12  9  0   19 12  8  0             156995.8115  -0.0123  0.050  -0.0216 0.04  
 634: 18 14  5  0   17 14  4  0             157017.3722  -0.0622  0.050               
 635: 19 12  7  0   18 13  6  0             157082.0053   0.0446  0.050               
 636: 19 13  7  0   18 12  6  0             157091.8412   0.0890  0.050               
 637: 16 15  2  0   15 14  1  0             159222.6259   0.0748  0.050               
 638: 16 15  1  0   15 14  2  0             161073.7054   0.0355  0.050               
 639: 68 36 32  0   68 35 33  0             161204.8942   0.0159  0.050   0.0160 0.47  
 640: 68 36 32  0   68 36 33  0             161204.8942   0.0159  0.050   0.0160 0.03  
 641: 68 37 32  0   68 35 33  0             161204.8942   0.0159  0.050   0.0160 0.03  
 642: 68 37 32  0   68 36 33  0             161204.8942   0.0159  0.050   0.0160 0.47  
 643: 67 35 32  0   67 34 33  0             161242.6658  -0.0715  0.050  -0.0715 0.47  
 644: 67 35 32  0   67 35 33  0             161242.6658  -0.0715  0.050  -0.0715 0.03  
 645: 67 36 32  0   67 34 33  0             161242.6658  -0.0715  0.050  -0.0715 0.03  
 646: 67 36 32  0   67 35 33  0             161242.6658  -0.0715  0.050  -0.0715 0.47  
 647: 62 30 32  0   62 29 33  0             161413.2502   0.0380  0.050   0.0380 0.47  
 648: 62 30 32  0   62 30 33  0             161413.2502   0.0380  0.050   0.0380 0.03  
 649: 62 31 32  0   62 29 33  0             161413.2502   0.0380  0.050   0.0380 0.03  
 650: 62 31 32  0   62 30 33  0             161413.2502   0.0380  0.050   0.0380 0.47  
 651: 16 16  1  0   15 15  0  0             161451.5720   0.0608  0.050               
 652: 60 28 32  0   60 27 33  0             161473.1470  -0.0791  0.050  -0.0791 0.47  
 653: 60 28 32  0   60 28 33  0             161473.1470  -0.0791  0.050  -0.0791 0.03  
 654: 60 29 32  0   60 27 33  0             161473.1470  -0.0791  0.050  -0.0791 0.03  
 655: 60 29 32  0   60 28 33  0             161473.1470  -0.0791  0.050  -0.0791 0.47  
 656: 59 27 32  0   59 26 33  0             161501.6565   0.0505  0.050   0.0505 0.47  
 657: 59 27 32  0   59 27 33  0             161501.6565   0.0505  0.050   0.0505 0.03  
 658: 59 28 32  0   59 26 33  0             161501.6565   0.0505  0.050   0.0505 0.03  
 659: 59 28 32  0   59 27 33  0             161501.6565   0.0505  0.050   0.0505 0.47  
 660: 16 16  0  0   15 15  1  0             161537.4169   0.0619  0.050               
 661: 56 24 32  0   56 23 33  0             161580.5933   0.0011  0.050   0.0012 0.47  
 662: 56 24 32  0   56 24 33  0             161580.5933   0.0011  0.050   0.0012 0.03  
 663: 56 25 32  0   56 23 33  0             161580.5933   0.0011  0.050   0.0012 0.03  
 664: 56 25 32  0   56 24 33  0             161580.5933   0.0011  0.050   0.0012 0.47  
 665: 54 22 32  0   54 21 33  0             161628.3855  -0.0220  0.050  -0.0221 0.47  
 666: 54 22 32  0   54 22 33  0             161628.3855  -0.0220  0.050  -0.0221 0.03  
 667: 54 23 32  0   54 21 33  0             161628.3855  -0.0220  0.050  -0.0221 0.03  
 668: 54 23 32  0   54 22 33  0             161628.3855  -0.0220  0.050  -0.0221 0.47  
 669: 53 21 32  0   53 20 33  0             161650.9029  -0.0424  0.050  -0.0425 0.48  
 670: 53 22 32  0   53 20 33  0             161650.9029  -0.0424  0.050  -0.0425 0.03  
 671: 53 22 32  0   53 21 33  0             161650.9029  -0.0424  0.050  -0.0425 0.48  
 672: 52 20 32  0   52 19 33  0             161672.6330   0.0275  0.050   0.0275 0.47  
 673: 52 20 32  0   52 20 33  0             161672.6330   0.0275  0.050   0.0275 0.03  
 674: 52 21 32  0   52 19 33  0             161672.6330   0.0275  0.050   0.0275 0.03  
 675: 52 21 32  0   52 20 33  0             161672.6330   0.0275  0.050   0.0275 0.47  
 676: 51 19 32  0   51 19 33  0             161693.3895  -0.0244  0.050  -0.0245 0.06  
 677: 51 20 32  0   51 18 33  0             161693.3895  -0.0244  0.050  -0.0245 0.06  
 678: 51 20 32  0   51 19 33  0             161693.3895  -0.0244  0.050  -0.0245 0.88  
 679: 50 18 32  0   50 17 33  0             161713.3808  -0.0154  0.050  -0.0155 0.88  
 680: 50 18 32  0   50 18 33  0             161713.3808  -0.0154  0.050  -0.0155 0.06  
 681: 50 19 32  0   50 17 33  0             161713.3808  -0.0154  0.050  -0.0155 0.06  
 682: 46 14 32  0   46 13 33  0             161785.6114   0.0568  0.050   0.0568 0.88  
 683: 46 14 32  0   46 14 33  0             161785.6114   0.0568  0.050   0.0568 0.06  
 684: 46 15 32  0   46 13 33  0             161785.6114   0.0568  0.050   0.0568 0.06  
 685: 43 11 32  0   43 11 33  0             161832.1589  -0.0111  0.050  -0.0112 0.06  
 686: 43 12 32  0   43 10 33  0             161832.1589  -0.0111  0.050  -0.0112 0.06  
 687: 43 12 32  0   43 11 33  0             161832.1589  -0.0111  0.050  -0.0112 0.88  
 688: 42 10 32  0   42  9 33  0             161846.3842  -0.0141  0.050  -0.0141 0.88  
 689: 42 10 32  0   42 10 33  0             161846.3842  -0.0141  0.050  -0.0141 0.06  
 690: 42 11 32  0   42  9 33  0             161846.3842  -0.0141  0.050  -0.0141 0.06  
 691: 41  9 32  0   41  9 33  0             161859.9401  -0.0664  0.050  -0.0665 0.06  
 692: 41 10 32  0   41  8 33  0             161859.9401  -0.0664  0.050  -0.0665 0.06  
 693: 41 10 32  0   41  9 33  0             161859.9401  -0.0664  0.050  -0.0665 0.88  
 694: 40  8 32  0   40  7 33  0             161873.0285   0.0130  0.050   0.0130 0.48  
 695: 40  9 32  0   40  7 33  0             161873.0285   0.0130  0.050   0.0130 0.03  
 696: 40  9 32  0   40  8 33  0             161873.0285   0.0130  0.050   0.0130 0.48  
 697: 37  5 32  0   37  5 33  0             161908.6329  -0.0092  0.050  -0.0092 0.06  
 698: 37  6 32  0   37  4 33  0             161908.6329  -0.0092  0.050  -0.0092 0.06  
 699: 37  6 32  0   37  5 33  0             161908.6329  -0.0092  0.050  -0.0092 0.88  
 700: 32  0 32  0   31  0 31  0             161915.6322   0.0060  0.050   0.0061 0.03  
 701: 32  0 32  0   31  1 31  0             161915.6322   0.0060  0.050   0.0061 0.47  
 702: 32  1 32  0   31  0 31  0             161915.6322   0.0060  0.050   0.0061 0.47  
 703: 32  1 32  0   31  1 31  0             161915.6322   0.0060  0.050   0.0061 0.03  
 704: 31  1 30  0   30  1 29  0             161916.7460   0.0112  0.050   0.0112 0.03  
 705: 31  1 30  0   30  2 29  0             161916.7460   0.0112  0.050   0.0112 0.47  
 706: 31  2 30  0   30  1 29  0             161916.7460   0.0112  0.050   0.0112 0.47  
 707: 31  2 30  0   30  2 29  0             161916.7460   0.0112  0.050   0.0112 0.03  
 708: 30  2 28  0   29  2 27  0             161917.6986   0.0259  0.050   0.0259 0.03  
 709: 30  2 28  0   29  3 27  0             161917.6986   0.0259  0.050   0.0259 0.47  
 710: 30  3 28  0   29  2 27  0             161917.6986   0.0259  0.050   0.0259 0.47  
 711: 30  3 28  0   29  3 27  0             161917.6986   0.0259  0.050   0.0259 0.03  
 712: 29  3 26  0   28  3 25  0             161918.5224   0.0180  0.050   0.0180 0.07  
 713: 29  4 26  0   28  3 25  0             161918.5224   0.0180  0.050   0.0180 0.87  
 714: 29  4 26  0   28  4 25  0             161918.5224   0.0180  0.050   0.0180 0.07  
 715: 28  4 24  0   27  4 23  0             161919.3348   0.0215  0.050   0.0216 0.04  
 716: 28  4 24  0   27  5 23  0             161919.3348   0.0215  0.050   0.0216 0.46  
 717: 28  5 24  0   27  4 23  0             161919.3348   0.0215  0.050   0.0216 0.46  
 718: 28  5 24  0   27  5 23  0             161919.3348   0.0215  0.050   0.0216 0.04  
 719: 27  5 22  0   26  5 21  0             161920.2364   0.0207  0.050   0.0208 0.04  
 720: 27  5 22  0   26  6 21  0             161920.2364   0.0207  0.050   0.0208 0.46  
 721: 27  6 22  0   26  5 21  0             161920.2364   0.0207  0.050   0.0208 0.46  
 722: 27  6 22  0   26  6 21  0             161920.2364   0.0207  0.050   0.0208 0.04  
 723: 26  6 20  0   25  6 19  0             161921.4160   0.0248  0.050   0.0249 0.07  
 724: 26  7 20  0   25  6 19  0             161921.4160   0.0248  0.050   0.0249 0.87  
 725: 26  7 20  0   25  7 19  0             161921.4160   0.0248  0.050   0.0249 0.07  
 726: 25  7 18  0   24  7 17  0             161923.1814   0.0377  0.050   0.0377 0.04  
 727: 25  7 18  0   24  8 17  0             161923.1814   0.0377  0.050   0.0377 0.46  
 728: 25  8 18  0   24  7 17  0             161923.1814   0.0377  0.050   0.0377 0.46  
 729: 25  8 18  0   24  8 17  0             161923.1814   0.0377  0.050   0.0377 0.04  
 730: 24  8 16  0   23  8 15  0             161926.0397  -0.0005  0.050  -0.0005 0.04  
 731: 24  8 16  0   23  9 15  0             161926.0397  -0.0005  0.050  -0.0005 0.46  
 732: 24  9 16  0   23  8 15  0             161926.0397  -0.0005  0.050  -0.0005 0.46  
 733: 24  9 16  0   23  9 15  0             161926.0397  -0.0005  0.050  -0.0005 0.04  
 734: 35  3 32  0   35  2 33  0             161929.6819  -0.0662  0.050  -0.0663 0.47  
 735: 35  3 32  0   35  3 33  0             161929.6819  -0.0662  0.050  -0.0663 0.03  
 736: 35  4 32  0   35  2 33  0             161929.6819  -0.0662  0.050  -0.0663 0.03  
 737: 35  4 32  0   35  3 33  0             161929.6819  -0.0662  0.050  -0.0663 0.47  
 738: 23  9 14  0   22  9 13  0             161931.2526   0.0029  0.050   0.0029 0.04  
 739: 23  9 14  0   22 10 13  0             161931.2526   0.0029  0.050   0.0029 0.46  
 740: 23 10 14  0   22  9 13  0             161931.2526   0.0029  0.050   0.0029 0.46  
 741: 23 10 14  0   22 10 13  0             161931.2526   0.0029  0.050   0.0029 0.04  
 742: 34  3 32  0   34  2 33  0             161939.5626   0.0009  0.050   0.0010 0.48  
 743: 34  2 32  0   34  1 33  0             161939.5626   0.0009  0.050   0.0010 0.48  
 744: 34  3 32  0   34  1 33  0             161939.5626   0.0009  0.050   0.0010 0.03  
 745: 22 10 12  0   21 10 11  0             161941.4928   0.0215  0.050   0.0215 0.04  
 746: 22 10 12  0   21 11 11  0             161941.4928   0.0215  0.050   0.0215 0.46  
 747: 22 11 12  0   21 10 11  0             161941.4928   0.0215  0.050   0.0215 0.46  
 748: 22 11 12  0   21 11 11  0             161941.4928   0.0215  0.050   0.0215 0.04  
 749: 33  1 32  0   33  0 33  0             161948.8950  -0.0097  0.050  -0.0097 0.47  
 750: 33  1 32  0   33  1 33  0             161948.8950  -0.0097  0.050  -0.0097 0.03  
 751: 33  2 32  0   33  0 33  0             161948.8950  -0.0097  0.050  -0.0097 0.03  
 752: 33  2 32  0   33  1 33  0             161948.8950  -0.0097  0.050  -0.0097 0.47  
 753: 20 12  8  0   19 13  7  0             162021.8586  -0.0174  0.050  -0.0211 0.92  
 754: 20 13  8  0   19 13  7  0             162021.8586  -0.0627  0.050  -0.0211 0.08  
 755: 20 12  8  0   19 12  7  0             162022.6804   0.1072  0.050   0.0655 0.08  
 756: 20 13  8  0   19 12  7  0             162022.6804   0.0618  0.050   0.0655 0.92  
 757: 19 13  6  0   18 14  5  0             162139.1366  -0.0786  0.050               
 758: 70 37 33  0   70 36 34  0             166147.7085  -0.0599  0.050  -0.0599 0.47  
 759: 70 37 33  0   70 37 34  0             166147.7085  -0.0599  0.050  -0.0599 0.03  
 760: 70 38 33  0   70 36 34  0             166147.7085  -0.0599  0.050  -0.0599 0.03  
 761: 70 38 33  0   70 37 34  0             166147.7085  -0.0599  0.050  -0.0599 0.47  
 762: 69 36 33  0   69 35 34  0             166186.3148   0.0616  0.050   0.0616 0.47  
 763: 69 36 33  0   69 36 34  0             166186.3148   0.0616  0.050   0.0616 0.03  
 764: 69 37 33  0   69 35 34  0             166186.3148   0.0616  0.050   0.0616 0.03  
 765: 69 37 33  0   69 36 34  0             166186.3148   0.0616  0.050   0.0616 0.47  
 766: 68 35 33  0   68 34 34  0             166223.4630  -0.0075  0.050  -0.0075 0.47  
 767: 68 35 33  0   68 35 34  0             166223.4630  -0.0075  0.050  -0.0075 0.03  
 768: 68 36 33  0   68 34 34  0             166223.4630  -0.0075  0.050  -0.0075 0.03  
 769: 68 36 33  0   68 35 34  0             166223.4630  -0.0075  0.050  -0.0075 0.47  
 770: 67 34 33  0   67 33 34  0             166259.4419  -0.0100  0.050  -0.0100 0.47  
 771: 67 34 33  0   67 34 34  0             166259.4419  -0.0100  0.050  -0.0100 0.03  
 772: 67 35 33  0   67 33 34  0             166259.4419  -0.0100  0.050  -0.0100 0.03  
 773: 67 35 33  0   67 34 34  0             166259.4419  -0.0100  0.050  -0.0100 0.47  
 774: 65 32 33  0   65 31 34  0             166327.7590  -0.0727  0.050  -0.0727 0.47  
 775: 65 32 33  0   65 32 34  0             166327.7590  -0.0727  0.050  -0.0727 0.03  
 776: 65 33 33  0   65 31 34  0             166327.7590  -0.0727  0.050  -0.0727 0.03  
 777: 65 33 33  0   65 32 34  0             166327.7590  -0.0727  0.050  -0.0727 0.47  
 778: 64 31 33  0   64 30 34  0             166360.3085   0.0175  0.050   0.0176 0.47  
 779: 64 31 33  0   64 31 34  0             166360.3085   0.0175  0.050   0.0176 0.03  
 780: 64 32 33  0   64 30 34  0             166360.3085   0.0175  0.050   0.0176 0.03  
 781: 64 32 33  0   64 31 34  0             166360.3085   0.0175  0.050   0.0176 0.47  
 782: 63 30 33  0   63 30 34  0             166391.7087   0.0727  0.050   0.0727 0.06  
 783: 63 31 33  0   63 29 34  0             166391.7087   0.0727  0.050   0.0727 0.06  
 784: 63 31 33  0   63 30 34  0             166391.7087   0.0727  0.050   0.0727 0.88  
 785: 62 29 33  0   62 29 34  0             166421.8526  -0.0433  0.050  -0.0434 0.06  
 786: 62 30 33  0   62 28 34  0             166421.8526  -0.0433  0.050  -0.0434 0.06  
 787: 62 30 33  0   62 29 34  0             166421.8526  -0.0433  0.050  -0.0434 0.88  
 788: 61 28 33  0   61 27 34  0             166451.1610   0.0616  0.050   0.0616 0.47  
 789: 61 28 33  0   61 28 34  0             166451.1610   0.0616  0.050   0.0616 0.03  
 790: 61 29 33  0   61 27 34  0             166451.1610   0.0616  0.050   0.0616 0.03  
 791: 61 29 33  0   61 28 34  0             166451.1610   0.0616  0.050   0.0616 0.47  
 792: 60 27 33  0   60 26 34  0             166479.3359   0.0614  0.050   0.0614 0.48  
 793: 60 27 33  0   60 27 34  0             166479.3359   0.0614  0.050   0.0614 0.03  
 794: 60 28 33  0   60 27 34  0             166479.3359   0.0614  0.050   0.0614 0.48  
 795: 59 26 33  0   59 25 34  0             166506.4455  -0.0031  0.050  -0.0032 0.48  
 796: 59 27 33  0   59 25 34  0             166506.4455  -0.0031  0.050  -0.0032 0.03  
 797: 59 27 33  0   59 26 34  0             166506.4455  -0.0031  0.050  -0.0032 0.48  
 798: 58 25 33  0   58 24 34  0             166532.6991   0.0500  0.050   0.0501 0.48  
 799: 58 25 33  0   58 25 34  0             166532.6991   0.0500  0.050   0.0501 0.03  
 800: 58 26 33  0   58 25 34  0             166532.6991   0.0500  0.050   0.0501 0.48  
 801: 57 24 33  0   57 23 34  0             166557.9924   0.0902  0.050   0.0902 0.47  
 802: 57 24 33  0   57 24 34  0             166557.9924   0.0902  0.050   0.0902 0.03  
 803: 57 25 33  0   57 23 34  0             166557.9924   0.0902  0.050   0.0902 0.03  
 804: 57 25 33  0   57 24 34  0             166557.9924   0.0902  0.050   0.0902 0.47  
 805: 56 23 33  0   56 23 34  0             166582.2635   0.0294  0.050   0.0294 0.06  
 806: 56 24 33  0   56 22 34  0             166582.2635   0.0294  0.050   0.0294 0.06  
 807: 56 24 33  0   56 23 34  0             166582.2635   0.0294  0.050   0.0294 0.88  
 808: 55 22 33  0   55 21 34  0             166605.6156  -0.0548  0.050  -0.0548 0.48  
 809: 55 23 33  0   55 21 34  0             166605.6156  -0.0548  0.050  -0.0548 0.03  
 810: 55 23 33  0   55 22 34  0             166605.6156  -0.0548  0.050  -0.0548 0.48  
 811: 54 21 33  0   54 20 34  0             166628.2474   0.0112  0.050   0.0113 0.48  
 812: 54 21 33  0   54 21 34  0             166628.2474   0.0112  0.050   0.0113 0.03  
 813: 54 22 33  0   54 21 34  0             166628.2474   0.0112  0.050   0.0113 0.48  
 814: 19 14  5  0   18 15  4  0             166646.7687  -0.0113  0.050               
 815: 53 20 33  0   53 20 34  0             166649.9716   0.0156  0.050   0.0156 0.06  
 816: 53 21 33  0   53 19 34  0             166649.9716   0.0156  0.050   0.0156 0.06  
 817: 53 21 33  0   53 20 34  0             166649.9716   0.0156  0.050   0.0156 0.88  
 818: 52 19 33  0   52 18 34  0             166670.8737   0.0196  0.050   0.0197 0.48  
 819: 52 20 33  0   52 18 34  0             166670.8737   0.0196  0.050   0.0197 0.03  
 820: 52 20 33  0   52 19 34  0             166670.8737   0.0196  0.050   0.0197 0.48  
 821: 51 18 33  0   51 17 34  0             166690.9715   0.0175  0.050   0.0175 0.88  
 822: 51 18 33  0   51 18 34  0             166690.9715   0.0175  0.050   0.0175 0.06  
 823: 51 19 33  0   51 17 34  0             166690.9715   0.0175  0.050   0.0175 0.06  
 824: 49 16 33  0   49 15 34  0             166728.8930   0.0412  0.050   0.0413 0.47  
 825: 49 16 33  0   49 16 34  0             166728.8930   0.0412  0.050   0.0413 0.03  
 826: 49 17 33  0   49 15 34  0             166728.8930   0.0412  0.050   0.0413 0.03  
 827: 49 17 33  0   49 16 34  0             166728.8930   0.0412  0.050   0.0413 0.47  
 828: 48 15 33  0   48 14 34  0             166746.7377   0.0432  0.050   0.0432 0.47  
 829: 48 15 33  0   48 15 34  0             166746.7377   0.0432  0.050   0.0432 0.03  
 830: 48 16 33  0   48 14 34  0             166746.7377   0.0432  0.050   0.0432 0.03  
 831: 48 16 33  0   48 15 34  0             166746.7377   0.0432  0.050   0.0432 0.47  
 832: 47 14 33  0   47 13 34  0             166763.8407   0.0114  0.050   0.0115 0.47  
 833: 47 14 33  0   47 14 34  0             166763.8407   0.0114  0.050   0.0115 0.03  
 834: 47 15 33  0   47 13 34  0             166763.8407   0.0114  0.050   0.0115 0.03  
 835: 47 15 33  0   47 14 34  0             166763.8407   0.0114  0.050   0.0115 0.47  
 836: 46 13 33  0   46 12 34  0             166780.2761  -0.0009  0.050  -0.0010 0.47  
 837: 46 13 33  0   46 13 34  0             166780.2761  -0.0009  0.050  -0.0010 0.03  
 838: 46 14 33  0   46 12 34  0             166780.2761  -0.0009  0.050  -0.0010 0.03  
 839: 46 14 33  0   46 13 34  0             166780.2761  -0.0009  0.050  -0.0010 0.47  
 840: 45 12 33  0   45 11 34  0             166796.1167   0.0577  0.050   0.0578 0.47  
 841: 45 12 33  0   45 12 34  0             166796.1167   0.0577  0.050   0.0578 0.03  
 842: 45 13 33  0   45 11 34  0             166796.1167   0.0577  0.050   0.0578 0.03  
 843: 45 13 33  0   45 12 34  0             166796.1167   0.0577  0.050   0.0578 0.47  
 844: 44 11 33  0   44 10 34  0             166811.2736   0.0782  0.050   0.0783 0.47  
 845: 44 11 33  0   44 11 34  0             166811.2736   0.0782  0.050   0.0783 0.03  
 846: 44 12 33  0   44 10 34  0             166811.2736   0.0782  0.050   0.0783 0.03  
 847: 44 12 33  0   44 11 34  0             166811.2736   0.0782  0.050   0.0783 0.47  
 848: 43 10 33  0   43  9 34  0             166825.7267   0.0205  0.050   0.0206 0.47  
 849: 43 10 33  0   43 10 34  0             166825.7267   0.0205  0.050   0.0206 0.03  
 850: 43 11 33  0   43  9 34  0             166825.7267   0.0205  0.050   0.0206 0.03  
 851: 43 11 33  0   43 10 34  0             166825.7267   0.0205  0.050   0.0206 0.47  
 852: 42  9 33  0   42  8 34  0             166839.5889  -0.0220  0.050  -0.0220 0.47  
 853: 42  9 33  0   42  9 34  0             166839.5889  -0.0220  0.050  -0.0220 0.03  
 854: 42 10 33  0   42  8 34  0             166839.5889  -0.0220  0.050  -0.0220 0.03  
 855: 42 10 33  0   42  9 34  0             166839.5889  -0.0220  0.050  -0.0220 0.47  
 856: 41  8 33  0   41  7 34  0             166852.9833   0.0544  0.050   0.0545 0.47  
 857: 41  8 33  0   41  8 34  0             166852.9833   0.0544  0.050   0.0545 0.03  
 858: 41  9 33  0   41  7 34  0             166852.9833   0.0544  0.050   0.0545 0.03  
 859: 41  9 33  0   41  8 34  0             166852.9833   0.0544  0.050   0.0545 0.47  
 860: 40  7 33  0   40  6 34  0             166865.6063  -0.0719  0.050  -0.0719 0.47  
 861: 40  7 33  0   40  7 34  0             166865.6063  -0.0719  0.050  -0.0719 0.03  
 862: 40  8 33  0   40  6 34  0             166865.6063  -0.0719  0.050  -0.0719 0.03  
 863: 40  8 33  0   40  7 34  0             166865.6063  -0.0719  0.050  -0.0719 0.47  
 864: 33  0 33  0   32  0 32  0             166897.0152   0.0366  0.050   0.0366 0.03  
 865: 33  0 33  0   32  1 32  0             166897.0152   0.0366  0.050   0.0366 0.47  
 866: 33  1 33  0   32  0 32  0             166897.0152   0.0366  0.050   0.0366 0.47  
 867: 33  1 33  0   32  1 32  0             166897.0152   0.0366  0.050   0.0366 0.03  
 868: 32  1 31  0   31  1 30  0             166898.1071   0.0267  0.050   0.0267 0.04  
 869: 32  1 31  0   31  2 30  0             166898.1071   0.0267  0.050   0.0267 0.47  
 870: 32  2 31  0   31  1 30  0             166898.1071   0.0267  0.050   0.0267 0.47  
 871: 32  2 31  0   31  2 30  0             166898.1071   0.0267  0.050   0.0267 0.04  
 872: 31  2 29  0   30  2 28  0             166899.0151   0.0131  0.050   0.0131 0.04  
 873: 31  2 29  0   30  3 28  0             166899.0151   0.0131  0.050   0.0131 0.47  
 874: 31  3 29  0   30  2 28  0             166899.0151   0.0131  0.050   0.0131 0.47  
 875: 31  3 29  0   30  3 28  0             166899.0151   0.0131  0.050   0.0131 0.04  
 876: 30  3 27  0   29  3 26  0             166899.8288   0.0229  0.050   0.0229 0.04  
 877: 30  3 27  0   29  4 26  0             166899.8288   0.0229  0.050   0.0229 0.47  
 878: 30  4 27  0   29  3 26  0             166899.8288   0.0229  0.050   0.0229 0.47  
 879: 30  4 27  0   29  4 26  0             166899.8288   0.0229  0.050   0.0229 0.04  
 880: 29  4 25  0   28  4 24  0             166900.5981   0.0272  0.050   0.0273 0.04  
 881: 29  4 25  0   28  5 24  0             166900.5981   0.0272  0.050   0.0273 0.46  
 882: 29  5 25  0   28  4 24  0             166900.5981   0.0272  0.050   0.0273 0.46  
 883: 29  5 25  0   28  5 24  0             166900.5981   0.0272  0.050   0.0273 0.04  
 884: 28  5 23  0   27  5 22  0             166901.4471   0.0436  0.050   0.0436 0.04  
 885: 28  5 23  0   27  6 22  0             166901.4471   0.0436  0.050   0.0436 0.46  
 886: 28  6 23  0   27  5 22  0             166901.4471   0.0436  0.050   0.0436 0.46  
 887: 28  6 23  0   27  6 22  0             166901.4471   0.0436  0.050   0.0436 0.04  
 888: 27  6 21  0   26  6 20  0             166902.4911   0.0281  0.050   0.0281 0.04  
 889: 27  6 21  0   26  7 20  0             166902.4911   0.0281  0.050   0.0281 0.46  
 890: 27  7 21  0   26  6 20  0             166902.4911   0.0281  0.050   0.0281 0.46  
 891: 27  7 21  0   26  7 20  0             166902.4911   0.0281  0.050   0.0281 0.04  
 892: 25  8 17  0   24  8 16  0             166906.5286   0.0230  0.050   0.0230 0.04  
 893: 25  8 17  0   24  9 16  0             166906.5286   0.0230  0.050   0.0230 0.46  
 894: 25  9 17  0   24  8 16  0             166906.5286   0.0230  0.050   0.0230 0.46  
 895: 25  9 17  0   24  9 16  0             166906.5286   0.0230  0.050   0.0230 0.04  
 896: 24  9 15  0   23  9 14  0             166910.9081   0.0428  0.050   0.0429 0.04  
 897: 24  9 15  0   23 10 14  0             166910.9081   0.0428  0.050   0.0429 0.46  
 898: 24 10 15  0   23  9 14  0             166910.9081   0.0428  0.050   0.0429 0.46  
 899: 24 10 15  0   23 10 14  0             166910.9081   0.0428  0.050   0.0429 0.04  
 900: 23 10 13  0   22 10 12  0             166919.0715  -0.0030  0.050  -0.0031 0.04  
 901: 23 10 13  0   22 11 12  0             166919.0715  -0.0030  0.050  -0.0031 0.46  
 902: 23 11 13  0   22 10 12  0             166919.0715  -0.0030  0.050  -0.0031 0.46  
 903: 23 11 13  0   22 11 12  0             166919.0715  -0.0030  0.050  -0.0031 0.04  
 904: 22 11 11  0   21 11 10  0             166936.0356  -0.0017  0.050  -0.0017 0.04  
 905: 22 11 11  0   21 12 10  0             166936.0356  -0.0016  0.050  -0.0017 0.46  
 906: 22 12 11  0   21 11 10  0             166936.0356  -0.0017  0.050  -0.0017 0.46  
 907: 22 12 11  0   21 12 10  0             166936.0356  -0.0016  0.050  -0.0017 0.04  
 908: 21 12  9  0   20 12  8  0             166976.1159  -0.0266  0.050  -0.0052 0.04  
 909: 21 12  9  0   20 13  8  0             166976.1159   0.0187  0.050  -0.0052 0.46  
 910: 21 13  9  0   20 12  8  0             166976.1159  -0.0292  0.050  -0.0052 0.46  
 911: 21 13  9  0   20 13  8  0             166976.1159   0.0161  0.050  -0.0052 0.04  
 912: 20 13  7  0   19 14  6  0             167085.4198   0.0120  0.050               
 913: 20 14  7  0   19 13  6  0             167104.1529   0.0502  0.050               
 914: 17 16  2  0   16 15  1  0             169607.7327   0.0274  0.050               
 915: 17 16  1  0   16 15  2  0             170956.6138  -0.0750  0.050               
 916: 17 17  1  0   16 16  0  0             171599.3055  -0.0265  0.050               
 917: 54 20 34  0   54 19 35  0             171626.8099   0.0143  0.050   0.0143 0.47  
 918: 54 20 34  0   54 20 35  0             171626.8099   0.0143  0.050   0.0143 0.03  
 919: 54 21 34  0   54 19 35  0             171626.8099   0.0143  0.050   0.0143 0.03  
 920: 54 21 34  0   54 20 35  0             171626.8099   0.0143  0.050   0.0143 0.47  
 921: 17 17  0  0   16 16  1  0             171655.7670   0.0098  0.050               
 922: 52 18 34  0   52 17 35  0             171668.0740  -0.0065  0.050  -0.0066 0.47  
 923: 52 18 34  0   52 18 35  0             171668.0740  -0.0065  0.050  -0.0066 0.03  
 924: 52 19 34  0   52 17 35  0             171668.0740  -0.0065  0.050  -0.0066 0.03  
 925: 52 19 34  0   52 18 35  0             171668.0740  -0.0065  0.050  -0.0066 0.47  
 926: 49 15 34  0   49 14 35  0             171724.3384  -0.0867  0.050  -0.0868 0.47  
 927: 49 15 34  0   49 15 35  0             171724.3384  -0.0867  0.050  -0.0868 0.03  
 928: 49 16 34  0   49 14 35  0             171724.3384  -0.0867  0.050  -0.0868 0.03  
 929: 49 16 34  0   49 15 35  0             171724.3384  -0.0867  0.050  -0.0868 0.47  
 930: 44 10 34  0   44  9 35  0             171804.7088  -0.0980  0.050  -0.0981 0.47  
 931: 44 10 34  0   44 10 35  0             171804.7088  -0.0980  0.050  -0.0981 0.03  
 932: 44 11 34  0   44  9 35  0             171804.7088  -0.0980  0.050  -0.0981 0.03  
 933: 44 11 34  0   44 10 35  0             171804.7088  -0.0980  0.050  -0.0981 0.47  
 934: 43  9 34  0   43  8 35  0             171819.0751   0.0472  0.050   0.0472 0.47  
 935: 43  9 34  0   43  9 35  0             171819.0751   0.0472  0.050   0.0472 0.03  
 936: 43 10 34  0   43  8 35  0             171819.0751   0.0472  0.050   0.0472 0.03  
 937: 43 10 34  0   43  9 35  0             171819.0751   0.0472  0.050   0.0472 0.47  
 938: 42  8 34  0   42  7 35  0             171832.6613  -0.0118  0.050  -0.0118 0.48  
 939: 42  9 34  0   42  7 35  0             171832.6613  -0.0118  0.050  -0.0118 0.03  
 940: 42  9 34  0   42  8 35  0             171832.6613  -0.0118  0.050  -0.0118 0.48  
 941: 41  8 34  0   41  7 35  0             171845.7536  -0.0062  0.050  -0.0063 0.88  
 942: 41  7 34  0   41  7 35  0             171845.7536  -0.0062  0.050  -0.0063 0.06  
 943: 41  8 34  0   41  6 35  0             171845.7536  -0.0062  0.050  -0.0063 0.06  
 944: 34  0 34  0   33  0 33  0             171878.2627  -0.0097  0.050  -0.0097 0.03  
 945: 34  0 34  0   33  1 33  0             171878.2627  -0.0097  0.050  -0.0097 0.47  
 946: 34  1 34  0   33  0 33  0             171878.2627  -0.0097  0.050  -0.0097 0.47  
 947: 34  1 34  0   33  1 33  0             171878.2627  -0.0097  0.050  -0.0097 0.03  
 948: 33  1 32  0   32  1 31  0             171879.3574  -0.0097  0.050  -0.0098 0.03  
 949: 33  1 32  0   32  2 31  0             171879.3574  -0.0097  0.050  -0.0098 0.47  
 950: 33  2 32  0   32  1 31  0             171879.3574  -0.0097  0.050  -0.0098 0.47  
 951: 33  2 32  0   32  2 31  0             171879.3574  -0.0097  0.050  -0.0098 0.03  
 952: 32  2 30  0   31  2 29  0             171880.2478  -0.0250  0.050  -0.0250 0.03  
 953: 32  2 30  0   31  3 29  0             171880.2478  -0.0250  0.050  -0.0250 0.47  
 954: 32  3 30  0   31  2 29  0             171880.2478  -0.0250  0.050  -0.0250 0.47  
 955: 32  3 30  0   31  3 29  0             171880.2478  -0.0250  0.050  -0.0250 0.03  
 956: 31  3 28  0   30  3 27  0             171881.0195  -0.0302  0.050  -0.0302 0.04  
 957: 31  3 28  0   30  4 27  0             171881.0195  -0.0302  0.050  -0.0302 0.46  
 958: 31  4 28  0   30  3 27  0             171881.0195  -0.0302  0.050  -0.0302 0.46  
 959: 31  4 28  0   30  4 27  0             171881.0195  -0.0302  0.050  -0.0302 0.04  
 960: 30  4 26  0   29  4 25  0             171881.7850   0.0125  0.050   0.0125 0.04  
 961: 30  4 26  0   29  5 25  0             171881.7850   0.0125  0.050   0.0125 0.46  
 962: 30  5 26  0   29  4 25  0             171881.7850   0.0125  0.050   0.0125 0.46  
 963: 30  5 26  0   29  5 25  0             171881.7850   0.0125  0.050   0.0125 0.04  
 964: 29  5 24  0   28  5 23  0             171882.5567   0.0167  0.050   0.0168 0.04  
 965: 29  5 24  0   28  6 23  0             171882.5567   0.0167  0.050   0.0168 0.46  
 966: 29  6 24  0   28  5 23  0             171882.5567   0.0167  0.050   0.0168 0.46  
 967: 29  6 24  0   28  6 23  0             171882.5567   0.0167  0.050   0.0168 0.04  
 968: 28  6 22  0   27  6 21  0             171883.5177   0.0230  0.050   0.0231 0.04  
 969: 28  6 22  0   27  7 21  0             171883.5177   0.0230  0.050   0.0231 0.46  
 970: 28  7 22  0   27  6 21  0             171883.5177   0.0230  0.050   0.0231 0.46  
 971: 28  7 22  0   27  7 21  0             171883.5177   0.0230  0.050   0.0231 0.04  
 972: 27  7 20  0   26  7 19  0             171884.8272  -0.0340  0.050  -0.0340 0.04  
 973: 27  7 20  0   26  8 19  0             171884.8272  -0.0340  0.050  -0.0340 0.46  
 974: 27  8 20  0   26  7 19  0             171884.8272  -0.0340  0.050  -0.0340 0.46  
 975: 27  8 20  0   26  8 19  0             171884.8272  -0.0340  0.050  -0.0340 0.04  
 976: 26  8 18  0   25  8 17  0             171886.9886  -0.0375  0.050  -0.0375 0.04  
 977: 26  8 18  0   25  9 17  0             171886.9886  -0.0375  0.050  -0.0375 0.46  
 978: 26  9 18  0   25  8 17  0             171886.9886  -0.0375  0.050  -0.0375 0.46  
 979: 26  9 18  0   25  9 17  0             171886.9886  -0.0375  0.050  -0.0375 0.04  
 980: 24 10 14  0   23 10 13  0             171897.3948  -0.0382  0.050  -0.0382 0.04  
 981: 24 10 14  0   23 11 13  0             171897.3948  -0.0382  0.050  -0.0382 0.46  
 982: 24 11 14  0   23 10 13  0             171897.3948  -0.0382  0.050  -0.0382 0.46  
 983: 24 11 14  0   23 11 13  0             171897.3948  -0.0382  0.050  -0.0382 0.04  
 984: 22 12 10  0   21 12  9  0             171939.5879  -0.0298  0.050  -0.0286 0.04  
 985: 22 12 10  0   21 13  9  0             171939.5879  -0.0272  0.050  -0.0286 0.46  
 986: 22 13 10  0   21 12  9  0             171939.5879  -0.0299  0.050  -0.0286 0.46  
 987: 22 13 10  0   21 13  9  0             171939.5879  -0.0273  0.050  -0.0286 0.04  
 988: 21 13  8  0   20 13  7  0             172015.6580   0.0765  0.050  -0.0158 0.08  
 989: 21 14  8  0   20 13  7  0             172015.6580  -0.0239  0.050  -0.0158 0.92  
 990: 20 15  6  0   19 14  5  0             172441.0998   0.0344  0.050               
 991: 70 35 35  0   70 34 36  0             176180.2149  -0.0057  0.050  -0.0058 0.47  
 992: 70 35 35  0   70 35 36  0             176180.2149  -0.0057  0.050  -0.0058 0.03  
 993: 70 36 35  0   70 34 36  0             176180.2149  -0.0057  0.050  -0.0058 0.03  
 994: 70 36 35  0   70 35 36  0             176180.2149  -0.0057  0.050  -0.0058 0.47  
 995: 69 34 35  0   69 33 36  0             176215.4202   0.0568  0.050   0.0568 0.47  
 996: 69 34 35  0   69 34 36  0             176215.4202   0.0568  0.050   0.0568 0.03  
 997: 69 35 35  0   69 33 36  0             176215.4202   0.0568  0.050   0.0568 0.03  
 998: 69 35 35  0   69 34 36  0             176215.4202   0.0568  0.050   0.0568 0.47  
 999: 67 32 35  0   67 31 36  0             176282.3577  -0.0143  0.050  -0.0144 0.47  
1000: 67 32 35  0   67 32 36  0             176282.3577  -0.0143  0.050  -0.0144 0.03  
1001: 67 33 35  0   67 31 36  0             176282.3577  -0.0143  0.050  -0.0144 0.03  
1002: 67 33 35  0   67 32 36  0             176282.3577  -0.0143  0.050  -0.0144 0.47  
1003: 66 31 35  0   66 30 36  0             176314.2180  -0.0722  0.050  -0.0723 0.47  
1004: 66 31 35  0   66 31 36  0             176314.2180  -0.0722  0.050  -0.0723 0.03  
1005: 66 32 35  0   66 30 36  0             176314.2180  -0.0722  0.050  -0.0723 0.03  
1006: 66 32 35  0   66 31 36  0             176314.2180  -0.0722  0.050  -0.0723 0.47  
1007: 20 15  5  0   19 16  4  0             176343.9191   0.0790  0.050               
1008: 64 29 35  0   64 28 36  0             176375.1620   0.0803  0.050   0.0804 0.47  
1009: 64 29 35  0   64 29 36  0             176375.1620   0.0803  0.050   0.0804 0.03  
1010: 64 30 35  0   64 28 36  0             176375.1620   0.0803  0.050   0.0804 0.03  
1011: 64 30 35  0   64 29 36  0             176375.1620   0.0803  0.050   0.0804 0.47  
1012: 63 28 35  0   63 27 36  0             176403.9822  -0.0221  0.050  -0.0221 0.47  
1013: 63 28 35  0   63 28 36  0             176403.9822  -0.0221  0.050  -0.0221 0.03  
1014: 63 29 35  0   63 27 36  0             176403.9822  -0.0221  0.050  -0.0221 0.03  
1015: 63 29 35  0   63 28 36  0             176403.9822  -0.0221  0.050  -0.0221 0.47  
1016: 62 27 35  0   62 26 36  0             176432.0509   0.0734  0.050   0.0734 0.47  
1017: 62 27 35  0   62 27 36  0             176432.0509   0.0734  0.050   0.0734 0.03  
1018: 62 28 35  0   62 26 36  0             176432.0509   0.0734  0.050   0.0734 0.03  
1019: 62 28 35  0   62 27 36  0             176432.0509   0.0734  0.050   0.0734 0.47  
1020: 60 25 35  0   60 24 36  0             176485.1740   0.0041  0.050   0.0041 0.47  
1021: 60 25 35  0   60 25 36  0             176485.1740   0.0041  0.050   0.0041 0.03  
1022: 60 26 35  0   60 24 36  0             176485.1740   0.0041  0.050   0.0041 0.03  
1023: 60 26 35  0   60 25 36  0             176485.1740   0.0041  0.050   0.0041 0.47  
1024: 59 24 35  0   59 23 36  0             176510.4376   0.0022  0.050   0.0023 0.47  
1025: 59 24 35  0   59 24 36  0             176510.4376   0.0022  0.050   0.0023 0.03  
1026: 59 25 35  0   59 23 36  0             176510.4376   0.0022  0.050   0.0023 0.03  
1027: 59 25 35  0   59 24 36  0             176510.4376   0.0022  0.050   0.0023 0.47  
1028: 58 23 35  0   58 22 36  0             176534.7827  -0.0611  0.050  -0.0611 0.47  
1029: 58 23 35  0   58 23 36  0             176534.7827  -0.0611  0.050  -0.0611 0.03  
1030: 58 24 35  0   58 22 36  0             176534.7827  -0.0611  0.050  -0.0611 0.03  
1031: 58 24 35  0   58 23 36  0             176534.7827  -0.0611  0.050  -0.0611 0.47  
1032: 57 22 35  0   57 21 36  0             176558.4585   0.0409  0.050   0.0410 0.47  
1033: 57 22 35  0   57 22 36  0             176558.4585   0.0409  0.050   0.0410 0.03  
1034: 57 23 35  0   57 21 36  0             176558.4585   0.0409  0.050   0.0410 0.03  
1035: 57 23 35  0   57 22 36  0             176558.4585   0.0409  0.050   0.0410 0.47  
1036: 56 21 35  0   56 20 36  0             176581.2106   0.0326  0.050   0.0326 0.47  
1037: 56 21 35  0   56 21 36  0             176581.2106   0.0326  0.050   0.0326 0.03  
1038: 56 22 35  0   56 20 36  0             176581.2106   0.0326  0.050   0.0326 0.03  
1039: 56 22 35  0   56 21 36  0             176581.2106   0.0326  0.050   0.0326 0.47  
1040: 55 20 35  0   55 19 36  0             176603.1909   0.0441  0.050   0.0441 0.47  
1041: 55 20 35  0   55 20 36  0             176603.1909   0.0441  0.050   0.0441 0.03  
1042: 55 21 35  0   55 19 36  0             176603.1909   0.0441  0.050   0.0441 0.03  
1043: 55 21 35  0   55 20 36  0             176603.1909   0.0441  0.050   0.0441 0.47  
1044: 54 19 35  0   54 18 36  0             176624.3692   0.0243  0.050   0.0244 0.47  
1045: 54 19 35  0   54 19 36  0             176624.3692   0.0243  0.050   0.0244 0.03  
1046: 54 20 35  0   54 18 36  0             176624.3692   0.0243  0.050   0.0244 0.03  
1047: 54 20 35  0   54 19 36  0             176624.3692   0.0243  0.050   0.0244 0.47  
1048: 52 17 35  0   52 16 36  0             176664.5148   0.0047  0.050   0.0047 0.47  
1049: 52 17 35  0   52 17 36  0             176664.5148   0.0047  0.050   0.0047 0.03  
1050: 52 18 35  0   52 16 36  0             176664.5148   0.0047  0.050   0.0047 0.03  
1051: 52 18 35  0   52 17 36  0             176664.5148   0.0047  0.050   0.0047 0.47  
1052: 51 16 35  0   51 15 36  0             176683.5635   0.0461  0.050   0.0462 0.47  
1053: 51 16 35  0   51 16 36  0             176683.5635   0.0461  0.050   0.0462 0.03  
1054: 51 17 35  0   51 15 36  0             176683.5635   0.0461  0.050   0.0462 0.03  
1055: 51 17 35  0   51 16 36  0             176683.5635   0.0461  0.050   0.0462 0.47  
1056: 50 15 35  0   50 14 36  0             176701.8779   0.0442  0.050   0.0442 0.47  
1057: 50 15 35  0   50 15 36  0             176701.8779   0.0442  0.050   0.0442 0.03  
1058: 50 16 35  0   50 14 36  0             176701.8779   0.0442  0.050   0.0442 0.03  
1059: 50 16 35  0   50 15 36  0             176701.8779   0.0442  0.050   0.0442 0.47  
1060: 49 14 35  0   49 13 36  0             176719.5399   0.0619  0.050   0.0619 0.47  
1061: 49 14 35  0   49 14 36  0             176719.5399   0.0619  0.050   0.0619 0.03  
1062: 49 15 35  0   49 13 36  0             176719.5399   0.0619  0.050   0.0619 0.03  
1063: 49 15 35  0   49 14 36  0             176719.5399   0.0619  0.050   0.0619 0.47  
1064: 48 13 35  0   48 12 36  0             176736.4911   0.0221  0.050   0.0221 0.47  
1065: 48 13 35  0   48 13 36  0             176736.4911   0.0221  0.050   0.0221 0.03  
1066: 48 14 35  0   48 12 36  0             176736.4911   0.0221  0.050   0.0221 0.03  
1067: 48 14 35  0   48 13 36  0             176736.4911   0.0221  0.050   0.0221 0.47  
1068: 46 11 35  0   46 10 36  0             176768.5893   0.0258  0.050   0.0258 0.48  
1069: 46 11 35  0   46 11 36  0             176768.5893   0.0258  0.050   0.0258 0.03  
1070: 46 12 35  0   46 11 36  0             176768.5893   0.0258  0.050   0.0258 0.48  
1071: 45 10 35  0   45  9 36  0             176783.6792  -0.0230  0.050  -0.0231 0.47  
1072: 45 10 35  0   45 10 36  0             176783.6792  -0.0230  0.050  -0.0231 0.03  
1073: 45 11 35  0   45  9 36  0             176783.6792  -0.0230  0.050  -0.0231 0.03  
1074: 45 11 35  0   45 10 36  0             176783.6792  -0.0230  0.050  -0.0231 0.47  
1075: 44  9 35  0   44  8 36  0             176798.2878   0.0293  0.050   0.0293 0.47  
1076: 44  9 35  0   44  9 36  0             176798.2878   0.0293  0.050   0.0293 0.03  
1077: 44 10 35  0   44  8 36  0             176798.2878   0.0293  0.050   0.0293 0.03  
1078: 44 10 35  0   44  9 36  0             176798.2878   0.0293  0.050   0.0293 0.47  
1079: 43  8 35  0   43  7 36  0             176812.2387  -0.0100  0.050  -0.0101 0.47  
1080: 43  8 35  0   43  8 36  0             176812.2387  -0.0100  0.050  -0.0101 0.03  
1081: 43  9 35  0   43  7 36  0             176812.2387  -0.0100  0.050  -0.0101 0.03  
1082: 43  9 35  0   43  8 36  0             176812.2387  -0.0100  0.050  -0.0101 0.47  
1083: 42  7 35  0   42  6 36  0             176825.6646  -0.0246  0.050  -0.0247 0.47  
1084: 42  7 35  0   42  7 36  0             176825.6646  -0.0246  0.050  -0.0247 0.03  
1085: 42  8 35  0   42  6 36  0             176825.6646  -0.0246  0.050  -0.0247 0.03  
1086: 42  8 35  0   42  7 36  0             176825.6646  -0.0246  0.050  -0.0247 0.47  
1087: 40  5 35  0   40  4 36  0             176850.9158  -0.0694  0.050  -0.0694 0.47  
1088: 40  5 35  0   40  5 36  0             176850.9158  -0.0694  0.050  -0.0694 0.03  
1089: 40  6 35  0   40  4 36  0             176850.9158  -0.0694  0.050  -0.0694 0.03  
1090: 40  6 35  0   40  5 36  0             176850.9158  -0.0694  0.050  -0.0694 0.47  
1091: 35  0 35  0   34  0 34  0             176859.5116   0.0060  0.050   0.0060 0.03  
1092: 35  0 35  0   34  1 34  0             176859.5116   0.0060  0.050   0.0060 0.47  
1093: 35  1 35  0   34  0 34  0             176859.5116   0.0060  0.050   0.0060 0.47  
1094: 35  1 35  0   34  1 34  0             176859.5116   0.0060  0.050   0.0060 0.03  
1095: 34  1 33  0   33  1 32  0             176860.6086   0.0150  0.050   0.0150 0.03  
1096: 34  1 33  0   33  2 32  0             176860.6086   0.0150  0.050   0.0150 0.47  
1097: 34  2 33  0   33  1 32  0             176860.6086   0.0150  0.050   0.0150 0.47  
1098: 34  2 33  0   33  2 32  0             176860.6086   0.0150  0.050   0.0150 0.03  
1099: 33  2 31  0   32  2 30  0             176861.4713  -0.0121  0.050  -0.0121 0.03  
1100: 33  2 31  0   32  3 30  0             176861.4713  -0.0121  0.050  -0.0121 0.47  
1101: 33  3 31  0   32  2 30  0             176861.4713  -0.0121  0.050  -0.0121 0.47  
1102: 33  3 31  0   32  3 30  0             176861.4713  -0.0121  0.050  -0.0121 0.03  
1103: 32  3 29  0   31  3 28  0             176862.2170  -0.0169  0.050  -0.0169 0.04  
1104: 32  3 29  0   31  4 28  0             176862.2170  -0.0169  0.050  -0.0169 0.46  
1105: 32  4 29  0   31  3 28  0             176862.2170  -0.0169  0.050  -0.0169 0.46  
1106: 32  4 29  0   31  4 28  0             176862.2170  -0.0169  0.050  -0.0169 0.04  
1107: 31  4 27  0   30  4 26  0             176862.9314   0.0152  0.050   0.0152 0.04  
1108: 31  4 27  0   30  5 26  0             176862.9314   0.0152  0.050   0.0152 0.46  
1109: 31  5 27  0   30  4 26  0             176862.9314   0.0152  0.050   0.0152 0.46  
1110: 31  5 27  0   30  5 26  0             176862.9314   0.0152  0.050   0.0152 0.04  
1111: 30  5 25  0   29  5 24  0             176863.6474   0.0252  0.050   0.0253 0.04  
1112: 30  5 25  0   29  6 24  0             176863.6474   0.0252  0.050   0.0253 0.46  
1113: 30  6 25  0   29  5 24  0             176863.6474   0.0252  0.050   0.0253 0.46  
1114: 30  6 25  0   29  6 24  0             176863.6474   0.0252  0.050   0.0253 0.04  
1115: 29  6 23  0   28  6 22  0             176864.4995   0.0185  0.050   0.0186 0.04  
1116: 29  6 23  0   28  7 22  0             176864.4995   0.0185  0.050   0.0186 0.46  
1117: 29  7 23  0   28  6 22  0             176864.4995   0.0185  0.050   0.0186 0.46  
1118: 29  7 23  0   28  7 22  0             176864.4995   0.0185  0.050   0.0186 0.04  
1119: 28  7 21  0   27  7 20  0             176865.6793  -0.0101  0.050  -0.0101 0.04  
1120: 28  7 21  0   27  8 20  0             176865.6793  -0.0101  0.050  -0.0101 0.46  
1121: 28  8 21  0   27  7 20  0             176865.6793  -0.0101  0.050  -0.0101 0.46  
1122: 28  8 21  0   27  8 20  0             176865.6793  -0.0101  0.050  -0.0101 0.04  
1123: 27  8 19  0   26  8 18  0             176867.5836   0.0096  0.050   0.0097 0.04  
1124: 27  8 19  0   26  9 18  0             176867.5836   0.0096  0.050   0.0097 0.46  
1125: 27  9 19  0   26  8 18  0             176867.5836   0.0096  0.050   0.0097 0.46  
1126: 27  9 19  0   26  9 18  0             176867.5836   0.0096  0.050   0.0097 0.04  
1127: 26  9 17  0   25  9 16  0             176870.7446   0.0206  0.050   0.0207 0.04  
1128: 26  9 17  0   25 10 16  0             176870.7446   0.0206  0.050   0.0207 0.46  
1129: 26 10 17  0   25  9 16  0             176870.7446   0.0206  0.050   0.0207 0.46  
1130: 26 10 17  0   25 10 16  0             176870.7446   0.0206  0.050   0.0207 0.04  
1131: 25 10 15  0   24 10 14  0             176876.2261  -0.0759  0.050  -0.0760 0.04  
1132: 25 10 15  0   24 11 14  0             176876.2261  -0.0759  0.050  -0.0760 0.46  
1133: 25 11 15  0   24 10 14  0             176876.2261  -0.0759  0.050  -0.0760 0.46  
1134: 25 11 15  0   24 11 14  0             176876.2261  -0.0759  0.050  -0.0760 0.04  
1135: 24 11 13  0   23 11 12  0             176886.8532   0.0099  0.050   0.0099 0.04  
1136: 24 11 13  0   23 12 12  0             176886.8532   0.0099  0.050   0.0099 0.46  
1137: 24 12 13  0   23 11 12  0             176886.8532   0.0099  0.050   0.0099 0.46  
1138: 24 12 13  0   23 12 12  0             176886.8532   0.0099  0.050   0.0099 0.04  
1139: 23 12 11  0   22 12 10  0             176908.6915   0.0861  0.050   0.0862 0.04  
1140: 23 12 11  0   22 13 10  0             176908.6915   0.0862  0.050   0.0862 0.46  
1141: 23 13 11  0   22 12 10  0             176908.6915   0.0860  0.050   0.0862 0.46  
1142: 23 13 11  0   22 13 10  0             176908.6915   0.0862  0.050   0.0862 0.04  
1143: 22 13  9  0   21 13  8  0             176959.9187  -0.0803  0.050  -0.0332 0.04  
1144: 22 13  9  0   21 14  8  0             176959.9187   0.0201  0.050  -0.0332 0.46  
1145: 22 14  9  0   21 13  8  0             176959.9187  -0.0865  0.050  -0.0332 0.46  
1146: 22 14  9  0   21 14  8  0             176959.9187   0.0140  0.050  -0.0332 0.04  
1147: 21 14  7  0   20 15  6  0             177095.2874  -0.0052  0.050               
1148: 18 17  2  0   17 16  1  0             179934.6944   0.0082  0.050               
1149: 18 17  1  0   17 16  2  0             180901.4571   0.0325  0.050               
1150: 67 31 36  0   67 30 37  0             181289.5907  -0.0892  0.050  -0.0892 0.47  
1151: 67 31 36  0   67 31 37  0             181289.5907  -0.0892  0.050  -0.0892 0.03  
1152: 67 32 36  0   67 30 37  0             181289.5907  -0.0892  0.050  -0.0892 0.03  
1153: 67 32 36  0   67 31 37  0             181289.5907  -0.0892  0.050  -0.0892 0.47  
1154: 66 30 36  0   66 29 37  0             181320.4984   0.0397  0.050   0.0398 0.47  
1155: 66 30 36  0   66 30 37  0             181320.4984   0.0397  0.050   0.0398 0.03  
1156: 66 31 36  0   66 29 37  0             181320.4984   0.0397  0.050   0.0398 0.03  
1157: 66 31 36  0   66 30 37  0             181320.4984   0.0397  0.050   0.0398 0.47  
1158: 65 29 36  0   65 28 37  0             181350.2961   0.0199  0.050   0.0200 0.47  
1159: 65 29 36  0   65 29 37  0             181350.2961   0.0199  0.050   0.0200 0.03  
1160: 65 30 36  0   65 28 37  0             181350.2961   0.0199  0.050   0.0200 0.03  
1161: 65 30 36  0   65 29 37  0             181350.2961   0.0199  0.050   0.0200 0.47  
1162: 64 28 36  0   64 27 37  0             181379.1557   0.0005  0.050   0.0005 0.88  
1163: 64 28 36  0   64 28 37  0             181379.1557   0.0005  0.050   0.0005 0.06  
1164: 64 29 36  0   64 27 37  0             181379.1557   0.0005  0.050   0.0005 0.06  
1165: 62 26 36  0   62 25 37  0             181434.1657  -0.0220  0.050  -0.0221 0.47  
1166: 62 26 36  0   62 26 37  0             181434.1657  -0.0220  0.050  -0.0221 0.03  
1167: 62 27 36  0   62 25 37  0             181434.1657  -0.0220  0.050  -0.0221 0.03  
1168: 62 27 36  0   62 26 37  0             181434.1657  -0.0220  0.050  -0.0221 0.47  
1169: 61 25 36  0   61 24 37  0             181460.3856   0.0003  0.050   0.0003 0.47  
1170: 61 25 36  0   61 25 37  0             181460.3856   0.0003  0.050   0.0003 0.03  
1171: 61 26 36  0   61 24 37  0             181460.3856   0.0003  0.050   0.0003 0.03  
1172: 61 26 36  0   61 25 37  0             181460.3856   0.0003  0.050   0.0003 0.47  
1173: 60 24 36  0   60 23 37  0             181485.6955  -0.0366  0.050  -0.0366 0.47  
1174: 60 24 36  0   60 24 37  0             181485.6955  -0.0366  0.050  -0.0366 0.03  
1175: 60 25 36  0   60 23 37  0             181485.6955  -0.0366  0.050  -0.0366 0.03  
1176: 60 25 36  0   60 24 37  0             181485.6955  -0.0366  0.050  -0.0366 0.47  
1177: 58 22 36  0   58 21 37  0             181533.9273  -0.0306  0.050  -0.0307 0.47  
1178: 58 22 36  0   58 22 37  0             181533.9273  -0.0306  0.050  -0.0307 0.03  
1179: 58 23 36  0   58 21 37  0             181533.9273  -0.0306  0.050  -0.0307 0.03  
1180: 58 23 36  0   58 22 37  0             181533.9273  -0.0306  0.050  -0.0307 0.47  
1181: 57 21 36  0   57 20 37  0             181556.8947   0.0167  0.050   0.0168 0.47  
1182: 57 21 36  0   57 21 37  0             181556.8947   0.0167  0.050   0.0168 0.03  
1183: 57 22 36  0   57 20 37  0             181556.8947   0.0167  0.050   0.0168 0.03  
1184: 57 22 36  0   57 21 37  0             181556.8947   0.0167  0.050   0.0168 0.47  
1185: 56 20 36  0   56 19 37  0             181579.0651   0.0359  0.050   0.0360 0.48  
1186: 56 21 36  0   56 19 37  0             181579.0651   0.0359  0.050   0.0360 0.03  
1187: 56 21 36  0   56 20 37  0             181579.0651   0.0359  0.050   0.0360 0.48  
1188: 55 19 36  0   55 18 37  0             181600.4422   0.0109  0.050   0.0109 0.47  
1189: 55 19 36  0   55 19 37  0             181600.4422   0.0109  0.050   0.0109 0.03  
1190: 55 20 36  0   55 18 37  0             181600.4422   0.0109  0.050   0.0109 0.03  
1191: 55 20 36  0   55 19 37  0             181600.4422   0.0109  0.050   0.0109 0.47  
1192: 54 18 36  0   54 17 37  0             181621.0910  -0.0125  0.050  -0.0126 0.47  
1193: 54 18 36  0   54 18 37  0             181621.0910  -0.0125  0.050  -0.0126 0.03  
1194: 54 19 36  0   54 17 37  0             181621.0910  -0.0125  0.050  -0.0126 0.03  
1195: 54 19 36  0   54 18 37  0             181621.0910  -0.0125  0.050  -0.0126 0.47  
1196: 53 17 36  0   53 16 37  0             181641.0931   0.0283  0.050   0.0283 0.47  
1197: 53 17 36  0   53 17 37  0             181641.0931   0.0283  0.050   0.0283 0.03  
1198: 53 18 36  0   53 16 37  0             181641.0931   0.0283  0.050   0.0283 0.03  
1199: 53 18 36  0   53 17 37  0             181641.0931   0.0283  0.050   0.0283 0.47  
1200: 52 16 36  0   52 15 37  0             181660.3530   0.0194  0.050   0.0194 0.47  
1201: 52 16 36  0   52 16 37  0             181660.3530   0.0194  0.050   0.0194 0.03  
1202: 52 17 36  0   52 15 37  0             181660.3530   0.0194  0.050   0.0194 0.03  
1203: 52 17 36  0   52 16 37  0             181660.3530   0.0194  0.050   0.0194 0.47  
1204: 51 15 36  0   51 14 37  0             181678.9743   0.0465  0.050   0.0465 0.47  
1205: 51 15 36  0   51 15 37  0             181678.9743   0.0465  0.050   0.0465 0.03  
1206: 51 16 36  0   51 14 37  0             181678.9743   0.0465  0.050   0.0465 0.03  
1207: 51 16 36  0   51 15 37  0             181678.9743   0.0465  0.050   0.0465 0.47  
1208: 50 14 36  0   50 13 37  0             181696.8156  -0.0499  0.050  -0.0500 0.47  
1209: 50 14 36  0   50 14 37  0             181696.8156  -0.0499  0.050  -0.0500 0.03  
1210: 50 15 36  0   50 13 37  0             181696.8156  -0.0499  0.050  -0.0500 0.03  
1211: 50 15 36  0   50 14 37  0             181696.8156  -0.0499  0.050  -0.0500 0.47  
1212: 48 12 36  0   48 11 37  0             181730.8025  -0.0381  0.050  -0.0381 0.47  
1213: 48 12 36  0   48 12 37  0             181730.8025  -0.0381  0.050  -0.0381 0.03  
1214: 48 13 36  0   48 11 37  0             181730.8025  -0.0381  0.050  -0.0381 0.03  
1215: 48 13 36  0   48 12 37  0             181730.8025  -0.0381  0.050  -0.0381 0.47  
1216: 18 18  1  0   17 17  0  0             181741.7644   0.0044  0.050               
1217: 47 11 36  0   47 10 37  0             181746.9088  -0.0030  0.050  -0.0031 0.47  
1218: 47 11 36  0   47 11 37  0             181746.9088  -0.0030  0.050  -0.0031 0.03  
1219: 47 12 36  0   47 10 37  0             181746.9088  -0.0030  0.050  -0.0031 0.03  
1220: 47 12 36  0   47 11 37  0             181746.9088  -0.0030  0.050  -0.0031 0.47  
1221: 46 10 36  0   46  9 37  0             181762.3871  -0.0071  0.050  -0.0071 0.47  
1222: 46 10 36  0   46 10 37  0             181762.3871  -0.0071  0.050  -0.0071 0.03  
1223: 46 11 36  0   46  9 37  0             181762.3871  -0.0071  0.050  -0.0071 0.03  
1224: 46 11 36  0   46 10 37  0             181762.3871  -0.0071  0.050  -0.0071 0.47  
1225: 45  9 36  0   45  8 37  0             181777.2963  -0.0073  0.050  -0.0074 0.47  
1226: 45  9 36  0   45  9 37  0             181777.2963  -0.0073  0.050  -0.0074 0.03  
1227: 45 10 36  0   45  8 37  0             181777.2963  -0.0073  0.050  -0.0074 0.03  
1228: 45 10 36  0   45  9 37  0             181777.2963  -0.0073  0.050  -0.0074 0.47  
1229: 18 18  0  0   17 17  1  0             181778.6649   0.0553  0.050               
1230: 44  8 36  0   44  7 37  0             181791.6773   0.0214  0.050   0.0214 0.47  
1231: 44  8 36  0   44  8 37  0             181791.6773   0.0214  0.050   0.0214 0.03  
1232: 44  9 36  0   44  7 37  0             181791.6773   0.0214  0.050   0.0214 0.03  
1233: 44  9 36  0   44  8 37  0             181791.6773   0.0214  0.050   0.0214 0.47  
1234: 43  7 36  0   43  6 37  0             181805.4515  -0.0148  0.050  -0.0148 0.47  
1235: 43  7 36  0   43  7 37  0             181805.4515  -0.0148  0.050  -0.0148 0.03  
1236: 43  8 36  0   43  6 37  0             181805.4515  -0.0148  0.050  -0.0148 0.03  
1237: 43  8 36  0   43  7 37  0             181805.4515  -0.0148  0.050  -0.0148 0.47  
1238: 42  6 36  0   42  5 37  0             181818.6617  -0.0883  0.050  -0.0883 0.47  
1239: 42  6 36  0   42  6 37  0             181818.6617  -0.0883  0.050  -0.0883 0.03  
1240: 42  7 36  0   42  5 37  0             181818.6617  -0.0883  0.050  -0.0883 0.03  
1241: 42  7 36  0   42  6 37  0             181818.6617  -0.0883  0.050  -0.0883 0.47  
1242: 41  5 36  0   41  4 37  0             181831.5198  -0.0018  0.050  -0.0018 0.47  
1243: 41  5 36  0   41  5 37  0             181831.5198  -0.0018  0.050  -0.0018 0.03  
1244: 41  6 36  0   41  4 37  0             181831.5198  -0.0018  0.050  -0.0018 0.03  
1245: 41  6 36  0   41  5 37  0             181831.5198  -0.0018  0.050  -0.0018 0.47  
1246: 36  0 36  0   35  0 35  0             181840.7005   0.0239  0.050   0.0239 0.03  
1247: 36  0 36  0   35  1 35  0             181840.7005   0.0239  0.050   0.0239 0.47  
1248: 36  1 36  0   35  0 35  0             181840.7005   0.0239  0.050   0.0239 0.47  
1249: 36  1 36  0   35  1 35  0             181840.7005   0.0239  0.050   0.0239 0.03  
1250: 35  1 34  0   34  1 33  0             181841.7731   0.0154  0.050   0.0154 0.03  
1251: 35  1 34  0   34  2 33  0             181841.7731   0.0154  0.050   0.0154 0.47  
1252: 35  2 34  0   34  1 33  0             181841.7731   0.0154  0.050   0.0154 0.47  
1253: 35  2 34  0   34  2 33  0             181841.7731   0.0154  0.050   0.0154 0.03  
1254: 34  2 32  0   33  2 31  0             181842.6382   0.0061  0.050   0.0061 0.03  
1255: 34  2 32  0   33  3 31  0             181842.6382   0.0061  0.050   0.0061 0.47  
1256: 34  3 32  0   33  2 31  0             181842.6382   0.0061  0.050   0.0061 0.47  
1257: 34  3 32  0   33  3 31  0             181842.6382   0.0061  0.050   0.0061 0.03  
1258: 33  3 30  0   32  3 29  0             181843.3353  -0.0213  0.050  -0.0213 0.03  
1259: 33  3 30  0   32  4 29  0             181843.3353  -0.0213  0.050  -0.0213 0.47  
1260: 33  4 30  0   32  3 29  0             181843.3353  -0.0213  0.050  -0.0213 0.47  
1261: 33  4 30  0   32  4 29  0             181843.3353  -0.0213  0.050  -0.0213 0.03  
1262: 32  4 28  0   31  4 27  0             181844.0026   0.0030  0.050   0.0030 0.04  
1263: 32  4 28  0   31  5 27  0             181844.0026   0.0030  0.050   0.0030 0.46  
1264: 32  5 28  0   31  4 27  0             181844.0026   0.0030  0.050   0.0030 0.46  
1265: 32  5 28  0   31  5 27  0             181844.0026   0.0030  0.050   0.0030 0.04  
1266: 31  5 26  0   30  5 25  0             181844.6864   0.0391  0.050   0.0392 0.04  
1267: 31  5 26  0   30  6 25  0             181844.6864   0.0391  0.050   0.0392 0.46  
1268: 31  6 26  0   30  5 25  0             181844.6864   0.0391  0.050   0.0392 0.46  
1269: 31  6 26  0   30  6 25  0             181844.6864   0.0391  0.050   0.0392 0.04  
1270: 30  6 24  0   29  6 23  0             181845.4494   0.0319  0.050   0.0319 0.04  
1271: 30  6 24  0   29  7 23  0             181845.4494   0.0319  0.050   0.0319 0.46  
1272: 30  7 24  0   29  6 23  0             181845.4494   0.0319  0.050   0.0319 0.46  
1273: 30  7 24  0   29  7 23  0             181845.4494   0.0319  0.050   0.0319 0.04  
1274: 29  7 22  0   28  7 21  0             181846.4933   0.0085  0.050   0.0085 0.04  
1275: 29  7 22  0   28  8 21  0             181846.4933   0.0085  0.050   0.0085 0.46  
1276: 29  8 22  0   28  7 21  0             181846.4933   0.0085  0.050   0.0085 0.46  
1277: 29  8 22  0   28  8 21  0             181846.4933   0.0085  0.050   0.0085 0.04  
1278: 28  8 20  0   27  8 19  0             181848.1093  -0.0189  0.050  -0.0190 0.04  
1279: 28  8 20  0   27  9 19  0             181848.1093  -0.0189  0.050  -0.0190 0.46  
1280: 28  9 20  0   27  8 19  0             181848.1093  -0.0189  0.050  -0.0190 0.46  
1281: 28  9 20  0   27  9 19  0             181848.1093  -0.0189  0.050  -0.0190 0.04  
1282: 27  9 18  0   26  9 17  0             181850.8010  -0.0330  0.050  -0.0331 0.04  
1283: 27  9 18  0   26 10 17  0             181850.8010  -0.0330  0.050  -0.0331 0.46  
1284: 27 10 18  0   26  9 17  0             181850.8010  -0.0330  0.050  -0.0331 0.46  
1285: 27 10 18  0   26 10 17  0             181850.8010  -0.0330  0.050  -0.0331 0.04  
1286: 26 10 16  0   25 10 15  0             181855.5254   0.0044  0.050   0.0044 0.04  
1287: 26 10 16  0   25 11 15  0             181855.5254   0.0044  0.050   0.0044 0.46  
1288: 26 11 16  0   25 10 15  0             181855.5254   0.0044  0.050   0.0044 0.46  
1289: 26 11 16  0   25 11 15  0             181855.5254   0.0044  0.050   0.0044 0.04  
1290: 25 11 14  0   24 11 13  0             181864.1097   0.0179  0.050   0.0180 0.04  
1291: 25 11 14  0   24 12 13  0             181864.1097   0.0179  0.050   0.0180 0.46  
1292: 25 12 14  0   24 11 13  0             181864.1097   0.0179  0.050   0.0180 0.46  
1293: 25 12 14  0   24 12 13  0             181864.1097   0.0179  0.050   0.0180 0.04  
1294: 24 12 12  0   23 12 11  0             181880.9580   0.0148  0.050   0.0148 0.04  
1295: 24 12 12  0   23 13 11  0             181880.9580   0.0148  0.050   0.0148 0.46  
1296: 24 13 12  0   23 12 11  0             181880.9580   0.0148  0.050   0.0148 0.46  
1297: 24 13 12  0   23 13 11  0             181880.9580   0.0148  0.050   0.0148 0.04  
1298: 23 13 10  0   22 13  9  0             181917.8494   0.0304  0.050   0.0334 0.04  
1299: 23 13 10  0   22 14  9  0             181917.8494   0.0366  0.050   0.0334 0.46  
1300: 23 14 10  0   22 13  9  0             181917.8494   0.0301  0.050   0.0334 0.46  
1301: 23 14 10  0   22 14  9  0             181917.8494   0.0363  0.050   0.0334 0.04  
1302: 22 14  8  0   21 15  7  0             182012.1381  -0.0109  0.050               
1303: 21 15  6  0   20 16  5  0             182113.7992   0.0317  0.050               
1304: 21 16  5  0   20 17  4  0             185910.9490   0.0112  0.050               
1305: 68 31 37  0   68 30 38  0             186264.0470  -0.0399  0.050  -0.0400 0.47  
1306: 68 31 37  0   68 31 38  0             186264.0470  -0.0399  0.050  -0.0400 0.03  
1307: 68 32 37  0   68 30 38  0             186264.0470  -0.0399  0.050  -0.0400 0.03  
1308: 68 32 37  0   68 31 38  0             186264.0470  -0.0399  0.050  -0.0400 0.47  
1309: 67 30 37  0   67 29 38  0             186294.7345  -0.0788  0.050  -0.0789 0.47  
1310: 67 30 37  0   67 30 38  0             186294.7345  -0.0788  0.050  -0.0789 0.03  
1311: 67 31 37  0   67 29 38  0             186294.7345  -0.0788  0.050  -0.0789 0.03  
1312: 67 31 37  0   67 30 38  0             186294.7345  -0.0788  0.050  -0.0789 0.47  
1313: 62 25 37  0   62 24 38  0             186434.8846  -0.0655  0.050  -0.0655 0.47  
1314: 62 25 37  0   62 25 38  0             186434.8846  -0.0655  0.050  -0.0655 0.03  
1315: 62 26 37  0   62 24 38  0             186434.8846  -0.0655  0.050  -0.0655 0.03  
1316: 62 26 37  0   62 25 38  0             186434.8846  -0.0655  0.050  -0.0655 0.47  
1317: 61 24 37  0   61 23 38  0             186460.4651   0.0419  0.050   0.0419 0.47  
1318: 61 24 37  0   61 24 38  0             186460.4651   0.0419  0.050   0.0419 0.03  
1319: 61 25 37  0   61 23 38  0             186460.4651   0.0419  0.050   0.0419 0.03  
1320: 61 25 37  0   61 24 38  0             186460.4651   0.0419  0.050   0.0419 0.47  
1321: 58 21 37  0   58 20 38  0             186532.1410   0.0504  0.050   0.0504 0.47  
1322: 58 21 37  0   58 21 38  0             186532.1410   0.0504  0.050   0.0504 0.03  
1323: 58 22 37  0   58 20 38  0             186532.1410   0.0504  0.050   0.0504 0.03  
1324: 58 22 37  0   58 21 38  0             186532.1410   0.0504  0.050   0.0504 0.47  
1325: 57 20 37  0   57 19 38  0             186554.4067  -0.0524  0.050  -0.0524 0.47  
1326: 57 20 37  0   57 20 38  0             186554.4067  -0.0524  0.050  -0.0524 0.03  
1327: 57 21 37  0   57 19 38  0             186554.4067  -0.0524  0.050  -0.0524 0.03  
1328: 57 21 37  0   57 20 38  0             186554.4067  -0.0524  0.050  -0.0524 0.47  
1329: 56 19 37  0   56 18 38  0             186576.0954  -0.0027  0.050  -0.0027 0.47  
1330: 56 19 37  0   56 19 38  0             186576.0954  -0.0027  0.050  -0.0027 0.03  
1331: 56 20 37  0   56 18 38  0             186576.0954  -0.0027  0.050  -0.0027 0.03  
1332: 56 20 37  0   56 19 38  0             186576.0954  -0.0027  0.050  -0.0027 0.47  
1333: 55 18 37  0   55 17 38  0             186597.0284   0.0028  0.050   0.0028 0.47  
1334: 55 18 37  0   55 18 38  0             186597.0284   0.0028  0.050   0.0028 0.03  
1335: 55 19 37  0   55 17 38  0             186597.0284   0.0028  0.050   0.0028 0.03  
1336: 55 19 37  0   55 18 38  0             186597.0284   0.0028  0.050   0.0028 0.47  
1337: 54 17 37  0   54 16 38  0             186617.2336  -0.0256  0.050  -0.0257 0.47  
1338: 54 17 37  0   54 17 38  0             186617.2336  -0.0256  0.050  -0.0257 0.03  
1339: 54 18 37  0   54 16 38  0             186617.2336  -0.0256  0.050  -0.0257 0.03  
1340: 54 18 37  0   54 17 38  0             186617.2336  -0.0256  0.050  -0.0257 0.47  
1341: 53 16 37  0   53 15 38  0             186636.8153  -0.0012  0.050  -0.0012 0.47  
1342: 53 16 37  0   53 16 38  0             186636.8153  -0.0012  0.050  -0.0012 0.03  
1343: 53 17 37  0   53 15 38  0             186636.8153  -0.0012  0.050  -0.0012 0.03  
1344: 53 17 37  0   53 16 38  0             186636.8153  -0.0012  0.050  -0.0012 0.47  
1345: 52 15 37  0   52 14 38  0             186655.7111  -0.0031  0.050  -0.0031 0.47  
1346: 52 15 37  0   52 15 38  0             186655.7111  -0.0031  0.050  -0.0031 0.03  
1347: 52 16 37  0   52 14 38  0             186655.7111  -0.0031  0.050  -0.0031 0.03  
1348: 52 16 37  0   52 15 38  0             186655.7111  -0.0031  0.050  -0.0031 0.47  
1349: 50 13 37  0   50 12 38  0             186691.6316   0.0340  0.050   0.0340 0.47  
1350: 50 13 37  0   50 13 38  0             186691.6316   0.0340  0.050   0.0340 0.03  
1351: 50 14 37  0   50 12 38  0             186691.6316   0.0340  0.050   0.0340 0.03  
1352: 50 14 37  0   50 13 38  0             186691.6316   0.0340  0.050   0.0340 0.47  
1353: 48 11 37  0   48 10 38  0             186725.0873   0.0480  0.050   0.0480 0.47  
1354: 48 11 37  0   48 11 38  0             186725.0873   0.0480  0.050   0.0480 0.03  
1355: 48 12 37  0   48 10 38  0             186725.0873   0.0480  0.050   0.0480 0.03  
1356: 48 12 37  0   48 11 38  0             186725.0873   0.0480  0.050   0.0480 0.47  
1357: 47 10 37  0   47  9 38  0             186740.9286   0.0450  0.050   0.0450 0.47  
1358: 47 10 37  0   47 10 38  0             186740.9286   0.0450  0.050   0.0450 0.03  
1359: 47 11 37  0   47  9 38  0             186740.9286   0.0450  0.050   0.0450 0.03  
1360: 47 11 37  0   47 10 38  0             186740.9286   0.0450  0.050   0.0450 0.47  
1361: 46  9 37  0   46  8 38  0             186756.1943   0.0306  0.050   0.0306 0.47  
1362: 46  9 37  0   46  9 38  0             186756.1943   0.0306  0.050   0.0306 0.03  
1363: 46 10 37  0   46  8 38  0             186756.1943   0.0306  0.050   0.0306 0.03  
1364: 46 10 37  0   46  9 38  0             186756.1943   0.0306  0.050   0.0306 0.47  
1365: 44  7 37  0   44  6 38  0             186785.1098   0.0193  0.050   0.0194 0.47  
1366: 44  7 37  0   44  7 38  0             186785.1098   0.0193  0.050   0.0194 0.03  
1367: 44  8 37  0   44  6 38  0             186785.1098   0.0193  0.050   0.0194 0.03  
1368: 44  8 37  0   44  7 38  0             186785.1098   0.0193  0.050   0.0194 0.47  
1369: 42  5 37  0   42  4 38  0             186811.8978  -0.0360  0.050  -0.0360 0.47  
1370: 42  5 37  0   42  5 38  0             186811.8978  -0.0360  0.050  -0.0360 0.03  
1371: 42  6 37  0   42  4 38  0             186811.8978  -0.0360  0.050  -0.0360 0.03  
1372: 42  6 37  0   42  5 38  0             186811.8978  -0.0360  0.050  -0.0360 0.47  
1373: 37  0 37  0   36  0 36  0             186821.7698  -0.0136  0.050  -0.0137 0.03  
1374: 37  0 37  0   36  1 36  0             186821.7698  -0.0136  0.050  -0.0137 0.47  
1375: 37  1 37  0   36  0 36  0             186821.7698  -0.0136  0.050  -0.0137 0.47  
1376: 37  1 37  0   36  1 36  0             186821.7698  -0.0136  0.050  -0.0137 0.03  
1377: 36  1 35  0   35  1 34  0             186822.8514  -0.0065  0.050  -0.0066 0.03  
1378: 36  1 35  0   35  2 34  0             186822.8514  -0.0065  0.050  -0.0066 0.47  
1379: 36  2 35  0   35  1 34  0             186822.8514  -0.0065  0.050  -0.0066 0.47  
1380: 36  2 35  0   35  2 34  0             186822.8514  -0.0065  0.050  -0.0066 0.03  
1381: 35  2 33  0   34  2 32  0             186823.7001  -0.0167  0.050  -0.0167 0.03  
1382: 35  2 33  0   34  3 32  0             186823.7001  -0.0167  0.050  -0.0167 0.47  
1383: 35  3 33  0   34  2 32  0             186823.7001  -0.0167  0.050  -0.0167 0.47  
1384: 35  3 33  0   34  3 32  0             186823.7001  -0.0167  0.050  -0.0167 0.03  
1385: 34  3 31  0   33  3 30  0             186824.4396   0.0236  0.050   0.0237 0.04  
1386: 34  3 31  0   33  4 30  0             186824.4396   0.0236  0.050   0.0237 0.46  
1387: 34  4 31  0   33  3 30  0             186824.4396   0.0236  0.050   0.0237 0.46  
1388: 34  4 31  0   33  4 30  0             186824.4396   0.0236  0.050   0.0237 0.04  
1389: 33  4 29  0   32  4 28  0             186825.0532   0.0324  0.050   0.0324 0.04  
1390: 33  4 29  0   32  5 28  0             186825.0532   0.0324  0.050   0.0324 0.46  
1391: 33  5 29  0   32  4 28  0             186825.0532   0.0324  0.050   0.0324 0.46  
1392: 33  5 29  0   32  5 28  0             186825.0532   0.0324  0.050   0.0324 0.04  
1393: 32  5 27  0   31  5 26  0             186825.5982  -0.0146  0.050  -0.0146 0.04  
1394: 32  5 27  0   31  6 26  0             186825.5982  -0.0146  0.050  -0.0146 0.46  
1395: 32  6 27  0   31  5 26  0             186825.5982  -0.0146  0.050  -0.0146 0.46  
1396: 32  6 27  0   31  6 26  0             186825.5982  -0.0146  0.050  -0.0146 0.04  
1397: 31  6 25  0   30  6 24  0             186826.3324   0.0318  0.050   0.0319 0.04  
1398: 31  6 25  0   30  7 24  0             186826.3324   0.0318  0.050   0.0319 0.46  
1399: 31  7 25  0   30  6 24  0             186826.3324   0.0318  0.050   0.0319 0.46  
1400: 31  7 25  0   30  7 24  0             186826.3324   0.0318  0.050   0.0319 0.04  
1401: 30  7 23  0   29  7 22  0             186827.2457   0.0057  0.050   0.0057 0.04  
1402: 30  7 23  0   29  8 22  0             186827.2457   0.0057  0.050   0.0057 0.46  
1403: 30  8 23  0   29  7 22  0             186827.2457   0.0057  0.050   0.0057 0.46  
1404: 30  8 23  0   29  8 22  0             186827.2457   0.0057  0.050   0.0057 0.04  
1405: 29  8 21  0   28  8 20  0             186828.6448  -0.0283  0.050  -0.0284 0.04  
1406: 29  8 21  0   28  9 20  0             186828.6448  -0.0283  0.050  -0.0284 0.46  
1407: 29  9 21  0   28  8 20  0             186828.6448  -0.0283  0.050  -0.0284 0.46  
1408: 29  9 21  0   28  9 20  0             186828.6448  -0.0283  0.050  -0.0284 0.04  
1409: 28  9 19  0   27  9 18  0             186831.0062  -0.0006  0.050  -0.0007 0.04  
1410: 28  9 19  0   27 10 18  0             186831.0062  -0.0006  0.050  -0.0007 0.46  
1411: 28 10 19  0   27  9 18  0             186831.0062  -0.0006  0.050  -0.0007 0.46  
1412: 28 10 19  0   27 10 18  0             186831.0062  -0.0006  0.050  -0.0007 0.04  
1413: 27 10 17  0   26 10 16  0             186834.9866   0.0061  0.050   0.0062 0.04  
1414: 27 10 17  0   26 11 16  0             186834.9866   0.0061  0.050   0.0062 0.46  
1415: 27 11 17  0   26 10 16  0             186834.9866   0.0061  0.050   0.0062 0.46  
1416: 27 11 17  0   26 11 16  0             186834.9866   0.0061  0.050   0.0062 0.04  
1417: 26 11 15  0   25 11 14  0             186842.1189   0.0627  0.050   0.0627 0.04  
1418: 26 11 15  0   25 12 14  0             186842.1189   0.0627  0.050   0.0627 0.46  
1419: 26 12 15  0   25 11 14  0             186842.1189   0.0627  0.050   0.0627 0.46  
1420: 26 12 15  0   25 12 14  0             186842.1189   0.0627  0.050   0.0627 0.04  
1421: 25 12 13  0   24 12 12  0             186855.4612   0.0361  0.050   0.0361 0.04  
1422: 25 12 13  0   24 13 12  0             186855.4612   0.0361  0.050   0.0361 0.46  
1423: 25 13 13  0   24 12 12  0             186855.4612   0.0361  0.050   0.0361 0.46  
1424: 25 13 13  0   24 13 12  0             186855.4612   0.0361  0.050   0.0361 0.04  
1425: 23 14  9  0   22 15  8  0             186947.7846   0.0336  0.050   0.0325 0.92  
1426: 23 15  9  0   22 15  8  0             186947.7846   0.0196  0.050   0.0325 0.08  
1427: 22 15  7  0   21 16  6  0             187111.1711   0.0141  0.050               
1428: 22 16  7  0   21 15  6  0             187172.3978   0.0377  0.050               
1429: 19 18  2  0   18 17  1  0             190212.6162  -0.0089  0.050               
1430: 19 18  1  0   18 17  2  0             190895.6108   0.0171  0.050               
1431: 72 34 38  0   72 33 39  0             191139.7378  -0.0434  0.050  -0.0435 0.47  
1432: 72 34 38  0   72 34 39  0             191139.7378  -0.0434  0.050  -0.0435 0.03  
1433: 72 35 38  0   72 33 39  0             191139.7378  -0.0434  0.050  -0.0435 0.03  
1434: 72 35 38  0   72 34 39  0             191139.7378  -0.0434  0.050  -0.0435 0.47  
1435: 71 33 38  0   71 32 39  0             191173.3596   0.0303  0.050   0.0303 0.47  
1436: 71 33 38  0   71 33 39  0             191173.3596   0.0303  0.050   0.0303 0.03  
1437: 71 34 38  0   71 32 39  0             191173.3596   0.0303  0.050   0.0303 0.03  
1438: 71 34 38  0   71 33 39  0             191173.3596   0.0303  0.050   0.0303 0.47  
1439: 70 32 38  0   70 31 39  0             191205.9625   0.0445  0.050   0.0446 0.47  
1440: 70 32 38  0   70 32 39  0             191205.9625   0.0445  0.050   0.0446 0.03  
1441: 70 33 38  0   70 31 39  0             191205.9625   0.0445  0.050   0.0446 0.03  
1442: 70 33 38  0   70 32 39  0             191205.9625   0.0445  0.050   0.0446 0.47  
1443: 63 25 38  0   63 24 39  0             191408.8019  -0.0915  0.050  -0.0916 0.47  
1444: 63 25 38  0   63 25 39  0             191408.8019  -0.0915  0.050  -0.0916 0.03  
1445: 63 26 38  0   63 24 39  0             191408.8019  -0.0915  0.050  -0.0916 0.03  
1446: 63 26 38  0   63 25 39  0             191408.8019  -0.0915  0.050  -0.0916 0.47  
1447: 61 23 38  0   61 22 39  0             191459.3672  -0.0246  0.050  -0.0247 0.47  
1448: 61 23 38  0   61 23 39  0             191459.3672  -0.0246  0.050  -0.0247 0.03  
1449: 61 24 38  0   61 22 39  0             191459.3672  -0.0246  0.050  -0.0247 0.03  
1450: 61 24 38  0   61 23 39  0             191459.3672  -0.0246  0.050  -0.0247 0.47  
1451: 58 20 38  0   58 19 39  0             191529.4634   0.0123  0.050   0.0123 0.47  
1452: 58 20 38  0   58 20 39  0             191529.4634   0.0123  0.050   0.0123 0.03  
1453: 58 21 38  0   58 19 39  0             191529.4634   0.0123  0.050   0.0123 0.03  
1454: 58 21 38  0   58 20 39  0             191529.4634   0.0123  0.050   0.0123 0.47  
1455: 57 19 38  0   57 18 39  0             191551.4060   0.0485  0.050   0.0486 0.47  
1456: 57 19 38  0   57 19 39  0             191551.4060   0.0485  0.050   0.0486 0.03  
1457: 57 20 38  0   57 18 39  0             191551.4060   0.0485  0.050   0.0486 0.03  
1458: 57 20 38  0   57 19 39  0             191551.4060   0.0485  0.050   0.0486 0.47  
1459: 56 18 38  0   56 17 39  0             191572.5231  -0.0458  0.050  -0.0458 0.47  
1460: 56 18 38  0   56 18 39  0             191572.5231  -0.0458  0.050  -0.0458 0.03  
1461: 56 19 38  0   56 17 39  0             191572.5231  -0.0458  0.050  -0.0458 0.03  
1462: 56 19 38  0   56 18 39  0             191572.5231  -0.0458  0.050  -0.0458 0.47  
1463: 55 17 38  0   55 16 39  0             191593.1371   0.0349  0.050   0.0350 0.47  
1464: 55 17 38  0   55 17 39  0             191593.1371   0.0349  0.050   0.0350 0.03  
1465: 55 18 38  0   55 16 39  0             191593.1371   0.0349  0.050   0.0350 0.03  
1466: 55 18 38  0   55 17 39  0             191593.1371   0.0349  0.050   0.0350 0.47  
1467: 54 16 38  0   54 15 39  0             191612.9601  -0.0130  0.050  -0.0131 0.47  
1468: 54 16 38  0   54 16 39  0             191612.9601  -0.0130  0.050  -0.0131 0.03  
1469: 54 17 38  0   54 15 39  0             191612.9601  -0.0130  0.050  -0.0131 0.03  
1470: 54 17 38  0   54 16 39  0             191612.9601  -0.0130  0.050  -0.0131 0.47  
1471: 52 14 38  0   52 13 39  0             191650.7376  -0.0552  0.050  -0.0553 0.47  
1472: 52 14 38  0   52 14 39  0             191650.7376  -0.0552  0.050  -0.0553 0.03  
1473: 52 15 38  0   52 13 39  0             191650.7376  -0.0552  0.050  -0.0553 0.03  
1474: 52 15 38  0   52 14 39  0             191650.7376  -0.0552  0.050  -0.0553 0.47  
1475: 48 10 38  0   48  9 39  0             191719.1761   0.0049  0.050   0.0049 0.47  
1476: 48 10 38  0   48 10 39  0             191719.1761   0.0049  0.050   0.0049 0.03  
1477: 48 11 38  0   48  9 39  0             191719.1761   0.0049  0.050   0.0049 0.03  
1478: 48 11 38  0   48 10 39  0             191719.1761   0.0049  0.050   0.0049 0.47  
1479: 47  9 38  0   47  8 39  0             191734.8416   0.0026  0.050   0.0027 0.47  
1480: 47  9 38  0   47  9 39  0             191734.8416   0.0026  0.050   0.0027 0.03  
1481: 47 10 38  0   47  8 39  0             191734.8416   0.0026  0.050   0.0027 0.03  
1482: 47 10 38  0   47  9 39  0             191734.8416   0.0026  0.050   0.0027 0.47  
1483: 45  7 38  0   45  6 39  0             191764.5867   0.0258  0.050   0.0258 0.47  
1484: 45  7 38  0   45  7 39  0             191764.5867   0.0258  0.050   0.0258 0.03  
1485: 45  8 38  0   45  6 39  0             191764.5867   0.0258  0.050   0.0258 0.03  
1486: 45  8 38  0   45  7 39  0             191764.5867   0.0258  0.050   0.0258 0.47  
1487: 38  0 38  0   37  0 37  0             191802.8729   0.0481  0.050   0.0481 0.03  
1488: 38  0 38  0   37  1 37  0             191802.8729   0.0481  0.050   0.0481 0.47  
1489: 38  1 38  0   37  0 37  0             191802.8729   0.0481  0.050   0.0481 0.47  
1490: 38  1 38  0   37  1 37  0             191802.8729   0.0481  0.050   0.0481 0.03  
1491: 37  1 36  0   36  1 35  0             191803.9316   0.0391  0.050   0.0392 0.03  
1492: 37  1 36  0   36  2 35  0             191803.9316   0.0391  0.050   0.0392 0.47  
1493: 37  2 36  0   36  1 35  0             191803.9316   0.0391  0.050   0.0392 0.47  
1494: 37  2 36  0   36  2 35  0             191803.9316   0.0391  0.050   0.0392 0.03  
1495: 36  2 34  0   35  2 33  0             191804.7466   0.0105  0.050   0.0106 0.03  
1496: 36  2 34  0   35  3 33  0             191804.7466   0.0105  0.050   0.0106 0.47  
1497: 36  3 34  0   35  2 33  0             191804.7466   0.0105  0.050   0.0106 0.47  
1498: 36  3 34  0   35  3 33  0             191804.7466   0.0105  0.050   0.0106 0.03  
1499: 35  3 32  0   34  3 31  0             191805.4027  -0.0073  0.050  -0.0073 0.04  
1500: 35  3 32  0   34  4 31  0             191805.4027  -0.0073  0.050  -0.0073 0.46  
1501: 35  4 32  0   34  3 31  0             191805.4027  -0.0073  0.050  -0.0073 0.46  
1502: 35  4 32  0   34  4 31  0             191805.4027  -0.0073  0.050  -0.0073 0.04  
1503: 32  6 26  0   31  6 25  0             191807.1916   0.0650  0.050   0.0650 0.04  
1504: 32  6 26  0   31  7 25  0             191807.1916   0.0650  0.050   0.0650 0.46  
1505: 32  7 26  0   31  6 25  0             191807.1916   0.0650  0.050   0.0650 0.46  
1506: 32  7 26  0   31  7 25  0             191807.1916   0.0650  0.050   0.0650 0.04  
1507: 31  7 24  0   30  8 23  0             191807.9886   0.0395  0.050   0.0395 0.48  
1508: 31  8 24  0   30  7 23  0             191807.9886   0.0395  0.050   0.0395 0.48  
1509: 31  8 24  0   30  8 23  0             191807.9886   0.0395  0.050   0.0395 0.04  
1510: 30  8 22  0   29  8 21  0             191809.2055   0.0093  0.050   0.0093 0.04  
1511: 30  8 22  0   29  9 21  0             191809.2055   0.0093  0.050   0.0093 0.46  
1512: 30  9 22  0   29  8 21  0             191809.2055   0.0093  0.050   0.0093 0.46  
1513: 30  9 22  0   29  9 21  0             191809.2055   0.0093  0.050   0.0093 0.04  
1514: 29  9 20  0   28  9 19  0             191811.2659   0.0529  0.050   0.0530 0.04  
1515: 29  9 20  0   28 10 19  0             191811.2659   0.0529  0.050   0.0530 0.46  
1516: 29 10 20  0   28  9 19  0             191811.2659   0.0529  0.050   0.0530 0.46  
1517: 29 10 20  0   28 10 19  0             191811.2659   0.0529  0.050   0.0530 0.04  
1518: 28 10 18  0   27 10 17  0             191814.6223   0.0184  0.050   0.0185 0.04  
1519: 28 10 18  0   27 11 17  0             191814.6223   0.0184  0.050   0.0185 0.46  
1520: 28 11 18  0   27 10 17  0             191814.6223   0.0184  0.050   0.0185 0.46  
1521: 28 11 18  0   27 11 17  0             191814.6223   0.0184  0.050   0.0185 0.04  
1522: 41  3 38  0   41  2 39  0             191817.9762   0.0547  0.050   0.0547 0.47  
1523: 41  3 38  0   41  3 39  0             191817.9762   0.0547  0.050   0.0547 0.03  
1524: 41  4 38  0   41  2 39  0             191817.9762   0.0547  0.050   0.0547 0.03  
1525: 41  4 38  0   41  3 39  0             191817.9762   0.0547  0.050   0.0547 0.47  
1526: 27 11 16  0   26 11 15  0             191820.5487   0.0319  0.050   0.0319 0.04  
1527: 27 11 16  0   26 12 15  0             191820.5487   0.0319  0.050   0.0319 0.46  
1528: 27 12 16  0   26 11 15  0             191820.5487   0.0319  0.050   0.0319 0.46  
1529: 27 12 16  0   26 12 15  0             191820.5487   0.0319  0.050   0.0319 0.04  
1530: 26 12 14  0   25 13 13  0             191831.3686   0.0372  0.050   0.0372 0.48  
1531: 26 13 14  0   25 12 13  0             191831.3686   0.0372  0.050   0.0372 0.48  
1532: 26 13 14  0   25 13 13  0             191831.3686   0.0372  0.050   0.0372 0.04  
1533: 39  1 38  0   39  0 39  0             191841.8029   0.0409  0.050   0.0409 0.47  
1534: 39  1 38  0   39  1 39  0             191841.8029   0.0409  0.050   0.0409 0.03  
1535: 39  2 38  0   39  0 39  0             191841.8029   0.0409  0.050   0.0409 0.03  
1536: 39  2 38  0   39  1 39  0             191841.8029   0.0409  0.050   0.0409 0.47  
1537: 25 13 12  0   24 13 11  0             191852.5067  -0.0422  0.050  -0.0422 0.04  
1538: 25 13 12  0   24 14 11  0             191852.5067  -0.0421  0.050  -0.0422 0.46  
1539: 25 14 12  0   24 13 11  0             191852.5067  -0.0422  0.050  -0.0422 0.46  
1540: 25 14 12  0   24 14 11  0             191852.5067  -0.0421  0.050  -0.0422 0.04  
1541: 19 19  1  0   18 18  0  0             191880.3650  -0.0228  0.050               
1542: 24 14 10  0   23 14  9  0             191898.8390  -0.0457  0.050  -0.0391 0.04  
1543: 24 14 10  0   23 15  9  0             191898.8390  -0.0317  0.050  -0.0391 0.46  
1544: 24 15 10  0   23 14  9  0             191898.8390  -0.0465  0.050  -0.0391 0.46  
1545: 24 15 10  0   23 15  9  0             191898.8390  -0.0325  0.050  -0.0391 0.04  
1546: 23 16  8  0   22 15  7  0             192022.3482  -0.0451  0.050               
1547: 22 16  6  0   21 17  5  0             192070.9305   0.0453  0.050               
1548: 22 17  5  0   21 18  4  0             195312.0309   0.0347  0.050               
1549: 39  0 39  0   38  0 38  0             196783.8372   0.0388  0.050   0.0388 0.03  
1550: 39  0 39  0   38  1 38  0             196783.8372   0.0388  0.050   0.0388 0.47  
1551: 39  1 39  0   38  0 38  0             196783.8372   0.0388  0.050   0.0388 0.47  
1552: 39  1 39  0   38  1 38  0             196783.8372   0.0388  0.050   0.0388 0.03  
1553: 29 10 19  0   28 10 18  0             196794.3538   0.0171  0.050   0.0172 0.04  
1554: 29 10 19  0   28 11 18  0             196794.3538   0.0171  0.050   0.0172 0.46  
1555: 29 11 19  0   28 10 18  0             196794.3538   0.0171  0.050   0.0172 0.46  
1556: 29 11 19  0   28 11 18  0             196794.3538   0.0171  0.050   0.0172 0.04  
1557: 28 11 17  0   27 11 16  0             196799.2844  -0.0400  0.050  -0.0401 0.04  
1558: 28 11 17  0   27 12 16  0             196799.2844  -0.0400  0.050  -0.0401 0.46  
1559: 28 12 17  0   27 11 16  0             196799.2844  -0.0400  0.050  -0.0401 0.46  
1560: 28 12 17  0   27 12 16  0             196799.2844  -0.0400  0.050  -0.0401 0.04  
1561: 25 14 11  0   24 14 10  0             196859.3709  -0.0225  0.050  -0.0221 0.04  
1562: 25 14 11  0   24 15 10  0             196859.3709  -0.0216  0.050  -0.0221 0.46  
1563: 25 15 11  0   24 14 10  0             196859.3709  -0.0225  0.050  -0.0221 0.46  
1564: 25 15 11  0   24 15 10  0             196859.3709  -0.0217  0.050  -0.0221 0.04  
1565: 24 16  9  0   23 15  8  0             196940.7319   0.0472  0.050               
1566: 23 16  7  0   22 17  6  0             197131.7730   0.0385  0.050               
1567: 23 17  7  0   22 16  6  0             197237.3592   0.0458  0.050               
1568: 19 16  3  0   18 15  4  0             199421.1792  -0.0479  0.050               
1569: 20 19  2  0   19 18  1  0             200451.2786   0.0175  0.050               
1570: 20 19  1  0   19 18  2  0             200927.9153   0.0212  0.050               
1571: 72 32 40  0   72 31 41  0             201150.1976   0.0168  0.050   0.0168 0.47  
1572: 72 32 40  0   72 32 41  0             201150.1976   0.0168  0.050   0.0168 0.03  
1573: 72 33 40  0   72 31 41  0             201150.1976   0.0168  0.050   0.0168 0.03  
1574: 72 33 40  0   72 32 41  0             201150.1976   0.0168  0.050   0.0168 0.47  
1575: 70 30 40  0   70 29 41  0             201212.8548   0.0115  0.050   0.0115 0.47  
1576: 70 30 40  0   70 30 41  0             201212.8548   0.0115  0.050   0.0115 0.03  
1577: 70 31 40  0   70 29 41  0             201212.8548   0.0115  0.050   0.0115 0.03  
1578: 70 31 40  0   70 30 41  0             201212.8548   0.0115  0.050   0.0115 0.47  
1579: 67 27 40  0   67 26 41  0             201300.5026  -0.0391  0.050  -0.0391 0.47  
1580: 67 27 40  0   67 27 41  0             201300.5026  -0.0391  0.050  -0.0391 0.03  
1581: 67 28 40  0   67 26 41  0             201300.5026  -0.0391  0.050  -0.0391 0.03  
1582: 67 28 40  0   67 27 41  0             201300.5026  -0.0391  0.050  -0.0391 0.47  
1583: 66 26 40  0   66 25 41  0             201328.2159   0.0506  0.050   0.0507 0.47  
1584: 66 26 40  0   66 26 41  0             201328.2159   0.0506  0.050   0.0507 0.03  
1585: 66 27 40  0   66 25 41  0             201328.2159   0.0506  0.050   0.0507 0.03  
1586: 66 27 40  0   66 26 41  0             201328.2159   0.0506  0.050   0.0507 0.47  
1587: 63 23 40  0   63 22 41  0             201406.3907  -0.0519  0.050  -0.0520 0.47  
1588: 63 23 40  0   63 23 41  0             201406.3907  -0.0519  0.050  -0.0520 0.03  
1589: 63 24 40  0   63 22 41  0             201406.3907  -0.0519  0.050  -0.0520 0.03  
1590: 63 24 40  0   63 23 41  0             201406.3907  -0.0519  0.050  -0.0520 0.47  
1591: 61 21 40  0   61 20 41  0             201454.9709   0.0091  0.050   0.0091 0.47  
1592: 61 21 40  0   61 21 41  0             201454.9709   0.0091  0.050   0.0091 0.03  
1593: 61 22 40  0   61 20 41  0             201454.9709   0.0091  0.050   0.0091 0.03  
1594: 61 22 40  0   61 21 41  0             201454.9709   0.0091  0.050   0.0091 0.47  
1595: 60 20 40  0   60 19 41  0             201478.1248  -0.0438  0.050  -0.0438 0.47  
1596: 60 20 40  0   60 20 41  0             201478.1248  -0.0438  0.050  -0.0438 0.03  
1597: 60 21 40  0   60 19 41  0             201478.1248  -0.0438  0.050  -0.0438 0.03  
1598: 60 21 40  0   60 20 41  0             201478.1248  -0.0438  0.050  -0.0438 0.47  
1599: 59 19 40  0   59 18 41  0             201500.6986   0.0043  0.050   0.0044 0.47  
1600: 59 19 40  0   59 19 41  0             201500.6986   0.0043  0.050   0.0044 0.03  
1601: 59 20 40  0   59 18 41  0             201500.6986   0.0043  0.050   0.0044 0.03  
1602: 59 20 40  0   59 19 41  0             201500.6986   0.0043  0.050   0.0044 0.47  
1603: 58 18 40  0   58 17 41  0             201522.5789   0.0255  0.050   0.0256 0.47  
1604: 58 18 40  0   58 18 41  0             201522.5789   0.0255  0.050   0.0256 0.03  
1605: 58 19 40  0   58 17 41  0             201522.5789   0.0255  0.050   0.0256 0.03  
1606: 58 19 40  0   58 18 41  0             201522.5789   0.0255  0.050   0.0256 0.47  
1607: 57 17 40  0   57 16 41  0             201543.7249  -0.0357  0.050  -0.0357 0.47  
1608: 57 17 40  0   57 17 41  0             201543.7249  -0.0357  0.050  -0.0357 0.03  
1609: 57 18 40  0   57 16 41  0             201543.7249  -0.0357  0.050  -0.0357 0.03  
1610: 57 18 40  0   57 17 41  0             201543.7249  -0.0357  0.050  -0.0357 0.47  
1611: 56 16 40  0   56 15 41  0             201564.2985  -0.0321  0.050  -0.0321 0.47  
1612: 56 16 40  0   56 16 41  0             201564.2985  -0.0321  0.050  -0.0321 0.03  
1613: 56 17 40  0   56 15 41  0             201564.2985  -0.0321  0.050  -0.0321 0.03  
1614: 56 17 40  0   56 16 41  0             201564.2985  -0.0321  0.050  -0.0321 0.47  
1615: 55 15 40  0   55 14 41  0             201584.2063  -0.0711  0.050  -0.0711 0.47  
1616: 55 15 40  0   55 15 41  0             201584.2063  -0.0711  0.050  -0.0711 0.03  
1617: 55 16 40  0   55 14 41  0             201584.2063  -0.0711  0.050  -0.0711 0.03  
1618: 55 16 40  0   55 15 41  0             201584.2063  -0.0711  0.050  -0.0711 0.47  
1619: 54 14 40  0   54 13 41  0             201603.5789  -0.0362  0.050  -0.0362 0.47  
1620: 54 14 40  0   54 14 41  0             201603.5789  -0.0362  0.050  -0.0362 0.03  
1621: 54 15 40  0   54 13 41  0             201603.5789  -0.0362  0.050  -0.0362 0.03  
1622: 54 15 40  0   54 14 41  0             201603.5789  -0.0362  0.050  -0.0362 0.47  
1623: 52 12 40  0   52 11 41  0             201640.5523   0.0350  0.050   0.0351 0.47  
1624: 52 12 40  0   52 12 41  0             201640.5523   0.0350  0.050   0.0351 0.03  
1625: 52 13 40  0   52 11 41  0             201640.5523   0.0350  0.050   0.0351 0.03  
1626: 52 13 40  0   52 12 41  0             201640.5523   0.0350  0.050   0.0351 0.47  
1627: 51 11 40  0   51 10 41  0             201658.0461  -0.0621  0.050  -0.0621 0.47  
1628: 51 11 40  0   51 11 41  0             201658.0461  -0.0621  0.050  -0.0621 0.03  
1629: 51 12 40  0   51 10 41  0             201658.0461  -0.0621  0.050  -0.0621 0.03  
1630: 51 12 40  0   51 11 41  0             201658.0461  -0.0621  0.050  -0.0621 0.47  
1631: 50 10 40  0   50  9 41  0             201675.0935  -0.0497  0.050  -0.0497 0.47  
1632: 50 10 40  0   50 10 41  0             201675.0935  -0.0497  0.050  -0.0497 0.03  
1633: 50 11 40  0   50  9 41  0             201675.0935  -0.0497  0.050  -0.0497 0.03  
1634: 50 11 40  0   50 10 41  0             201675.0935  -0.0497  0.050  -0.0497 0.47  
1635: 49  9 40  0   49  8 41  0             201691.5524  -0.0825  0.050  -0.0825 0.47  
1636: 49  9 40  0   49  9 41  0             201691.5524  -0.0825  0.050  -0.0825 0.03  
1637: 49 10 40  0   49  8 41  0             201691.5524  -0.0825  0.050  -0.0825 0.03  
1638: 49 10 40  0   49  9 41  0             201691.5524  -0.0825  0.050  -0.0825 0.47  
1639: 48  8 40  0   48  7 41  0             201707.5912  -0.0043  0.050  -0.0043 0.47  
1640: 48  8 40  0   48  8 41  0             201707.5912  -0.0043  0.050  -0.0043 0.03  
1641: 48  9 40  0   48  7 41  0             201707.5912  -0.0043  0.050  -0.0043 0.03  
1642: 48  9 40  0   48  8 41  0             201707.5912  -0.0043  0.050  -0.0043 0.47  
1643: 47  7 40  0   47  6 41  0             201723.0285  -0.0089  0.050  -0.0090 0.47  
1644: 47  7 40  0   47  7 41  0             201723.0285  -0.0089  0.050  -0.0090 0.03  
1645: 47  8 40  0   47  6 41  0             201723.0285  -0.0089  0.050  -0.0090 0.03  
1646: 47  8 40  0   47  7 41  0             201723.0285  -0.0089  0.050  -0.0090 0.47  
1647: 45  5 40  0   45  4 41  0             201752.4234   0.0108  0.050   0.0109 0.47  
1648: 45  5 40  0   45  5 41  0             201752.4234   0.0108  0.050   0.0109 0.03  
1649: 45  6 40  0   45  4 41  0             201752.4234   0.0108  0.050   0.0109 0.03  
1650: 45  6 40  0   45  5 41  0             201752.4234   0.0108  0.050   0.0109 0.47  
1651: 40  0 40  0   39  0 39  0             201764.7426   0.0398  0.050   0.0398 0.03  
1652: 40  0 40  0   39  1 39  0             201764.7426   0.0398  0.050   0.0398 0.47  
1653: 40  1 40  0   39  0 39  0             201764.7426   0.0398  0.050   0.0398 0.47  
1654: 40  1 40  0   39  1 39  0             201764.7426   0.0398  0.050   0.0398 0.03  
1655: 39  1 38  0   38  1 37  0             201765.7685   0.0112  0.050   0.0112 0.03  
1656: 39  1 38  0   38  2 37  0             201765.7685   0.0112  0.050   0.0112 0.47  
1657: 39  2 38  0   38  1 37  0             201765.7685   0.0112  0.050   0.0112 0.47  
1658: 39  2 38  0   38  2 37  0             201765.7685   0.0112  0.050   0.0112 0.03  
1659: 38  2 36  0   37  2 35  0             201766.5788   0.0081  0.050   0.0081 0.04  
1660: 38  2 36  0   37  3 35  0             201766.5788   0.0081  0.050   0.0081 0.47  
1661: 38  3 36  0   37  2 35  0             201766.5788   0.0081  0.050   0.0081 0.47  
1662: 38  3 36  0   37  3 35  0             201766.5788   0.0081  0.050   0.0081 0.04  
1663: 33  7 26  0   32  7 25  0             201769.2674   0.0580  0.050   0.0580 0.04  
1664: 33  7 26  0   32  8 25  0             201769.2674   0.0580  0.050   0.0580 0.46  
1665: 33  8 26  0   32  7 25  0             201769.2674   0.0580  0.050   0.0580 0.46  
1666: 33  8 26  0   32  8 25  0             201769.2674   0.0580  0.050   0.0580 0.04  
1667: 32  8 24  0   31  8 23  0             201770.1840   0.0451  0.050   0.0452 0.04  
1668: 32  8 24  0   31  9 23  0             201770.1840   0.0451  0.050   0.0452 0.46  
1669: 32  9 24  0   31  8 23  0             201770.1840   0.0451  0.050   0.0452 0.46  
1670: 32  9 24  0   31  9 23  0             201770.1840   0.0451  0.050   0.0452 0.04  
1671: 31  9 22  0   30  9 21  0             201771.6467   0.0058  0.050   0.0058 0.04  
1672: 31  9 22  0   30 10 21  0             201771.6467   0.0058  0.050   0.0058 0.46  
1673: 31 10 22  0   30  9 21  0             201771.6467   0.0058  0.050   0.0058 0.46  
1674: 31 10 22  0   30 10 21  0             201771.6467   0.0058  0.050   0.0058 0.04  
1675: 29 11 18  0   28 11 17  0             201778.3717  -0.0036  0.050  -0.0036 0.04  
1676: 29 11 18  0   28 12 17  0             201778.3717  -0.0036  0.050  -0.0036 0.46  
1677: 29 12 18  0   28 11 17  0             201778.3717  -0.0036  0.050  -0.0036 0.46  
1678: 29 12 18  0   28 12 17  0             201778.3717  -0.0036  0.050  -0.0036 0.04  
1679: 43  3 40  0   43  2 41  0             201779.8783   0.0259  0.050   0.0260 0.47  
1680: 43  3 40  0   43  3 41  0             201779.8783   0.0259  0.050   0.0260 0.03  
1681: 43  4 40  0   43  2 41  0             201779.8783   0.0259  0.050   0.0260 0.03  
1682: 43  4 40  0   43  3 41  0             201779.8783   0.0259  0.050   0.0260 0.47  
1683: 28 12 16  0   27 12 15  0             201785.7884   0.0182  0.050   0.0182 0.07  
1684: 28 12 16  0   27 13 15  0             201785.7884   0.0182  0.050   0.0182 0.86  
1685: 28 13 16  0   27 13 15  0             201785.7884   0.0182  0.050   0.0182 0.07  
1686: 42  2 40  0   42  1 41  0             201792.8908   0.0165  0.050   0.0166 0.47  
1687: 42  2 40  0   42  2 41  0             201792.8908   0.0165  0.050   0.0166 0.03  
1688: 42  3 40  0   42  1 41  0             201792.8908   0.0165  0.050   0.0166 0.03  
1689: 42  3 40  0   42  2 41  0             201792.8908   0.0165  0.050   0.0166 0.47  
1690: 27 13 14  0   26 13 13  0             201799.2267  -0.0389  0.050  -0.0389 0.04  
1691: 27 13 14  0   26 14 13  0             201799.2267  -0.0389  0.050  -0.0389 0.46  
1692: 27 14 14  0   26 13 13  0             201799.2267  -0.0389  0.050  -0.0389 0.46  
1693: 27 14 14  0   26 14 13  0             201799.2267  -0.0389  0.050  -0.0389 0.04  
1694: 25 15 10  0   24 15  9  0             201883.2140  -0.0079  0.050   0.0064 0.04  
1695: 25 15 10  0   24 16  9  0             201883.2140   0.0226  0.050   0.0064 0.46  
1696: 25 16 10  0   24 15  9  0             201883.2140  -0.0098  0.050   0.0064 0.46  
1697: 25 16 10  0   24 16  9  0             201883.2140   0.0207  0.050   0.0064 0.04  
1698: 23 17  6  0   22 18  5  0             201989.9548   0.0888  0.050               
1699: 20 20  1  0   19 19  0  0             202016.2747  -0.0388  0.050               
1700: 24 16  8  0   23 17  7  0             202027.8969   0.0236  0.050               
1701: 20 20  0  0   19 19  1  0             202031.8141   0.0383  0.050               
1702: 24 17  8  0   23 16  7  0             202038.7939   0.0271  0.050               
1703: 23 18  5  0   22 19  4  0             204508.8311  -0.0107  0.050               
1704: 18 13  5  0   17 12  6  0             205921.6738  -0.0058  0.050               
1705: 72 31 41  0   72 30 42  0             206152.8285  -0.0899  0.050  -0.0899 0.47  
1706: 72 31 41  0   72 31 42  0             206152.8285  -0.0899  0.050  -0.0899 0.03  
1707: 72 32 41  0   72 30 42  0             206152.8285  -0.0899  0.050  -0.0899 0.03  
1708: 72 32 41  0   72 31 42  0             206152.8285  -0.0899  0.050  -0.0899 0.47  
1709: 71 30 41  0   71 29 42  0             206183.8841  -0.0877  0.050  -0.0877 0.47  
1710: 71 30 41  0   71 30 42  0             206183.8841  -0.0877  0.050  -0.0877 0.03  
1711: 71 31 41  0   71 29 42  0             206183.8841  -0.0877  0.050  -0.0877 0.03  
1712: 71 31 41  0   71 30 42  0             206183.8841  -0.0877  0.050  -0.0877 0.47  
1713: 70 29 41  0   70 28 42  0             206214.1873  -0.0155  0.050  -0.0155 0.47  
1714: 70 29 41  0   70 29 42  0             206214.1873  -0.0155  0.050  -0.0155 0.03  
1715: 70 30 41  0   70 28 42  0             206214.1873  -0.0155  0.050  -0.0155 0.03  
1716: 70 30 41  0   70 29 42  0             206214.1873  -0.0155  0.050  -0.0155 0.47  
1717: 68 27 41  0   68 26 42  0             206272.2116  -0.0516  0.050  -0.0516 0.47  
1718: 68 27 41  0   68 27 42  0             206272.2116  -0.0516  0.050  -0.0516 0.03  
1719: 68 28 41  0   68 26 42  0             206272.2116  -0.0516  0.050  -0.0516 0.03  
1720: 68 28 41  0   68 27 42  0             206272.2116  -0.0516  0.050  -0.0516 0.47  
1721: 67 26 41  0   67 25 42  0             206300.0644  -0.0605  0.050  -0.0606 0.47  
1722: 67 26 41  0   67 26 42  0             206300.0644  -0.0605  0.050  -0.0606 0.03  
1723: 67 27 41  0   67 25 42  0             206300.0644  -0.0605  0.050  -0.0606 0.03  
1724: 67 27 41  0   67 26 42  0             206300.0644  -0.0605  0.050  -0.0606 0.47  
1725: 66 25 41  0   66 24 42  0             206327.1936  -0.0351  0.050  -0.0351 0.47  
1726: 66 25 41  0   66 25 42  0             206327.1936  -0.0351  0.050  -0.0351 0.03  
1727: 66 26 41  0   66 24 42  0             206327.1936  -0.0351  0.050  -0.0351 0.03  
1728: 66 26 41  0   66 25 42  0             206327.1936  -0.0351  0.050  -0.0351 0.47  
1729: 65 24 41  0   65 23 42  0             206353.5752  -0.0149  0.050  -0.0150 0.47  
1730: 65 24 41  0   65 24 42  0             206353.5752  -0.0149  0.050  -0.0150 0.03  
1731: 65 25 41  0   65 23 42  0             206353.5752  -0.0149  0.050  -0.0150 0.03  
1732: 65 25 41  0   65 24 42  0             206353.5752  -0.0149  0.050  -0.0150 0.47  
1733: 64 23 41  0   64 22 42  0             206379.2411   0.0165  0.050   0.0166 0.47  
1734: 64 23 41  0   64 23 42  0             206379.2411   0.0165  0.050   0.0166 0.03  
1735: 64 24 41  0   64 22 42  0             206379.2411   0.0165  0.050   0.0166 0.03  
1736: 64 24 41  0   64 23 42  0             206379.2411   0.0165  0.050   0.0166 0.47  
1737: 63 22 41  0   63 21 42  0             206404.1293  -0.0175  0.050  -0.0175 0.47  
1738: 63 22 41  0   63 22 42  0             206404.1293  -0.0175  0.050  -0.0175 0.03  
1739: 63 23 41  0   63 21 42  0             206404.1293  -0.0175  0.050  -0.0175 0.03  
1740: 63 23 41  0   63 22 42  0             206404.1293  -0.0175  0.050  -0.0175 0.47  
1741: 62 21 41  0   62 20 42  0             206428.3439  -0.0279  0.050  -0.0280 0.47  
1742: 62 21 41  0   62 21 42  0             206428.3439  -0.0279  0.050  -0.0280 0.03  
1743: 62 22 41  0   62 20 42  0             206428.3439  -0.0279  0.050  -0.0280 0.03  
1744: 62 22 41  0   62 21 42  0             206428.3439  -0.0279  0.050  -0.0280 0.47  
1745: 57 16 41  0   57 15 42  0             206539.5830   0.0425  0.050   0.0425 0.47  
1746: 57 16 41  0   57 16 42  0             206539.5830   0.0425  0.050   0.0425 0.03  
1747: 57 17 41  0   57 15 42  0             206539.5830   0.0425  0.050   0.0425 0.03  
1748: 57 17 41  0   57 16 42  0             206539.5830   0.0425  0.050   0.0425 0.47  
1749: 56 15 41  0   56 14 42  0             206559.9058   0.0259  0.050   0.0259 0.47  
1750: 56 15 41  0   56 15 42  0             206559.9058   0.0259  0.050   0.0259 0.03  
1751: 56 16 41  0   56 14 42  0             206559.9058   0.0259  0.050   0.0259 0.03  
1752: 56 16 41  0   56 15 42  0             206559.9058   0.0259  0.050   0.0259 0.47  
1753: 55 14 41  0   55 13 42  0             206579.6362   0.0172  0.050   0.0173 0.47  
1754: 55 14 41  0   55 14 42  0             206579.6362   0.0172  0.050   0.0173 0.03  
1755: 55 15 41  0   55 13 42  0             206579.6362   0.0172  0.050   0.0173 0.03  
1756: 55 15 41  0   55 14 42  0             206579.6362   0.0172  0.050   0.0173 0.47  
1757: 54 13 41  0   54 12 42  0             206598.7868   0.0160  0.050   0.0160 0.47  
1758: 54 13 41  0   54 13 42  0             206598.7868   0.0160  0.050   0.0160 0.03  
1759: 54 14 41  0   54 12 42  0             206598.7868   0.0160  0.050   0.0160 0.03  
1760: 54 14 41  0   54 13 42  0             206598.7868   0.0160  0.050   0.0160 0.47  
1761: 52 11 41  0   52 10 42  0             206635.4108   0.0479  0.050   0.0480 0.47  
1762: 52 11 41  0   52 11 42  0             206635.4108   0.0479  0.050   0.0480 0.03  
1763: 52 12 41  0   52 10 42  0             206635.4108   0.0479  0.050   0.0480 0.03  
1764: 52 12 41  0   52 11 42  0             206635.4108   0.0479  0.050   0.0480 0.47  
1765: 51 10 41  0   51  9 42  0             206652.8619   0.0340  0.050   0.0341 0.47  
1766: 51 10 41  0   51 10 42  0             206652.8619   0.0340  0.050   0.0341 0.03  
1767: 51 11 41  0   51  9 42  0             206652.8619   0.0340  0.050   0.0341 0.03  
1768: 51 11 41  0   51 10 42  0             206652.8619   0.0340  0.050   0.0341 0.47  
1769: 50  9 41  0   50  8 42  0             206669.7264  -0.0285  0.050  -0.0285 0.47  
1770: 50  9 41  0   50  9 42  0             206669.7264  -0.0285  0.050  -0.0285 0.03  
1771: 50 10 41  0   50  8 42  0             206669.7264  -0.0285  0.050  -0.0285 0.03  
1772: 50 10 41  0   50  9 42  0             206669.7264  -0.0285  0.050  -0.0285 0.47  
1773: 49  8 41  0   49  7 42  0             206686.1431  -0.0126  0.050  -0.0126 0.47  
1774: 49  8 41  0   49  8 42  0             206686.1431  -0.0126  0.050  -0.0126 0.03  
1775: 49  9 41  0   49  7 42  0             206686.1431  -0.0126  0.050  -0.0126 0.03  
1776: 49  9 41  0   49  8 42  0             206686.1431  -0.0126  0.050  -0.0126 0.47  
1777: 48  7 41  0   48  6 42  0             206701.9987  -0.0430  0.050  -0.0431 0.47  
1778: 48  7 41  0   48  7 42  0             206701.9987  -0.0430  0.050  -0.0431 0.03  
1779: 48  8 41  0   48  6 42  0             206701.9987  -0.0430  0.050  -0.0431 0.03  
1780: 48  8 41  0   48  7 42  0             206701.9987  -0.0430  0.050  -0.0431 0.47  
1781: 46  5 41  0   46  4 42  0             206732.3364   0.0214  0.050   0.0215 0.47  
1782: 46  5 41  0   46  5 42  0             206732.3364   0.0214  0.050   0.0215 0.03  
1783: 46  6 41  0   46  4 42  0             206732.3364   0.0214  0.050   0.0215 0.03  
1784: 46  6 41  0   46  5 42  0             206732.3364   0.0214  0.050   0.0215 0.47  
1785: 41  0 41  0   40  0 40  0             206745.5651   0.0289  0.050   0.0289 0.03  
1786: 41  0 41  0   40  1 40  0             206745.5651   0.0289  0.050   0.0289 0.47  
1787: 41  1 41  0   40  0 40  0             206745.5651   0.0289  0.050   0.0289 0.47  
1788: 41  1 41  0   40  1 40  0             206745.5651   0.0289  0.050   0.0289 0.03  
1789: 40  1 39  0   39  1 38  0             206746.5998   0.0157  0.050   0.0157 0.03  
1790: 40  1 39  0   39  2 38  0             206746.5998   0.0157  0.050   0.0157 0.47  
1791: 40  2 39  0   39  1 38  0             206746.5998   0.0157  0.050   0.0157 0.47  
1792: 40  2 39  0   39  2 38  0             206746.5998   0.0157  0.050   0.0157 0.03  
1793: 39  2 37  0   38  2 36  0             206747.3998   0.0172  0.050   0.0173 0.03  
1794: 39  2 37  0   38  3 36  0             206747.3998   0.0172  0.050   0.0173 0.47  
1795: 39  3 37  0   38  2 36  0             206747.3998   0.0172  0.050   0.0173 0.47  
1796: 39  3 37  0   38  3 36  0             206747.3998   0.0172  0.050   0.0173 0.03  
1797: 36  5 31  0   35  5 30  0             206748.8496   0.0168  0.050   0.0169 0.04  
1798: 36  5 31  0   35  6 30  0             206748.8496   0.0168  0.050   0.0169 0.47  
1799: 36  6 31  0   35  5 30  0             206748.8496   0.0168  0.050   0.0169 0.47  
1800: 36  6 31  0   35  6 30  0             206748.8496   0.0168  0.050   0.0169 0.04  
1801: 34  7 27  0   33  7 26  0             206749.7129  -0.0393  0.050  -0.0393 0.04  
1802: 34  7 27  0   33  8 26  0             206749.7129  -0.0393  0.050  -0.0393 0.46  
1803: 34  8 27  0   33  7 26  0             206749.7129  -0.0393  0.050  -0.0393 0.46  
1804: 34  8 27  0   33  8 26  0             206749.7129  -0.0393  0.050  -0.0393 0.04  
1805: 33  8 25  0   32  8 24  0             206750.5703   0.0268  0.050   0.0268 0.04  
1806: 33  8 25  0   32  9 24  0             206750.5703   0.0268  0.050   0.0268 0.46  
1807: 33  9 25  0   32  8 24  0             206750.5703   0.0268  0.050   0.0268 0.46  
1808: 33  9 25  0   32  9 24  0             206750.5703   0.0268  0.050   0.0268 0.04  
1809: 32  9 23  0   31  9 22  0             206751.8560   0.0240  0.050   0.0241 0.04  
1810: 32  9 23  0   31 10 22  0             206751.8560   0.0240  0.050   0.0241 0.46  
1811: 32 10 23  0   31  9 22  0             206751.8560   0.0240  0.050   0.0241 0.46  
1812: 32 10 23  0   31 10 22  0             206751.8560   0.0240  0.050   0.0241 0.04  
1813: 31 10 21  0   30 10 20  0             206754.0011   0.0234  0.050   0.0234 0.04  
1814: 31 10 21  0   30 11 20  0             206754.0011   0.0234  0.050   0.0234 0.46  
1815: 31 11 21  0   30 10 20  0             206754.0011   0.0234  0.050   0.0234 0.46  
1816: 31 11 21  0   30 11 20  0             206754.0011   0.0234  0.050   0.0234 0.04  
1817: 30 11 19  0   29 11 18  0             206757.5887  -0.0062  0.050  -0.0063 0.04  
1818: 30 11 19  0   29 12 18  0             206757.5887  -0.0062  0.050  -0.0063 0.46  
1819: 30 12 19  0   29 11 18  0             206757.5887  -0.0062  0.050  -0.0063 0.46  
1820: 30 12 19  0   29 12 18  0             206757.5887  -0.0062  0.050  -0.0063 0.04  
1821: 44  3 41  0   44  2 42  0             206760.6085  -0.0532  0.050  -0.0532 0.47  
1822: 44  3 41  0   44  3 42  0             206760.6085  -0.0532  0.050  -0.0532 0.03  
1823: 44  4 41  0   44  2 42  0             206760.6085  -0.0532  0.050  -0.0532 0.03  
1824: 44  4 41  0   44  3 42  0             206760.6085  -0.0532  0.050  -0.0532 0.47  
1825: 29 12 17  0   28 12 16  0             206763.8181   0.0084  0.050   0.0084 0.04  
1826: 29 12 17  0   28 13 16  0             206763.8181   0.0084  0.050   0.0084 0.46  
1827: 29 13 17  0   28 12 16  0             206763.8181   0.0084  0.050   0.0084 0.46  
1828: 29 13 17  0   28 13 16  0             206763.8181   0.0084  0.050   0.0084 0.04  
1829: 27 14 13  0   26 14 12  0             206795.6469   0.0280  0.050   0.0280 0.04  
1830: 27 14 13  0   26 15 12  0             206795.6469   0.0280  0.050   0.0280 0.46  
1831: 27 15 13  0   26 14 12  0             206795.6469   0.0280  0.050   0.0280 0.46  
1832: 27 15 13  0   26 15 12  0             206795.6469   0.0280  0.050   0.0280 0.04  
1833: 26 15 11  0   25 15 10  0             206838.2160   0.0398  0.050   0.0407 0.04  
1834: 26 15 11  0   25 16 10  0             206838.2160   0.0417  0.050   0.0407 0.46  
1835: 26 16 11  0   25 15 10  0             206838.2160   0.0397  0.050   0.0407 0.46  
1836: 26 16 11  0   25 16 10  0             206838.2160   0.0416  0.050   0.0407 0.04  
1837: 25 16  9  0   24 17  8  0             206937.9781   0.0884  0.050               
1838: 25 16  9  0   24 16  8  0             206938.8282   0.0713  0.050   0.0123 0.08  
1839: 25 17  9  0   24 16  8  0             206938.8282   0.0069  0.050   0.0123 0.92  
1840: 21 19  3  0   20 18  2  0             207498.3572   0.0248  0.050               
1841: 21 20  2  0   20 19  1  0             210659.6028   0.0359  0.050               
1842: 21 20  1  0   20 19  2  0             210988.7040  -0.0195  0.050               
1843: 73 31 42  0   73 30 43  0             211123.1861   0.0559  0.050   0.0559 0.47  
1844: 73 31 42  0   73 31 43  0             211123.1861   0.0559  0.050   0.0559 0.03  
1845: 73 32 42  0   73 30 43  0             211123.1861   0.0559  0.050   0.0559 0.03  
1846: 73 32 42  0   73 31 43  0             211123.1861   0.0559  0.050   0.0559 0.47  
1847: 72 30 42  0   72 29 43  0             211154.3977   0.0182  0.050   0.0182 0.47  
1848: 72 30 42  0   72 30 43  0             211154.3977   0.0182  0.050   0.0182 0.03  
1849: 72 31 42  0   72 29 43  0             211154.3977   0.0182  0.050   0.0182 0.03  
1850: 72 31 42  0   72 30 43  0             211154.3977   0.0182  0.050   0.0182 0.47  
1851: 69 27 42  0   69 26 43  0             211243.3610  -0.0173  0.050  -0.0174 0.47  
1852: 69 27 42  0   69 27 43  0             211243.3610  -0.0173  0.050  -0.0174 0.03  
1853: 69 28 42  0   69 26 43  0             211243.3610  -0.0173  0.050  -0.0174 0.03  
1854: 69 28 42  0   69 27 43  0             211243.3610  -0.0173  0.050  -0.0174 0.47  
1855: 68 26 42  0   68 25 43  0             211271.5209   0.0081  0.050   0.0081 0.47  
1856: 68 26 42  0   68 26 43  0             211271.5209   0.0081  0.050   0.0081 0.03  
1857: 68 27 42  0   68 25 43  0             211271.5209   0.0081  0.050   0.0081 0.03  
1858: 68 27 42  0   68 26 43  0             211271.5209   0.0081  0.050   0.0081 0.47  
1859: 66 24 42  0   66 23 43  0             211325.6231   0.0499  0.050   0.0499 0.47  
1860: 66 24 42  0   66 24 43  0             211325.6231   0.0499  0.050   0.0499 0.03  
1861: 66 25 42  0   66 23 43  0             211325.6231   0.0499  0.050   0.0499 0.03  
1862: 66 25 42  0   66 24 43  0             211325.6231   0.0499  0.050   0.0499 0.47  
1863: 65 23 42  0   65 22 43  0             211351.6170   0.0887  0.050   0.0888 0.47  
1864: 65 23 42  0   65 23 43  0             211351.6170   0.0887  0.050   0.0888 0.03  
1865: 65 24 42  0   65 22 43  0             211351.6170   0.0887  0.050   0.0888 0.03  
1866: 65 24 42  0   65 23 43  0             211351.6170   0.0887  0.050   0.0888 0.47  
1867: 21 19  2  0   20 18  3  0             211369.7026   0.0409  0.050               
1868: 64 22 42  0   64 21 43  0             211376.8118   0.0262  0.050   0.0263 0.47  
1869: 64 22 42  0   64 22 43  0             211376.8118   0.0262  0.050   0.0263 0.03  
1870: 64 23 42  0   64 21 43  0             211376.8118   0.0262  0.050   0.0263 0.03  
1871: 64 23 42  0   64 22 43  0             211376.8118   0.0262  0.050   0.0263 0.47  
1872: 61 19 42  0   61 18 43  0             211448.4709  -0.0384  0.050  -0.0384 0.47  
1873: 61 19 42  0   61 19 43  0             211448.4709  -0.0384  0.050  -0.0384 0.03  
1874: 61 20 42  0   61 18 43  0             211448.4709  -0.0384  0.050  -0.0384 0.03  
1875: 61 20 42  0   61 19 43  0             211448.4709  -0.0384  0.050  -0.0384 0.47  
1876: 60 18 42  0   60 17 43  0             211471.0829  -0.0301  0.050  -0.0302 0.47  
1877: 60 18 42  0   60 18 43  0             211471.0829  -0.0301  0.050  -0.0302 0.03  
1878: 60 19 42  0   60 17 43  0             211471.0829  -0.0301  0.050  -0.0302 0.03  
1879: 60 19 42  0   60 18 43  0             211471.0829  -0.0301  0.050  -0.0302 0.47  
1880: 59 17 42  0   59 16 43  0             211493.1419   0.0552  0.050   0.0553 0.47  
1881: 59 17 42  0   59 17 43  0             211493.1419   0.0552  0.050   0.0553 0.03  
1882: 59 18 42  0   59 16 43  0             211493.1419   0.0552  0.050   0.0553 0.03  
1883: 59 18 42  0   59 17 43  0             211493.1419   0.0552  0.050   0.0553 0.47  
1884: 58 16 42  0   58 15 43  0             211514.4406  -0.0022  0.050  -0.0023 0.47  
1885: 58 16 42  0   58 16 43  0             211514.4406  -0.0022  0.050  -0.0023 0.03  
1886: 58 17 42  0   58 15 43  0             211514.4406  -0.0022  0.050  -0.0023 0.03  
1887: 58 17 42  0   58 16 43  0             211514.4406  -0.0022  0.050  -0.0023 0.47  
1888: 57 15 42  0   57 14 43  0             211535.1887  -0.0058  0.050  -0.0059 0.47  
1889: 57 15 42  0   57 15 43  0             211535.1887  -0.0058  0.050  -0.0059 0.03  
1890: 57 16 42  0   57 14 43  0             211535.1887  -0.0058  0.050  -0.0059 0.03  
1891: 57 16 42  0   57 15 43  0             211535.1887  -0.0058  0.050  -0.0059 0.47  
1892: 56 14 42  0   56 13 43  0             211555.3215  -0.0326  0.050  -0.0326 0.47  
1893: 56 14 42  0   56 14 43  0             211555.3215  -0.0326  0.050  -0.0326 0.03  
1894: 56 15 42  0   56 13 43  0             211555.3215  -0.0326  0.050  -0.0326 0.03  
1895: 56 15 42  0   56 14 43  0             211555.3215  -0.0326  0.050  -0.0326 0.47  
1896: 55 13 42  0   55 12 43  0             211574.8843  -0.0493  0.050  -0.0493 0.47  
1897: 55 13 42  0   55 13 43  0             211574.8843  -0.0493  0.050  -0.0493 0.03  
1898: 55 14 42  0   55 12 43  0             211574.8843  -0.0493  0.050  -0.0493 0.03  
1899: 55 14 42  0   55 13 43  0             211574.8843  -0.0493  0.050  -0.0493 0.47  
1900: 54 12 42  0   54 11 43  0             211593.9427  -0.0025  0.050  -0.0025 0.47  
1901: 54 12 42  0   54 12 43  0             211593.9427  -0.0025  0.050  -0.0025 0.03  
1902: 54 13 42  0   54 11 43  0             211593.9427  -0.0025  0.050  -0.0025 0.03  
1903: 54 13 42  0   54 12 43  0             211593.9427  -0.0025  0.050  -0.0025 0.47  
1904: 53 11 42  0   53 10 43  0             211612.4219   0.0212  0.050   0.0212 0.47  
1905: 53 11 42  0   53 11 43  0             211612.4219   0.0212  0.050   0.0212 0.03  
1906: 53 12 42  0   53 10 43  0             211612.4219   0.0212  0.050   0.0212 0.03  
1907: 53 12 42  0   53 11 43  0             211612.4219   0.0212  0.050   0.0212 0.47  
1908: 52 10 42  0   52  9 43  0             211630.3553   0.0438  0.050   0.0439 0.47  
1909: 52 10 42  0   52 10 43  0             211630.3553   0.0438  0.050   0.0439 0.03  
1910: 52 11 42  0   52  9 43  0             211630.3553   0.0438  0.050   0.0439 0.03  
1911: 52 11 42  0   52 10 43  0             211630.3553   0.0438  0.050   0.0439 0.47  
1912: 51  9 42  0   51  8 43  0             211647.7166   0.0275  0.050   0.0275 0.47  
1913: 51  9 42  0   51  9 43  0             211647.7166   0.0275  0.050   0.0275 0.03  
1914: 51 10 42  0   51  8 43  0             211647.7166   0.0275  0.050   0.0275 0.03  
1915: 51 10 42  0   51  9 43  0             211647.7166   0.0275  0.050   0.0275 0.47  
1916: 50  8 42  0   50  7 43  0             211664.4930  -0.0514  0.050  -0.0515 0.47  
1917: 50  8 42  0   50  8 43  0             211664.4930  -0.0514  0.050  -0.0515 0.03  
1918: 50  9 42  0   50  7 43  0             211664.4930  -0.0514  0.050  -0.0515 0.03  
1919: 50  9 42  0   50  8 43  0             211664.4930  -0.0514  0.050  -0.0515 0.47  
1920: 49  7 42  0   49  6 43  0             211680.8085  -0.0802  0.050  -0.0803 0.47  
1921: 49  7 42  0   49  7 43  0             211680.8085  -0.0802  0.050  -0.0803 0.03  
1922: 49  8 42  0   49  6 43  0             211680.8085  -0.0802  0.050  -0.0803 0.03  
1923: 49  8 42  0   49  7 43  0             211680.8085  -0.0802  0.050  -0.0803 0.47  
1924: 47  5 42  0   47  4 43  0             211712.0421  -0.0443  0.050  -0.0443 0.47  
1925: 47  5 42  0   47  5 43  0             211712.0421  -0.0443  0.050  -0.0443 0.03  
1926: 47  6 42  0   47  4 43  0             211712.0421  -0.0443  0.050  -0.0443 0.03  
1927: 47  6 42  0   47  5 43  0             211712.0421  -0.0443  0.050  -0.0443 0.47  
1928: 42  0 42  0   41  0 41  0             211726.2759  -0.0208  0.050  -0.0209 0.03  
1929: 42  0 42  0   41  1 41  0             211726.2759  -0.0208  0.050  -0.0209 0.47  
1930: 42  1 42  0   41  0 41  0             211726.2759  -0.0208  0.050  -0.0209 0.47  
1931: 42  1 42  0   41  1 41  0             211726.2759  -0.0208  0.050  -0.0209 0.03  
1932: 41  1 40  0   40  1 39  0             211727.2982  -0.0400  0.050  -0.0400 0.03  
1933: 41  1 40  0   40  2 39  0             211727.2982  -0.0400  0.050  -0.0400 0.47  
1934: 41  2 40  0   40  1 39  0             211727.2982  -0.0400  0.050  -0.0400 0.47  
1935: 41  2 40  0   40  2 39  0             211727.2982  -0.0400  0.050  -0.0400 0.03  
1936: 40  2 38  0   39  2 37  0             211728.1261   0.0043  0.050   0.0043 0.03  
1937: 40  2 38  0   39  3 37  0             211728.1261   0.0043  0.050   0.0043 0.47  
1938: 40  3 38  0   39  2 37  0             211728.1261   0.0043  0.050   0.0043 0.47  
1939: 40  3 38  0   39  3 37  0             211728.1261   0.0043  0.050   0.0043 0.03  
1940: 37  5 32  0   36  5 31  0             211729.4255  -0.0407  0.050  -0.0407 0.04  
1941: 37  5 32  0   36  6 31  0             211729.4255  -0.0407  0.050  -0.0407 0.46  
1942: 37  6 32  0   36  5 31  0             211729.4255  -0.0407  0.050  -0.0407 0.46  
1943: 37  6 32  0   36  6 31  0             211729.4255  -0.0407  0.050  -0.0407 0.04  
1944: 34  8 26  0   33  8 25  0             211730.9325   0.0367  0.050   0.0367 0.04  
1945: 34  8 26  0   33  9 25  0             211730.9325   0.0367  0.050   0.0367 0.46  
1946: 34  9 26  0   33  8 25  0             211730.9325   0.0367  0.050   0.0367 0.46  
1947: 34  9 26  0   33  9 25  0             211730.9325   0.0367  0.050   0.0367 0.04  
1948: 33  9 24  0   32  9 23  0             211731.9896  -0.0028  0.050  -0.0028 0.04  
1949: 33  9 24  0   32 10 23  0             211731.9896  -0.0028  0.050  -0.0028 0.46  
1950: 33 10 24  0   32  9 23  0             211731.9896  -0.0028  0.050  -0.0028 0.46  
1951: 33 10 24  0   32 10 23  0             211731.9896  -0.0028  0.050  -0.0028 0.04  
1952: 32 10 22  0   31 11 21  0             211733.8320  -0.0003  0.050  -0.0003 0.48  
1953: 32 11 22  0   31 10 21  0             211733.8320  -0.0003  0.050  -0.0003 0.48  
1954: 32 11 22  0   31 11 21  0             211733.8320  -0.0003  0.050  -0.0003 0.04  
1955: 31 11 20  0   30 11 19  0             211736.9337   0.0048  0.050   0.0049 0.07  
1956: 31 12 20  0   30 11 19  0             211736.9337   0.0048  0.050   0.0049 0.87  
1957: 31 12 20  0   30 12 19  0             211736.9337   0.0048  0.050   0.0049 0.07  
1958: 30 12 18  0   29 12 17  0             211742.2086   0.0173  0.050   0.0173 0.04  
1959: 30 12 18  0   29 13 17  0             211742.2086   0.0173  0.050   0.0173 0.46  
1960: 30 13 18  0   29 12 17  0             211742.2086   0.0173  0.050   0.0173 0.46  
1961: 30 13 18  0   29 13 17  0             211742.2086   0.0173  0.050   0.0173 0.04  
1962: 29 13 16  0   28 13 15  0             211751.3945   0.0413  0.050   0.0414 0.04  
1963: 29 13 16  0   28 14 15  0             211751.3945   0.0413  0.050   0.0414 0.46  
1964: 29 14 16  0   28 13 15  0             211751.3945   0.0413  0.050   0.0414 0.46  
1965: 29 14 16  0   28 14 15  0             211751.3945   0.0413  0.050   0.0414 0.04  
1966: 28 14 14  0   27 14 13  0             211768.0055  -0.0102  0.050  -0.0103 0.04  
1967: 28 14 14  0   27 15 13  0             211768.0055  -0.0102  0.050  -0.0103 0.46  
1968: 28 15 14  0   27 14 13  0             211768.0055  -0.0102  0.050  -0.0103 0.46  
1969: 28 15 14  0   27 15 13  0             211768.0055  -0.0102  0.050  -0.0103 0.04  
1970: 27 15 12  0   26 15 11  0             211800.5267   0.0116  0.050   0.0117 0.04  
1971: 27 15 12  0   26 16 11  0             211800.5267   0.0117  0.050   0.0117 0.46  
1972: 27 16 12  0   26 15 11  0             211800.5267   0.0116  0.050   0.0117 0.46  
1973: 27 16 12  0   26 16 11  0             211800.5267   0.0117  0.050   0.0117 0.04  
1974: 24 18  6  0   23 19  5  0             211851.8728   0.0287  0.050               
1975: 26 16 10  0   25 16  9  0             211871.2395  -0.0333  0.050  -0.0032 0.04  
1976: 26 16 10  0   25 17  9  0             211871.2395   0.0311  0.050  -0.0032 0.46  
1977: 26 17 10  0   25 16  9  0             211871.2395  -0.0375  0.050  -0.0032 0.46  
1978: 26 17 10  0   25 17  9  0             211871.2395   0.0269  0.050  -0.0032 0.04  
1979: 25 17  8  0   24 18  7  0             212046.6672   0.0699  0.050               
1980: 25 18  8  0   24 17  7  0             212066.2372  -0.0152  0.050               
1981: 21 21  0  0   20 20  1  0             212160.2434   0.0175  0.050               
1982: 59 16 43  0   59 15 44  0             216489.0706   0.0298  0.050   0.0298 0.47  
1983: 59 16 43  0   59 16 44  0             216489.0706   0.0298  0.050   0.0298 0.03  
1984: 59 17 43  0   59 15 44  0             216489.0706   0.0298  0.050   0.0298 0.03  
1985: 59 17 43  0   59 16 44  0             216489.0706   0.0298  0.050   0.0298 0.47  
1986: 58 15 43  0   58 14 44  0             216510.2449   0.0209  0.050   0.0210 0.47  
1987: 58 15 43  0   58 15 44  0             216510.2449   0.0209  0.050   0.0210 0.03  
1988: 58 16 43  0   58 14 44  0             216510.2449   0.0209  0.050   0.0210 0.03  
1989: 58 16 43  0   58 15 44  0             216510.2449   0.0209  0.050   0.0210 0.47  
1990: 57 14 43  0   57 13 44  0             216530.8026  -0.0196  0.050  -0.0196 0.47  
1991: 57 14 43  0   57 14 44  0             216530.8026  -0.0196  0.050  -0.0196 0.03  
1992: 57 15 43  0   57 13 44  0             216530.8026  -0.0196  0.050  -0.0196 0.03  
1993: 57 15 43  0   57 14 44  0             216530.8026  -0.0196  0.050  -0.0196 0.47  
1994: 56 13 43  0   56 12 44  0             216550.8531   0.0061  0.050   0.0061 0.47  
1995: 56 13 43  0   56 13 44  0             216550.8531   0.0061  0.050   0.0061 0.03  
1996: 56 14 43  0   56 12 44  0             216550.8531   0.0061  0.050   0.0061 0.03  
1997: 56 14 43  0   56 13 44  0             216550.8531   0.0061  0.050   0.0061 0.47  
1998: 55 12 43  0   55 11 44  0             216570.2851  -0.0246  0.050  -0.0246 0.47  
1999: 55 12 43  0   55 12 44  0             216570.2851  -0.0246  0.050  -0.0246 0.03  
2000: 55 13 43  0   55 11 44  0             216570.2851  -0.0246  0.050  -0.0246 0.03  
2001: 55 13 43  0   55 12 44  0             216570.2851  -0.0246  0.050  -0.0246 0.47  
2002: 52  9 43  0   52  8 44  0             216625.3833  -0.0533  0.050  -0.0533 0.47  
2003: 52  9 43  0   52  9 44  0             216625.3833  -0.0533  0.050  -0.0533 0.03  
2004: 52 10 43  0   52  8 44  0             216625.3833  -0.0533  0.050  -0.0533 0.03  
2005: 52 10 43  0   52  9 44  0             216625.3833  -0.0533  0.050  -0.0533 0.47  
2006: 51  8 43  0   51  7 44  0             216642.7528  -0.0082  0.050  -0.0083 0.47  
2007: 51  8 43  0   51  8 44  0             216642.7528  -0.0082  0.050  -0.0083 0.03  
2008: 51  9 43  0   51  7 44  0             216642.7528  -0.0082  0.050  -0.0083 0.03  
2009: 51  9 43  0   51  8 44  0             216642.7528  -0.0082  0.050  -0.0083 0.47  
2010: 50  7 43  0   50  6 44  0             216659.5854   0.0082  0.050   0.0082 0.47  
2011: 50  7 43  0   50  7 44  0             216659.5854   0.0082  0.050   0.0082 0.03  
2012: 50  8 43  0   50  6 44  0             216659.5854   0.0082  0.050   0.0082 0.03  
2013: 50  8 43  0   50  7 44  0             216659.5854   0.0082  0.050   0.0082 0.47  
2014: 43  0 43  0   42  0 42  0             216706.9894   0.0065  0.050   0.0065 0.03  
2015: 43  0 43  0   42  1 42  0             216706.9894   0.0065  0.050   0.0065 0.47  
2016: 43  1 43  0   42  0 42  0             216706.9894   0.0065  0.050   0.0065 0.47  
2017: 43  1 43  0   42  1 42  0             216706.9894   0.0065  0.050   0.0065 0.03  
2018: 42  1 41  0   41  1 40  0             216707.9941  -0.0236  0.050  -0.0237 0.03  
2019: 42  1 41  0   41  2 40  0             216707.9941  -0.0236  0.050  -0.0237 0.47  
2020: 42  2 41  0   41  1 40  0             216707.9941  -0.0236  0.050  -0.0237 0.47  
2021: 42  2 41  0   41  2 40  0             216707.9941  -0.0236  0.050  -0.0237 0.03  
2022: 41  2 39  0   40  2 38  0             216708.8155   0.0289  0.050   0.0289 0.03  
2023: 41  2 39  0   40  3 38  0             216708.8155   0.0289  0.050   0.0289 0.47  
2024: 41  3 39  0   40  2 38  0             216708.8155   0.0289  0.050   0.0289 0.47  
2025: 41  3 39  0   40  3 38  0             216708.8155   0.0289  0.050   0.0289 0.03  
2026: 35  8 27  0   34  8 26  0             216711.2257   0.0350  0.050   0.0350 0.04  
2027: 35  8 27  0   34  9 26  0             216711.2257   0.0350  0.050   0.0350 0.46  
2028: 35  9 27  0   34  8 26  0             216711.2257   0.0350  0.050   0.0350 0.46  
2029: 35  9 27  0   34  9 26  0             216711.2257   0.0350  0.050   0.0350 0.04  
2030: 34  9 25  0   33  9 24  0             216712.1236   0.0104  0.050   0.0105 0.04  
2031: 34  9 25  0   33 10 24  0             216712.1236   0.0104  0.050   0.0105 0.46  
2032: 34 10 25  0   33  9 24  0             216712.1236   0.0104  0.050   0.0105 0.46  
2033: 34 10 25  0   33 10 24  0             216712.1236   0.0104  0.050   0.0105 0.04  
2034: 33 10 23  0   32 11 22  0             216713.6964   0.0129  0.050   0.0129 0.48  
2035: 33 11 23  0   32 10 22  0             216713.6964   0.0129  0.050   0.0129 0.48  
2036: 33 11 23  0   32 11 22  0             216713.6964   0.0129  0.050   0.0129 0.04  
2037: 32 11 21  0   31 11 20  0             216716.3163  -0.0199  0.050  -0.0200 0.04  
2038: 32 11 21  0   31 12 20  0             216716.3163  -0.0199  0.050  -0.0200 0.46  
2039: 32 12 21  0   31 11 20  0             216716.3163  -0.0199  0.050  -0.0200 0.46  
2040: 32 12 21  0   31 12 20  0             216716.3163  -0.0199  0.050  -0.0200 0.04  
2041: 31 12 19  0   30 12 18  0             216720.8349   0.0185  0.050   0.0185 0.04  
2042: 31 12 19  0   30 13 18  0             216720.8349   0.0185  0.050   0.0185 0.46  
2043: 31 13 19  0   30 12 18  0             216720.8349   0.0185  0.050   0.0185 0.46  
2044: 31 13 19  0   30 13 18  0             216720.8349   0.0185  0.050   0.0185 0.04  
2045: 30 13 17  0   29 13 16  0             216728.5052   0.0115  0.050   0.0116 0.04  
2046: 30 13 17  0   29 14 16  0             216728.5052   0.0115  0.050   0.0116 0.46  
2047: 30 14 17  0   29 13 16  0             216728.5052   0.0115  0.050   0.0116 0.46  
2048: 30 14 17  0   29 14 16  0             216728.5052   0.0115  0.050   0.0116 0.04  
2049: 45  2 43  0   45  1 44  0             216736.3243  -0.0602  0.050  -0.0603 0.47  
2050: 45  2 43  0   45  2 44  0             216736.3243  -0.0602  0.050  -0.0603 0.03  
2051: 45  3 43  0   45  1 44  0             216736.3243  -0.0602  0.050  -0.0603 0.03  
2052: 45  3 43  0   45  2 44  0             216736.3243  -0.0602  0.050  -0.0603 0.47  
2053: 29 14 15  0   28 14 14  0             216742.1527   0.0630  0.050   0.0630 0.04  
2054: 29 14 15  0   28 15 14  0             216742.1527   0.0630  0.050   0.0630 0.46  
2055: 29 15 15  0   28 14 14  0             216742.1527   0.0630  0.050   0.0630 0.46  
2056: 29 15 15  0   28 15 14  0             216742.1527   0.0630  0.050   0.0630 0.04  
2057: 28 15 13  0   27 15 12  0             216767.5222  -0.0308  0.050  -0.0308 0.04  
2058: 28 15 13  0   27 16 12  0             216767.5222  -0.0308  0.050  -0.0308 0.46  
2059: 28 16 13  0   27 15 12  0             216767.5222  -0.0308  0.050  -0.0308 0.46  
2060: 28 16 13  0   27 16 12  0             216767.5222  -0.0308  0.050  -0.0308 0.04  
2061: 27 16 11  0   26 16 10  0             216819.6727   0.0436  0.050   0.0456 0.04  
2062: 27 16 11  0   26 17 10  0             216819.6727   0.0478  0.050   0.0456 0.46  
2063: 27 17 11  0   26 16 10  0             216819.6727   0.0433  0.050   0.0456 0.46  
2064: 27 17 11  0   26 17 10  0             216819.6727   0.0476  0.050   0.0456 0.04  
2065: 26 17  9  0   25 18  8  0             216941.5020   0.1088  0.050   0.0977 0.92  
2066: 26 18  9  0   25 18  8  0             216941.5020  -0.0227  0.050   0.0977 0.08  
2067: 26 17  9  0   25 17  8  0             216943.2038   0.1464  0.050   0.0260 0.08  
2068: 26 18  9  0   25 17  8  0             216943.2038   0.0148  0.050   0.0260 0.92  
2069: 25 18  7  0   24 19  6  0             217175.7983   0.0276  0.050               
2070: 22 20  3  0   21 19  2  0             218100.3752   0.0647  0.050               
2071: 22 21  2  0   21 20  1  0             220845.0907  -0.0193  0.050               
2072: 22 21  1  0   21 20  2  0             221070.3807   0.0225  0.050               
2073: 74 30 44  0   74 29 45  0             221093.0936  -0.0398  0.050  -0.0398 0.47  
2074: 74 30 44  0   74 30 45  0             221093.0936  -0.0398  0.050  -0.0398 0.03  
2075: 74 31 44  0   74 29 45  0             221093.0936  -0.0398  0.050  -0.0398 0.03  
2076: 74 31 44  0   74 30 45  0             221093.0936  -0.0398  0.050  -0.0398 0.47  
2077: 73 29 44  0   73 28 45  0             221124.1631   0.0392  0.050   0.0393 0.47  
2078: 73 29 44  0   73 29 45  0             221124.1631   0.0392  0.050   0.0393 0.03  
2079: 73 30 44  0   73 28 45  0             221124.1631   0.0392  0.050   0.0393 0.03  
2080: 73 30 44  0   73 29 45  0             221124.1631   0.0392  0.050   0.0393 0.47  
2081: 19 13  6  0   18 12  7  0             221141.3015  -0.0383  0.050               
2082: 61 17 44  0   61 16 45  0             221441.0924  -0.0213  0.050  -0.0213 0.47  
2083: 61 17 44  0   61 17 45  0             221441.0924  -0.0213  0.050  -0.0213 0.03  
2084: 61 18 44  0   61 16 45  0             221441.0924  -0.0213  0.050  -0.0213 0.03  
2085: 61 18 44  0   61 17 45  0             221441.0924  -0.0213  0.050  -0.0213 0.47  
2086: 60 16 44  0   60 15 45  0             221463.2608  -0.0758  0.050  -0.0758 0.47  
2087: 60 16 44  0   60 16 45  0             221463.2608  -0.0758  0.050  -0.0758 0.03  
2088: 60 17 44  0   60 15 45  0             221463.2608  -0.0758  0.050  -0.0758 0.03  
2089: 60 17 44  0   60 16 45  0             221463.2608  -0.0758  0.050  -0.0758 0.47  
2090: 59 15 44  0   59 14 45  0             221484.9720   0.0022  0.050   0.0022 0.47  
2091: 59 15 44  0   59 15 45  0             221484.9720   0.0022  0.050   0.0022 0.03  
2092: 59 16 44  0   59 14 45  0             221484.9720   0.0022  0.050   0.0022 0.03  
2093: 59 16 44  0   59 15 45  0             221484.9720   0.0022  0.050   0.0022 0.47  
2094: 58 14 44  0   58 13 45  0             221506.0252   0.0007  0.050   0.0008 0.47  
2095: 58 14 44  0   58 14 45  0             221506.0252   0.0007  0.050   0.0008 0.03  
2096: 58 15 44  0   58 13 45  0             221506.0252   0.0007  0.050   0.0008 0.03  
2097: 58 15 44  0   58 14 45  0             221506.0252   0.0007  0.050   0.0008 0.47  
2098: 57 13 44  0   57 12 45  0             221526.5031  -0.0083  0.050  -0.0084 0.47  
2099: 57 13 44  0   57 13 45  0             221526.5031  -0.0083  0.050  -0.0084 0.03  
2100: 57 14 44  0   57 12 45  0             221526.5031  -0.0083  0.050  -0.0084 0.03  
2101: 57 14 44  0   57 13 45  0             221526.5031  -0.0083  0.050  -0.0084 0.47  
2102: 55 11 44  0   55 10 45  0             221565.7947  -0.0311  0.050  -0.0312 0.48  
2103: 55 11 44  0   55 11 45  0             221565.7947  -0.0311  0.050  -0.0312 0.03  
2104: 55 12 44  0   55 11 45  0             221565.7947  -0.0311  0.050  -0.0312 0.48  
2105: 54 10 44  0   54  9 45  0             221584.6836   0.0094  0.050   0.0094 0.47  
2106: 54 10 44  0   54 10 45  0             221584.6836   0.0094  0.050   0.0094 0.03  
2107: 54 11 44  0   54  9 45  0             221584.6836   0.0094  0.050   0.0094 0.03  
2108: 54 11 44  0   54 10 45  0             221584.6836   0.0094  0.050   0.0094 0.47  
2109: 53  9 44  0   53  8 45  0             221602.9549  -0.0420  0.050  -0.0421 0.48  
2110: 53  9 44  0   53  9 45  0             221602.9549  -0.0420  0.050  -0.0421 0.03  
2111: 53 10 44  0   53  9 45  0             221602.9549  -0.0420  0.050  -0.0421 0.48  
2112: 52  8 44  0   52  7 45  0             221620.8593   0.0550  0.050   0.0550 0.88  
2113: 52  8 44  0   52  8 45  0             221620.8593   0.0550  0.050   0.0550 0.06  
2114: 52  9 44  0   52  7 45  0             221620.8593   0.0550  0.050   0.0550 0.06  
2115: 25 19  6  0   24 20  5  0             221633.0400  -0.0357  0.050               
2116: 51  7 44  0   51  6 45  0             221638.0146  -0.0912  0.050  -0.0913 0.47  
2117: 51  7 44  0   51  7 45  0             221638.0146  -0.0912  0.050  -0.0913 0.03  
2118: 51  8 44  0   51  6 45  0             221638.0146  -0.0912  0.050  -0.0913 0.03  
2119: 51  8 44  0   51  7 45  0             221638.0146  -0.0912  0.050  -0.0913 0.47  
2120: 44  0 44  0   43  0 43  0             221687.6038   0.0110  0.050   0.0111 0.03  
2121: 44  0 44  0   43  1 43  0             221687.6038   0.0110  0.050   0.0111 0.47  
2122: 44  1 44  0   43  0 43  0             221687.6038   0.0110  0.050   0.0111 0.47  
2123: 44  1 44  0   43  1 43  0             221687.6038   0.0110  0.050   0.0111 0.03  
2124: 43  1 42  0   42  1 41  0             221688.6068  -0.0143  0.050  -0.0143 0.03  
2125: 43  1 42  0   42  2 41  0             221688.6068  -0.0143  0.050  -0.0143 0.47  
2126: 43  2 42  0   42  1 41  0             221688.6068  -0.0143  0.050  -0.0143 0.47  
2127: 43  2 42  0   42  2 41  0             221688.6068  -0.0143  0.050  -0.0143 0.03  
2128: 42  2 40  0   41  2 39  0             221689.3950   0.0197  0.050   0.0198 0.03  
2129: 42  2 40  0   41  3 39  0             221689.3950   0.0197  0.050   0.0198 0.47  
2130: 42  3 40  0   41  2 39  0             221689.3950   0.0197  0.050   0.0198 0.47  
2131: 42  3 40  0   41  3 39  0             221689.3950   0.0197  0.050   0.0198 0.03  
2132: 38  6 32  0   37  6 31  0             221690.6475  -0.0785  0.050   0.0304 0.02  
2133: 38  6 32  0   37  7 31  0             221690.6475  -0.0785  0.050   0.0304 0.23  
2134: 38  7 32  0   37  6 31  0             221690.6475  -0.0785  0.050   0.0304 0.23  
2135: 38  7 32  0   37  7 31  0             221690.6475  -0.0785  0.050   0.0304 0.02  
2136: 39  5 34  0   38  5 33  0             221690.6475   0.1340  0.050   0.0304 0.02  
2137: 39  5 34  0   38  6 33  0             221690.6475   0.1340  0.050   0.0304 0.24  
2138: 39  6 34  0   38  5 33  0             221690.6475   0.1340  0.050   0.0304 0.24  
2139: 39  6 34  0   38  6 33  0             221690.6475   0.1340  0.050   0.0304 0.02  
2140: 36  8 28  0   35  8 27  0             221691.3935  -0.0302  0.050  -0.0303 0.04  
2141: 36  8 28  0   35  9 27  0             221691.3935  -0.0302  0.050  -0.0303 0.46  
2142: 36  9 28  0   35  8 27  0             221691.3935  -0.0302  0.050  -0.0303 0.46  
2143: 36  9 28  0   35  9 27  0             221691.3935  -0.0302  0.050  -0.0303 0.04  
2144: 35  9 26  0   34  9 25  0             221692.2367   0.0499  0.050   0.0500 0.04  
2145: 35  9 26  0   34 10 25  0             221692.2367   0.0499  0.050   0.0500 0.46  
2146: 35 10 26  0   34  9 25  0             221692.2367   0.0499  0.050   0.0500 0.46  
2147: 35 10 26  0   34 10 25  0             221692.2367   0.0499  0.050   0.0500 0.04  
2148: 34 10 24  0   33 10 23  0             221693.5437   0.0269  0.050   0.0269 0.07  
2149: 34 10 24  0   33 11 23  0             221693.5437   0.0269  0.050   0.0269 0.87  
2150: 34 11 24  0   33 11 23  0             221693.5437   0.0269  0.050   0.0269 0.07  
2151: 33 11 22  0   32 11 21  0             221695.8016   0.0157  0.050   0.0157 0.07  
2152: 33 12 22  0   32 11 21  0             221695.8016   0.0157  0.050   0.0157 0.93  
2153: 32 12 20  0   31 12 19  0             221699.5999  -0.0131  0.050  -0.0132 0.04  
2154: 32 12 20  0   31 13 19  0             221699.5999  -0.0131  0.050  -0.0132 0.46  
2155: 32 13 20  0   31 12 19  0             221699.5999  -0.0131  0.050  -0.0132 0.46  
2156: 32 13 20  0   31 13 19  0             221699.5999  -0.0131  0.050  -0.0132 0.04  
2157: 31 13 18  0   30 13 17  0             221706.1232   0.0248  0.050   0.0249 0.04  
2158: 31 13 18  0   30 14 17  0             221706.1232   0.0248  0.050   0.0249 0.46  
2159: 31 14 18  0   30 13 17  0             221706.1232   0.0248  0.050   0.0249 0.46  
2160: 31 14 18  0   30 14 17  0             221706.1232   0.0248  0.050   0.0249 0.04  
2161: 30 14 16  0   29 14 15  0             221717.3301  -0.0121  0.050  -0.0121 0.04  
2162: 30 14 16  0   29 15 15  0             221717.3301  -0.0121  0.050  -0.0121 0.46  
2163: 30 15 16  0   29 14 15  0             221717.3301  -0.0121  0.050  -0.0121 0.46  
2164: 30 15 16  0   29 15 15  0             221717.3301  -0.0121  0.050  -0.0121 0.04  
2165: 29 15 14  0   28 15 13  0             221737.7323   0.0204  0.050   0.0205 0.04  
2166: 29 15 14  0   28 16 13  0             221737.7323   0.0204  0.050   0.0205 0.46  
2167: 29 16 14  0   28 15 13  0             221737.7323   0.0204  0.050   0.0205 0.46  
2168: 29 16 14  0   28 16 13  0             221737.7323   0.0204  0.050   0.0205 0.04  
2169: 28 16 12  0   27 16 11  0             221777.3352   0.0091  0.050   0.0093 0.04  
2170: 28 16 12  0   27 17 11  0             221777.3352   0.0093  0.050   0.0093 0.46  
2171: 28 17 12  0   27 16 11  0             221777.3352   0.0091  0.050   0.0093 0.46  
2172: 28 17 12  0   27 17 11  0             221777.3352   0.0093  0.050   0.0093 0.04  
2173: 27 17 10  0   26 17  9  0             221863.4746  -0.0448  0.050   0.0163 0.04  
2174: 27 17 10  0   26 18  9  0             221863.4746   0.0866  0.050   0.0163 0.46  
2175: 27 18 10  0   26 17  9  0             221863.4746  -0.0540  0.050   0.0163 0.46  
2176: 27 18 10  0   26 18  9  0             221863.4746   0.0775  0.050   0.0163 0.04  
2177: 26 18  8  0   25 19  7  0             222072.8934   0.0283  0.050               
2178: 22 22  1  0   21 21  0  0             222282.7773  -0.0016  0.050               
2179: 22 22  0  0   21 21  1  0             222289.1740   0.0221  0.050               
2180: 45  0 45  0   44  0 44  0             226668.1145  -0.0099  0.050  -0.0099 0.03  
2181: 45  0 45  0   44  1 44  0             226668.1145  -0.0099  0.050  -0.0099 0.47  
2182: 45  1 45  0   44  0 44  0             226668.1145  -0.0099  0.050  -0.0099 0.47  
2183: 45  1 45  0   44  1 44  0             226668.1145  -0.0099  0.050  -0.0099 0.03  
2184: 44  1 43  0   43  1 42  0             226669.2171   0.0706  0.050   0.0706 0.03  
2185: 44  1 43  0   43  2 42  0             226669.2171   0.0706  0.050   0.0706 0.47  
2186: 44  2 43  0   43  1 42  0             226669.2171   0.0706  0.050   0.0706 0.47  
2187: 44  2 43  0   43  2 42  0             226669.2171   0.0706  0.050   0.0706 0.03  
2188: 47  1 47  0   46  1 46  0             236628.8928  -0.0542  0.050  -0.0542 0.03  
2189: 47  0 47  0   46  1 46  0             236628.8928  -0.0542  0.050  -0.0542 0.47  
2190: 47  0 47  0   46  0 46  0             236628.8928  -0.0542  0.050  -0.0542 0.03  
2191: 47  1 47  0   46  0 46  0             236628.8928  -0.0542  0.050  -0.0542 0.47  
2192: 46  2 45  0   45  2 44  0             236629.8985  -0.0576  0.050  -0.0577 0.03  
2193: 46  1 45  0   45  2 44  0             236629.8985  -0.0576  0.050  -0.0577 0.47  
2194: 46  1 45  0   45  1 44  0             236629.8985  -0.0576  0.050  -0.0577 0.03  
2195: 46  2 45  0   45  1 44  0             236629.8985  -0.0576  0.050  -0.0577 0.47  
2196: 44  3 41  0   43  4 40  0             236631.4575   0.3309  0.050  -0.0064 0.09  
2197: 44  3 41  0   43  3 40  0             236631.4575   0.3309  0.050  -0.0064 0.01  
2198: 44  4 41  0   43  4 40  0             236631.4575   0.3309  0.050  -0.0064 0.01  
2199: 44  4 41  0   43  3 40  0             236631.4575   0.3309  0.050  -0.0064 0.09  
2200: 43  5 39  0   42  5 38  0             236631.4575   0.0703  0.050  -0.0064 0.01  
2201: 43  4 39  0   42  5 38  0             236631.4575   0.0703  0.050  -0.0064 0.08  
2202: 43  4 39  0   42  4 38  0             236631.4575   0.0703  0.050  -0.0064 0.01  
2203: 43  5 39  0   42  4 38  0             236631.4575   0.0703  0.050  -0.0064 0.08  
2204: 42  5 37  0   41  6 36  0             236631.4575  -0.0477  0.050  -0.0064 0.08  
2205: 42  6 37  0   41  6 36  0             236631.4575  -0.0477  0.050  -0.0064 0.01  
2206: 42  5 37  0   41  5 36  0             236631.4575  -0.0477  0.050  -0.0064 0.01  
2207: 42  6 37  0   41  5 36  0             236631.4575  -0.0477  0.050  -0.0064 0.08  
2208: 41  7 35  0   40  7 34  0             236631.4575  -0.0880  0.050  -0.0064 0.01  
2209: 41  7 35  0   40  6 34  0             236631.4575  -0.0880  0.050  -0.0064 0.08  
2210: 41  6 35  0   40  7 34  0             236631.4575  -0.0880  0.050  -0.0064 0.08  
2211: 41  6 35  0   40  6 34  0             236631.4575  -0.0880  0.050  -0.0064 0.01  
2212: 40  8 33  0   39  8 32  0             236631.4575  -0.1267  0.050  -0.0064 0.01  
2213: 40  7 33  0   39  8 32  0             236631.4575  -0.1267  0.050  -0.0064 0.07  
2214: 40  7 33  0   39  7 32  0             236631.4575  -0.1267  0.050  -0.0064 0.01  
2215: 40  8 33  0   39  7 32  0             236631.4575  -0.1267  0.050  -0.0064 0.07  
2216: 39  9 31  0   38  9 30  0             236631.4575  -0.2587  0.050  -0.0064 0.01  
2217: 39  9 31  0   38  8 30  0             236631.4575  -0.2587  0.050  -0.0064 0.07  
2218: 39  8 31  0   38  9 30  0             236631.4575  -0.2587  0.050  -0.0064 0.07  
2219: 39  8 31  0   38  8 30  0             236631.4575  -0.2587  0.050  -0.0064 0.01  
2220: 38  9 29  0   37 10 28  0             236632.1204   0.0552  0.050               
2221: 36 11 25  0   35 12 24  0             236634.1856   0.0150  0.050   0.0150 0.46  
2222: 36 11 25  0   35 11 24  0             236634.1856   0.0150  0.050   0.0150 0.04  
2223: 36 12 25  0   35 11 24  0             236634.1856   0.0150  0.050   0.0150 0.46  
2224: 36 12 25  0   35 12 24  0             236634.1856   0.0150  0.050   0.0150 0.04  
2225: 35 13 23  0   34 13 22  0             236636.5516  -0.0039  0.050  -0.0039 0.04  
2226: 35 13 23  0   34 12 22  0             236636.5516  -0.0039  0.050  -0.0039 0.46  
2227: 35 12 23  0   34 13 22  0             236636.5516  -0.0039  0.050  -0.0039 0.46  
2228: 35 12 23  0   34 12 22  0             236636.5516  -0.0039  0.050  -0.0039 0.04  
2229: 45  4 42  0   44  4 41  0             241611.6313   0.2612  0.050   0.0004 0.01  
2230: 45  4 42  0   44  3 41  0             241611.6313   0.2612  0.050   0.0004 0.08  
2231: 45  3 42  0   44  4 41  0             241611.6313   0.2612  0.050   0.0004 0.08  
2232: 45  3 42  0   44  3 41  0             241611.6313   0.2612  0.050   0.0004 0.01  
2233: 44  5 40  0   43  5 39  0             241611.6313   0.0328  0.050   0.0004 0.01  
2234: 44  4 40  0   43  5 39  0             241611.6313   0.0328  0.050   0.0004 0.07  
2235: 44  4 40  0   43  4 39  0             241611.6313   0.0328  0.050   0.0004 0.01  
2236: 44  5 40  0   43  4 39  0             241611.6313   0.0328  0.050   0.0004 0.07  
2237: 41  8 34  0   40  8 33  0             241611.6313   0.0042  0.050   0.0004 0.00  
2238: 41  8 34  0   40  7 33  0             241611.6313   0.0042  0.050   0.0004 0.06  
2239: 41  7 34  0   40  8 33  0             241611.6313   0.0042  0.050   0.0004 0.06  
2240: 41  7 34  0   40  7 33  0             241611.6313   0.0042  0.050   0.0004 0.00  
2241: 42  7 36  0   41  7 35  0             241611.6313  -0.0277  0.050   0.0004 0.01  
2242: 42  6 36  0   41  7 35  0             241611.6313  -0.0277  0.050   0.0004 0.07  
2243: 42  6 36  0   41  6 35  0             241611.6313  -0.0277  0.050   0.0004 0.01  
2244: 42  7 36  0   41  6 35  0             241611.6313  -0.0277  0.050   0.0004 0.07  
2245: 40  9 32  0   39  9 31  0             241611.6313  -0.0360  0.050   0.0004 0.00  
2246: 40  9 32  0   39  8 31  0             241611.6313  -0.0360  0.050   0.0004 0.06  
2247: 40  8 32  0   39  9 31  0             241611.6313  -0.0360  0.050   0.0004 0.06  
2248: 40  8 32  0   39  8 31  0             241611.6313  -0.0360  0.050   0.0004 0.00  
2249: 43  6 38  0   42  6 37  0             241611.6313  -0.0425  0.050   0.0004 0.01  
2250: 43  5 38  0   42  5 37  0             241611.6313  -0.0425  0.050   0.0004 0.01  
2251: 43  5 38  0   42  6 37  0             241611.6313  -0.0425  0.050   0.0004 0.07  
2252: 43  6 38  0   42  5 37  0             241611.6313  -0.0425  0.050   0.0004 0.07  
2253: 39 10 30  0   38  9 29  0             241611.6313  -0.2630  0.050   0.0004 0.06  
2254: 39  9 30  0   38 10 29  0             241611.6313  -0.2630  0.050   0.0004 0.06  
2255: 39  9 30  0   38  9 29  0             241611.6313  -0.2630  0.050   0.0004 0.00  
2256: 39 10 30  0   38 10 29  0             241611.6313  -0.2630  0.050   0.0004 0.00  
2257: 49  1 49  0   48  0 48  0             246589.4925   0.0560  0.050   0.0561 0.47  
2258: 49  0 49  0   48  1 48  0             246589.4925   0.0560  0.050   0.0561 0.47  
2259: 49  0 49  0   48  0 48  0             246589.4925   0.0560  0.050   0.0561 0.03  
2260: 49  1 49  0   48  1 48  0             246589.4925   0.0560  0.050   0.0561 0.03  
2261: 46  3 43  0   45  4 42  0             246591.6814   0.1527  0.050   0.0401 0.08  
2262: 46  3 43  0   45  3 42  0             246591.6814   0.1527  0.050   0.0401 0.01  
2263: 46  4 43  0   45  4 42  0             246591.6814   0.1527  0.050   0.0401 0.01  
2264: 46  4 43  0   45  3 42  0             246591.6814   0.1527  0.050   0.0401 0.08  
2265: 41  9 33  0   40  8 32  0             246591.6814   0.1409  0.050   0.0401 0.06  
2266: 41  8 33  0   40  9 32  0             246591.6814   0.1409  0.050   0.0401 0.06  
2267: 41  8 33  0   40  8 32  0             246591.6814   0.1409  0.050   0.0401 0.00  
2268: 41  9 33  0   40  9 32  0             246591.6814   0.1409  0.050   0.0401 0.00  
2269: 42  7 35  0   41  7 34  0             246591.6814   0.0928  0.050   0.0401 0.00  
2270: 42  8 35  0   41  8 34  0             246591.6814   0.0928  0.050   0.0401 0.00  
2271: 42  8 35  0   41  7 34  0             246591.6814   0.0928  0.050   0.0401 0.06  
2272: 42  7 35  0   41  8 34  0             246591.6814   0.0928  0.050   0.0401 0.06  
2273: 40 10 31  0   39 10 30  0             246591.6814   0.0296  0.050   0.0401 0.00  
2274: 40  9 31  0   39 10 30  0             246591.6814   0.0296  0.050   0.0401 0.06  
2275: 40  9 31  0   39  9 30  0             246591.6814   0.0296  0.050   0.0401 0.00  
2276: 40 10 31  0   39  9 30  0             246591.6814   0.0296  0.050   0.0401 0.06  
2277: 43  7 37  0   42  7 36  0             246591.6814  -0.0080  0.050   0.0401 0.01  
2278: 43  6 37  0   42  7 36  0             246591.6814  -0.0080  0.050   0.0401 0.07  
2279: 43  6 37  0   42  6 36  0             246591.6814  -0.0080  0.050   0.0401 0.01  
2280: 43  7 37  0   42  6 36  0             246591.6814  -0.0080  0.050   0.0401 0.07  
2281: 45  5 41  0   44  5 40  0             246591.6814  -0.0437  0.050   0.0401 0.01  
2282: 45  4 41  0   44  5 40  0             246591.6814  -0.0437  0.050   0.0401 0.07  
2283: 45  4 41  0   44  4 40  0             246591.6814  -0.0437  0.050   0.0401 0.01  
2284: 45  5 41  0   44  4 40  0             246591.6814  -0.0437  0.050   0.0401 0.07  
2285: 44  5 39  0   43  6 38  0             246591.6814  -0.0770  0.050   0.0401 0.07  
2286: 44  5 39  0   43  5 38  0             246591.6814  -0.0770  0.050   0.0401 0.01  
2287: 44  6 39  0   43  5 38  0             246591.6814  -0.0770  0.050   0.0401 0.07  
2288: 44  6 39  0   43  6 38  0             246591.6814  -0.0770  0.050   0.0401 0.01  
2289: 38 11 27  0   37 12 26  0             246592.9808   0.0072  0.050   0.0072 0.46  
2290: 38 12 27  0   37 12 26  0             246592.9808   0.0072  0.050   0.0072 0.04  
2291: 38 11 27  0   37 11 26  0             246592.9808   0.0072  0.050   0.0072 0.04  
2292: 38 12 27  0   37 11 26  0             246592.9808   0.0072  0.050   0.0072 0.46  
2293: 36 14 23  0   35 14 22  0             246597.6065   0.0028  0.050   0.0029 0.04  
2294: 36 13 23  0   35 14 22  0             246597.6065   0.0028  0.050   0.0029 0.46  
2295: 36 13 23  0   35 13 22  0             246597.6065   0.0028  0.050   0.0029 0.04  
2296: 36 14 23  0   35 13 22  0             246597.6065   0.0028  0.050   0.0029 0.46  
2297: 35 15 21  0   34 14 20  0             246602.5908   0.0849  0.050   0.0849 0.46  
2298: 35 14 21  0   34 15 20  0             246602.5908   0.0849  0.050   0.0849 0.46  
2299: 35 14 21  0   34 14 20  0             246602.5908   0.0849  0.050   0.0849 0.04  
2300: 35 15 21  0   34 15 20  0             246602.5908   0.0849  0.050   0.0849 0.04  
2301: 34 16 19  0   33 15 18  0             246610.5825  -0.0657  0.050  -0.0658 0.46  
2302: 34 15 19  0   33 16 18  0             246610.5825  -0.0657  0.050  -0.0658 0.46  
2303: 34 15 19  0   33 15 18  0             246610.5825  -0.0657  0.050  -0.0658 0.04  
2304: 34 16 19  0   33 16 18  0             246610.5825  -0.0657  0.050  -0.0658 0.04  
2305: 50  1 50  0   49  1 49  0             251569.4725  -0.0794  0.050  -0.0794 0.03  
2306: 50  1 50  0   49  0 49  0             251569.4725  -0.0794  0.050  -0.0794 0.47  
2307: 50  0 50  0   49  1 49  0             251569.4725  -0.0794  0.050  -0.0794 0.47  
2308: 50  0 50  0   49  0 49  0             251569.4725  -0.0794  0.050  -0.0794 0.03  
2309: 48  3 46  0   47  3 45  0             251571.4472   0.2377  0.050  -0.0731 0.00  
2310: 48  3 46  0   47  2 45  0             251571.4472   0.2377  0.050  -0.0731 0.06  
2311: 48  2 46  0   47  3 45  0             251571.4472   0.2377  0.050  -0.0731 0.06  
2312: 48  2 46  0   47  2 45  0             251571.4472   0.2377  0.050  -0.0731 0.00  
2313: 42  9 34  0   41  8 33  0             251571.4472   0.1143  0.050  -0.0731 0.05  
2314: 42  9 34  0   41  9 33  0             251571.4472   0.1143  0.050  -0.0731 0.00  
2315: 42  8 34  0   41  9 33  0             251571.4472   0.1143  0.050  -0.0731 0.05  
2316: 42  8 34  0   41  8 33  0             251571.4472   0.1143  0.050  -0.0731 0.00  
2317: 41 10 32  0   40 10 31  0             251571.4472   0.1134  0.050  -0.0731 0.00  
2318: 41 10 32  0   40  9 31  0             251571.4472   0.1134  0.050  -0.0731 0.05  
2319: 41  9 32  0   40 10 31  0             251571.4472   0.1134  0.050  -0.0731 0.05  
2320: 41  9 32  0   40  9 31  0             251571.4472   0.1134  0.050  -0.0731 0.00  
2321: 43  8 36  0   42  7 35  0             251571.4472  -0.0193  0.050  -0.0731 0.05  
2322: 43  8 36  0   42  8 35  0             251571.4472  -0.0193  0.050  -0.0731 0.00  
2323: 43  7 36  0   42  8 35  0             251571.4472  -0.0193  0.050  -0.0731 0.05  
2324: 43  7 36  0   42  7 35  0             251571.4472  -0.0193  0.050  -0.0731 0.00  
2325: 40 11 30  0   39 11 29  0             251571.4472  -0.1520  0.050  -0.0731 0.00  
2326: 40 11 30  0   39 10 29  0             251571.4472  -0.1520  0.050  -0.0731 0.05  
2327: 40 10 30  0   39 10 29  0             251571.4472  -0.1520  0.050  -0.0731 0.00  
2328: 47  4 44  0   46  3 43  0             251571.4472  -0.1535  0.050  -0.0731 0.06  
2329: 47  4 44  0   46  4 43  0             251571.4472  -0.1535  0.050  -0.0731 0.00  
2330: 47  3 44  0   46  4 43  0             251571.4472  -0.1535  0.050  -0.0731 0.06  
2331: 47  3 44  0   46  3 43  0             251571.4472  -0.1535  0.050  -0.0731 0.00  
2332: 44  7 38  0   43  7 37  0             251571.4472  -0.1876  0.050  -0.0731 0.00  
2333: 44  7 38  0   43  6 37  0             251571.4472  -0.1876  0.050  -0.0731 0.05  
2334: 44  6 38  0   43  7 37  0             251571.4472  -0.1876  0.050  -0.0731 0.05  
2335: 44  6 38  0   43  6 37  0             251571.4472  -0.1876  0.050  -0.0731 0.00  
2336: 45  6 40  0   44  6 39  0             251571.4472  -0.3098  0.050  -0.0731 0.00  
2337: 45  5 40  0   44  6 39  0             251571.4472  -0.3098  0.050  -0.0731 0.06  
2338: 45  5 40  0   44  5 39  0             251571.4472  -0.3098  0.050  -0.0731 0.00  
2339: 45  6 40  0   44  5 39  0             251571.4472  -0.3098  0.050  -0.0731 0.06  
2340: 46  5 42  0   45  5 41  0             251571.4472  -0.3182  0.050  -0.0731 0.00  
2341: 46  5 42  0   45  4 41  0             251571.4472  -0.3182  0.050  -0.0731 0.06  
2342: 46  4 42  0   45  5 41  0             251571.4472  -0.3182  0.050  -0.0731 0.06  
2343: 46  4 42  0   45  4 41  0             251571.4472  -0.3182  0.050  -0.0731 0.00  
2344: 31 19 12  0   30 20 11  0             251722.1870   0.0762  0.050   0.0748 0.46  
2345: 31 20 12  0   30 20 11  0             251722.1870   0.0760  0.050   0.0748 0.04  
2346: 31 19 12  0   30 19 11  0             251722.1870   0.0735  0.050   0.0748 0.04  
2347: 31 20 12  0   30 19 11  0             251722.1870   0.0733  0.050   0.0748 0.46  
2348: 25 25  1  0   24 24  0  0             252674.1477  -0.0163  0.050               
2349: 25 25  0  0   24 24  1  0             252675.7792  -0.0274  0.050               
2350: 51  1 51  0   50  1 50  0             256549.5706  -0.0083  0.050  -0.0084 0.03  
2351: 51  0 51  0   50  1 50  0             256549.5706  -0.0083  0.050  -0.0084 0.47  
2352: 51  0 51  0   50  0 50  0             256549.5706  -0.0083  0.050  -0.0084 0.03  
2353: 51  1 51  0   50  0 50  0             256549.5706  -0.0083  0.050  -0.0084 0.47  
2354: 38 14 25  0   37 14 24  0             256554.8279  -0.0006  0.050  -0.0006 0.04  
2355: 38 14 25  0   37 13 24  0             256554.8279  -0.0006  0.050  -0.0006 0.46  
2356: 38 13 25  0   37 14 24  0             256554.8279  -0.0006  0.050  -0.0006 0.46  
2357: 38 13 25  0   37 13 24  0             256554.8279  -0.0006  0.050  -0.0006 0.04  
2358: 37 15 23  0   36 14 22  0             256558.4150   0.0007  0.050   0.0008 0.46  
2359: 37 15 23  0   36 15 22  0             256558.4150   0.0007  0.050   0.0008 0.04  
2360: 37 14 23  0   36 15 22  0             256558.4150   0.0007  0.050   0.0008 0.46  
2361: 37 14 23  0   36 14 22  0             256558.4150   0.0007  0.050   0.0008 0.04  
2362: 36 16 21  0   35 16 20  0             256564.3465  -0.0008  0.050  -0.0008 0.04  
2363: 36 15 21  0   35 16 20  0             256564.3465  -0.0008  0.050  -0.0008 0.46  
2364: 36 15 21  0   35 15 20  0             256564.3465  -0.0008  0.050  -0.0008 0.04  
2365: 36 16 21  0   35 15 20  0             256564.3465  -0.0008  0.050  -0.0008 0.46  
2366: 33 19 15  0   32 19 14  0             256618.9525  -0.0893  0.050  -0.0894 0.04  
2367: 33 18 15  0   32 19 14  0             256618.9525  -0.0893  0.050  -0.0894 0.46  
2368: 33 18 15  0   32 18 14  0             256618.9525  -0.0893  0.050  -0.0894 0.04  
2369: 33 19 15  0   32 18 14  0             256618.9525  -0.0893  0.050  -0.0894 0.46  
2370: 31 20 11  0   30 21 10  0             256779.2380   0.0140  0.050  -0.0274 0.46  
2371: 31 21 11  0   30 21 10  0             256779.2380   0.0083  0.050  -0.0274 0.04  
2372: 31 20 11  0   30 20 10  0             256779.2380  -0.0632  0.050  -0.0274 0.04  
2373: 31 21 11  0   30 20 10  0             256779.2380  -0.0688  0.050  -0.0274 0.46  
2374: 26 25  2  0   25 24  1  0             261460.0009  -0.0475  0.050               
2375: 26 25  1  0   25 24  2  0             261506.0653   0.0252  0.050               
2376: 52  1 52  0   51  0 51  0             261529.4594  -0.0562  0.050  -0.0563 0.47  
2377: 52  0 52  0   51  1 51  0             261529.4594  -0.0562  0.050  -0.0563 0.47  
2378: 52  0 52  0   51  0 51  0             261529.4594  -0.0562  0.050  -0.0563 0.03  
2379: 52  1 52  0   51  1 51  0             261529.4594  -0.0562  0.050  -0.0563 0.03  
2380: 42 11 32  0   41 10 31  0             261530.5183   0.0635  0.050   0.0001 0.10  
2381: 42 10 32  0   41 11 31  0             261530.5183   0.0635  0.050   0.0001 0.10  
2382: 42 10 32  0   41 10 31  0             261530.5183   0.0635  0.050   0.0001 0.01  
2383: 42 11 32  0   41 11 31  0             261530.5183   0.0635  0.050   0.0001 0.01  
2384: 43 10 34  0   42  9 33  0             261530.5183   0.0592  0.050   0.0001 0.11  
2385: 43  9 34  0   42 10 33  0             261530.5183   0.0592  0.050   0.0001 0.11  
2386: 43  9 34  0   42  9 33  0             261530.5183   0.0592  0.050   0.0001 0.01  
2387: 43 10 34  0   42 10 33  0             261530.5183   0.0592  0.050   0.0001 0.01  
2388: 51  2 50  0   50  1 49  0             261530.5183   0.0252  0.050   0.0001 0.15  
2389: 51  1 50  0   50  2 49  0             261530.5183   0.0252  0.050   0.0001 0.15  
2390: 51  1 50  0   50  1 49  0             261530.5183   0.0252  0.050   0.0001 0.01  
2391: 51  2 50  0   50  2 49  0             261530.5183   0.0252  0.050   0.0001 0.01  
2392: 44  9 36  0   43  8 35  0             261530.5183  -0.1477  0.050   0.0001 0.11  
2393: 44  8 36  0   43  9 35  0             261530.5183  -0.1477  0.050   0.0001 0.11  
2394: 44  8 36  0   43  8 35  0             261530.5183  -0.1477  0.050   0.0001 0.01  
2395: 44  9 36  0   43  9 35  0             261530.5183  -0.1477  0.050   0.0001 0.01  
2396: 50  3 48  0   49  2 47  0             261531.4037   0.2718  0.050  -0.0221 0.09  
2397: 50  2 48  0   49  3 47  0             261531.4037   0.2718  0.050  -0.0221 0.09  
2398: 50  2 48  0   49  2 47  0             261531.4037   0.2718  0.050  -0.0221 0.01  
2399: 50  3 48  0   49  3 47  0             261531.4037   0.2718  0.050  -0.0221 0.01  
2400: 46  7 40  0   45  6 39  0             261531.4037   0.1412  0.050  -0.0221 0.08  
2401: 46  6 40  0   45  7 39  0             261531.4037   0.1412  0.050  -0.0221 0.08  
2402: 46  6 40  0   45  6 39  0             261531.4037   0.1412  0.050  -0.0221 0.01  
2403: 46  7 40  0   45  7 39  0             261531.4037   0.1412  0.050  -0.0221 0.01  
2404: 49  4 46  0   48  3 45  0             261531.4037  -0.0743  0.050  -0.0221 0.08  
2405: 49  3 46  0   48  4 45  0             261531.4037  -0.0743  0.050  -0.0221 0.08  
2406: 49  3 46  0   48  3 45  0             261531.4037  -0.0743  0.050  -0.0221 0.01  
2407: 49  4 46  0   48  4 45  0             261531.4037  -0.0743  0.050  -0.0221 0.01  
2408: 47  6 42  0   46  5 41  0             261531.4037  -0.0854  0.050  -0.0221 0.08  
2409: 47  5 42  0   46  6 41  0             261531.4037  -0.0854  0.050  -0.0221 0.08  
2410: 47  5 42  0   46  5 41  0             261531.4037  -0.0854  0.050  -0.0221 0.01  
2411: 47  6 42  0   46  6 41  0             261531.4037  -0.0854  0.050  -0.0221 0.01  
2412: 48  5 44  0   47  5 43  0             261531.4037  -0.1761  0.050  -0.0221 0.01  
2413: 48  5 44  0   47  4 43  0             261531.4037  -0.1761  0.050  -0.0221 0.08  
2414: 48  4 44  0   47  5 43  0             261531.4037  -0.1761  0.050  -0.0221 0.08  
2415: 48  4 44  0   47  4 43  0             261531.4037  -0.1761  0.050  -0.0221 0.01  
2416: 40 13 28  0   39 13 27  0             261531.4037  -0.2981  0.050  -0.0221 0.00  
2417: 40 13 28  0   39 12 27  0             261531.4037  -0.2981  0.050  -0.0221 0.06  
2418: 40 12 28  0   39 13 27  0             261531.4037  -0.2981  0.050  -0.0221 0.06  
2419: 40 12 28  0   39 12 27  0             261531.4037  -0.2981  0.050  -0.0221 0.00  
2420: 39 14 26  0   38 14 25  0             261533.3728  -0.0811  0.050  -0.0812 0.04  
2421: 39 14 26  0   38 13 25  0             261533.3728  -0.0811  0.050  -0.0812 0.46  
2422: 39 13 26  0   38 14 25  0             261533.3728  -0.0811  0.050  -0.0812 0.46  
2423: 39 13 26  0   38 13 25  0             261533.3728  -0.0811  0.050  -0.0812 0.04  
2424: 38 15 24  0   37 14 23  0             261536.4990  -0.0102  0.050  -0.0102 0.46  
2425: 38 14 24  0   37 15 23  0             261536.4990  -0.0102  0.050  -0.0102 0.46  
2426: 38 14 24  0   37 14 23  0             261536.4990  -0.0102  0.050  -0.0102 0.04  
2427: 38 15 24  0   37 15 23  0             261536.4990  -0.0102  0.050  -0.0102 0.04  
2428: 37 16 22  0   36 15 21  0             261541.5822  -0.0087  0.050  -0.0088 0.46  
2429: 37 15 22  0   36 16 21  0             261541.5822  -0.0087  0.050  -0.0088 0.46  
2430: 37 15 22  0   36 15 21  0             261541.5822  -0.0087  0.050  -0.0088 0.04  
2431: 37 16 22  0   36 16 21  0             261541.5822  -0.0087  0.050  -0.0088 0.04  
2432: 36 17 20  0   35 16 19  0             261549.8343  -0.0866  0.050  -0.0867 0.46  
2433: 36 16 20  0   35 17 19  0             261549.8343  -0.0866  0.050  -0.0867 0.46  
2434: 36 16 20  0   35 16 19  0             261549.8343  -0.0866  0.050  -0.0867 0.04  
2435: 36 17 20  0   35 17 19  0             261549.8343  -0.0866  0.050  -0.0867 0.04  
2436: 35 18 18  0   34 17 17  0             261563.6672  -0.0190  0.050  -0.0190 0.46  
2437: 35 17 18  0   34 18 17  0             261563.6672  -0.0190  0.050  -0.0190 0.46  
2438: 35 17 18  0   34 17 17  0             261563.6672  -0.0190  0.050  -0.0190 0.04  
2439: 35 18 18  0   34 18 17  0             261563.6672  -0.0190  0.050  -0.0190 0.04  
2440: 34 19 16  0   33 18 15  0             261587.0922   0.0124  0.050   0.0124 0.46  
2441: 34 18 16  0   33 19 15  0             261587.0922   0.0124  0.050   0.0124 0.46  
2442: 34 18 16  0   33 18 15  0             261587.0922   0.0124  0.050   0.0124 0.04  
2443: 34 19 16  0   33 19 15  0             261587.0922   0.0124  0.050   0.0124 0.04  
2444: 33 20 14  0   32 20 13  0             261628.8098  -0.0427  0.050  -0.0427 0.04  
2445: 33 20 14  0   32 19 13  0             261628.8098  -0.0427  0.050  -0.0427 0.46  
2446: 33 19 14  0   32 20 13  0             261628.8098  -0.0427  0.050  -0.0427 0.46  
2447: 33 19 14  0   32 19 13  0             261628.8098  -0.0427  0.050  -0.0427 0.04  
2448: 32 20 12  0   31 21 11  0             261709.4470   0.0084  0.050   0.0054 0.46  
2449: 32 21 12  0   31 21 11  0             261709.4470   0.0080  0.050   0.0054 0.04  
2450: 32 20 12  0   31 20 11  0             261709.4470   0.0028  0.050   0.0054 0.04  
2451: 32 21 12  0   31 20 11  0             261709.4470   0.0024  0.050   0.0054 0.46  
2452: 26 26  1  0   25 25  0  0             262803.0333  -0.0092  0.050               
2453: 26 26  0  0   25 25  1  0             262804.1414   0.0596  0.050               
2454: 43 11 33  0   42 11 32  0             266509.8966   0.1296  0.050   0.0265 0.01  
2455: 43 11 33  0   42 10 32  0             266509.8966   0.1296  0.050   0.0265 0.15  
2456: 43 10 33  0   42 11 32  0             266509.8966   0.1296  0.050   0.0265 0.15  
2457: 43 10 33  0   42 10 32  0             266509.8966   0.1296  0.050   0.0265 0.01  
2458: 44 10 35  0   43 10 34  0             266509.8966   0.0000  0.050   0.0265 0.01  
2459: 44 10 35  0   43  9 34  0             266509.8966   0.0000  0.050   0.0265 0.16  
2460: 44  9 35  0   43 10 34  0             266509.8966   0.0000  0.050   0.0265 0.16  
2461: 44  9 35  0   43  9 34  0             266509.8966   0.0000  0.050   0.0265 0.01  
2462: 42 12 31  0   41 12 30  0             266509.8966  -0.0523  0.050   0.0265 0.01  
2463: 42 12 31  0   41 11 30  0             266509.8966  -0.0523  0.050   0.0265 0.15  
2464: 42 11 31  0   41 12 30  0             266509.8966  -0.0523  0.050   0.0265 0.15  
2465: 42 11 31  0   41 11 30  0             266509.8966  -0.0523  0.050   0.0265 0.01  
2466: 47  7 41  0   46  7 40  0             266511.2228   0.2818  0.050   0.0731 0.01  
2467: 47  7 41  0   46  6 40  0             266511.2228   0.2818  0.050   0.0731 0.09  
2468: 47  6 41  0   46  7 40  0             266511.2228   0.2818  0.050   0.0731 0.09  
2469: 47  6 41  0   46  6 40  0             266511.2228   0.2818  0.050   0.0731 0.01  
2470: 51  3 49  0   50  3 48  0             266511.2228   0.2668  0.050   0.0731 0.01  
2471: 51  2 49  0   50  3 48  0             266511.2228   0.2668  0.050   0.0731 0.10  
2472: 51  3 49  0   50  2 48  0             266511.2228   0.2668  0.050   0.0731 0.10  
2473: 51  2 49  0   50  2 48  0             266511.2228   0.2668  0.050   0.0731 0.01  
2474: 48  6 43  0   47  6 42  0             266511.2228   0.0039  0.050   0.0731 0.01  
2475: 48  5 43  0   47  6 42  0             266511.2228   0.0039  0.050   0.0731 0.09  
2476: 48  6 43  0   47  5 42  0             266511.2228   0.0039  0.050   0.0731 0.09  
2477: 48  5 43  0   47  5 42  0             266511.2228   0.0039  0.050   0.0731 0.01  
2478: 50  4 47  0   49  4 46  0             266511.2228  -0.0568  0.050   0.0731 0.01  
2479: 50  4 47  0   49  3 46  0             266511.2228  -0.0568  0.050   0.0731 0.10  
2480: 50  3 47  0   49  4 46  0             266511.2228  -0.0568  0.050   0.0731 0.10  
2481: 50  3 47  0   49  3 46  0             266511.2228  -0.0568  0.050   0.0731 0.01  
2482: 49  5 45  0   48  5 44  0             266511.2228  -0.1274  0.050   0.0731 0.01  
2483: 49  5 45  0   48  4 44  0             266511.2228  -0.1274  0.050   0.0731 0.09  
2484: 49  4 45  0   48  5 44  0             266511.2228  -0.1274  0.050   0.0731 0.09  
2485: 49  4 45  0   48  4 44  0             266511.2228  -0.1274  0.050   0.0731 0.01  
2486: 38 16 23  0   37 16 22  0             266519.0563   0.0512  0.050   0.0513 0.04  
2487: 38 16 23  0   37 15 22  0             266519.0563   0.0512  0.050   0.0513 0.46  
2488: 38 15 23  0   37 16 22  0             266519.0563   0.0512  0.050   0.0513 0.46  
2489: 38 15 23  0   37 15 22  0             266519.0563   0.0512  0.050   0.0513 0.04  
2490: 37 17 21  0   36 17 20  0             266526.1369   0.0070  0.050   0.0070 0.04  
2491: 37 17 21  0   36 16 20  0             266526.1369   0.0070  0.050   0.0070 0.46  
2492: 37 16 21  0   36 17 20  0             266526.1369   0.0070  0.050   0.0070 0.46  
2493: 37 16 21  0   36 16 20  0             266526.1369   0.0070  0.050   0.0070 0.04  
2494: 36 18 19  0   35 18 18  0             266537.7841   0.0024  0.050   0.0025 0.04  
2495: 36 18 19  0   35 17 18  0             266537.7841   0.0024  0.050   0.0025 0.46  
2496: 36 17 19  0   35 18 18  0             266537.7841   0.0024  0.050   0.0025 0.46  
2497: 36 17 19  0   35 17 18  0             266537.7841   0.0024  0.050   0.0025 0.04  
2498: 35 19 17  0   34 19 16  0             266557.2426   0.0363  0.050   0.0363 0.04  
2499: 35 19 17  0   34 18 16  0             266557.2426   0.0363  0.050   0.0363 0.46  
2500: 35 18 17  0   34 19 16  0             266557.2426   0.0363  0.050   0.0363 0.46  
2501: 35 18 17  0   34 18 16  0             266557.2426   0.0363  0.050   0.0363 0.04  
2502: 34 20 15  0   33 20 14  0             266590.9240   0.0405  0.050   0.0406 0.04  
2503: 34 20 15  0   33 19 14  0             266590.9240   0.0405  0.050   0.0406 0.46  
2504: 34 19 15  0   33 20 14  0             266590.9240   0.0405  0.050   0.0406 0.46  
2505: 34 19 15  0   33 19 14  0             266590.9240   0.0405  0.050   0.0406 0.04  
2506: 33 21 13  0   32 21 12  0             266653.0521  -0.0149  0.050  -0.0152 0.04  
2507: 33 20 13  0   32 21 12  0             266653.0521  -0.0149  0.050  -0.0152 0.46  
2508: 33 20 13  0   32 20 12  0             266653.0521  -0.0153  0.050  -0.0152 0.04  
2509: 33 21 13  0   32 20 12  0             266653.0521  -0.0153  0.050  -0.0152 0.46  
2510: 32 21 11  0   31 22 10  0             266779.6649   0.0824  0.050   0.0021 0.46  
2511: 32 22 11  0   31 22 10  0             266779.6649   0.0710  0.050   0.0021 0.04  
2512: 32 21 11  0   31 21 10  0             266779.6649  -0.0667  0.050   0.0021 0.04  
2513: 32 22 11  0   31 21 10  0             266779.6649  -0.0782  0.050   0.0021 0.46  
2514: 27 24  3  0   26 23  4  0             271469.8681   0.0552  0.050               
2515: 44 11 34  0   43 11 33  0             271489.0475   0.0501  0.050  -0.0512 0.01  
2516: 44 11 34  0   43 10 33  0             271489.0475   0.0501  0.050  -0.0512 0.10  
2517: 44 10 34  0   43 11 33  0             271489.0475   0.0501  0.050  -0.0512 0.10  
2518: 44 10 34  0   43 10 33  0             271489.0475   0.0501  0.050  -0.0512 0.01  
2519: 43 12 32  0   42 12 31  0             271489.0475   0.0230  0.050  -0.0512 0.01  
2520: 43 12 32  0   42 11 31  0             271489.0475   0.0230  0.050  -0.0512 0.10  
2521: 43 11 32  0   42 12 31  0             271489.0475   0.0230  0.050  -0.0512 0.10  
2522: 43 11 32  0   42 11 31  0             271489.0475   0.0230  0.050  -0.0512 0.01  
2523: 54  1 54  0   53  0 53  0             271489.0475  -0.0638  0.050  -0.0512 0.15  
2524: 54  0 54  0   53  1 53  0             271489.0475  -0.0638  0.050  -0.0512 0.15  
2525: 54  0 54  0   53  0 53  0             271489.0475  -0.0638  0.050  -0.0512 0.01  
2526: 54  1 54  0   53  1 53  0             271489.0475  -0.0638  0.050  -0.0512 0.01  
2527: 45 10 36  0   44 10 35  0             271489.0475  -0.1997  0.050  -0.0512 0.01  
2528: 45 10 36  0   44  9 35  0             271489.0475  -0.1997  0.050  -0.0512 0.11  
2529: 45  9 36  0   44 10 35  0             271489.0475  -0.1997  0.050  -0.0512 0.11  
2530: 45  9 36  0   44  9 35  0             271489.0475  -0.1997  0.050  -0.0512 0.01  
2531: 48  7 42  0   47  6 41  0             271490.8119   0.2849  0.050   0.0134 0.08  
2532: 48  6 42  0   47  7 41  0             271490.8119   0.2849  0.050   0.0134 0.08  
2533: 48  6 42  0   47  6 41  0             271490.8119   0.2849  0.050   0.0134 0.01  
2534: 48  7 42  0   47  7 41  0             271490.8119   0.2849  0.050   0.0134 0.01  
2535: 41 14 28  0   40 13 27  0             271490.8119   0.1645  0.050   0.0134 0.06  
2536: 41 13 28  0   40 14 27  0             271490.8119   0.1645  0.050   0.0134 0.06  
2537: 41 13 28  0   40 13 27  0             271490.8119   0.1645  0.050   0.0134 0.00  
2538: 41 14 28  0   40 14 27  0             271490.8119   0.1645  0.050   0.0134 0.00  
2539: 52  3 50  0   51  3 49  0             271490.8119   0.1254  0.050   0.0134 0.01  
2540: 52  3 50  0   51  2 49  0             271490.8119   0.1254  0.050   0.0134 0.09  
2541: 52  2 50  0   51  3 49  0             271490.8119   0.1254  0.050   0.0134 0.09  
2542: 52  2 50  0   51  2 49  0             271490.8119   0.1254  0.050   0.0134 0.01  
2543: 49  6 44  0   48  6 43  0             271490.8119  -0.0436  0.050   0.0134 0.01  
2544: 49  6 44  0   48  5 43  0             271490.8119  -0.0436  0.050   0.0134 0.08  
2545: 49  5 44  0   48  6 43  0             271490.8119  -0.0436  0.050   0.0134 0.08  
2546: 49  5 44  0   48  5 43  0             271490.8119  -0.0436  0.050   0.0134 0.01  
2547: 51  4 48  0   50  3 47  0             271490.8119  -0.1757  0.050   0.0134 0.08  
2548: 51  3 48  0   50  4 47  0             271490.8119  -0.1757  0.050   0.0134 0.08  
2549: 51  3 48  0   50  3 47  0             271490.8119  -0.1757  0.050   0.0134 0.01  
2550: 51  4 48  0   50  4 47  0             271490.8119  -0.1757  0.050   0.0134 0.01  
2551: 50  5 46  0   49  4 45  0             271490.8119  -0.2153  0.050   0.0134 0.08  
2552: 50  4 46  0   49  5 45  0             271490.8119  -0.2153  0.050   0.0134 0.08  
2553: 50  4 46  0   49  4 45  0             271490.8119  -0.2153  0.050   0.0134 0.01  
2554: 50  5 46  0   49  5 45  0             271490.8119  -0.2153  0.050   0.0134 0.01  
2555: 40 15 26  0   39 14 25  0             271492.7790  -0.0411  0.050  -0.0412 0.46  
2556: 40 14 26  0   39 15 25  0             271492.7790  -0.0411  0.050  -0.0412 0.46  
2557: 40 14 26  0   39 14 25  0             271492.7790  -0.0411  0.050  -0.0412 0.04  
2558: 40 15 26  0   39 15 25  0             271492.7790  -0.0411  0.050  -0.0412 0.04  
2559: 39 16 24  0   38 15 23  0             271496.4772  -0.0621  0.050  -0.0622 0.46  
2560: 39 15 24  0   38 16 23  0             271496.4772  -0.0621  0.050  -0.0622 0.46  
2561: 39 15 24  0   38 15 23  0             271496.4772  -0.0621  0.050  -0.0622 0.04  
2562: 39 16 24  0   38 16 23  0             271496.4772  -0.0621  0.050  -0.0622 0.04  
2563: 38 17 22  0   37 16 21  0             271502.6284  -0.0195  0.050  -0.0195 0.46  
2564: 38 16 22  0   37 17 21  0             271502.6284  -0.0195  0.050  -0.0195 0.46  
2565: 38 16 22  0   37 16 21  0             271502.6284  -0.0195  0.050  -0.0195 0.04  
2566: 38 17 22  0   37 17 21  0             271502.6284  -0.0195  0.050  -0.0195 0.04  
2567: 37 18 20  0   36 17 19  0             271512.6017   0.0300  0.050   0.0301 0.46  
2568: 37 17 20  0   36 18 19  0             271512.6017   0.0300  0.050   0.0301 0.46  
2569: 37 17 20  0   36 17 19  0             271512.6017   0.0300  0.050   0.0301 0.04  
2570: 37 18 20  0   36 18 19  0             271512.6017   0.0300  0.050   0.0301 0.04  
2571: 36 19 18  0   35 18 17  0             271528.8587  -0.0076  0.050  -0.0077 0.46  
2572: 36 18 18  0   35 19 17  0             271528.8587  -0.0076  0.050  -0.0077 0.46  
2573: 36 18 18  0   35 18 17  0             271528.8587  -0.0076  0.050  -0.0077 0.04  
2574: 36 19 18  0   35 19 17  0             271528.8587  -0.0076  0.050  -0.0077 0.04  
2575: 35 20 16  0   34 19 15  0             271556.4077  -0.0291  0.050  -0.0292 0.46  
2576: 35 19 16  0   34 20 15  0             271556.4077  -0.0291  0.050  -0.0292 0.46  
2577: 35 19 16  0   34 19 15  0             271556.4077  -0.0291  0.050  -0.0292 0.04  
2578: 35 20 16  0   34 20 15  0             271556.4077  -0.0291  0.050  -0.0292 0.04  
2579: 27 26  2  0   26 25  1  0             271597.0954  -0.0056  0.050               
2580: 34 20 14  0   33 21 13  0             271605.4548  -0.0775  0.050  -0.0776 0.46  
2581: 34 21 14  0   33 21 13  0             271605.4548  -0.0775  0.050  -0.0776 0.04  
2582: 34 21 14  0   33 20 13  0             271605.4548  -0.0776  0.050  -0.0776 0.46  
2583: 34 20 14  0   33 20 13  0             271605.4548  -0.0776  0.050  -0.0776 0.04  
2584: 27 26  1  0   26 25  2  0             271627.6072   0.0286  0.050               
2585: 33 21 12  0   32 22 11  0             271700.1503  -0.0062  0.050  -0.0123 0.46  
2586: 33 22 12  0   32 22 11  0             271700.1503  -0.0070  0.050  -0.0123 0.04  
2587: 33 21 12  0   32 21 11  0             271700.1503  -0.0176  0.050  -0.0123 0.04  
2588: 33 22 12  0   32 21 11  0             271700.1503  -0.0184  0.050  -0.0123 0.46  
2589: 32 23 10  0   31 22  9  0             271908.6364  -0.0419  0.050               
2590: 27 27  1  0   26 26  0  0             272931.1776  -0.0542  0.050               
2591: 27 27  0  0   26 26  1  0             272931.8676  -0.0200  0.050               
2592: 44 12 33  0   43 11 32  0             276468.1775   0.1549  0.050   0.0240 0.15  
2593: 44 12 33  0   43 12 32  0             276468.1775   0.1549  0.050   0.0240 0.01  
2594: 44 11 33  0   43 12 32  0             276468.1775   0.1549  0.050   0.0240 0.15  
2595: 44 11 33  0   43 11 32  0             276468.1775   0.1549  0.050   0.0240 0.01  
2596: 45 11 35  0   44 11 34  0             276468.1775   0.0347  0.050   0.0240 0.01  
2597: 45 10 35  0   44 11 34  0             276468.1775   0.0347  0.050   0.0240 0.16  
2598: 45 10 35  0   44 10 34  0             276468.1775   0.0347  0.050   0.0240 0.01  
2599: 45 11 35  0   44 10 34  0             276468.1775   0.0347  0.050   0.0240 0.16  
2600: 43 13 31  0   42 12 30  0             276468.1775  -0.1239  0.050   0.0240 0.15  
2601: 43 13 31  0   42 13 30  0             276468.1775  -0.1239  0.050   0.0240 0.01  
2602: 43 12 31  0   42 13 30  0             276468.1775  -0.1239  0.050   0.0240 0.15  
2603: 43 12 31  0   42 12 30  0             276468.1775  -0.1239  0.050   0.0240 0.01  
2604: 55  1 55  0   54  1 54  0             276468.8285   0.0617  0.050  -0.0393 0.02  
2605: 55  0 55  0   54  1 54  0             276468.8285   0.0617  0.050  -0.0393 0.27  
2606: 55  0 55  0   54  0 54  0             276468.8285   0.0617  0.050  -0.0393 0.02  
2607: 55  1 55  0   54  0 54  0             276468.8285   0.0617  0.050  -0.0393 0.27  
2608: 47  8 39  0   46  9 38  0             276468.8285  -0.1737  0.050  -0.0393 0.20  
2609: 47  8 39  0   46  8 38  0             276468.8285  -0.1737  0.050  -0.0393 0.01  
2610: 47  9 39  0   46  9 38  0             276468.8285  -0.1737  0.050  -0.0393 0.01  
2611: 47  9 39  0   46  8 38  0             276468.8285  -0.1737  0.050  -0.0393 0.20  
2612: 53  3 51  0   52  3 50  0             276470.5135   0.1920  0.050   0.0326 0.01  
2613: 53  3 51  0   52  2 50  0             276470.5135   0.1920  0.050   0.0326 0.12  
2614: 53  2 51  0   52  3 50  0             276470.5135   0.1920  0.050   0.0326 0.12  
2615: 53  2 51  0   52  2 50  0             276470.5135   0.1920  0.050   0.0326 0.01  
2616: 50  6 45  0   49  6 44  0             276470.5135   0.1163  0.050   0.0326 0.01  
2617: 50  5 45  0   49  6 44  0             276470.5135   0.1163  0.050   0.0326 0.11  
2618: 50  5 45  0   49  5 44  0             276470.5135   0.1163  0.050   0.0326 0.01  
2619: 50  6 45  0   49  5 44  0             276470.5135   0.1163  0.050   0.0326 0.11  
2620: 52  4 49  0   51  4 48  0             276470.5135  -0.0868  0.050   0.0326 0.01  
2621: 52  4 49  0   51  3 48  0             276470.5135  -0.0868  0.050   0.0326 0.12  
2622: 52  3 49  0   51  4 48  0             276470.5135  -0.0868  0.050   0.0326 0.12  
2623: 52  3 49  0   51  3 48  0             276470.5135  -0.0868  0.050   0.0326 0.01  
2624: 51  5 47  0   50  4 46  0             276470.5135  -0.0954  0.050   0.0326 0.11  
2625: 51  5 47  0   50  5 46  0             276470.5135  -0.0954  0.050   0.0326 0.01  
2626: 51  4 47  0   50  5 46  0             276470.5135  -0.0954  0.050   0.0326 0.11  
2627: 51  4 47  0   50  4 46  0             276470.5135  -0.0954  0.050   0.0326 0.01  
2628: 40 16 25  0   39 16 24  0             276474.1371  -0.0175  0.050  -0.0175 0.04  
2629: 40 15 25  0   39 16 24  0             276474.1371  -0.0175  0.050  -0.0175 0.46  
2630: 40 15 25  0   39 15 24  0             276474.1371  -0.0175  0.050  -0.0175 0.04  
2631: 40 16 25  0   39 15 24  0             276474.1371  -0.0175  0.050  -0.0175 0.46  
2632: 39 17 23  0   38 17 22  0             276479.4081   0.0126  0.050   0.0127 0.04  
2633: 39 16 23  0   38 17 22  0             276479.4081   0.0126  0.050   0.0127 0.46  
2634: 39 16 23  0   38 16 22  0             276479.4081   0.0126  0.050   0.0127 0.04  
2635: 39 17 23  0   38 16 22  0             276479.4081   0.0126  0.050   0.0127 0.46  
2636: 38 18 21  0   37 17 20  0             276487.8599  -0.0260  0.050  -0.0260 0.46  
2637: 38 17 21  0   37 18 20  0             276487.8599  -0.0260  0.050  -0.0260 0.46  
2638: 38 17 21  0   37 17 20  0             276487.8599  -0.0260  0.050  -0.0260 0.04  
2639: 38 18 21  0   37 18 20  0             276487.8599  -0.0260  0.050  -0.0260 0.04  
2640: 37 19 19  0   36 19 18  0             276501.6638  -0.0054  0.050  -0.0054 0.04  
2641: 37 18 19  0   36 19 18  0             276501.6638  -0.0054  0.050  -0.0054 0.46  
2642: 37 18 19  0   36 18 18  0             276501.6638  -0.0054  0.050  -0.0054 0.04  
2643: 37 19 19  0   36 18 18  0             276501.6638  -0.0054  0.050  -0.0054 0.46  
2644: 36 20 17  0   35 20 16  0             276524.4911  -0.0389  0.050  -0.0389 0.04  
2645: 36 19 17  0   35 20 16  0             276524.4911  -0.0389  0.050  -0.0389 0.46  
2646: 36 19 17  0   35 19 16  0             276524.4911  -0.0389  0.050  -0.0389 0.04  
2647: 36 20 17  0   35 19 16  0             276524.4911  -0.0389  0.050  -0.0389 0.46  
2648: 35 20 15  0   34 21 14  0             276564.0265  -0.0044  0.050  -0.0044 0.46  
2649: 35 20 15  0   34 20 14  0             276564.0265  -0.0044  0.050  -0.0044 0.04  
2650: 35 21 15  0   34 21 14  0             276564.0265  -0.0044  0.050  -0.0044 0.04  
2651: 35 21 15  0   34 20 14  0             276564.0265  -0.0044  0.050  -0.0044 0.46  
2652: 33 22 11  0   32 23 10  0             276785.0923   0.0627  0.050  -0.0893 0.46  
2653: 33 23 11  0   32 23 10  0             276785.0923   0.0400  0.050  -0.0893 0.04  
2654: 33 22 11  0   32 22 10  0             276785.0923  -0.2187  0.050  -0.0893 0.04  
2655: 33 23 11  0   32 22 10  0             276785.0923  -0.2414  0.050  -0.0893 0.46  
2656: 32 23  9  0   31 24  8  0             277116.4356  -0.0199  0.050               
2657: 28 25  3  0   27 24  4  0             280985.5073   0.0573  0.050               
2658: 45 12 34  0   44 11 33  0             281446.9962   0.0566  0.050  -0.0648 0.15  
2659: 45 11 34  0   44 12 33  0             281446.9962   0.0566  0.050  -0.0648 0.15  
2660: 45 11 34  0   44 11 33  0             281446.9962   0.0566  0.050  -0.0648 0.01  
2661: 45 12 34  0   44 12 33  0             281446.9962   0.0566  0.050  -0.0648 0.01  
2662: 44 13 32  0   43 12 31  0             281446.9962  -0.0407  0.050  -0.0648 0.15  
2663: 44 12 32  0   43 12 31  0             281446.9962  -0.0407  0.050  -0.0648 0.01  
2664: 44 12 32  0   43 13 31  0             281446.9962  -0.0407  0.050  -0.0648 0.15  
2665: 44 13 32  0   43 13 31  0             281446.9962  -0.0407  0.050  -0.0648 0.01  
2666: 46 11 36  0   45 10 35  0             281446.9962  -0.2040  0.050  -0.0648 0.16  
2667: 46 10 36  0   45 11 35  0             281446.9962  -0.2040  0.050  -0.0648 0.16  
2668: 46 10 36  0   45 10 35  0             281446.9962  -0.2040  0.050  -0.0648 0.01  
2669: 46 11 36  0   45 11 35  0             281446.9962  -0.2040  0.050  -0.0648 0.01  
2670: 47 10 38  0   46  9 37  0             281447.5835  -0.0940  0.050  -0.0965 0.25  
2671: 47  9 38  0   46 10 37  0             281447.5835  -0.0940  0.050  -0.0965 0.25  
2672: 47  9 38  0   46  9 37  0             281447.5835  -0.0940  0.050  -0.0965 0.02  
2673: 47 10 38  0   46 10 37  0             281447.5835  -0.0940  0.050  -0.0965 0.02  
2674: 43 14 30  0   42 13 29  0             281447.5835  -0.0993  0.050  -0.0965 0.22  
2675: 43 13 30  0   42 14 29  0             281447.5835  -0.0993  0.050  -0.0965 0.22  
2676: 43 13 30  0   42 13 29  0             281447.5835  -0.0993  0.050  -0.0965 0.02  
2677: 43 14 30  0   42 14 29  0             281447.5835  -0.0993  0.050  -0.0965 0.02  
2678: 48  9 40  0   47  8 39  0             281448.2814   0.0194  0.050  -0.0164 0.20  
2679: 48  8 40  0   47  9 39  0             281448.2814   0.0194  0.050  -0.0164 0.20  
2680: 48  8 40  0   47  8 39  0             281448.2814   0.0194  0.050  -0.0164 0.01  
2681: 48  9 40  0   47  9 39  0             281448.2814   0.0194  0.050  -0.0164 0.01  
2682: 56  1 56  0   55  1 55  0             281448.2814  -0.0435  0.050  -0.0164 0.02  
2683: 56  1 56  0   55  0 55  0             281448.2814  -0.0435  0.050  -0.0164 0.26  
2684: 56  0 56  0   55  1 55  0             281448.2814  -0.0435  0.050  -0.0164 0.26  
2685: 56  0 56  0   55  0 55  0             281448.2814  -0.0435  0.050  -0.0164 0.02  
2686: 42 15 28  0   41 15 27  0             281449.2280   0.0825  0.050   0.0015 0.01  
2687: 42 15 28  0   41 14 27  0             281449.2280   0.0825  0.050   0.0015 0.18  
2688: 42 14 28  0   41 15 27  0             281449.2280   0.0825  0.050   0.0015 0.18  
2689: 42 14 28  0   41 14 27  0             281449.2280   0.0825  0.050   0.0015 0.01  
2690: 55  2 54  0   54  1 53  0             281449.2280  -0.0492  0.050   0.0015 0.29  
2691: 55  1 54  0   54  2 53  0             281449.2280  -0.0492  0.050   0.0015 0.29  
2692: 55  1 54  0   54  1 53  0             281449.2280  -0.0492  0.050   0.0015 0.02  
2693: 55  2 54  0   54  2 53  0             281449.2280  -0.0492  0.050   0.0015 0.02  
2694: 51  6 46  0   50  5 45  0             281449.9890   0.1471  0.050   0.0111 0.11  
2695: 51  5 46  0   50  5 45  0             281449.9890   0.1471  0.050   0.0111 0.01  
2696: 51  6 46  0   50  6 45  0             281449.9890   0.1471  0.050   0.0111 0.01  
2697: 51  5 46  0   50  6 45  0             281449.9890   0.1471  0.050   0.0111 0.11  
2698: 54  3 52  0   53  2 51  0             281449.9890   0.1297  0.050   0.0111 0.12  
2699: 54  2 52  0   53  2 51  0             281449.9890   0.1297  0.050   0.0111 0.01  
2700: 54  3 52  0   53  3 51  0             281449.9890   0.1297  0.050   0.0111 0.01  
2701: 54  2 52  0   53  3 51  0             281449.9890   0.1297  0.050   0.0111 0.12  
2702: 52  5 48  0   51  4 47  0             281449.9890  -0.1045  0.050   0.0111 0.11  
2703: 52  4 48  0   51  5 47  0             281449.9890  -0.1045  0.050   0.0111 0.11  
2704: 52  4 48  0   51  4 47  0             281449.9890  -0.1045  0.050   0.0111 0.01  
2705: 52  5 48  0   51  5 47  0             281449.9890  -0.1045  0.050   0.0111 0.01  
2706: 53  4 50  0   52  4 49  0             281449.9890  -0.1267  0.050   0.0111 0.01  
2707: 53  4 50  0   52  3 49  0             281449.9890  -0.1267  0.050   0.0111 0.12  
2708: 53  3 50  0   52  3 49  0             281449.9890  -0.1267  0.050   0.0111 0.01  
2709: 53  3 50  0   52  4 49  0             281449.9890  -0.1267  0.050   0.0111 0.12  
2710: 41 16 26  0   40 15 25  0             281451.7912  -0.0280  0.050  -0.0280 0.46  
2711: 41 15 26  0   40 16 25  0             281451.7912  -0.0280  0.050  -0.0280 0.46  
2712: 41 15 26  0   40 15 25  0             281451.7912  -0.0280  0.050  -0.0280 0.04  
2713: 41 16 26  0   40 16 25  0             281451.7912  -0.0280  0.050  -0.0280 0.04  
2714: 40 17 24  0   39 16 23  0             281456.3055  -0.0051  0.050  -0.0051 0.46  
2715: 40 16 24  0   39 17 23  0             281456.3055  -0.0051  0.050  -0.0051 0.46  
2716: 40 16 24  0   39 16 23  0             281456.3055  -0.0051  0.050  -0.0051 0.04  
2717: 40 17 24  0   39 17 23  0             281456.3055  -0.0051  0.050  -0.0051 0.04  
2718: 39 18 22  0   38 17 21  0             281463.5383  -0.0582  0.050  -0.0583 0.46  
2719: 39 17 22  0   38 18 21  0             281463.5383  -0.0582  0.050  -0.0583 0.46  
2720: 39 17 22  0   38 17 21  0             281463.5383  -0.0582  0.050  -0.0583 0.04  
2721: 39 18 22  0   38 18 21  0             281463.5383  -0.0582  0.050  -0.0583 0.04  
2722: 38 19 20  0   37 18 19  0             281475.3361   0.0032  0.050   0.0032 0.46  
2723: 38 18 20  0   37 19 19  0             281475.3361   0.0032  0.050   0.0032 0.46  
2724: 38 18 20  0   37 18 19  0             281475.3361   0.0032  0.050   0.0032 0.04  
2725: 38 19 20  0   37 19 19  0             281475.3361   0.0032  0.050   0.0032 0.04  
2726: 37 20 18  0   36 19 17  0             281494.4551  -0.0348  0.050  -0.0348 0.46  
2727: 37 19 18  0   36 20 17  0             281494.4551  -0.0348  0.050  -0.0348 0.46  
2728: 37 19 18  0   36 19 17  0             281494.4551  -0.0348  0.050  -0.0348 0.04  
2729: 37 20 18  0   36 20 17  0             281494.4551  -0.0348  0.050  -0.0348 0.04  
2730: 36 21 16  0   35 20 15  0             281526.7904   0.0166  0.050   0.0166 0.46  
2731: 36 20 16  0   35 21 15  0             281526.7904   0.0166  0.050   0.0166 0.46  
2732: 36 20 16  0   35 20 15  0             281526.7904   0.0166  0.050   0.0166 0.04  
2733: 36 21 16  0   35 21 15  0             281526.7904   0.0166  0.050   0.0166 0.04  
2734: 35 22 14  0   34 22 13  0             281584.1244  -0.0025  0.050  -0.0026 0.04  
2735: 35 22 14  0   34 21 13  0             281584.1244  -0.0026  0.050  -0.0026 0.46  
2736: 35 21 14  0   34 21 13  0             281584.1244  -0.0026  0.050  -0.0026 0.04  
2737: 35 21 14  0   34 22 13  0             281584.1244  -0.0025  0.050  -0.0026 0.46  
2738: 34 22 12  0   33 22 11  0             281694.6265  -0.0072  0.050  -0.0088 0.08  
2739: 34 23 12  0   33 22 11  0             281694.6265  -0.0089  0.050  -0.0088 0.92  
2740: 34 22 12  0   33 23 11  0             281694.6287   0.0175  0.050   0.0174 0.92  
2741: 34 23 12  0   33 23 11  0             281694.6287   0.0158  0.050   0.0174 0.08  
2742: 28 27  2  0   27 26  1  0             281730.7958  -0.0320  0.050               
2743: 28 28  1  0   27 27  0  0             283058.8479   0.0960  0.050               
2744: 45 13 33  0   44 12 32  0             286425.8045   0.1071  0.050   0.0693 0.23  
2745: 45 12 33  0   44 13 32  0             286425.8045   0.1071  0.050   0.0693 0.23  
2746: 45 12 33  0   44 12 32  0             286425.8045   0.1071  0.050   0.0693 0.02  
2747: 45 13 33  0   44 13 32  0             286425.8045   0.1071  0.050   0.0693 0.02  
2748: 46 12 35  0   45 11 34  0             286425.8045   0.0329  0.050   0.0693 0.24  
2749: 46 11 35  0   45 12 34  0             286425.8045   0.0329  0.050   0.0693 0.24  
2750: 46 11 35  0   45 11 34  0             286425.8045   0.0329  0.050   0.0693 0.02  
2751: 46 12 35  0   45 12 34  0             286425.8045   0.0329  0.050   0.0693 0.02  
2752: 43 15 29  0   42 14 28  0             286427.4301   0.1576  0.050   0.0716 0.21  
2753: 43 14 29  0   42 15 28  0             286427.4301   0.1576  0.050   0.0716 0.21  
2754: 43 14 29  0   42 14 28  0             286427.4301   0.1576  0.050   0.0716 0.02  
2755: 49  9 41  0   48  9 40  0             286427.4301   0.0046  0.050   0.0716 0.02  
2756: 49  9 41  0   48  8 40  0             286427.4301   0.0046  0.050   0.0716 0.26  
2757: 49  8 41  0   48  8 40  0             286427.4301   0.0046  0.050   0.0716 0.02  
2758: 49  8 41  0   48  9 40  0             286427.4301   0.0046  0.050   0.0716 0.26  
2759: 52  6 47  0   51  5 46  0             286429.4101   0.2219  0.050   0.0159 0.10  
2760: 52  5 47  0   51  6 46  0             286429.4101   0.2219  0.050   0.0159 0.10  
2761: 52  5 47  0   51  5 46  0             286429.4101   0.2219  0.050   0.0159 0.01  
2762: 52  6 47  0   51  6 46  0             286429.4101   0.2219  0.050   0.0159 0.01  
2763: 55  3 53  0   54  3 52  0             286429.4101   0.1120  0.050   0.0159 0.01  
2764: 55  3 53  0   54  2 52  0             286429.4101   0.1120  0.050   0.0159 0.11  
2765: 55  2 53  0   54  3 52  0             286429.4101   0.1120  0.050   0.0159 0.11  
2766: 55  2 53  0   54  2 52  0             286429.4101   0.1120  0.050   0.0159 0.01  
2767: 53  5 49  0   52  4 48  0             286429.4101  -0.0693  0.050   0.0159 0.10  
2768: 53  4 49  0   52  5 48  0             286429.4101  -0.0693  0.050   0.0159 0.10  
2769: 53  5 49  0   52  5 48  0             286429.4101  -0.0693  0.050   0.0159 0.01  
2770: 42 16 27  0   41 15 26  0             286429.4101  -0.0975  0.050   0.0159 0.07  
2771: 42 15 27  0   41 16 26  0             286429.4101  -0.0975  0.050   0.0159 0.07  
2772: 42 15 27  0   41 15 26  0             286429.4101  -0.0975  0.050   0.0159 0.01  
2773: 42 16 27  0   41 16 26  0             286429.4101  -0.0975  0.050   0.0159 0.01  
2774: 54  4 51  0   53  3 50  0             286429.4101  -0.1222  0.050   0.0159 0.10  
2775: 54  3 51  0   53  4 50  0             286429.4101  -0.1222  0.050   0.0159 0.10  
2776: 54  3 51  0   53  3 50  0             286429.4101  -0.1222  0.050   0.0159 0.01  
2777: 54  4 51  0   53  4 50  0             286429.4101  -0.1222  0.050   0.0159 0.01  
2778: 41 17 25  0   40 16 24  0             286433.3259  -0.0189  0.050  -0.0190 0.46  
2779: 41 16 25  0   40 16 24  0             286433.3259  -0.0189  0.050  -0.0190 0.04  
2780: 41 16 25  0   40 17 24  0             286433.3259  -0.0189  0.050  -0.0190 0.46  
2781: 41 17 25  0   40 17 24  0             286433.3259  -0.0189  0.050  -0.0190 0.04  
2782: 40 18 23  0   39 17 22  0             286439.6064   0.0001  0.050   0.0001 0.46  
2783: 40 17 23  0   39 18 22  0             286439.6064   0.0001  0.050   0.0001 0.46  
2784: 40 17 23  0   39 17 22  0             286439.6064   0.0001  0.050   0.0001 0.04  
2785: 40 18 23  0   39 18 22  0             286439.6064   0.0001  0.050   0.0001 0.04  
2786: 39 19 21  0   38 18 20  0             286449.6499   0.0000  0.050  -0.0001 0.46  
2787: 39 18 21  0   38 19 20  0             286449.6499   0.0000  0.050  -0.0001 0.46  
2788: 39 18 21  0   38 18 20  0             286449.6499   0.0000  0.050  -0.0001 0.04  
2789: 39 19 21  0   38 19 20  0             286449.6499   0.0000  0.050  -0.0001 0.04  
2790: 38 20 19  0   37 19 18  0             286465.8343  -0.0091  0.050  -0.0091 0.46  
2791: 38 19 19  0   37 20 18  0             286465.8343  -0.0091  0.050  -0.0091 0.46  
2792: 38 19 19  0   37 19 18  0             286465.8343  -0.0091  0.050  -0.0091 0.04  
2793: 38 20 19  0   37 20 18  0             286465.8343  -0.0091  0.050  -0.0091 0.04  
2794: 37 21 17  0   36 20 16  0             286492.5554  -0.0207  0.050  -0.0207 0.46  
2795: 37 20 17  0   36 21 16  0             286492.5554  -0.0207  0.050  -0.0207 0.46  
2796: 37 20 17  0   36 20 16  0             286492.5554  -0.0207  0.050  -0.0207 0.04  
2797: 37 21 17  0   36 21 16  0             286492.5554  -0.0207  0.050  -0.0207 0.04  
2798: 36 22 15  0   35 21 14  0             286538.5324  -0.0977  0.050  -0.0977 0.46  
2799: 36 21 15  0   35 22 14  0             286538.5324  -0.0977  0.050  -0.0977 0.46  
2800: 36 21 15  0   35 21 14  0             286538.5324  -0.0977  0.050  -0.0977 0.04  
2801: 36 22 15  0   35 22 14  0             286538.5324  -0.0977  0.050  -0.0977 0.04  
2802: 35 22 13  0   34 23 12  0             286623.4067  -0.0063  0.050  -0.0072 0.46  
2803: 35 23 13  0   34 23 12  0             286623.4067  -0.0064  0.050  -0.0072 0.04  
2804: 35 22 13  0   34 22 12  0             286623.4067  -0.0079  0.050  -0.0072 0.04  
2805: 35 23 13  0   34 22 12  0             286623.4067  -0.0080  0.050  -0.0072 0.46  
2806: 34 23 11  0   33 24 10  0             286796.0859   0.0152  0.050   0.0115 0.91  
2807: 34 24 11  0   33 24 10  0             286796.0859  -0.0286  0.050   0.0115 0.09  
2808: 34 23 11  0   33 23 10  0             286796.6907   0.1004  0.050   0.0603 0.09  
2809: 34 24 11  0   33 23 10  0             286796.6907   0.0565  0.050   0.0603 0.91  
2810: 33 24  9  0   32 25  8  0             287173.5873   0.0314  0.050               
2811: 33 25  9  0   32 24  8  0             287261.3251  -0.0348  0.050               
2812: 29 27  3  0   28 26  2  0             290379.8176   0.0726  0.050               
2813: 29 26  3  0   28 25  4  0             290624.7625   0.0628  0.050               
2814: 29 27  2  0   28 26  3  0             290661.8413   0.0077  0.050               
2815: 24 14 10  0   23 13 11  0             291113.8545   0.0783  0.050   0.0780 0.50  
2816: 24 15 10  0   23 12 11  0             291113.8545   0.0775  0.050   0.0780 0.50  
2817: 22  8 14  0   21  7 15  0             291393.2857   0.0026  0.050   0.0027 0.50  
2818: 22  9 14  0   21  6 15  0             291393.2857   0.0026  0.050   0.0027 0.50  
2819: 46 13 34  0   45 12 33  0             291404.4105   0.1324  0.050  -0.0167 0.15  
2820: 46 12 34  0   45 13 33  0             291404.4105   0.1324  0.050  -0.0167 0.15  
2821: 46 12 34  0   45 12 33  0             291404.4105   0.1324  0.050  -0.0167 0.01  
2822: 46 13 34  0   45 13 33  0             291404.4105   0.1324  0.050  -0.0167 0.01  
2823: 45 14 32  0   44 13 31  0             291404.4105  -0.0767  0.050  -0.0167 0.15  
2824: 45 13 32  0   44 13 31  0             291404.4105  -0.0767  0.050  -0.0167 0.01  
2825: 45 14 32  0   44 14 31  0             291404.4105  -0.0767  0.050  -0.0167 0.01  
2826: 45 13 32  0   44 14 31  0             291404.4105  -0.0767  0.050  -0.0167 0.15  
2827: 47 12 36  0   46 11 35  0             291404.4105  -0.1047  0.050  -0.0167 0.16  
2828: 47 11 36  0   46 12 35  0             291404.4105  -0.1047  0.050  -0.0167 0.16  
2829: 47 11 36  0   46 11 35  0             291404.4105  -0.1047  0.050  -0.0167 0.01  
2830: 47 12 36  0   46 12 35  0             291404.4105  -0.1047  0.050  -0.0167 0.01  
2831: 50  9 42  0   49  8 41  0             291406.3939  -0.0966  0.050  -0.0966 0.47  
2832: 50  8 42  0   49  9 41  0             291406.3939  -0.0966  0.050  -0.0966 0.47  
2833: 50  8 42  0   49  8 41  0             291406.3939  -0.0966  0.050  -0.0966 0.03  
2834: 50  9 42  0   49  9 41  0             291406.3939  -0.0966  0.050  -0.0966 0.03  
2835: 58  1 58  0   57  1 57  0             291407.1614   0.0186  0.050  -0.0273 0.01  
2836: 58  1 58  0   57  0 57  0             291407.1614   0.0186  0.050  -0.0273 0.19  
2837: 58  0 58  0   57  1 57  0             291407.1614   0.0186  0.050  -0.0273 0.19  
2838: 58  0 58  0   57  0 57  0             291407.1614   0.0186  0.050  -0.0273 0.01  
2839: 43 16 28  0   42 16 27  0             291407.1614  -0.0374  0.050  -0.0273 0.01  
2840: 43 16 28  0   42 15 27  0             291407.1614  -0.0374  0.050  -0.0273 0.12  
2841: 43 15 28  0   42 16 27  0             291407.1614  -0.0374  0.050  -0.0273 0.12  
2842: 43 15 28  0   42 15 27  0             291407.1614  -0.0374  0.050  -0.0273 0.01  
2843: 51  8 44  0   50  8 43  0             291407.1614  -0.0774  0.050  -0.0273 0.01  
2844: 51  8 44  0   50  7 43  0             291407.1614  -0.0774  0.050  -0.0273 0.15  
2845: 51  7 44  0   50  8 43  0             291407.1614  -0.0774  0.050  -0.0273 0.15  
2846: 51  7 44  0   50  7 43  0             291407.1614  -0.0774  0.050  -0.0273 0.01  
2847: 53  6 48  0   52  6 47  0             291408.6816   0.2476  0.050   0.0081 0.01  
2848: 53  6 48  0   52  5 47  0             291408.6816   0.2476  0.050   0.0081 0.11  
2849: 53  5 48  0   52  6 47  0             291408.6816   0.2476  0.050   0.0081 0.11  
2850: 53  5 48  0   52  5 47  0             291408.6816   0.2476  0.050   0.0081 0.01  
2851: 56  3 54  0   55  3 53  0             291408.6816   0.0454  0.050   0.0081 0.01  
2852: 56  3 54  0   55  2 53  0             291408.6816   0.0454  0.050   0.0081 0.12  
2853: 56  2 54  0   55  3 53  0             291408.6816   0.0454  0.050   0.0081 0.12  
2854: 56  2 54  0   55  2 53  0             291408.6816   0.0454  0.050   0.0081 0.01  
2855: 54  5 50  0   53  5 49  0             291408.6816  -0.0831  0.050   0.0081 0.01  
2856: 54  5 50  0   53  4 49  0             291408.6816  -0.0831  0.050   0.0081 0.11  
2857: 54  4 50  0   53  5 49  0             291408.6816  -0.0831  0.050   0.0081 0.11  
2858: 54  4 50  0   53  4 49  0             291408.6816  -0.0831  0.050   0.0081 0.01  
2859: 55  4 52  0   54  4 51  0             291408.6816  -0.1665  0.050   0.0081 0.01  
2860: 55  4 52  0   54  3 51  0             291408.6816  -0.1665  0.050   0.0081 0.12  
2861: 55  3 52  0   54  4 51  0             291408.6816  -0.1665  0.050   0.0081 0.12  
2862: 55  3 52  0   54  3 51  0             291408.6816  -0.1665  0.050   0.0081 0.01  
2863: 42 17 26  0   41 17 25  0             291410.4267  -0.0329  0.050  -0.0329 0.04  
2864: 42 17 26  0   41 16 25  0             291410.4267  -0.0329  0.050  -0.0329 0.46  
2865: 42 16 26  0   41 17 25  0             291410.4267  -0.0329  0.050  -0.0329 0.46  
2866: 42 16 26  0   41 16 25  0             291410.4267  -0.0329  0.050  -0.0329 0.04  
2867: 41 18 24  0   40 18 23  0             291415.8083  -0.0309  0.050  -0.0309 0.04  
2868: 41 18 24  0   40 17 23  0             291415.8083  -0.0309  0.050  -0.0309 0.46  
2869: 41 17 24  0   40 18 23  0             291415.8083  -0.0309  0.050  -0.0309 0.46  
2870: 41 17 24  0   40 17 23  0             291415.8083  -0.0309  0.050  -0.0309 0.04  
2871: 40 19 22  0   39 19 21  0             291424.4115  -0.0536  0.050  -0.0537 0.04  
2872: 40 19 22  0   39 18 21  0             291424.4115  -0.0536  0.050  -0.0537 0.46  
2873: 40 18 22  0   39 19 21  0             291424.4115  -0.0536  0.050  -0.0537 0.46  
2874: 40 18 22  0   39 18 21  0             291424.4115  -0.0536  0.050  -0.0537 0.04  
2875: 39 20 20  0   38 19 19  0             291438.2328  -0.0170  0.050  -0.0171 0.46  
2876: 39 19 20  0   38 20 19  0             291438.2328  -0.0170  0.050  -0.0171 0.46  
2877: 39 19 20  0   38 19 19  0             291438.2328  -0.0170  0.050  -0.0171 0.04  
2878: 39 20 20  0   38 20 19  0             291438.2328  -0.0170  0.050  -0.0171 0.04  
2879: 38 21 18  0   37 21 17  0             291460.5886  -0.0399  0.050  -0.0400 0.04  
2880: 38 21 18  0   37 20 17  0             291460.5886  -0.0399  0.050  -0.0400 0.46  
2881: 38 20 18  0   37 20 17  0             291460.5886  -0.0399  0.050  -0.0400 0.04  
2882: 38 20 18  0   37 21 17  0             291460.5886  -0.0399  0.050  -0.0400 0.46  
2883: 37 22 16  0   36 21 15  0             291498.2398   0.0333  0.050   0.0334 0.46  
2884: 37 21 16  0   36 22 15  0             291498.2398   0.0333  0.050   0.0334 0.46  
2885: 37 21 16  0   36 21 15  0             291498.2398   0.0333  0.050   0.0334 0.04  
2886: 37 22 16  0   36 22 15  0             291498.2398   0.0333  0.050   0.0334 0.04  
2887: 36 22 14  0   35 23 13  0             291564.8283  -0.0052  0.050  -0.0053 0.46  
2888: 36 23 14  0   35 23 13  0             291564.8283  -0.0052  0.050  -0.0053 0.04  
2889: 36 22 14  0   35 22 13  0             291564.8283  -0.0053  0.050  -0.0053 0.04  
2890: 36 23 14  0   35 22 13  0             291564.8283  -0.0053  0.050  -0.0053 0.46  
2891: 35 23 12  0   34 24 11  0             291693.1269  -0.0461  0.050  -0.0698 0.46  
2892: 35 24 12  0   34 24 11  0             291693.1269  -0.0495  0.050  -0.0698 0.04  
2893: 35 23 12  0   34 23 11  0             291693.1269  -0.0900  0.050  -0.0698 0.04  
2894: 35 24 12  0   34 23 11  0             291693.1269  -0.0934  0.050  -0.0698 0.46  
2895: 29 28  2  0   28 27  1  0             291862.0641  -0.0073  0.050               
2896: 29 28  1  0   28 27  2  0             291875.2592  -0.0156  0.050               
2897: 33 25  8  0   32 26  7  0             292323.8931  -0.0327  0.050               
2898: 29 29  1  0   28 28  0  0             293185.7327   0.1244  0.050  -0.0053 0.50  
2899: 29 29  0  0   28 28  1  0             293185.7327  -0.1351  0.050  -0.0053 0.50  
2900: 26 19  7  0   25 18  8  0             295146.8848   0.0681  0.050               
2901: 50 10 41  0   49 10 40  0             296384.7194   0.1088  0.050  -0.0103 0.02  
2902: 50  9 41  0   49 10 40  0             296384.7194   0.1088  0.050  -0.0103 0.26  
2903: 50  9 41  0   49  9 40  0             296384.7194   0.1088  0.050  -0.0103 0.02  
2904: 50 10 41  0   49  9 40  0             296384.7194   0.1088  0.050  -0.0103 0.26  
2905: 44 16 29  0   43 16 28  0             296384.7194  -0.1561  0.050  -0.0103 0.02  
2906: 44 16 29  0   43 15 28  0             296384.7194  -0.1561  0.050  -0.0103 0.21  
2907: 44 15 29  0   43 16 28  0             296384.7194  -0.1561  0.050  -0.0103 0.21  
2908: 44 15 29  0   43 15 28  0             296384.7194  -0.1561  0.050  -0.0103 0.02  
2909: 51  8 43  0   50  9 42  0             296385.3861  -0.0692  0.050  -0.0693 0.47  
2910: 51  8 43  0   50  8 42  0             296385.3861  -0.0692  0.050  -0.0693 0.03  
2911: 51  9 43  0   50  9 42  0             296385.3861  -0.0692  0.050  -0.0693 0.03  
2912: 51  9 43  0   50  8 42  0             296385.3861  -0.0692  0.050  -0.0693 0.47  
2913: 52  8 45  0   51  8 44  0             296386.2974   0.0227  0.050  -0.0464 0.02  
2914: 52  7 45  0   51  8 44  0             296386.2974   0.0227  0.050  -0.0464 0.21  
2915: 52  7 45  0   51  7 44  0             296386.2974   0.0227  0.050  -0.0464 0.02  
2916: 52  8 45  0   51  7 44  0             296386.2974   0.0227  0.050  -0.0464 0.21  
2917: 59  1 59  0   58  1 58  0             296386.2974  -0.1014  0.050  -0.0464 0.02  
2918: 59  0 59  0   58  1 58  0             296386.2974  -0.1014  0.050  -0.0464 0.26  
2919: 59  0 59  0   58  0 58  0             296386.2974  -0.1014  0.050  -0.0464 0.02  
2920: 59  1 59  0   58  0 58  0             296386.2974  -0.1014  0.050  -0.0464 0.26  
2921: 54  6 49  0   53  6 48  0             296387.8432   0.2656  0.050   0.0205 0.01  
2922: 54  6 49  0   53  5 48  0             296387.8432   0.2656  0.050   0.0205 0.11  
2923: 54  5 49  0   53  6 48  0             296387.8432   0.2656  0.050   0.0205 0.11  
2924: 54  5 49  0   53  5 48  0             296387.8432   0.2656  0.050   0.0205 0.01  
2925: 43 17 27  0   42 16 26  0             296387.8432   0.2198  0.050   0.0205 0.07  
2926: 43 17 27  0   42 17 26  0             296387.8432   0.2198  0.050   0.0205 0.01  
2927: 43 16 27  0   42 17 26  0             296387.8432   0.2198  0.050   0.0205 0.07  
2928: 57  3 55  0   56  3 54  0             296387.8432  -0.0285  0.050   0.0205 0.01  
2929: 57  3 55  0   56  2 54  0             296387.8432  -0.0285  0.050   0.0205 0.12  
2930: 57  2 55  0   56  3 54  0             296387.8432  -0.0285  0.050   0.0205 0.12  
2931: 57  2 55  0   56  2 54  0             296387.8432  -0.0285  0.050   0.0205 0.01  
2932: 55  5 51  0   54  5 50  0             296387.8432  -0.1044  0.050   0.0205 0.01  
2933: 55  4 51  0   54  5 50  0             296387.8432  -0.1044  0.050   0.0205 0.11  
2934: 55  4 51  0   54  4 50  0             296387.8432  -0.1044  0.050   0.0205 0.01  
2935: 56  4 53  0   55  4 52  0             296387.8432  -0.2184  0.050   0.0205 0.01  
2936: 56  3 53  0   55  4 52  0             296387.8432  -0.2184  0.050   0.0205 0.11  
2937: 56  3 53  0   55  3 52  0             296387.8432  -0.2184  0.050   0.0205 0.01  
2938: 56  4 53  0   55  3 52  0             296387.8432  -0.2184  0.050   0.0205 0.11  
2939: 42 17 25  0   41 18 24  0             296392.2142  -0.0223  0.050  -0.0223 0.46  
2940: 42 17 25  0   41 17 24  0             296392.2142  -0.0223  0.050  -0.0223 0.04  
2941: 42 18 25  0   41 17 24  0             296392.2142  -0.0223  0.050  -0.0223 0.46  
2942: 42 18 25  0   41 18 24  0             296392.2142  -0.0223  0.050  -0.0223 0.04  
2943: 41 19 23  0   40 19 22  0             296399.6925   0.0324  0.050   0.0324 0.04  
2944: 41 18 23  0   40 19 22  0             296399.6925   0.0324  0.050   0.0324 0.46  
2945: 41 18 23  0   40 18 22  0             296399.6925   0.0324  0.050   0.0324 0.04  
2946: 41 19 23  0   40 18 22  0             296399.6925   0.0324  0.050   0.0324 0.46  
2947: 40 19 21  0   39 20 20  0             296411.4356  -0.0232  0.050  -0.0233 0.46  
2948: 40 19 21  0   39 19 20  0             296411.4356  -0.0232  0.050  -0.0233 0.04  
2949: 40 20 21  0   39 19 20  0             296411.4356  -0.0232  0.050  -0.0233 0.46  
2950: 40 20 21  0   39 20 20  0             296411.4356  -0.0232  0.050  -0.0233 0.04  
2951: 38 22 17  0   37 22 16  0             296461.3968  -0.0410  0.050  -0.0411 0.04  
2952: 38 21 17  0   37 22 16  0             296461.3968  -0.0410  0.050  -0.0411 0.46  
2953: 38 21 17  0   37 21 16  0             296461.3968  -0.0410  0.050  -0.0411 0.04  
2954: 38 22 17  0   37 21 16  0             296461.3968  -0.0410  0.050  -0.0411 0.46  
2955: 37 23 15  0   36 23 14  0             296514.7829  -0.0521  0.050  -0.0521 0.04  
2956: 37 23 15  0   36 22 14  0             296514.7829  -0.0521  0.050  -0.0521 0.46  
2957: 37 22 15  0   36 23 14  0             296514.7829  -0.0521  0.050  -0.0521 0.46  
2958: 37 22 15  0   36 22 14  0             296514.7829  -0.0521  0.050  -0.0521 0.04  
2959: 36 23 13  0   35 24 12  0             296613.0438  -0.0048  0.050  -0.0066 0.46  
2960: 36 24 13  0   35 24 12  0             296613.0438  -0.0050  0.050  -0.0066 0.04  
2961: 36 23 13  0   35 23 12  0             296613.0438  -0.0081  0.050  -0.0066 0.04  
2962: 36 24 13  0   35 23 12  0             296613.0438  -0.0083  0.050  -0.0066 0.46  
2963: 35 24 11  0   34 24 10  0             296814.2560   0.0765  0.050   0.0006 0.09  
2964: 35 25 11  0   34 24 10  0             296814.2560  -0.0066  0.050   0.0006 0.91  
2965: 34 26  9  0   33 25  8  0             297377.8190   0.0245  0.050               
2966: 30 27  3  0   29 26  4  0             300371.6066  -0.0186  0.050               
2967: 30 28  3  0   29 27  2  0             300554.8846  -0.0082  0.050               
2968: 30 28  2  0   29 27  3  0             300749.2765  -0.0417  0.050               
2969: 47 14 34  0   46 14 33  0             301361.1332   0.1274  0.050  -0.0514 0.01  
2970: 47 14 34  0   46 13 33  0             301361.1332   0.1274  0.050  -0.0514 0.15  
2971: 47 13 34  0   46 14 33  0             301361.1332   0.1274  0.050  -0.0514 0.15  
2972: 47 13 34  0   46 13 33  0             301361.1332   0.1274  0.050  -0.0514 0.01  
2973: 48 13 36  0   47 12 35  0             301361.1332  -0.0500  0.050  -0.0514 0.16  
2974: 48 12 36  0   47 13 35  0             301361.1332  -0.0500  0.050  -0.0514 0.16  
2975: 48 12 36  0   47 12 35  0             301361.1332  -0.0500  0.050  -0.0514 0.01  
2976: 48 13 36  0   47 13 35  0             301361.1332  -0.0500  0.050  -0.0514 0.01  
2977: 46 15 32  0   45 14 31  0             301361.1332  -0.2378  0.050  -0.0514 0.15  
2978: 46 14 32  0   45 14 31  0             301361.1332  -0.2378  0.050  -0.0514 0.01  
2979: 46 15 32  0   45 15 31  0             301361.1332  -0.2378  0.050  -0.0514 0.01  
2980: 46 14 32  0   45 15 31  0             301361.1332  -0.2378  0.050  -0.0514 0.15  
2981: 50 11 40  0   49 10 39  0             301362.5003   0.0041  0.050  -0.0083 0.25  
2982: 50 10 40  0   49 11 39  0             301362.5003   0.0041  0.050  -0.0083 0.25  
2983: 50 10 40  0   49 10 39  0             301362.5003   0.0041  0.050  -0.0083 0.02  
2984: 50 11 40  0   49 11 39  0             301362.5003   0.0041  0.050  -0.0083 0.02  
2985: 45 16 30  0   44 15 29  0             301362.5003  -0.0229  0.050  -0.0083 0.21  
2986: 45 15 30  0   44 15 29  0             301362.5003  -0.0229  0.050  -0.0083 0.02  
2987: 45 16 30  0   44 16 29  0             301362.5003  -0.0229  0.050  -0.0083 0.02  
2988: 45 15 30  0   44 16 29  0             301362.5003  -0.0229  0.050  -0.0083 0.21  
2989: 51 10 42  0   50  9 41  0             301363.3535  -0.0359  0.050  -0.0360 0.47  
2990: 51  9 42  0   50 10 41  0             301363.3535  -0.0359  0.050  -0.0360 0.47  
2991: 51  9 42  0   50  9 41  0             301363.3535  -0.0359  0.050  -0.0360 0.03  
2992: 51 10 42  0   50 10 41  0             301363.3535  -0.0359  0.050  -0.0360 0.03  
2993: 52  9 44  0   51  8 43  0             301364.3104  -0.0075  0.050  -0.0075 0.47  
2994: 52  8 44  0   51  9 43  0             301364.3104  -0.0075  0.050  -0.0075 0.47  
2995: 52  8 44  0   51  8 43  0             301364.3104  -0.0075  0.050  -0.0075 0.03  
2996: 52  9 44  0   51  9 43  0             301364.3104  -0.0075  0.050  -0.0075 0.03  
2997: 44 17 28  0   43 16 27  0             301364.7952  -0.0156  0.050  -0.0156 0.46  
2998: 44 16 28  0   43 16 27  0             301364.7952  -0.0156  0.050  -0.0156 0.04  
2999: 44 17 28  0   43 17 27  0             301364.7952  -0.0156  0.050  -0.0156 0.04  
3000: 44 16 28  0   43 17 27  0             301364.7952  -0.0156  0.050  -0.0156 0.46  
3001: 53  8 46  0   52  8 45  0             301365.1460  -0.0613  0.050  -0.0614 0.03  
3002: 53  8 46  0   52  7 45  0             301365.1460  -0.0613  0.050  -0.0614 0.47  
3003: 53  7 46  0   52  8 45  0             301365.1460  -0.0613  0.050  -0.0614 0.47  
3004: 53  7 46  0   52  7 45  0             301365.1460  -0.0613  0.050  -0.0614 0.03  
3005: 55  6 50  0   54  5 49  0             301367.0245   0.4071  0.050   0.0650 0.11  
3006: 55  5 50  0   54  6 49  0             301367.0245   0.4071  0.050   0.0650 0.11  
3007: 55  5 50  0   54  5 49  0             301367.0245   0.4071  0.050   0.0650 0.01  
3008: 55  6 50  0   54  6 49  0             301367.0245   0.4071  0.050   0.0650 0.01  
3009: 58  3 56  0   57  2 55  0             301367.0245   0.0213  0.050   0.0650 0.12  
3010: 58  2 56  0   57  3 55  0             301367.0245   0.0213  0.050   0.0650 0.12  
3011: 58  2 56  0   57  2 55  0             301367.0245   0.0213  0.050   0.0650 0.01  
3012: 58  3 56  0   57  3 55  0             301367.0245   0.0213  0.050   0.0650 0.01  
3013: 56  5 52  0   55  4 51  0             301367.0245  -0.0020  0.050   0.0650 0.11  
3014: 56  4 52  0   55  5 51  0             301367.0245  -0.0020  0.050   0.0650 0.11  
3015: 56  4 52  0   55  4 51  0             301367.0245  -0.0020  0.050   0.0650 0.01  
3016: 56  5 52  0   55  5 51  0             301367.0245  -0.0020  0.050   0.0650 0.01  
3017: 57  4 54  0   56  3 53  0             301367.0245  -0.1464  0.050   0.0650 0.12  
3018: 57  3 54  0   56  4 53  0             301367.0245  -0.1464  0.050   0.0650 0.12  
3019: 57  3 54  0   56  3 53  0             301367.0245  -0.1464  0.050   0.0650 0.01  
3020: 57  4 54  0   56  4 53  0             301367.0245  -0.1464  0.050   0.0650 0.01  
3021: 43 18 26  0   42 17 25  0             301368.7408  -0.0098  0.050  -0.0098 0.46  
3022: 43 17 26  0   42 18 25  0             301368.7408  -0.0098  0.050  -0.0098 0.46  
3023: 43 17 26  0   42 17 25  0             301368.7408  -0.0098  0.050  -0.0098 0.04  
3024: 43 18 26  0   42 18 25  0             301368.7408  -0.0098  0.050  -0.0098 0.04  
3025: 42 19 24  0   41 18 23  0             301375.1321  -0.0112  0.050  -0.0112 0.46  
3026: 42 18 24  0   41 19 23  0             301375.1321  -0.0112  0.050  -0.0112 0.46  
3027: 42 18 24  0   41 18 23  0             301375.1321  -0.0112  0.050  -0.0112 0.04  
3028: 42 19 24  0   41 19 23  0             301375.1321  -0.0112  0.050  -0.0112 0.04  
3029: 41 20 22  0   40 19 21  0             301385.2304  -0.0529  0.050  -0.0529 0.46  
3030: 41 19 22  0   40 20 21  0             301385.2304  -0.0529  0.050  -0.0529 0.46  
3031: 41 19 22  0   40 19 21  0             301385.2304  -0.0529  0.050  -0.0529 0.04  
3032: 41 20 22  0   40 20 21  0             301385.2304  -0.0529  0.050  -0.0529 0.04  
3033: 40 21 20  0   39 20 19  0             301401.3618  -0.0083  0.050  -0.0084 0.46  
3034: 40 20 20  0   39 21 19  0             301401.3618  -0.0083  0.050  -0.0084 0.46  
3035: 40 20 20  0   39 20 19  0             301401.3618  -0.0083  0.050  -0.0084 0.04  
3036: 40 21 20  0   39 21 19  0             301401.3618  -0.0083  0.050  -0.0084 0.04  
3037: 39 22 18  0   38 22 17  0             301427.3496  -0.0080  0.050  -0.0081 0.04  
3038: 39 22 18  0   38 21 17  0             301427.3496  -0.0080  0.050  -0.0081 0.46  
3039: 39 21 18  0   38 22 17  0             301427.3496  -0.0080  0.050  -0.0081 0.46  
3040: 39 21 18  0   38 21 17  0             301427.3496  -0.0080  0.050  -0.0081 0.04  
3041: 37 23 14  0   36 24 13  0             301547.8502  -0.0108  0.050  -0.0109 0.46  
3042: 37 24 14  0   36 24 13  0             301547.8502  -0.0108  0.050  -0.0109 0.04  
3043: 37 23 14  0   36 23 13  0             301547.8502  -0.0110  0.050  -0.0109 0.04  
3044: 37 24 14  0   36 23 13  0             301547.8502  -0.0110  0.050  -0.0109 0.46  
3045: 36 24 12  0   35 25 11  0             301696.2887   0.0504  0.050   0.0056 0.46  
3046: 36 25 12  0   35 25 11  0             301696.2887   0.0438  0.050   0.0056 0.04  
3047: 36 24 12  0   35 24 11  0             301696.2887  -0.0327  0.050   0.0056 0.04  
3048: 36 25 12  0   35 24 11  0             301696.2887  -0.0393  0.050   0.0056 0.46  
3049: 30 29  2  0   29 28  1  0             301991.3405  -0.0657  0.050               
3050: 30 29  1  0   29 28  2  0             301999.9656  -0.0785  0.050               
3051: 35 26 10  0   34 25  9  0             302033.3129  -0.0653  0.050               
3052: 34 26  8  0   33 27  7  0             302302.9079  -0.0476  0.050               
3053: 30 30  1  0   29 29  0  0             303311.8858   0.0888  0.050   0.0075 0.50  
3054: 30 30  0  0   29 29  1  0             303311.8858  -0.0739  0.050   0.0075 0.50  
3055: 48 14 35  0   47 14 34  0             306339.2365   0.0924  0.050   0.0254 0.02  
3056: 48 13 35  0   47 14 34  0             306339.2365   0.0924  0.050   0.0254 0.24  
3057: 48 13 35  0   47 13 34  0             306339.2365   0.0924  0.050   0.0254 0.02  
3058: 48 14 35  0   47 13 34  0             306339.2365   0.0924  0.050   0.0254 0.24  
3059: 47 15 33  0   46 15 32  0             306339.2365  -0.0438  0.050   0.0254 0.02  
3060: 47 15 33  0   46 14 32  0             306339.2365  -0.0438  0.050   0.0254 0.23  
3061: 47 14 33  0   46 15 32  0             306339.2365  -0.0438  0.050   0.0254 0.23  
3062: 47 14 33  0   46 14 32  0             306339.2365  -0.0438  0.050   0.0254 0.02  
3063: 46 16 31  0   45 16 30  0             306340.1214  -0.0083  0.050  -0.0380 0.02  
3064: 46 16 31  0   45 15 30  0             306340.1214  -0.0083  0.050  -0.0380 0.22  
3065: 46 15 31  0   45 16 30  0             306340.1214  -0.0083  0.050  -0.0380 0.22  
3066: 46 15 31  0   45 15 30  0             306340.1214  -0.0083  0.050  -0.0380 0.02  
3067: 50 12 39  0   49 12 38  0             306340.1214  -0.0641  0.050  -0.0380 0.02  
3068: 50 11 39  0   49 12 38  0             306340.1214  -0.0641  0.050  -0.0380 0.25  
3069: 50 11 39  0   49 11 38  0             306340.1214  -0.0641  0.050  -0.0380 0.02  
3070: 50 12 39  0   49 11 38  0             306340.1214  -0.0641  0.050  -0.0380 0.25  
3071: 51 11 41  0   50 11 40  0             306341.0534  -0.0207  0.050  -0.0208 0.03  
3072: 51 10 41  0   50 11 40  0             306341.0534  -0.0207  0.050  -0.0208 0.47  
3073: 51 10 41  0   50 10 40  0             306341.0534  -0.0207  0.050  -0.0208 0.03  
3074: 51 11 41  0   50 10 40  0             306341.0534  -0.0207  0.050  -0.0208 0.47  
3075: 45 17 29  0   44 16 28  0             306341.9718  -0.0289  0.050  -0.0649 0.21  
3076: 45 17 29  0   44 17 28  0             306341.9718  -0.0289  0.050  -0.0649 0.02  
3077: 45 16 29  0   44 17 28  0             306341.9718  -0.0289  0.050  -0.0649 0.21  
3078: 45 16 29  0   44 16 28  0             306341.9718  -0.0289  0.050  -0.0649 0.02  
3079: 52 10 43  0   51 10 42  0             306341.9718  -0.0937  0.050  -0.0649 0.02  
3080: 52 10 43  0   51  9 42  0             306341.9718  -0.0937  0.050  -0.0649 0.26  
3081: 52  9 43  0   51 10 42  0             306341.9718  -0.0937  0.050  -0.0649 0.26  
3082: 52  9 43  0   51  9 42  0             306341.9718  -0.0937  0.050  -0.0649 0.02  
3083: 53  9 45  0   52  8 44  0             306343.0026  -0.0737  0.050  -0.0737 0.47  
3084: 53  9 45  0   52  9 44  0             306343.0026  -0.0737  0.050  -0.0737 0.03  
3085: 53  8 45  0   52  9 44  0             306343.0026  -0.0737  0.050  -0.0737 0.47  
3086: 53  8 45  0   52  8 44  0             306343.0026  -0.0737  0.050  -0.0737 0.03  
3087: 54  8 47  0   53  8 46  0             306343.9693  -0.0658  0.050  -0.0658 0.03  
3088: 54  8 47  0   53  7 46  0             306343.9693  -0.0658  0.050  -0.0658 0.47  
3089: 54  7 47  0   53  8 46  0             306343.9693  -0.0658  0.050  -0.0658 0.47  
3090: 54  7 47  0   53  7 46  0             306343.9693  -0.0658  0.050  -0.0658 0.03  
3091: 61  1 61  0   60  0 60  0             306344.6344   0.0378  0.050   0.0378 0.47  
3092: 61  1 61  0   60  1 60  0             306344.6344   0.0378  0.050   0.0378 0.03  
3093: 61  0 61  0   60  1 60  0             306344.6344   0.0378  0.050   0.0378 0.47  
3094: 61  0 61  0   60  0 60  0             306344.6344   0.0378  0.050   0.0378 0.03  
3095: 57  5 53  0   56  4 52  0             306345.9967  -0.0028  0.050  -0.0178 0.23  
3096: 57  5 53  0   56  5 52  0             306345.9967  -0.0028  0.050  -0.0178 0.02  
3097: 57  4 53  0   56  5 52  0             306345.9967  -0.0028  0.050  -0.0178 0.23  
3098: 57  4 53  0   56  4 52  0             306345.9967  -0.0028  0.050  -0.0178 0.02  
3099: 59  3 57  0   58  2 56  0             306345.9967  -0.0319  0.050  -0.0178 0.24  
3100: 59  3 57  0   58  3 56  0             306345.9967  -0.0319  0.050  -0.0178 0.02  
3101: 59  2 57  0   58  3 56  0             306345.9967  -0.0319  0.050  -0.0178 0.24  
3102: 59  2 57  0   58  2 56  0             306345.9967  -0.0319  0.050  -0.0178 0.02  
3103: 43 19 25  0   42 19 24  0             306350.7752  -0.0681  0.050  -0.0681 0.04  
3104: 43 19 25  0   42 18 24  0             306350.7752  -0.0681  0.050  -0.0681 0.46  
3105: 43 18 25  0   42 19 24  0             306350.7752  -0.0681  0.050  -0.0681 0.46  
3106: 43 18 25  0   42 18 24  0             306350.7752  -0.0681  0.050  -0.0681 0.04  
3107: 41 21 21  0   40 20 20  0             306373.3369  -0.0146  0.050  -0.0147 0.46  
3108: 41 21 21  0   40 21 20  0             306373.3369  -0.0146  0.050  -0.0147 0.04  
3109: 41 20 21  0   40 21 20  0             306373.3369  -0.0146  0.050  -0.0147 0.46  
3110: 41 20 21  0   40 20 20  0             306373.3369  -0.0146  0.050  -0.0147 0.04  
3111: 40 22 19  0   39 21 18  0             306395.2415  -0.0469  0.050  -0.0469 0.46  
3112: 40 22 19  0   39 22 18  0             306395.2415  -0.0469  0.050  -0.0469 0.04  
3113: 40 21 19  0   39 22 18  0             306395.2415  -0.0469  0.050  -0.0469 0.46  
3114: 40 21 19  0   39 21 18  0             306395.2415  -0.0469  0.050  -0.0469 0.04  
3115: 38 24 15  0   37 24 14  0             306492.8083   0.0000  0.050   0.0001 0.04  
3116: 38 23 15  0   37 24 14  0             306492.8083   0.0000  0.050   0.0001 0.46  
3117: 38 24 15  0   37 23 14  0             306492.8083   0.0000  0.050   0.0001 0.46  
3118: 38 23 15  0   37 23 14  0             306492.8083   0.0000  0.050   0.0001 0.04  
3119: 37 24 13  0   36 25 12  0             306606.0250  -0.0179  0.050  -0.0215 0.46  
3120: 37 25 13  0   36 25 12  0             306606.0250  -0.0184  0.050  -0.0215 0.04  
3121: 37 24 13  0   36 24 12  0             306606.0250  -0.0245  0.050  -0.0215 0.04  
3122: 37 25 13  0   36 24 12  0             306606.0250  -0.0250  0.050  -0.0215 0.46  
3123: 36 25 11  0   35 26 10  0             306837.0574  -0.0407  0.050  -0.0543 0.91  
3124: 36 26 11  0   35 26 10  0             306837.0574  -0.1952  0.050  -0.0543 0.09  
3125: 36 25 11  0   35 25 10  0             306838.8865   0.1244  0.050  -0.0164 0.09  
3126: 36 26 11  0   35 25 10  0             306838.8865  -0.0299  0.050  -0.0164 0.91  
3127: 31 29  3  0   30 28  2  0             310715.5015   0.0024  0.050               
3128: 31 29  2  0   30 28  3  0             310848.6633   0.0252  0.050               
3129: 47 16 32  0   46 15 31  0             311317.6715  -0.0127  0.050  -0.0325 0.22  
3130: 47 16 32  0   46 16 31  0             311317.6715  -0.0127  0.050  -0.0325 0.02  
3131: 47 15 32  0   46 16 31  0             311317.6715  -0.0127  0.050  -0.0325 0.22  
3132: 47 15 32  0   46 15 31  0             311317.6715  -0.0127  0.050  -0.0325 0.02  
3133: 50 13 38  0   49 13 37  0             311317.6715  -0.0505  0.050  -0.0325 0.02  
3134: 50 13 38  0   49 12 37  0             311317.6715  -0.0505  0.050  -0.0325 0.24  
3135: 50 12 38  0   49 13 37  0             311317.6715  -0.0505  0.050  -0.0325 0.24  
3136: 50 12 38  0   49 12 37  0             311317.6715  -0.0505  0.050  -0.0325 0.02  
3137: 46 17 30  0   45 17 29  0             311319.4096   0.2339  0.050   0.0301 0.02  
3138: 46 17 30  0   45 16 29  0             311319.4096   0.2339  0.050   0.0301 0.21  
3139: 46 16 30  0   45 17 29  0             311319.4096   0.2339  0.050   0.0301 0.21  
3140: 46 16 30  0   45 16 29  0             311319.4096   0.2339  0.050   0.0301 0.02  
3141: 52 11 42  0   51 10 41  0             311319.4096  -0.1395  0.050   0.0301 0.25  
3142: 52 11 42  0   51 11 41  0             311319.4096  -0.1395  0.050   0.0301 0.02  
3143: 52 10 42  0   51 11 41  0             311319.4096  -0.1395  0.050   0.0301 0.25  
3144: 52 10 42  0   51 10 41  0             311319.4096  -0.1395  0.050   0.0301 0.02  
3145: 53 10 44  0   52 10 43  0             311320.6456   0.0090  0.050   0.0090 0.03  
3146: 53 10 44  0   52  9 43  0             311320.6456   0.0090  0.050   0.0090 0.47  
3147: 53  9 44  0   52 10 43  0             311320.6456   0.0090  0.050   0.0090 0.47  
3148: 53  9 44  0   52  9 43  0             311320.6456   0.0090  0.050   0.0090 0.03  
3149: 54  9 46  0   53  8 45  0             311321.8350   0.1064  0.050  -0.0045 0.26  
3150: 54  9 46  0   53  9 45  0             311321.8350   0.1064  0.050  -0.0045 0.02  
3151: 54  8 46  0   53  9 45  0             311321.8350   0.1064  0.050  -0.0045 0.26  
3152: 54  8 46  0   53  8 45  0             311321.8350   0.1064  0.050  -0.0045 0.02  
3153: 45 18 28  0   44 18 27  0             311321.8350  -0.1506  0.050  -0.0045 0.02  
3154: 45 18 28  0   44 17 27  0             311321.8350  -0.1506  0.050  -0.0045 0.20  
3155: 45 17 28  0   44 18 27  0             311321.8350  -0.1506  0.050  -0.0045 0.20  
3156: 45 17 28  0   44 17 27  0             311321.8350  -0.1506  0.050  -0.0045 0.02  
3157: 55  8 48  0   54  7 47  0             311322.7473  -0.0086  0.050  -0.0087 0.47  
3158: 55  8 48  0   54  8 47  0             311322.7473  -0.0086  0.050  -0.0087 0.03  
3159: 55  7 48  0   54  8 47  0             311322.7473  -0.0086  0.050  -0.0087 0.47  
3160: 55  7 48  0   54  7 47  0             311322.7473  -0.0086  0.050  -0.0087 0.03  
3161: 62  1 62  0   61  1 61  0             311323.5674   0.0327  0.050  -0.0232 0.02  
3162: 62  1 62  0   61  0 61  0             311323.5674   0.0327  0.050  -0.0232 0.25  
3163: 62  0 62  0   61  1 61  0             311323.5674   0.0327  0.050  -0.0232 0.25  
3164: 62  0 62  0   61  0 61  0             311323.5674   0.0327  0.050  -0.0232 0.02  
3165: 56  7 50  0   55  7 49  0             311323.5674  -0.0902  0.050  -0.0232 0.02  
3166: 56  6 50  0   55  7 49  0             311323.5674  -0.0902  0.050  -0.0232 0.21  
3167: 56  6 50  0   55  6 49  0             311323.5674  -0.0902  0.050  -0.0232 0.02  
3168: 56  7 50  0   55  6 49  0             311323.5674  -0.0902  0.050  -0.0232 0.21  
3169: 58  5 54  0   57  5 53  0             311324.9502   0.0852  0.050  -0.0111 0.01  
3170: 58  5 54  0   57  4 53  0             311324.9502   0.0852  0.050  -0.0111 0.15  
3171: 58  4 54  0   57  5 53  0             311324.9502   0.0852  0.050  -0.0111 0.15  
3172: 58  4 54  0   57  4 53  0             311324.9502   0.0852  0.050  -0.0111 0.01  
3173: 60  3 58  0   59  3 57  0             311324.9502   0.0037  0.050  -0.0111 0.01  
3174: 60  2 58  0   59  3 57  0             311324.9502   0.0037  0.050  -0.0111 0.16  
3175: 60  2 58  0   59  2 57  0             311324.9502   0.0037  0.050  -0.0111 0.01  
3176: 60  3 58  0   59  2 57  0             311324.9502   0.0037  0.050  -0.0111 0.16  
3177: 59  4 56  0   58  4 55  0             311324.9502  -0.1198  0.050  -0.0111 0.01  
3178: 59  4 56  0   58  3 55  0             311324.9502  -0.1198  0.050  -0.0111 0.16  
3179: 59  3 56  0   58  4 55  0             311324.9502  -0.1198  0.050  -0.0111 0.16  
3180: 59  3 56  0   58  3 55  0             311324.9502  -0.1198  0.050  -0.0111 0.01  
3181: 44 19 26  0   43 19 25  0             311326.7050   0.0018  0.050   0.0019 0.04  
3182: 44 19 26  0   43 18 25  0             311326.7050   0.0018  0.050   0.0019 0.46  
3183: 44 18 26  0   43 19 25  0             311326.7050   0.0018  0.050   0.0019 0.46  
3184: 44 18 26  0   43 18 25  0             311326.7050   0.0018  0.050   0.0019 0.04  
3185: 43 20 24  0   42 20 23  0             311334.1964  -0.0456  0.050  -0.0457 0.04  
3186: 43 19 24  0   42 20 23  0             311334.1964  -0.0456  0.050  -0.0457 0.46  
3187: 43 19 24  0   42 19 23  0             311334.1964  -0.0456  0.050  -0.0457 0.04  
3188: 43 20 24  0   42 19 23  0             311334.1964  -0.0456  0.050  -0.0457 0.46  
3189: 42 21 22  0   41 21 21  0             311346.0499  -0.0331  0.050  -0.0331 0.04  
3190: 42 21 22  0   41 20 21  0             311346.0499  -0.0331  0.050  -0.0331 0.46  
3191: 42 20 22  0   41 21 21  0             311346.0499  -0.0331  0.050  -0.0331 0.46  
3192: 42 20 22  0   41 20 21  0             311346.0499  -0.0331  0.050  -0.0331 0.04  
3193: 41 22 20  0   40 22 19  0             311364.8030   0.0587  0.050   0.0588 0.04  
3194: 41 22 20  0   40 21 19  0             311364.8030   0.0587  0.050   0.0588 0.46  
3195: 41 21 20  0   40 22 19  0             311364.8030   0.0587  0.050   0.0588 0.46  
3196: 41 21 20  0   40 21 19  0             311364.8030   0.0587  0.050   0.0588 0.04  
3197: 40 23 18  0   39 23 17  0             311394.6716  -0.0852  0.050  -0.0852 0.04  
3198: 40 22 18  0   39 23 17  0             311394.6716  -0.0852  0.050  -0.0852 0.46  
3199: 40 22 18  0   39 22 17  0             311394.6716  -0.0852  0.050  -0.0852 0.04  
3200: 40 23 18  0   39 22 17  0             311394.6716  -0.0852  0.050  -0.0852 0.46  
3201: 39 24 16  0   38 24 15  0             311444.8498  -0.0044  0.050  -0.0045 0.04  
3202: 39 24 16  0   38 23 15  0             311444.8498  -0.0044  0.050  -0.0045 0.46  
3203: 39 23 16  0   38 24 15  0             311444.8498  -0.0044  0.050  -0.0045 0.46  
3204: 39 23 16  0   38 23 15  0             311444.8498  -0.0044  0.050  -0.0045 0.04  
3205: 38 24 14  0   37 25 13  0             311533.4721   0.0414  0.050   0.0412 0.46  
3206: 38 25 14  0   37 25 13  0             311533.4721   0.0414  0.050   0.0412 0.04  
3207: 38 25 14  0   37 24 13  0             311533.4721   0.0409  0.050   0.0412 0.46  
3208: 38 24 14  0   37 24 13  0             311533.4721   0.0409  0.050   0.0412 0.04  
3209: 37 25 12  0   36 26 11  0             311704.3024   0.0726  0.050  -0.0110 0.46  
3210: 37 26 12  0   36 26 11  0             311704.3024   0.0598  0.050  -0.0110 0.04  
3211: 37 25 12  0   36 25 11  0             311704.3024  -0.0818  0.050  -0.0110 0.04  
3212: 37 26 12  0   36 25 11  0             311704.3024  -0.0946  0.050  -0.0110 0.46  
3213: 36 27 10  0   35 26  9  0             312099.0941  -0.0230  0.050               
3214: 31 30  2  0   30 29  1  0             312119.1834  -0.0345  0.050               
3215: 31 30  1  0   30 29  2  0             312124.7973  -0.0514  0.050               
3216: 35 27  8  0   34 28  7  0             312231.6001  -0.0638  0.050               
3217: 31 31  1  0   30 30  0  0             313437.3480   0.0402  0.050               
3218: 49 15 35  0   48 14 34  0             316295.0245   0.1524  0.050  -0.0439 0.15  
3219: 49 14 35  0   48 15 34  0             316295.0245   0.1524  0.050  -0.0439 0.15  
3220: 49 14 35  0   48 14 34  0             316295.0245   0.1524  0.050  -0.0439 0.01  
3221: 49 15 35  0   48 15 34  0             316295.0245   0.1524  0.050  -0.0439 0.01  
3222: 50 14 37  0   49 13 36  0             316295.0245  -0.1310  0.050  -0.0439 0.16  
3223: 50 13 37  0   49 14 36  0             316295.0245  -0.1310  0.050  -0.0439 0.16  
3224: 50 13 37  0   49 13 36  0             316295.0245  -0.1310  0.050  -0.0439 0.01  
3225: 50 14 37  0   49 14 36  0             316295.0245  -0.1310  0.050  -0.0439 0.01  
3226: 48 16 33  0   47 16 32  0             316295.0245  -0.1533  0.050  -0.0439 0.01  
3227: 48 16 33  0   47 15 32  0             316295.0245  -0.1533  0.050  -0.0439 0.15  
3228: 48 15 33  0   47 16 32  0             316295.0245  -0.1533  0.050  -0.0439 0.15  
3229: 48 15 33  0   47 15 32  0             316295.0245  -0.1533  0.050  -0.0439 0.01  
3230: 47 16 31  0   46 16 30  0             316296.6617   0.3409  0.050   0.0816 0.02  
3231: 47 17 31  0   46 17 30  0             316296.6617   0.3409  0.050   0.0816 0.02  
3232: 47 17 31  0   46 16 30  0             316296.6617   0.3409  0.050   0.0816 0.22  
3233: 47 16 31  0   46 17 30  0             316296.6617   0.3409  0.050   0.0816 0.22  
3234: 52 12 41  0   51 11 40  0             316296.6617  -0.1420  0.050   0.0816 0.25  
3235: 52 11 41  0   51 12 40  0             316296.6617  -0.1420  0.050   0.0816 0.25  
3236: 52 11 41  0   51 11 40  0             316296.6617  -0.1420  0.050   0.0816 0.02  
3237: 52 12 41  0   51 12 40  0             316296.6617  -0.1420  0.050   0.0816 0.02  
3238: 53 11 43  0   52 11 42  0             316297.8835  -0.0353  0.050  -0.0353 0.03  
3239: 53 11 43  0   52 10 42  0             316297.8835  -0.0353  0.050  -0.0353 0.47  
3240: 53 10 43  0   52 11 42  0             316297.8835  -0.0353  0.050  -0.0353 0.47  
3241: 53 10 43  0   52 10 42  0             316297.8835  -0.0353  0.050  -0.0353 0.03  
3242: 54 10 45  0   53  9 44  0             316298.9392  -0.1615  0.050   0.0374 0.26  
3243: 54  9 45  0   53 10 44  0             316298.9392  -0.1615  0.050   0.0374 0.26  
3244: 54  9 45  0   53  9 44  0             316298.9392  -0.1615  0.050   0.0374 0.02  
3245: 54 10 45  0   53 10 44  0             316298.9392  -0.1615  0.050   0.0374 0.02  
3246: 46 17 29  0   45 17 28  0             316298.9392   0.2891  0.050   0.0374 0.02  
3247: 46 17 29  0   45 18 28  0             316298.9392   0.2891  0.050   0.0374 0.20  
3248: 46 18 29  0   45 17 28  0             316298.9392   0.2891  0.050   0.0374 0.20  
3249: 46 18 29  0   45 18 28  0             316298.9392   0.2891  0.050   0.0374 0.02  
3250: 55  9 47  0   54  8 46  0             316300.2316  -0.0412  0.050  -0.0412 0.47  
3251: 55  8 47  0   54  9 46  0             316300.2316  -0.0412  0.050  -0.0412 0.47  
3252: 55  8 47  0   54  8 46  0             316300.2316  -0.0412  0.050  -0.0412 0.03  
3253: 55  9 47  0   54  9 46  0             316300.2316  -0.0412  0.050  -0.0412 0.03  
3254: 56  8 49  0   55  7 48  0             316301.3232  -0.0451  0.050  -0.0451 0.47  
3255: 56  7 49  0   55  8 48  0             316301.3232  -0.0451  0.050  -0.0451 0.47  
3256: 56  7 49  0   55  7 48  0             316301.3232  -0.0451  0.050  -0.0451 0.03  
3257: 56  8 49  0   55  8 48  0             316301.3232  -0.0451  0.050  -0.0451 0.03  
3258: 57  7 51  0   56  7 50  0             316302.3146  -0.0127  0.050  -0.0325 0.02  
3259: 57  7 51  0   56  6 50  0             316302.3146  -0.0127  0.050  -0.0325 0.21  
3260: 57  6 51  0   56  7 50  0             316302.3146  -0.0127  0.050  -0.0325 0.21  
3261: 57  6 51  0   56  6 50  0             316302.3146  -0.0127  0.050  -0.0325 0.02  
3262: 63  1 63  0   62  0 62  0             316302.3146  -0.0489  0.050  -0.0325 0.25  
3263: 63  0 63  0   62  1 62  0             316302.3146  -0.0489  0.050  -0.0325 0.25  
3264: 63  0 63  0   62  0 62  0             316302.3146  -0.0489  0.050  -0.0325 0.02  
3265: 63  1 63  0   62  1 62  0             316302.3146  -0.0489  0.050  -0.0325 0.02  
3266: 59  5 55  0   58  5 54  0             316303.7126   0.0916  0.050  -0.0326 0.01  
3267: 59  5 55  0   58  4 54  0             316303.7126   0.0916  0.050  -0.0326 0.15  
3268: 59  4 55  0   58  5 54  0             316303.7126   0.0916  0.050  -0.0326 0.15  
3269: 59  4 55  0   58  4 54  0             316303.7126   0.0916  0.050  -0.0326 0.01  
3270: 61  3 59  0   60  2 58  0             316303.7126  -0.0421  0.050  -0.0326 0.16  
3271: 61  2 59  0   60  3 58  0             316303.7126  -0.0421  0.050  -0.0326 0.16  
3272: 61  2 59  0   60  2 58  0             316303.7126  -0.0421  0.050  -0.0326 0.01  
3273: 61  3 59  0   60  3 58  0             316303.7126  -0.0421  0.050  -0.0326 0.01  
3274: 60  4 57  0   59  3 56  0             316303.7126  -0.1436  0.050  -0.0326 0.15  
3275: 60  3 57  0   59  4 56  0             316303.7126  -0.1436  0.050  -0.0326 0.15  
3276: 60  3 57  0   59  3 56  0             316303.7126  -0.1436  0.050  -0.0326 0.01  
3277: 60  4 57  0   59  4 56  0             316303.7126  -0.1436  0.050  -0.0326 0.01  
3278: 44 20 25  0   43 20 24  0             316309.1933   0.0127  0.050   0.0127 0.04  
3279: 44 20 25  0   43 19 24  0             316309.1933   0.0127  0.050   0.0127 0.46  
3280: 44 19 25  0   43 20 24  0             316309.1933   0.0127  0.050   0.0127 0.46  
3281: 44 19 25  0   43 19 24  0             316309.1933   0.0127  0.050   0.0127 0.04  
3282: 43 21 23  0   42 20 22  0             316319.3821  -0.0127  0.050  -0.0128 0.46  
3283: 43 20 23  0   42 21 22  0             316319.3821  -0.0127  0.050  -0.0128 0.46  
3284: 43 20 23  0   42 20 22  0             316319.3821  -0.0127  0.050  -0.0128 0.04  
3285: 43 21 23  0   42 21 22  0             316319.3821  -0.0127  0.050  -0.0128 0.04  
3286: 42 22 21  0   41 22 20  0             316335.3346  -0.0346  0.050  -0.0346 0.04  
3287: 42 22 21  0   41 21 20  0             316335.3346  -0.0346  0.050  -0.0346 0.46  
3288: 42 21 21  0   41 22 20  0             316335.3346  -0.0346  0.050  -0.0346 0.46  
3289: 42 21 21  0   41 21 20  0             316335.3346  -0.0346  0.050  -0.0346 0.04  
3290: 41 23 19  0   40 23 18  0             316360.6684  -0.0171  0.050  -0.0172 0.04  
3291: 41 23 19  0   40 22 18  0             316360.6684  -0.0171  0.050  -0.0172 0.46  
3292: 41 22 19  0   40 23 18  0             316360.6684  -0.0171  0.050  -0.0172 0.46  
3293: 41 22 19  0   40 22 18  0             316360.6684  -0.0171  0.050  -0.0172 0.04  
3294: 40 24 17  0   39 23 16  0             316402.0216   0.0159  0.050   0.0159 0.46  
3295: 40 23 17  0   39 24 16  0             316402.0216   0.0159  0.050   0.0159 0.46  
3296: 40 23 17  0   39 23 16  0             316402.0216   0.0159  0.050   0.0159 0.04  
3297: 40 24 17  0   39 24 16  0             316402.0216   0.0159  0.050   0.0159 0.04  
3298: 39 24 15  0   38 25 14  0             316472.7338   0.0123  0.050   0.0123 0.46  
3299: 39 25 15  0   38 25 14  0             316472.7338   0.0123  0.050   0.0123 0.04  
3300: 39 25 15  0   38 24 14  0             316472.7338   0.0122  0.050   0.0123 0.46  
3301: 39 24 15  0   38 24 14  0             316472.7338   0.0122  0.050   0.0123 0.04  
3302: 38 25 13  0   37 26 12  0             316602.7003  -0.0070  0.050  -0.0139 0.46  
3303: 38 26 13  0   37 26 12  0             316602.7003  -0.0080  0.050  -0.0139 0.04  
3304: 38 25 13  0   37 25 12  0             316602.7003  -0.0198  0.050  -0.0139 0.04  
3305: 38 26 13  0   37 25 12  0             316602.7003  -0.0208  0.050  -0.0139 0.46  
3306: 37 26 11  0   36 27 10  0             316868.1755  -0.0445  0.050  -0.0696 0.91  
3307: 37 27 11  0   36 27 10  0             316868.1755  -0.3258  0.050  -0.0696 0.09  
3308: 37 26 11  0   36 26 10  0             316871.3186   0.2047  0.050  -0.0514 0.09  
3309: 37 27 11  0   36 26 10  0             316871.3186  -0.0765  0.050  -0.0514 0.91  
3310: 36 27  9  0   35 28  8  0             317372.5648  -0.0108  0.050               
3311: 32 29  3  0   31 28  4  0             320117.6293  -0.0579  0.050               
3312: 32 30  3  0   31 29  2  0             320865.4620  -0.0013  0.050               
3313: 50 15 36  0   49 14 35  0             321272.5531   0.0100  0.050  -0.0193 0.24  
3314: 50 14 36  0   49 15 35  0             321272.5531   0.0100  0.050  -0.0193 0.24  
3315: 50 14 36  0   49 14 35  0             321272.5531   0.0100  0.050  -0.0193 0.02  
3316: 50 15 36  0   49 15 35  0             321272.5531   0.0100  0.050  -0.0193 0.02  
3317: 49 16 34  0   48 16 33  0             321272.5531  -0.0495  0.050  -0.0193 0.02  
3318: 49 16 34  0   48 15 33  0             321272.5531  -0.0495  0.050  -0.0193 0.23  
3319: 49 15 34  0   48 16 33  0             321272.5531  -0.0495  0.050  -0.0193 0.23  
3320: 49 15 34  0   48 15 33  0             321272.5531  -0.0495  0.050  -0.0193 0.02  
3321: 53 12 42  0   52 12 41  0             321275.0666   0.1099  0.050  -0.0544 0.02  
3322: 53 12 42  0   52 11 41  0             321275.0666   0.1099  0.050  -0.0544 0.25  
3323: 53 11 42  0   52 12 41  0             321275.0666   0.1099  0.050  -0.0544 0.25  
3324: 53 11 42  0   52 11 41  0             321275.0666   0.1099  0.050  -0.0544 0.02  
3325: 47 18 30  0   46 17 29  0             321275.0666  -0.2496  0.050  -0.0544 0.21  
3326: 47 17 30  0   46 18 29  0             321275.0666  -0.2496  0.050  -0.0544 0.21  
3327: 47 17 30  0   46 17 29  0             321275.0666  -0.2496  0.050  -0.0544 0.02  
3328: 47 18 30  0   46 18 29  0             321275.0666  -0.2496  0.050  -0.0544 0.02  
3329: 54 11 44  0   53 11 43  0             321276.1333  -0.0478  0.050  -0.0479 0.03  
3330: 54 11 44  0   53 10 43  0             321276.1333  -0.0478  0.050  -0.0479 0.47  
3331: 54 10 44  0   53 11 43  0             321276.1333  -0.0478  0.050  -0.0479 0.47  
3332: 54 10 44  0   53 10 43  0             321276.1333  -0.0478  0.050  -0.0479 0.03  
3333: 55 10 46  0   54  9 45  0             321277.3958  -0.0601  0.050  -0.0601 0.47  
3334: 55  9 46  0   54 10 45  0             321277.3958  -0.0601  0.050  -0.0601 0.47  
3335: 55  9 46  0   54  9 45  0             321277.3958  -0.0601  0.050  -0.0601 0.03  
3336: 55 10 46  0   54 10 45  0             321277.3958  -0.0601  0.050  -0.0601 0.03  
3337: 56  9 48  0   55  9 47  0             321278.6623  -0.0448  0.050  -0.0540 0.02  
3338: 56  9 48  0   55  8 47  0             321278.6623  -0.0448  0.050  -0.0540 0.27  
3339: 56  8 48  0   55  9 47  0             321278.6623  -0.0448  0.050  -0.0540 0.27  
3340: 56  8 48  0   55  8 47  0             321278.6623  -0.0448  0.050  -0.0540 0.02  
3341: 46 19 28  0   45 18 27  0             321278.6623  -0.0661  0.050  -0.0540 0.20  
3342: 46 18 28  0   45 19 27  0             321278.6623  -0.0661  0.050  -0.0540 0.20  
3343: 46 18 28  0   45 18 27  0             321278.6623  -0.0661  0.050  -0.0540 0.02  
3344: 46 19 28  0   45 19 27  0             321278.6623  -0.0661  0.050  -0.0540 0.02  
3345: 57  8 50  0   56  7 49  0             321279.8567  -0.0133  0.050  -0.0133 0.47  
3346: 57  7 50  0   56  8 49  0             321279.8567  -0.0133  0.050  -0.0133 0.47  
3347: 57  7 50  0   56  7 49  0             321279.8567  -0.0133  0.050  -0.0133 0.03  
3348: 57  8 50  0   56  8 49  0             321279.8567  -0.0133  0.050  -0.0133 0.03  
3349: 58  7 52  0   57  6 51  0             321280.9482   0.0621  0.050  -0.0439 0.21  
3350: 58  6 52  0   57  7 51  0             321280.9482   0.0621  0.050  -0.0439 0.21  
3351: 58  6 52  0   57  6 51  0             321280.9482   0.0621  0.050  -0.0439 0.02  
3352: 58  7 52  0   57  7 51  0             321280.9482   0.0621  0.050  -0.0439 0.02  
3353: 64  1 64  0   63  1 63  0             321280.9482  -0.1328  0.050  -0.0439 0.02  
3354: 64  1 64  0   63  0 63  0             321280.9482  -0.1328  0.050  -0.0439 0.25  
3355: 64  0 64  0   63  1 63  0             321280.9482  -0.1328  0.050  -0.0439 0.25  
3356: 64  0 64  0   63  0 63  0             321280.9482  -0.1328  0.050  -0.0439 0.02  
3357: 60  5 56  0   59  4 55  0             321282.4274   0.1615  0.050   0.0093 0.15  
3358: 60  4 56  0   59  5 55  0             321282.4274   0.1615  0.050   0.0093 0.15  
3359: 60  4 56  0   59  4 55  0             321282.4274   0.1615  0.050   0.0093 0.01  
3360: 60  5 56  0   59  5 55  0             321282.4274   0.1615  0.050   0.0093 0.01  
3361: 62  3 60  0   61  3 59  0             321282.4274  -0.0244  0.050   0.0093 0.01  
3362: 62  3 60  0   61  2 59  0             321282.4274  -0.0244  0.050   0.0093 0.16  
3363: 62  2 60  0   61  3 59  0             321282.4274  -0.0244  0.050   0.0093 0.16  
3364: 62  2 60  0   61  2 59  0             321282.4274  -0.0244  0.050   0.0093 0.01  
3365: 61  4 58  0   60  3 57  0             321282.4274  -0.1039  0.050   0.0093 0.16  
3366: 61  3 58  0   60  4 57  0             321282.4274  -0.1039  0.050   0.0093 0.16  
3367: 61  3 58  0   60  3 57  0             321282.4274  -0.1039  0.050   0.0093 0.01  
3368: 61  4 58  0   60  4 57  0             321282.4274  -0.1039  0.050   0.0093 0.01  
3369: 45 20 26  0   44 19 25  0             321284.3016  -0.0269  0.050  -0.0270 0.46  
3370: 45 19 26  0   44 20 25  0             321284.3016  -0.0269  0.050  -0.0270 0.46  
3371: 45 19 26  0   44 19 25  0             321284.3016  -0.0269  0.050  -0.0270 0.04  
3372: 45 20 26  0   44 20 25  0             321284.3016  -0.0269  0.050  -0.0270 0.04  
3373: 44 21 24  0   43 21 23  0             321293.1214  -0.0348  0.050  -0.0348 0.04  
3374: 44 21 24  0   43 20 23  0             321293.1214  -0.0348  0.050  -0.0348 0.46  
3375: 44 20 24  0   43 21 23  0             321293.1214  -0.0348  0.050  -0.0348 0.46  
3376: 44 20 24  0   43 20 23  0             321293.1214  -0.0348  0.050  -0.0348 0.04  
3377: 43 22 22  0   42 21 21  0             321306.8006  -0.0973  0.050  -0.0974 0.46  
3378: 43 21 22  0   42 22 21  0             321306.8006  -0.0973  0.050  -0.0974 0.46  
3379: 43 21 22  0   42 21 21  0             321306.8006  -0.0973  0.050  -0.0974 0.04  
3380: 43 22 22  0   42 22 21  0             321306.8006  -0.0973  0.050  -0.0974 0.04  
3381: 42 23 20  0   41 22 19  0             321328.4101  -0.0151  0.050  -0.0151 0.46  
3382: 42 22 20  0   41 23 19  0             321328.4101  -0.0151  0.050  -0.0151 0.46  
3383: 42 22 20  0   41 22 19  0             321328.4101  -0.0151  0.050  -0.0151 0.04  
3384: 42 23 20  0   41 23 19  0             321328.4101  -0.0151  0.050  -0.0151 0.04  
3385: 41 24 18  0   40 23 17  0             321362.9136   0.0038  0.050   0.0038 0.46  
3386: 41 23 18  0   40 24 17  0             321362.9136   0.0038  0.050   0.0038 0.46  
3387: 41 23 18  0   40 23 17  0             321362.9136   0.0038  0.050   0.0038 0.04  
3388: 41 24 18  0   40 24 17  0             321362.9136   0.0038  0.050   0.0038 0.04  
3389: 40 25 16  0   39 25 15  0             321420.3579   0.0239  0.050   0.0240 0.04  
3390: 40 25 16  0   39 24 15  0             321420.3579   0.0239  0.050   0.0240 0.46  
3391: 40 24 16  0   39 25 15  0             321420.3579   0.0239  0.050   0.0240 0.46  
3392: 40 24 16  0   39 24 15  0             321420.3579   0.0239  0.050   0.0240 0.04  
3393: 39 25 14  0   38 26 13  0             321521.7331  -0.0439  0.050  -0.0444 0.46  
3394: 39 26 14  0   38 26 13  0             321521.7331  -0.0440  0.050  -0.0444 0.04  
3395: 39 26 14  0   38 25 13  0             321521.7331  -0.0449  0.050  -0.0444 0.46  
3396: 39 25 14  0   38 25 13  0             321521.7331  -0.0448  0.050  -0.0444 0.04  
3397: 50 16 35  0   49 16 34  0             326250.0417   0.0900  0.050   0.0025 0.02  
3398: 50 16 35  0   49 15 34  0             326250.0417   0.0900  0.050   0.0025 0.23  
3399: 50 15 35  0   49 16 34  0             326250.0417   0.0900  0.050   0.0025 0.23  
3400: 50 15 35  0   49 15 34  0             326250.0417   0.0900  0.050   0.0025 0.02  
3401: 51 15 37  0   50 15 36  0             326250.0417  -0.0827  0.050   0.0025 0.02  
3402: 51 14 37  0   50 15 36  0             326250.0417  -0.0827  0.050   0.0025 0.24  
3403: 51 14 37  0   50 14 36  0             326250.0417  -0.0827  0.050   0.0025 0.02  
3404: 51 15 37  0   50 14 36  0             326250.0417  -0.0827  0.050   0.0025 0.24  
3405: 53 13 41  0   52 13 40  0             326251.7980   0.0106  0.050  -0.0728 0.02  
3406: 53 13 41  0   52 12 40  0             326251.7980   0.0106  0.050  -0.0728 0.25  
3407: 53 12 41  0   52 13 40  0             326251.7980   0.0106  0.050  -0.0728 0.25  
3408: 53 12 41  0   52 12 40  0             326251.7980   0.0106  0.050  -0.0728 0.02  
3409: 48 18 31  0   47 18 30  0             326251.7980  -0.1686  0.050  -0.0728 0.02  
3410: 48 17 31  0   47 18 30  0             326251.7980  -0.1686  0.050  -0.0728 0.22  
3411: 48 17 31  0   47 17 30  0             326251.7980  -0.1686  0.050  -0.0728 0.02  
3412: 48 18 31  0   47 17 30  0             326251.7980  -0.1686  0.050  -0.0728 0.22  
3413: 54 12 43  0   53 12 42  0             326252.9373  -0.0649  0.050  -0.0649 0.04  
3414: 54 12 43  0   53 11 42  0             326252.9373  -0.0649  0.050  -0.0649 0.47  
3415: 54 11 43  0   53 12 42  0             326252.9373  -0.0649  0.050  -0.0649 0.47  
3416: 54 11 43  0   53 11 42  0             326252.9373  -0.0649  0.050  -0.0649 0.04  
3417: 55 11 45  0   54 11 44  0             326254.3545   0.0205  0.050   0.0205 0.03  
3418: 55 11 45  0   54 10 44  0             326254.3545   0.0205  0.050   0.0205 0.47  
3419: 55 10 45  0   54 11 44  0             326254.3545   0.0205  0.050   0.0205 0.47  
3420: 55 10 45  0   54 10 44  0             326254.3545   0.0205  0.050   0.0205 0.03  
3421: 56 10 47  0   55 10 46  0             326255.6322  -0.0680  0.050  -0.0680 0.03  
3422: 56  9 47  0   55 10 46  0             326255.6322  -0.0680  0.050  -0.0680 0.47  
3423: 56  9 47  0   55  9 46  0             326255.6322  -0.0680  0.050  -0.0680 0.03  
3424: 56 10 47  0   55  9 46  0             326255.6322  -0.0680  0.050  -0.0680 0.47  
3425: 57  9 49  0   56  9 48  0             326256.9830  -0.0467  0.050  -0.0468 0.03  
3426: 57  9 49  0   56  8 48  0             326256.9830  -0.0467  0.050  -0.0468 0.47  
3427: 57  8 49  0   56  9 48  0             326256.9830  -0.0467  0.050  -0.0468 0.47  
3428: 57  8 49  0   56  8 48  0             326256.9830  -0.0467  0.050  -0.0468 0.03  
3429: 58  8 51  0   57  8 50  0             326258.1824  -0.0771  0.050  -0.0771 0.03  
3430: 58  8 51  0   57  7 50  0             326258.1824  -0.0771  0.050  -0.0771 0.47  
3431: 58  7 51  0   57  8 50  0             326258.1824  -0.0771  0.050  -0.0771 0.47  
3432: 58  7 51  0   57  7 50  0             326258.1824  -0.0771  0.050  -0.0771 0.03  
3433: 64  2 63  0   63  2 62  0             326260.8661   0.2848  0.050  -0.0084 0.01  
3434: 64  2 63  0   63  1 62  0             326260.8661   0.2848  0.050  -0.0084 0.12  
3435: 64  1 63  0   63  2 62  0             326260.8661   0.2848  0.050  -0.0084 0.12  
3436: 64  1 63  0   63  1 62  0             326260.8661   0.2848  0.050  -0.0084 0.01  
3437: 61  5 57  0   60  5 56  0             326260.8661   0.0682  0.050  -0.0084 0.01  
3438: 61  4 57  0   60  5 56  0             326260.8661   0.0682  0.050  -0.0084 0.11  
3439: 61  4 57  0   60  4 56  0             326260.8661   0.0682  0.050  -0.0084 0.01  
3440: 61  5 57  0   60  4 56  0             326260.8661   0.0682  0.050  -0.0084 0.11  
3441: 63  3 61  0   62  3 60  0             326260.8661  -0.1699  0.050  -0.0084 0.01  
3442: 63  3 61  0   62  2 60  0             326260.8661  -0.1699  0.050  -0.0084 0.12  
3443: 63  2 61  0   62  3 60  0             326260.8661  -0.1699  0.050  -0.0084 0.12  
3444: 63  2 61  0   62  2 60  0             326260.8661  -0.1699  0.050  -0.0084 0.01  
3445: 62  4 59  0   61  4 58  0             326260.8661  -0.2273  0.050  -0.0084 0.01  
3446: 62  4 59  0   61  3 58  0             326260.8661  -0.2273  0.050  -0.0084 0.11  
3447: 62  3 59  0   61  4 58  0             326260.8661  -0.2273  0.050  -0.0084 0.11  
3448: 62  3 59  0   61  3 58  0             326260.8661  -0.2273  0.050  -0.0084 0.01  
3449: 45 21 25  0   44 21 24  0             326267.2145  -0.0502  0.050  -0.0503 0.04  
3450: 45 21 25  0   44 20 24  0             326267.2145  -0.0502  0.050  -0.0503 0.46  
3451: 45 20 25  0   44 21 24  0             326267.2145  -0.0502  0.050  -0.0503 0.46  
3452: 45 20 25  0   44 20 24  0             326267.2145  -0.0502  0.050  -0.0503 0.04  
3453: 43 23 21  0   42 23 20  0             326297.4969  -0.0587  0.050  -0.0587 0.04  
3454: 43 22 21  0   42 23 20  0             326297.4969  -0.0587  0.050  -0.0587 0.46  
3455: 43 22 21  0   42 22 20  0             326297.4969  -0.0587  0.050  -0.0587 0.04  
3456: 43 23 21  0   42 22 20  0             326297.4969  -0.0587  0.050  -0.0587 0.46  
3457: 42 24 19  0   41 24 18  0             326326.6119  -0.0106  0.050  -0.0107 0.04  
3458: 42 24 19  0   41 23 18  0             326326.6119  -0.0106  0.050  -0.0107 0.46  
3459: 42 23 19  0   41 24 18  0             326326.6119  -0.0106  0.050  -0.0107 0.46  
3460: 42 23 19  0   41 23 18  0             326326.6119  -0.0106  0.050  -0.0107 0.04  
3461: 41 24 17  0   40 25 16  0             326373.9230  -0.0008  0.050  -0.0008 0.46  
3462: 41 24 17  0   40 24 16  0             326373.9230  -0.0008  0.050  -0.0008 0.04  
3463: 41 25 17  0   40 24 16  0             326373.9230  -0.0008  0.050  -0.0008 0.46  
3464: 41 25 17  0   40 25 16  0             326373.9230  -0.0008  0.050  -0.0008 0.04  
3465: 40 26 15  0   39 26 14  0             326454.7849   0.0288  0.050   0.0288 0.04  
3466: 40 25 15  0   39 26 14  0             326454.7849   0.0288  0.050   0.0288 0.46  
3467: 40 25 15  0   39 25 14  0             326454.7849   0.0287  0.050   0.0288 0.04  
3468: 40 26 15  0   39 25 14  0             326454.7849   0.0287  0.050   0.0288 0.46  
3469: 39 26 13  0   38 27 12  0             326603.3405  -0.0329  0.050  -0.0461 0.46  
3470: 39 27 13  0   38 27 12  0             326603.3405  -0.0348  0.050  -0.0461 0.04  
3471: 39 26 13  0   38 26 12  0             326603.3405  -0.0573  0.050  -0.0461 0.04  
3472: 39 27 13  0   38 26 12  0             326603.3405  -0.0592  0.050  -0.0461 0.46  
3473: 37 28  9  0   36 29  8  0             327435.4248  -0.0227  0.050               
3474: 33 30  3  0   32 29  4  0             330083.6280  -0.0118  0.050               
3475: 33 31  3  0   32 30  2  0             331007.6361  -0.0056  0.050               
3476: 51 16 36  0   50 15 35  0             331227.3725   0.1539  0.050  -0.0588 0.15  
3477: 51 15 36  0   50 16 35  0             331227.3725   0.1539  0.050  -0.0588 0.15  
3478: 51 15 36  0   50 15 35  0             331227.3725   0.1539  0.050  -0.0588 0.01  
3479: 51 16 36  0   50 16 35  0             331227.3725   0.1539  0.050  -0.0588 0.01  
3480: 50 17 34  0   49 17 33  0             331227.3725  -0.0874  0.050  -0.0588 0.01  
3481: 50 17 34  0   49 16 33  0             331227.3725  -0.0874  0.050  -0.0588 0.15  
3482: 50 16 34  0   49 17 33  0             331227.3725  -0.0874  0.050  -0.0588 0.15  
3483: 50 16 34  0   49 16 33  0             331227.3725  -0.0874  0.050  -0.0588 0.01  
3484: 52 15 38  0   51 15 37  0             331227.3725  -0.2390  0.050  -0.0588 0.01  
3485: 52 15 38  0   51 14 37  0             331227.3725  -0.2390  0.050  -0.0588 0.16  
3486: 52 14 38  0   51 15 37  0             331227.3725  -0.2390  0.050  -0.0588 0.16  
3487: 52 14 38  0   51 14 37  0             331227.3725  -0.2390  0.050  -0.0588 0.01  
3488: 53 14 40  0   52 13 39  0             331228.4737   0.0208  0.050  -0.0422 0.24  
3489: 53 13 40  0   52 14 39  0             331228.4737   0.0208  0.050  -0.0422 0.24  
3490: 53 13 40  0   52 13 39  0             331228.4737   0.0208  0.050  -0.0422 0.02  
3491: 53 14 40  0   52 14 39  0             331228.4737   0.0208  0.050  -0.0422 0.02  
3492: 49 18 32  0   48 17 31  0             331228.4737  -0.1123  0.050  -0.0422 0.22  
3493: 49 17 32  0   48 18 31  0             331228.4737  -0.1123  0.050  -0.0422 0.22  
3494: 49 17 32  0   48 17 31  0             331228.4737  -0.1123  0.050  -0.0422 0.02  
3495: 49 18 32  0   48 18 31  0             331228.4737  -0.1123  0.050  -0.0422 0.02  
3496: 54 13 42  0   53 13 41  0             331229.5245  -0.0750  0.050  -0.0750 0.04  
3497: 54 13 42  0   53 12 41  0             331229.5245  -0.0750  0.050  -0.0750 0.46  
3498: 54 12 42  0   53 13 41  0             331229.5245  -0.0750  0.050  -0.0750 0.46  
3499: 54 12 42  0   53 12 41  0             331229.5245  -0.0750  0.050  -0.0750 0.04  
3500: 56 10 46  0   55 11 45  0             331232.3063  -0.0688  0.050  -0.0689 0.47  
3501: 56 10 46  0   55 10 45  0             331232.3063  -0.0688  0.050  -0.0689 0.03  
3502: 56 11 46  0   55 11 45  0             331232.3063  -0.0688  0.050  -0.0689 0.03  
3503: 56 11 46  0   55 10 45  0             331232.3063  -0.0688  0.050  -0.0689 0.47  
3504: 57 10 48  0   56  9 47  0             331233.7410  -0.0906  0.050  -0.0906 0.47  
3505: 57  9 48  0   56 10 47  0             331233.7410  -0.0906  0.050  -0.0906 0.47  
3506: 57  9 48  0   56  9 47  0             331233.7410  -0.0906  0.050  -0.0906 0.03  
3507: 57 10 48  0   56 10 47  0             331233.7410  -0.0906  0.050  -0.0906 0.03  
3508: 47 20 28  0   46 20 27  0             331235.0746   0.0293  0.050  -0.0814 0.02  
3509: 47 20 28  0   46 19 27  0             331235.0746   0.0293  0.050  -0.0814 0.20  
3510: 47 19 28  0   46 20 27  0             331235.0746   0.0293  0.050  -0.0814 0.20  
3511: 47 19 28  0   46 19 27  0             331235.0746   0.0293  0.050  -0.0814 0.02  
3512: 58  9 50  0   57  8 49  0             331235.0746  -0.1641  0.050  -0.0814 0.27  
3513: 58  8 50  0   57  9 49  0             331235.0746  -0.1641  0.050  -0.0814 0.27  
3514: 58  8 50  0   57  8 49  0             331235.0746  -0.1641  0.050  -0.0814 0.02  
3515: 58  9 50  0   57  9 49  0             331235.0746  -0.1641  0.050  -0.0814 0.02  
3516: 59  8 52  0   58  7 51  0             331236.5017  -0.0331  0.050  -0.0332 0.47  
3517: 59  7 52  0   58  8 51  0             331236.5017  -0.0331  0.050  -0.0332 0.47  
3518: 59  7 52  0   58  7 51  0             331236.5017  -0.0331  0.050  -0.0332 0.03  
3519: 59  8 52  0   58  8 51  0             331236.5017  -0.0331  0.050  -0.0332 0.03  
3520: 60  7 54  0   59  7 53  0             331237.6362  -0.0278  0.050  -0.0278 0.03  
3521: 60  7 54  0   59  6 53  0             331237.6362  -0.0278  0.050  -0.0278 0.47  
3522: 60  6 54  0   59  7 53  0             331237.6362  -0.0278  0.050  -0.0278 0.47  
3523: 60  6 54  0   59  6 53  0             331237.6362  -0.0278  0.050  -0.0278 0.03  
3524: 65  2 64  0   64  2 63  0             331239.3409   0.2759  0.050   0.0111 0.01  
3525: 65  2 64  0   64  1 63  0             331239.3409   0.2759  0.050   0.0111 0.12  
3526: 65  1 64  0   64  2 63  0             331239.3409   0.2759  0.050   0.0111 0.12  
3527: 65  1 64  0   64  1 63  0             331239.3409   0.2759  0.050   0.0111 0.01  
3528: 62  5 58  0   61  5 57  0             331239.3409   0.1256  0.050   0.0111 0.01  
3529: 62  5 58  0   61  4 57  0             331239.3409   0.1256  0.050   0.0111 0.11  
3530: 62  4 58  0   61  5 57  0             331239.3409   0.1256  0.050   0.0111 0.11  
3531: 62  4 58  0   61  4 57  0             331239.3409   0.1256  0.050   0.0111 0.01  
3532: 64  3 62  0   63  3 61  0             331239.3409  -0.1646  0.050   0.0111 0.01  
3533: 64  3 62  0   63  2 61  0             331239.3409  -0.1646  0.050   0.0111 0.12  
3534: 64  2 62  0   63  3 61  0             331239.3409  -0.1646  0.050   0.0111 0.12  
3535: 64  2 62  0   63  2 61  0             331239.3409  -0.1646  0.050   0.0111 0.01  
3536: 63  4 60  0   62  4 59  0             331239.3409  -0.2000  0.050   0.0111 0.01  
3537: 63  4 60  0   62  3 59  0             331239.3409  -0.2000  0.050   0.0111 0.11  
3538: 63  3 60  0   62  4 59  0             331239.3409  -0.2000  0.050   0.0111 0.11  
3539: 63  3 60  0   62  3 59  0             331239.3409  -0.2000  0.050   0.0111 0.01  
3540: 46 21 26  0   45 21 25  0             331241.5850  -0.0548  0.050  -0.0548 0.04  
3541: 46 21 26  0   45 20 25  0             331241.5850  -0.0548  0.050  -0.0548 0.46  
3542: 46 20 26  0   45 21 25  0             331241.5850  -0.0548  0.050  -0.0548 0.46  
3543: 46 20 26  0   45 20 25  0             331241.5850  -0.0548  0.050  -0.0548 0.04  
3544: 45 22 24  0   44 22 23  0             331251.9058  -0.0021  0.050  -0.0021 0.04  
3545: 45 22 24  0   44 21 23  0             331251.9058  -0.0021  0.050  -0.0021 0.46  
3546: 45 21 24  0   44 22 23  0             331251.9058  -0.0021  0.050  -0.0021 0.46  
3547: 45 21 24  0   44 21 23  0             331251.9058  -0.0021  0.050  -0.0021 0.04  
3548: 44 23 22  0   43 22 21  0             331267.7195  -0.0443  0.050  -0.0443 0.46  
3549: 44 22 22  0   43 23 21  0             331267.7195  -0.0443  0.050  -0.0443 0.46  
3550: 44 22 22  0   43 22 21  0             331267.7195  -0.0443  0.050  -0.0443 0.04  
3551: 44 23 22  0   43 23 21  0             331267.7195  -0.0443  0.050  -0.0443 0.04  
3552: 43 24 20  0   42 24 19  0             331292.3969  -0.0722  0.050  -0.0722 0.04  
3553: 43 24 20  0   42 23 19  0             331292.3969  -0.0722  0.050  -0.0722 0.46  
3554: 43 23 20  0   42 24 19  0             331292.3969  -0.0722  0.050  -0.0722 0.46  
3555: 43 23 20  0   42 23 19  0             331292.3969  -0.0722  0.050  -0.0722 0.04  
3556: 42 25 18  0   41 25 17  0             331331.8710  -0.0335  0.050  -0.0335 0.04  
3557: 42 25 18  0   41 24 17  0             331331.8710  -0.0335  0.050  -0.0335 0.46  
3558: 42 24 18  0   41 25 17  0             331331.8710  -0.0335  0.050  -0.0335 0.46  
3559: 42 24 18  0   41 24 17  0             331331.8710  -0.0335  0.050  -0.0335 0.04  
3560: 40 26 14  0   39 27 13  0             331513.0968  -0.0522  0.050  -0.0533 0.46  
3561: 40 27 14  0   39 27 13  0             331513.0968  -0.0524  0.050  -0.0533 0.04  
3562: 40 26 14  0   39 26 13  0             331513.0968  -0.0541  0.050  -0.0533 0.04  
3563: 40 27 14  0   39 26 13  0             331513.0968  -0.0543  0.050  -0.0533 0.46  
3564: 33 32  2  0   32 31  1  0             332371.1189  -0.0873  0.050               
3565: 33 32  1  0   32 31  2  0             332373.5222  -0.0536  0.050               
3566: 33 33  1  0   32 32  0  0             333686.2455   0.0097  0.050  -0.0101 0.50  
3567: 33 33  0  0   32 32  1  0             333686.2455  -0.0299  0.050  -0.0101 0.50  
3568: 51 17 35  0   50 16 34  0             336204.3572  -0.0188  0.050  -0.0299 0.23  
3569: 51 17 35  0   50 17 34  0             336204.3572  -0.0188  0.050  -0.0299 0.02  
3570: 51 16 35  0   50 17 34  0             336204.3572  -0.0188  0.050  -0.0299 0.23  
3571: 51 16 35  0   50 16 34  0             336204.3572  -0.0188  0.050  -0.0299 0.02  
3572: 52 16 37  0   51 16 36  0             336204.3572  -0.0407  0.050  -0.0299 0.02  
3573: 52 16 37  0   51 15 36  0             336204.3572  -0.0407  0.050  -0.0299 0.24  
3574: 52 15 37  0   51 16 36  0             336204.3572  -0.0407  0.050  -0.0299 0.24  
3575: 52 15 37  0   51 15 36  0             336204.3572  -0.0407  0.050  -0.0299 0.02  
3576: 53 15 39  0   52 15 38  0             336205.0567   0.0562  0.050  -0.0213 0.02  
3577: 53 15 39  0   52 14 38  0             336205.0567   0.0562  0.050  -0.0213 0.24  
3578: 53 14 39  0   52 15 38  0             336205.0567   0.0562  0.050  -0.0213 0.24  
3579: 53 14 39  0   52 14 38  0             336205.0567   0.0562  0.050  -0.0213 0.02  
3580: 50 18 33  0   49 18 32  0             336205.0567  -0.1049  0.050  -0.0213 0.02  
3581: 50 18 33  0   49 17 32  0             336205.0567  -0.1049  0.050  -0.0213 0.22  
3582: 50 17 33  0   49 18 32  0             336205.0567  -0.1049  0.050  -0.0213 0.22  
3583: 50 17 33  0   49 17 32  0             336205.0567  -0.1049  0.050  -0.0213 0.02  
3584: 49 19 31  0   48 19 30  0             336207.1863   0.1198  0.050  -0.0073 0.02  
3585: 49 19 31  0   48 18 30  0             336207.1863   0.1198  0.050  -0.0073 0.21  
3586: 49 18 31  0   48 19 30  0             336207.1863   0.1198  0.050  -0.0073 0.21  
3587: 49 18 31  0   48 18 30  0             336207.1863   0.1198  0.050  -0.0073 0.02  
3588: 55 13 43  0   54 13 42  0             336207.1863  -0.1163  0.050  -0.0073 0.02  
3589: 55 13 43  0   54 12 42  0             336207.1863  -0.1163  0.050  -0.0073 0.25  
3590: 55 12 43  0   54 13 42  0             336207.1863  -0.1163  0.050  -0.0073 0.25  
3591: 55 12 43  0   54 12 42  0             336207.1863  -0.1163  0.050  -0.0073 0.02  
3592: 56 12 45  0   55 12 44  0             336208.7791   0.0170  0.050   0.0170 0.03  
3593: 56 12 45  0   55 11 44  0             336208.7791   0.0170  0.050   0.0170 0.47  
3594: 56 11 45  0   55 12 44  0             336208.7791   0.0170  0.050   0.0170 0.47  
3595: 56 11 45  0   55 11 44  0             336208.7791   0.0170  0.050   0.0170 0.03  
3596: 57 11 47  0   56 11 46  0             336210.3537   0.0510  0.050  -0.0514 0.02  
3597: 57 10 47  0   56 11 46  0             336210.3537   0.0510  0.050  -0.0514 0.26  
3598: 57 10 47  0   56 10 46  0             336210.3537   0.0510  0.050  -0.0514 0.02  
3599: 57 11 47  0   56 10 46  0             336210.3537   0.0510  0.050  -0.0514 0.26  
3600: 48 20 29  0   47 20 28  0             336210.3537  -0.1800  0.050  -0.0514 0.02  
3601: 48 20 29  0   47 19 28  0             336210.3537  -0.1800  0.050  -0.0514 0.21  
3602: 48 19 29  0   47 20 28  0             336210.3537  -0.1800  0.050  -0.0514 0.21  
3603: 48 19 29  0   47 19 28  0             336210.3537  -0.1800  0.050  -0.0514 0.02  
3604: 58 10 49  0   57 10 48  0             336211.8244  -0.0238  0.050  -0.0239 0.03  
3605: 58 10 49  0   57  9 48  0             336211.8244  -0.0238  0.050  -0.0239 0.47  
3606: 58  9 49  0   57 10 48  0             336211.8244  -0.0238  0.050  -0.0239 0.47  
3607: 58  9 49  0   57  9 48  0             336211.8244  -0.0238  0.050  -0.0239 0.03  
3608: 59  9 51  0   58  9 50  0             336213.2605  -0.0717  0.050  -0.0717 0.03  
3609: 59  9 51  0   58  8 50  0             336213.2605  -0.0717  0.050  -0.0717 0.47  
3610: 59  8 51  0   58  9 50  0             336213.2605  -0.0717  0.050  -0.0717 0.47  
3611: 59  8 51  0   58  8 50  0             336213.2605  -0.0717  0.050  -0.0717 0.03  
3612: 60  8 53  0   59  8 52  0             336214.6953   0.0008  0.050   0.0009 0.03  
3613: 60  7 53  0   59  8 52  0             336214.6953   0.0008  0.050   0.0009 0.47  
3614: 60  7 53  0   59  7 52  0             336214.6953   0.0008  0.050   0.0009 0.03  
3615: 60  8 53  0   59  7 52  0             336214.6953   0.0008  0.050   0.0009 0.47  
3616: 61  7 55  0   60  7 54  0             336216.0269   0.1471  0.050   0.0086 0.02  
3617: 61  7 55  0   60  6 54  0             336216.0269   0.1471  0.050   0.0086 0.27  
3618: 61  6 55  0   60  7 54  0             336216.0269   0.1471  0.050   0.0086 0.27  
3619: 61  6 55  0   60  6 54  0             336216.0269   0.1471  0.050   0.0086 0.02  
3620: 47 21 27  0   46 21 26  0             336216.0269  -0.1897  0.050   0.0086 0.01  
3621: 47 21 27  0   46 20 26  0             336216.0269  -0.1897  0.050   0.0086 0.19  
3622: 47 20 27  0   46 21 26  0             336216.0269  -0.1897  0.050   0.0086 0.19  
3623: 47 20 27  0   46 20 26  0             336216.0269  -0.1897  0.050   0.0086 0.01  
3624: 66  2 65  0   65  2 64  0             336217.7103   0.2781  0.050   0.0416 0.01  
3625: 66  2 65  0   65  1 64  0             336217.7103   0.2781  0.050   0.0416 0.12  
3626: 66  1 65  0   65  2 64  0             336217.7103   0.2781  0.050   0.0416 0.12  
3627: 66  1 65  0   65  1 64  0             336217.7103   0.2781  0.050   0.0416 0.01  
3628: 63  5 59  0   62  5 58  0             336217.7103   0.1940  0.050   0.0416 0.01  
3629: 63  5 59  0   62  4 58  0             336217.7103   0.1940  0.050   0.0416 0.11  
3630: 63  4 59  0   62  5 58  0             336217.7103   0.1940  0.050   0.0416 0.11  
3631: 63  4 59  0   62  4 58  0             336217.7103   0.1940  0.050   0.0416 0.01  
3632: 65  3 63  0   64  3 62  0             336217.7103  -0.1483  0.050   0.0416 0.01  
3633: 65  3 63  0   64  2 62  0             336217.7103  -0.1483  0.050   0.0416 0.12  
3634: 65  2 63  0   64  3 62  0             336217.7103  -0.1483  0.050   0.0416 0.12  
3635: 65  2 63  0   64  2 62  0             336217.7103  -0.1483  0.050   0.0416 0.01  
3636: 64  4 61  0   63  3 60  0             336217.7103  -0.1617  0.050   0.0416 0.11  
3637: 64  4 61  0   63  4 60  0             336217.7103  -0.1617  0.050   0.0416 0.01  
3638: 64  3 61  0   63  4 60  0             336217.7103  -0.1617  0.050   0.0416 0.11  
3639: 64  3 61  0   63  3 60  0             336217.7103  -0.1617  0.050   0.0416 0.01  
3640: 46 22 25  0   45 22 24  0             336225.0269  -0.0866  0.050  -0.0866 0.04  
3641: 46 22 25  0   45 21 24  0             336225.0269  -0.0866  0.050  -0.0866 0.46  
3642: 46 21 25  0   45 22 24  0             336225.0269  -0.0866  0.050  -0.0866 0.46  
3643: 46 21 25  0   45 21 24  0             336225.0269  -0.0866  0.050  -0.0866 0.04  
3644: 45 23 23  0   44 23 22  0             336238.8386   0.0256  0.050   0.0257 0.04  
3645: 45 23 23  0   44 22 22  0             336238.8386   0.0256  0.050   0.0257 0.46  
3646: 45 22 23  0   44 23 22  0             336238.8386   0.0256  0.050   0.0257 0.46  
3647: 45 22 23  0   44 22 22  0             336238.8386   0.0256  0.050   0.0257 0.04  
3648: 44 24 21  0   43 24 20  0             336259.9223  -0.0342  0.050  -0.0342 0.04  
3649: 44 24 21  0   43 23 20  0             336259.9223  -0.0342  0.050  -0.0342 0.46  
3650: 44 23 21  0   43 24 20  0             336259.9223  -0.0342  0.050  -0.0342 0.46  
3651: 44 23 21  0   43 23 20  0             336259.9223  -0.0342  0.050  -0.0342 0.04  
3652: 43 25 19  0   42 24 18  0             336293.1562  -0.0147  0.050  -0.0148 0.46  
3653: 43 24 19  0   42 25 18  0             336293.1562  -0.0147  0.050  -0.0148 0.46  
3654: 43 24 19  0   42 24 18  0             336293.1562  -0.0147  0.050  -0.0148 0.04  
3655: 43 25 19  0   42 25 18  0             336293.1562  -0.0147  0.050  -0.0148 0.04  
3656: 42 26 17  0   41 26 16  0             336347.1545   0.0724  0.050   0.0725 0.04  
3657: 42 26 17  0   41 25 16  0             336347.1545   0.0724  0.050   0.0725 0.46  
3658: 42 25 17  0   41 26 16  0             336347.1545   0.0724  0.050   0.0725 0.46  
3659: 42 25 17  0   41 25 16  0             336347.1545   0.0724  0.050   0.0725 0.04  
3660: 41 27 15  0   40 27 14  0             336439.0802  -0.0231  0.050  -0.0233 0.04  
3661: 41 26 15  0   40 27 14  0             336439.0802  -0.0231  0.050  -0.0233 0.46  
3662: 41 26 15  0   40 26 14  0             336439.0802  -0.0233  0.050  -0.0233 0.04  
3663: 41 27 15  0   40 26 14  0             336439.0802  -0.0233  0.050  -0.0233 0.46  
3664: 40 27 13  0   39 28 12  0             336608.3428  -0.0523  0.050  -0.0769 0.46  
3665: 40 28 13  0   39 28 12  0             336608.3428  -0.0560  0.050  -0.0769 0.04  
3666: 40 27 13  0   39 27 12  0             336608.3428  -0.0977  0.050  -0.0769 0.04  
3667: 40 28 13  0   39 27 12  0             336608.3428  -0.1014  0.050  -0.0769 0.46  
3668: 39 28 11  0   38 29 10  0             336954.5480  -0.0037  0.050               
3669: 52 17 36  0   51 16 35  0             341181.3235   0.1094  0.050  -0.0275 0.23  
3670: 52 16 36  0   51 17 35  0             341181.3235   0.1094  0.050  -0.0275 0.23  
3671: 52 16 36  0   51 16 35  0             341181.3235   0.1094  0.050  -0.0275 0.02  
3672: 52 17 36  0   51 17 35  0             341181.3235   0.1094  0.050  -0.0275 0.02  
3673: 53 16 38  0   52 15 37  0             341181.3235  -0.1611  0.050  -0.0275 0.24  
3674: 53 15 38  0   52 16 37  0             341181.3235  -0.1611  0.050  -0.0275 0.24  
3675: 53 15 38  0   52 15 37  0             341181.3235  -0.1611  0.050  -0.0275 0.02  
3676: 53 16 38  0   52 16 37  0             341181.3235  -0.1611  0.050  -0.0275 0.02  
3677: 59 10 50  0   58 10 49  0             341189.7220  -0.0263  0.050  -0.0263 0.03  
3678: 59  9 50  0   58 10 49  0             341189.7220  -0.0263  0.050  -0.0263 0.47  
3679: 59  9 50  0   58  9 49  0             341189.7220  -0.0263  0.050  -0.0263 0.03  
3680: 59 10 50  0   58  9 49  0             341189.7220  -0.0263  0.050  -0.0263 0.47  
3681: 48 21 28  0   47 21 27  0             341191.0017   0.0586  0.050   0.0587 0.04  
3682: 48 21 28  0   47 20 27  0             341191.0017   0.0586  0.050   0.0587 0.46  
3683: 48 20 28  0   47 21 27  0             341191.0017   0.0586  0.050   0.0587 0.46  
3684: 48 20 28  0   47 20 27  0             341191.0017   0.0586  0.050   0.0587 0.04  
3685: 60  8 52  0   59  9 51  0             341191.2587  -0.0497  0.050  -0.0498 0.47  
3686: 60  8 52  0   59  8 51  0             341191.2587  -0.0497  0.050  -0.0498 0.03  
3687: 60  9 52  0   59  8 51  0             341191.2587  -0.0497  0.050  -0.0498 0.47  
3688: 60  9 52  0   59  9 51  0             341191.2587  -0.0497  0.050  -0.0498 0.03  
3689: 61  8 54  0   60  8 53  0             341192.6914  -0.0448  0.050  -0.0448 0.03  
3690: 61  8 54  0   60  7 53  0             341192.6914  -0.0448  0.050  -0.0448 0.47  
3691: 61  7 54  0   60  8 53  0             341192.6914  -0.0448  0.050  -0.0448 0.47  
3692: 61  7 54  0   60  7 53  0             341192.6914  -0.0448  0.050  -0.0448 0.03  
3693: 62  7 56  0   61  7 55  0             341193.9495  -0.0279  0.050  -0.0279 0.03  
3694: 62  6 56  0   61  7 55  0             341193.9495  -0.0279  0.050  -0.0279 0.47  
3695: 62  6 56  0   61  6 55  0             341193.9495  -0.0279  0.050  -0.0279 0.03  
3696: 62  7 56  0   61  6 55  0             341193.9495  -0.0279  0.050  -0.0279 0.47  
3697: 68  1 68  0   67  1 67  0             341194.8778   0.0730  0.050  -0.0091 0.02  
3698: 68  1 68  0   67  0 67  0             341194.8778   0.0730  0.050  -0.0091 0.25  
3699: 68  0 68  0   67  1 67  0             341194.8778   0.0730  0.050  -0.0091 0.25  
3700: 68  0 68  0   67  0 67  0             341194.8778   0.0730  0.050  -0.0091 0.02  
3701: 63  6 58  0   62  6 57  0             341194.8778  -0.1033  0.050  -0.0091 0.02  
3702: 63  5 58  0   62  6 57  0             341194.8778  -0.1033  0.050  -0.0091 0.22  
3703: 63  5 58  0   62  5 57  0             341194.8778  -0.1033  0.050  -0.0091 0.02  
3704: 63  6 58  0   62  5 57  0             341194.8778  -0.1033  0.050  -0.0091 0.22  
3705: 67  2 66  0   66  2 65  0             341195.9356   0.2543  0.050   0.0463 0.01  
3706: 67  2 66  0   66  1 65  0             341195.9356   0.2543  0.050   0.0463 0.12  
3707: 67  1 66  0   66  2 65  0             341195.9356   0.2543  0.050   0.0463 0.12  
3708: 67  1 66  0   66  1 65  0             341195.9356   0.2543  0.050   0.0463 0.01  
3709: 64  5 60  0   63  5 59  0             341195.9356   0.2364  0.050   0.0463 0.01  
3710: 64  5 60  0   63  4 59  0             341195.9356   0.2364  0.050   0.0463 0.11  
3711: 64  4 60  0   63  5 59  0             341195.9356   0.2364  0.050   0.0463 0.11  
3712: 64  4 60  0   63  4 59  0             341195.9356   0.2364  0.050   0.0463 0.01  
3713: 65  4 62  0   64  4 61  0             341195.9356  -0.1493  0.050   0.0463 0.01  
3714: 65  4 62  0   64  3 61  0             341195.9356  -0.1493  0.050   0.0463 0.11  
3715: 65  3 62  0   64  4 61  0             341195.9356  -0.1493  0.050   0.0463 0.11  
3716: 65  3 62  0   64  3 61  0             341195.9356  -0.1493  0.050   0.0463 0.01  
3717: 66  3 64  0   65  3 63  0             341195.9356  -0.1580  0.050   0.0463 0.01  
3718: 66  2 64  0   65  3 63  0             341195.9356  -0.1580  0.050   0.0463 0.12  
3719: 66  2 64  0   65  2 63  0             341195.9356  -0.1580  0.050   0.0463 0.01  
3720: 66  3 64  0   65  2 63  0             341195.9356  -0.1580  0.050   0.0463 0.12  
3721: 47 22 26  0   46 21 25  0             341198.6814   0.0306  0.050   0.0307 0.46  
3722: 47 21 26  0   46 22 25  0             341198.6814   0.0306  0.050   0.0307 0.46  
3723: 47 21 26  0   46 21 25  0             341198.6814   0.0306  0.050   0.0307 0.04  
3724: 47 22 26  0   46 22 25  0             341198.6814   0.0306  0.050   0.0307 0.04  
3725: 46 23 24  0   45 23 23  0             341210.4774  -0.0435  0.050  -0.0435 0.04  
3726: 46 23 24  0   45 22 23  0             341210.4774  -0.0435  0.050  -0.0435 0.46  
3727: 46 22 24  0   45 23 23  0             341210.4774  -0.0435  0.050  -0.0435 0.46  
3728: 46 22 24  0   45 22 23  0             341210.4774  -0.0435  0.050  -0.0435 0.04  
3729: 44 25 20  0   43 25 19  0             341256.9059  -0.0285  0.050  -0.0286 0.04  
3730: 44 25 20  0   43 24 19  0             341256.9059  -0.0285  0.050  -0.0286 0.46  
3731: 44 24 20  0   43 25 19  0             341256.9059  -0.0285  0.050  -0.0286 0.46  
3732: 44 24 20  0   43 24 19  0             341256.9059  -0.0285  0.050  -0.0286 0.04  
3733: 43 26 18  0   42 26 17  0             341301.7380  -0.0954  0.050  -0.0954 0.04  
3734: 43 26 18  0   42 25 17  0             341301.7380  -0.0954  0.050  -0.0954 0.46  
3735: 43 25 18  0   42 26 17  0             341301.7380  -0.0954  0.050  -0.0954 0.46  
3736: 43 25 18  0   42 25 17  0             341301.7380  -0.0954  0.050  -0.0954 0.04  
3737: 42 27 16  0   41 26 15  0             341376.2607  -0.0589  0.050  -0.0589 0.46  
3738: 42 27 16  0   41 27 15  0             341376.2607  -0.0589  0.050  -0.0589 0.04  
3739: 42 26 16  0   41 27 15  0             341376.2607  -0.0589  0.050  -0.0589 0.46  
3740: 42 26 16  0   41 26 15  0             341376.2607  -0.0589  0.050  -0.0589 0.04  
3741: 41 27 14  0   40 28 13  0             341507.7761  -0.0345  0.050  -0.0365 0.46  
3742: 41 28 14  0   40 28 13  0             341507.7761  -0.0347  0.050  -0.0365 0.04  
3743: 41 27 14  0   40 27 13  0             341507.7761  -0.0382  0.050  -0.0365 0.04  
3744: 41 28 14  0   40 27 13  0             341507.7761  -0.0385  0.050  -0.0365 0.46  
3745: 40 28 12  0   39 29 11  0             341762.4099  -0.0069  0.050  -0.0143 0.91  
3746: 40 29 12  0   39 29 11  0             341762.4099  -0.0902  0.050  -0.0143 0.09  
3747: 40 28 12  0   39 28 11  0             341763.3158   0.0150  0.050  -0.0608 0.09  
3748: 40 29 12  0   39 28 11  0             341763.3158  -0.0681  0.050  -0.0608 0.91  
3749: 53 17 37  0   52 16 36  0             346158.0053   0.0377  0.050  -0.0468 0.24  
3750: 53 17 37  0   52 17 36  0             346158.0053   0.0377  0.050  -0.0468 0.02  
3751: 53 16 37  0   52 17 36  0             346158.0053   0.0377  0.050  -0.0468 0.24  
3752: 53 16 37  0   52 16 36  0             346158.0053   0.0377  0.050  -0.0468 0.02  
3753: 52 18 35  0   51 18 34  0             346158.0053  -0.1334  0.050  -0.0468 0.02  
3754: 52 18 35  0   51 17 34  0             346158.0053  -0.1334  0.050  -0.0468 0.23  
3755: 52 17 35  0   51 18 34  0             346158.0053  -0.1334  0.050  -0.0468 0.23  
3756: 52 17 35  0   51 17 34  0             346158.0053  -0.1334  0.050  -0.0468 0.02  
3757: 51 19 33  0   50 19 32  0             346159.3255   0.0853  0.050  -0.0345 0.02  
3758: 51 19 33  0   50 18 32  0             346159.3255   0.0853  0.050  -0.0345 0.22  
3759: 51 18 33  0   50 19 32  0             346159.3255   0.0853  0.050  -0.0345 0.22  
3760: 51 18 33  0   50 18 32  0             346159.3255   0.0853  0.050  -0.0345 0.02  
3761: 55 15 41  0   54 14 40  0             346159.3255  -0.1438  0.050  -0.0345 0.24  
3762: 55 15 41  0   54 15 40  0             346159.3255  -0.1438  0.050  -0.0345 0.02  
3763: 55 14 41  0   54 15 40  0             346159.3255  -0.1438  0.050  -0.0345 0.24  
3764: 55 14 41  0   54 14 40  0             346159.3255  -0.1438  0.050  -0.0345 0.02  
3765: 56 14 43  0   55 14 42  0             346160.7364  -0.0710  0.050  -0.0710 0.04  
3766: 56 14 43  0   55 13 42  0             346160.7364  -0.0710  0.050  -0.0710 0.46  
3767: 56 13 43  0   55 14 42  0             346160.7364  -0.0710  0.050  -0.0710 0.46  
3768: 56 13 43  0   55 13 42  0             346160.7364  -0.0710  0.050  -0.0710 0.04  
3769: 49 21 29  0   48 21 28  0             346165.7205  -0.0557  0.050  -0.0739 0.02  
3770: 49 21 29  0   48 20 28  0             346165.7205  -0.0557  0.050  -0.0739 0.20  
3771: 49 20 29  0   48 21 28  0             346165.7205  -0.0557  0.050  -0.0739 0.20  
3772: 49 20 29  0   48 20 28  0             346165.7205  -0.0557  0.050  -0.0739 0.02  
3773: 59 11 49  0   58 10 48  0             346165.7205  -0.0883  0.050  -0.0739 0.26  
3774: 59 11 49  0   58 11 48  0             346165.7205  -0.0883  0.050  -0.0739 0.02  
3775: 59 10 49  0   58 11 48  0             346165.7205  -0.0883  0.050  -0.0739 0.26  
3776: 59 10 49  0   58 10 48  0             346165.7205  -0.0883  0.050  -0.0739 0.02  
3777: 61  9 53  0   60  9 52  0             346169.1770   0.0114  0.050   0.0114 0.03  
3778: 61  8 53  0   60  9 52  0             346169.1770   0.0114  0.050   0.0114 0.47  
3779: 61  8 53  0   60  8 52  0             346169.1770   0.0114  0.050   0.0114 0.03  
3780: 61  9 53  0   60  8 52  0             346169.1770   0.0114  0.050   0.0114 0.47  
3781: 62  8 55  0   61  8 54  0             346170.6557  -0.0028  0.050  -0.0029 0.03  
3782: 62  8 55  0   61  7 54  0             346170.6557  -0.0028  0.050  -0.0029 0.47  
3783: 62  7 55  0   61  8 54  0             346170.6557  -0.0028  0.050  -0.0029 0.47  
3784: 62  7 55  0   61  7 54  0             346170.6557  -0.0028  0.050  -0.0029 0.03  
3785: 45 25 21  0   44 25 20  0             346222.6280   0.0077  0.050   0.0078 0.04  
3786: 45 25 21  0   44 24 20  0             346222.6280   0.0077  0.050   0.0078 0.46  
3787: 45 24 21  0   44 25 20  0             346222.6280   0.0077  0.050   0.0078 0.46  
3788: 45 24 21  0   44 24 20  0             346222.6280   0.0077  0.050   0.0078 0.04  
3789: 42 28 15  0   41 28 14  0             346426.0325   0.0667  0.050   0.0666 0.04  
3790: 42 27 15  0   41 28 14  0             346426.0325   0.0667  0.050   0.0666 0.46  
3791: 42 28 15  0   41 27 14  0             346426.0325   0.0664  0.050   0.0666 0.46  
3792: 42 27 15  0   41 27 14  0             346426.0325   0.0664  0.050   0.0666 0.04  
3793: 52 19 34  0   51 19 33  0             351135.3342   0.0687  0.050   0.0188 0.02  
3794: 52 19 34  0   51 18 33  0             351135.3342   0.0687  0.050   0.0188 0.22  
3795: 52 18 34  0   51 19 33  0             351135.3342   0.0687  0.050   0.0188 0.22  
3796: 52 18 34  0   51 18 33  0             351135.3342   0.0687  0.050   0.0188 0.02  
3797: 55 16 40  0   54 16 39  0             351135.3342  -0.0279  0.050   0.0188 0.02  
3798: 55 16 40  0   54 15 39  0             351135.3342  -0.0279  0.050   0.0188 0.24  
3799: 55 15 40  0   54 16 39  0             351135.3342  -0.0279  0.050   0.0188 0.24  
3800: 55 15 40  0   54 15 39  0             351135.3342  -0.0279  0.050   0.0188 0.02  
3801: 57 14 44  0   56 14 43  0             351138.0159  -0.0201  0.050  -0.0201 0.04  
3802: 57 14 44  0   56 13 43  0             351138.0159  -0.0201  0.050  -0.0201 0.46  
3803: 57 13 44  0   56 14 43  0             351138.0159  -0.0201  0.050  -0.0201 0.46  
3804: 57 13 44  0   56 13 43  0             351138.0159  -0.0201  0.050  -0.0201 0.04  
3805: 58 13 46  0   57 13 45  0             351139.7671   0.0343  0.050   0.0344 0.03  
3806: 58 13 46  0   57 12 45  0             351139.7671   0.0343  0.050   0.0344 0.47  
3807: 58 12 46  0   57 13 45  0             351139.7671   0.0343  0.050   0.0344 0.47  
3808: 58 12 46  0   57 12 45  0             351139.7671   0.0343  0.050   0.0344 0.03  
3809: 59 12 48  0   58 12 47  0             351141.6073   0.0660  0.050   0.0661 0.04  
3810: 59 11 48  0   58 12 47  0             351141.6073   0.0660  0.050   0.0661 0.47  
3811: 59 11 48  0   58 11 47  0             351141.6073   0.0660  0.050   0.0661 0.04  
3812: 59 12 48  0   58 11 47  0             351141.6073   0.0660  0.050   0.0661 0.47  
3813: 60 11 50  0   59 11 49  0             351143.4299   0.0463  0.050   0.0464 0.03  
3814: 60 11 50  0   59 10 49  0             351143.4299   0.0463  0.050   0.0464 0.47  
3815: 60 10 50  0   59 11 49  0             351143.4299   0.0463  0.050   0.0464 0.47  
3816: 60 10 50  0   59 10 49  0             351143.4299   0.0463  0.050   0.0464 0.03  
3817: 61 10 52  0   60 10 51  0             351145.2032   0.0123  0.050   0.0123 0.03  
3818: 61 10 52  0   60  9 51  0             351145.2032   0.0123  0.050   0.0123 0.47  
3819: 61  9 52  0   60 10 51  0             351145.2032   0.0123  0.050   0.0123 0.47  
3820: 61  9 52  0   60  9 51  0             351145.2032   0.0123  0.050   0.0123 0.03  
3821: 49 22 28  0   48 22 27  0             351146.4806   0.0513  0.050   0.0514 0.04  
3822: 49 22 28  0   48 21 27  0             351146.4806   0.0513  0.050   0.0514 0.46  
3823: 49 21 28  0   48 22 27  0             351146.4806   0.0513  0.050   0.0514 0.46  
3824: 49 21 28  0   48 21 27  0             351146.4806   0.0513  0.050   0.0514 0.04  
3825: 63  8 56  0   62  8 55  0             351148.4954   0.0357  0.050   0.0358 0.03  
3826: 63  8 56  0   62  7 55  0             351148.4954   0.0357  0.050   0.0358 0.47  
3827: 63  7 56  0   62  8 55  0             351148.4954   0.0357  0.050   0.0358 0.47  
3828: 63  7 56  0   62  7 55  0             351148.4954   0.0357  0.050   0.0358 0.03  
3829: 64  7 58  0   63  7 57  0             351149.7639  -0.0480  0.050  -0.0481 0.03  
3830: 64  7 58  0   63  6 57  0             351149.7639  -0.0480  0.050  -0.0481 0.47  
3831: 64  6 58  0   63  7 57  0             351149.7639  -0.0480  0.050  -0.0481 0.47  
3832: 64  6 58  0   63  6 57  0             351149.7639  -0.0480  0.050  -0.0481 0.03  
3833: 65  6 60  0   64  6 59  0             351150.9660   0.0569  0.050   0.0328 0.02  
3834: 65  6 60  0   64  5 59  0             351150.9660   0.0569  0.050   0.0328 0.22  
3835: 65  5 60  0   64  6 59  0             351150.9660   0.0569  0.050   0.0328 0.22  
3836: 65  5 60  0   64  5 59  0             351150.9660   0.0569  0.050   0.0328 0.02  
3837: 70  1 70  0   69  1 69  0             351150.9660   0.0117  0.050   0.0328 0.02  
3838: 70  0 70  0   69  1 69  0             351150.9660   0.0117  0.050   0.0328 0.25  
3839: 70  0 70  0   69  0 69  0             351150.9660   0.0117  0.050   0.0328 0.02  
3840: 70  1 70  0   69  0 69  0             351150.9660   0.0117  0.050   0.0328 0.25  
3841: 66  5 62  0   65  5 61  0             351151.9842   0.2807  0.050   0.0150 0.01  
3842: 66  5 62  0   65  4 61  0             351151.9842   0.2807  0.050   0.0150 0.11  
3843: 66  4 62  0   65  5 61  0             351151.9842   0.2807  0.050   0.0150 0.11  
3844: 66  4 62  0   65  4 61  0             351151.9842   0.2807  0.050   0.0150 0.01  
3845: 69  2 68  0   68  2 67  0             351151.9842   0.1663  0.050   0.0150 0.01  
3846: 69  1 68  0   68  2 67  0             351151.9842   0.1663  0.050   0.0150 0.12  
3847: 69  1 68  0   68  1 67  0             351151.9842   0.1663  0.050   0.0150 0.01  
3848: 69  2 68  0   68  1 67  0             351151.9842   0.1663  0.050   0.0150 0.12  
3849: 67  4 64  0   66  4 63  0             351151.9842  -0.1650  0.050   0.0150 0.01  
3850: 67  4 64  0   66  3 63  0             351151.9842  -0.1650  0.050   0.0150 0.11  
3851: 67  3 64  0   66  4 63  0             351151.9842  -0.1650  0.050   0.0150 0.11  
3852: 67  3 64  0   66  3 63  0             351151.9842  -0.1650  0.050   0.0150 0.01  
3853: 68  3 66  0   67  2 65  0             351151.9842  -0.2177  0.050   0.0150 0.12  
3854: 68  3 66  0   67  3 65  0             351151.9842  -0.2177  0.050   0.0150 0.01  
3855: 68  2 66  0   67  3 65  0             351151.9842  -0.2177  0.050   0.0150 0.12  
3856: 68  2 66  0   67  2 65  0             351151.9842  -0.2177  0.050   0.0150 0.01  
3857: 48 23 26  0   47 23 25  0             351155.3162  -0.0600  0.050  -0.0600 0.04  
3858: 48 23 26  0   47 22 25  0             351155.3162  -0.0600  0.050  -0.0600 0.46  
3859: 48 22 26  0   47 23 25  0             351155.3162  -0.0600  0.050  -0.0600 0.46  
3860: 48 22 26  0   47 22 25  0             351155.3162  -0.0600  0.050  -0.0600 0.04  
3861: 47 24 24  0   46 24 23  0             351168.9879  -0.0322  0.050  -0.0323 0.04  
3862: 47 23 24  0   46 24 23  0             351168.9879  -0.0322  0.050  -0.0323 0.46  
3863: 47 23 24  0   46 23 23  0             351168.9879  -0.0322  0.050  -0.0323 0.04  
3864: 47 24 24  0   46 23 23  0             351168.9879  -0.0322  0.050  -0.0323 0.46  
3865: 46 25 22  0   45 25 21  0             351189.8194   0.0184  0.050   0.0184 0.04  
3866: 46 24 22  0   45 25 21  0             351189.8194   0.0184  0.050   0.0184 0.46  
3867: 46 24 22  0   45 24 21  0             351189.8194   0.0184  0.050   0.0184 0.04  
3868: 46 25 22  0   45 24 21  0             351189.8194   0.0184  0.050   0.0184 0.46  
3869: 44 27 18  0   43 27 17  0             351272.8721   0.0786  0.050   0.0786 0.04  
3870: 44 26 18  0   43 27 17  0             351272.8721   0.0786  0.050   0.0786 0.46  
3871: 44 26 18  0   43 26 17  0             351272.8721   0.0786  0.050   0.0786 0.04  
3872: 44 27 18  0   43 26 17  0             351272.8721   0.0786  0.050   0.0786 0.46  
3873: 54 18 37  0   53 18 36  0             356111.1641   0.3388  0.050   0.0783 0.01  
3874: 54 18 37  0   53 17 36  0             356111.1641   0.3388  0.050   0.0783 0.15  
3875: 54 17 37  0   53 18 36  0             356111.1641   0.3388  0.050   0.0783 0.15  
3876: 54 17 37  0   53 17 36  0             356111.1641   0.3388  0.050   0.0783 0.01  
3877: 55 17 39  0   54 17 38  0             356111.1641  -0.0344  0.050   0.0783 0.01  
3878: 55 17 39  0   54 16 38  0             356111.1641  -0.0344  0.050   0.0783 0.16  
3879: 55 16 39  0   54 17 38  0             356111.1641  -0.0344  0.050   0.0783 0.16  
3880: 55 16 39  0   54 16 38  0             356111.1641  -0.0344  0.050   0.0783 0.01  
3881: 53 19 35  0   52 19 34  0             356111.1641  -0.0700  0.050   0.0783 0.01  
3882: 53 19 35  0   52 18 34  0             356111.1641  -0.0700  0.050   0.0783 0.15  
3883: 53 18 35  0   52 19 34  0             356111.1641  -0.0700  0.050   0.0783 0.15  
3884: 53 18 35  0   52 18 34  0             356111.1641  -0.0700  0.050   0.0783 0.01  
3885: 58 13 45  0   57 13 44  0             356115.2185   0.0697  0.050   0.0697 0.04  
3886: 58 14 45  0   57 14 44  0             356115.2185   0.0697  0.050   0.0697 0.04  
3887: 58 14 45  0   57 13 44  0             356115.2185   0.0697  0.050   0.0697 0.47  
3888: 58 13 45  0   57 14 44  0             356115.2185   0.0697  0.050   0.0697 0.47  
3889: 51 21 31  0   50 21 30  0             356115.6026  -0.0257  0.050  -0.0257 0.04  
3890: 51 20 31  0   50 21 30  0             356115.6026  -0.0257  0.050  -0.0257 0.46  
3891: 51 20 31  0   50 20 30  0             356115.6026  -0.0257  0.050  -0.0257 0.04  
3892: 51 21 31  0   50 20 30  0             356115.6026  -0.0257  0.050  -0.0257 0.46  
3893: 60 12 49  0   59 11 48  0             356118.8410  -0.0553  0.050  -0.0553 0.47  
3894: 60 12 49  0   59 12 48  0             356118.8410  -0.0553  0.050  -0.0553 0.03  
3895: 60 11 49  0   59 12 48  0             356118.8410  -0.0553  0.050  -0.0553 0.47  
3896: 60 11 49  0   59 11 48  0             356118.8410  -0.0553  0.050  -0.0553 0.03  
3897: 50 22 29  0   49 22 28  0             356120.7757   0.2165  0.050   0.0615 0.02  
3898: 50 22 29  0   49 21 28  0             356120.7757   0.2165  0.050   0.0615 0.20  
3899: 50 21 29  0   49 22 28  0             356120.7757   0.2165  0.050   0.0615 0.20  
3900: 50 21 29  0   49 21 28  0             356120.7757   0.2165  0.050   0.0615 0.02  
3901: 61 11 51  0   60 11 50  0             356120.7757  -0.0609  0.050   0.0615 0.02  
3902: 61 10 51  0   60 11 50  0             356120.7757  -0.0609  0.050   0.0615 0.26  
3903: 61 10 51  0   60 10 50  0             356120.7757  -0.0609  0.050   0.0615 0.02  
3904: 61 11 51  0   60 10 50  0             356120.7757  -0.0609  0.050   0.0615 0.26  
3905: 62 10 53  0   61 10 52  0             356122.7965   0.0668  0.050   0.0668 0.03  
3906: 62 10 53  0   61  9 52  0             356122.7965   0.0668  0.050   0.0668 0.47  
3907: 62  9 53  0   61 10 52  0             356122.7965   0.0668  0.050   0.0668 0.47  
3908: 62  9 53  0   61  9 52  0             356122.7965   0.0668  0.050   0.0668 0.03  
3909: 65  7 59  0   64  6 58  0             356127.5798   0.0345  0.050   0.0345 0.47  
3910: 65  7 59  0   64  7 58  0             356127.5798   0.0345  0.050   0.0345 0.03  
3911: 65  6 59  0   64  7 58  0             356127.5798   0.0345  0.050   0.0345 0.47  
3912: 65  6 59  0   64  6 58  0             356127.5798   0.0345  0.050   0.0345 0.03  
3913: 66  6 61  0   65  6 60  0             356128.7903   0.1014  0.050   0.0185 0.02  
3914: 66  6 61  0   65  5 60  0             356128.7903   0.1014  0.050   0.0185 0.22  
3915: 66  5 61  0   65  6 60  0             356128.7903   0.1014  0.050   0.0185 0.22  
3916: 66  5 61  0   65  5 60  0             356128.7903   0.1014  0.050   0.0185 0.02  
3917: 71  1 71  0   70  1 70  0             356128.7903  -0.0544  0.050   0.0185 0.02  
3918: 71  0 71  0   70  1 70  0             356128.7903  -0.0544  0.050   0.0185 0.25  
3919: 71  0 71  0   70  0 70  0             356128.7903  -0.0544  0.050   0.0185 0.02  
3920: 71  1 71  0   70  0 70  0             356128.7903  -0.0544  0.050   0.0185 0.25  
3921: 70  2 69  0   69  2 68  0             356129.9862   0.2842  0.050   0.0652 0.01  
3922: 70  2 69  0   69  1 68  0             356129.9862   0.2842  0.050   0.0652 0.16  
3923: 70  1 69  0   69  2 68  0             356129.9862   0.2842  0.050   0.0652 0.16  
3924: 70  1 69  0   69  1 68  0             356129.9862   0.2842  0.050   0.0652 0.01  
3925: 68  4 65  0   67  4 64  0             356129.9862  -0.0109  0.050   0.0652 0.01  
3926: 68  4 65  0   67  3 64  0             356129.9862  -0.0109  0.050   0.0652 0.15  
3927: 68  3 65  0   67  4 64  0             356129.9862  -0.0109  0.050   0.0652 0.15  
3928: 68  3 65  0   67  3 64  0             356129.9862  -0.0109  0.050   0.0652 0.01  
3929: 69  3 67  0   68  3 66  0             356129.9862  -0.0856  0.050   0.0652 0.01  
3930: 69  2 67  0   68  3 66  0             356129.9862  -0.0856  0.050   0.0652 0.16  
3931: 69  2 67  0   68  2 66  0             356129.9862  -0.0856  0.050   0.0652 0.01  
3932: 69  3 67  0   68  2 66  0             356129.9862  -0.0856  0.050   0.0652 0.16  
3933: 47 25 23  0   46 24 22  0             356158.2215   0.0673  0.050   0.0673 0.46  
3934: 47 25 23  0   46 25 22  0             356158.2215   0.0673  0.050   0.0673 0.04  
3935: 47 24 23  0   46 25 22  0             356158.2215   0.0673  0.050   0.0673 0.46  
3936: 47 24 23  0   46 24 22  0             356158.2215   0.0673  0.050   0.0673 0.04  
3937: 46 26 21  0   45 25 20  0             356185.4997  -0.0978  0.050  -0.0979 0.46  
3938: 46 25 21  0   45 26 20  0             356185.4997  -0.0978  0.050  -0.0979 0.46  
3939: 46 25 21  0   45 25 20  0             356185.4997  -0.0978  0.050  -0.0979 0.04  
3940: 46 26 21  0   45 26 20  0             356185.4997  -0.0978  0.050  -0.0979 0.04  
3941: 36 32  5  0   35 31  4  0             357048.2225   0.0306  0.050               
3942: 58 15 44  0   57 15 43  0             361090.5470   0.1959  0.050   0.0822 0.02  
3943: 58 14 44  0   57 15 43  0             361090.5470   0.1959  0.050   0.0822 0.25  
3944: 58 14 44  0   57 14 43  0             361090.5470   0.1959  0.050   0.0822 0.02  
3945: 58 15 44  0   57 14 43  0             361090.5470   0.1959  0.050   0.0822 0.25  
3946: 52 21 32  0   51 21 31  0             361090.5470  -0.0462  0.050   0.0822 0.02  
3947: 52 21 32  0   51 20 31  0             361090.5470  -0.0462  0.050   0.0822 0.22  
3948: 52 20 32  0   51 21 31  0             361090.5470  -0.0462  0.050   0.0822 0.22  
3949: 52 20 32  0   51 20 31  0             361090.5470  -0.0462  0.050   0.0822 0.02  
3950: 59 14 46  0   58 13 45  0             361092.1269  -0.0163  0.050  -0.0164 0.47  
3951: 59 14 46  0   58 14 45  0             361092.1269  -0.0163  0.050  -0.0164 0.04  
3952: 59 13 46  0   58 14 45  0             361092.1269  -0.0163  0.050  -0.0164 0.47  
3953: 59 13 46  0   58 13 45  0             361092.1269  -0.0163  0.050  -0.0164 0.04  
3954: 60 13 48  0   59 13 47  0             361094.1735   0.0763  0.050   0.0763 0.03  
3955: 60 13 48  0   59 12 47  0             361094.1735   0.0763  0.050   0.0763 0.47  
3956: 60 12 48  0   59 13 47  0             361094.1735   0.0763  0.050   0.0763 0.47  
3957: 60 12 48  0   59 12 47  0             361094.1735   0.0763  0.050   0.0763 0.03  
3958: 61 12 50  0   60 12 49  0             361096.2283   0.0991  0.050   0.0992 0.03  
3959: 61 12 50  0   60 11 49  0             361096.2283   0.0991  0.050   0.0992 0.47  
3960: 61 11 50  0   60 12 49  0             361096.2283   0.0991  0.050   0.0992 0.47  
3961: 61 11 50  0   60 11 49  0             361096.2283   0.0991  0.050   0.0992 0.03  
3962: 62 11 52  0   61 11 51  0             361098.2589   0.0924  0.050   0.0924 0.03  
3963: 62 11 52  0   61 10 51  0             361098.2589   0.0924  0.050   0.0924 0.47  
3964: 62 10 52  0   61 11 51  0             361098.2589   0.0924  0.050   0.0924 0.47  
3965: 62 10 52  0   61 10 51  0             361098.2589   0.0924  0.050   0.0924 0.03  
3966: 63 10 54  0   62 10 53  0             361100.2288   0.0844  0.050   0.0844 0.03  
3967: 63 10 54  0   62  9 53  0             361100.2288   0.0844  0.050   0.0844 0.47  
3968: 63  9 54  0   62 10 53  0             361100.2288   0.0844  0.050   0.0844 0.47  
3969: 63  9 54  0   62  9 53  0             361100.2288   0.0844  0.050   0.0844 0.03  
3970: 67  6 62  0   66  6 61  0             361106.5283   0.1846  0.050   0.0428 0.02  
3971: 67  6 62  0   66  5 61  0             361106.5283   0.1846  0.050   0.0428 0.22  
3972: 67  5 62  0   66  6 61  0             361106.5283   0.1846  0.050   0.0428 0.22  
3973: 67  5 62  0   66  5 61  0             361106.5283   0.1846  0.050   0.0428 0.02  
3974: 72  1 72  0   71  1 71  0             361106.5283  -0.0820  0.050   0.0428 0.02  
3975: 72  1 72  0   71  0 71  0             361106.5283  -0.0820  0.050   0.0428 0.25  
3976: 72  0 72  0   71  1 71  0             361106.5283  -0.0820  0.050   0.0428 0.25  
3977: 72  0 72  0   71  0 71  0             361106.5283  -0.0820  0.050   0.0428 0.02  
3978: 49 24 26  0   48 24 25  0             361111.8010  -0.0314  0.050  -0.0315 0.04  
3979: 49 24 26  0   48 23 25  0             361111.8010  -0.0314  0.050  -0.0315 0.46  
3980: 49 23 26  0   48 24 25  0             361111.8010  -0.0314  0.050  -0.0315 0.46  
3981: 49 23 26  0   48 23 25  0             361111.8010  -0.0314  0.050  -0.0315 0.04  
3982: 48 25 24  0   47 25 23  0             361127.4045  -0.0280  0.050  -0.0280 0.04  
3983: 48 24 24  0   47 25 23  0             361127.4045  -0.0280  0.050  -0.0280 0.46  
3984: 48 24 24  0   47 24 23  0             361127.4045  -0.0280  0.050  -0.0280 0.04  
3985: 48 25 24  0   47 24 23  0             361127.4045  -0.0280  0.050  -0.0280 0.46  
3986: 36 36  0  0   35 35  1  0             364054.1647   0.0346  0.050   0.0395 0.50  
3987: 36 36  1  0   35 35  0  0             364054.1647   0.0442  0.050   0.0395 0.50  
3988: 55 19 37  0   54 19 36  0             366062.9824   0.0190  0.050  -0.0824 0.02  
3989: 55 19 37  0   54 18 36  0             366062.9824   0.0190  0.050  -0.0824 0.23  
3990: 55 18 37  0   54 19 36  0             366062.9824   0.0190  0.050  -0.0824 0.23  
3991: 55 18 37  0   54 18 36  0             366062.9824   0.0190  0.050  -0.0824 0.02  
3992: 56 18 39  0   55 18 38  0             366062.9824  -0.1819  0.050  -0.0824 0.02  
3993: 56 17 39  0   55 18 38  0             366062.9824  -0.1819  0.050  -0.0824 0.23  
3994: 56 17 39  0   55 17 38  0             366062.9824  -0.1819  0.050  -0.0824 0.02  
3995: 56 18 39  0   55 17 38  0             366062.9824  -0.1819  0.050  -0.0824 0.23  
3996: 58 16 43  0   57 16 42  0             366065.4873   0.1069  0.050   0.0238 0.02  
3997: 58 16 43  0   57 15 42  0             366065.4873   0.1069  0.050   0.0238 0.24  
3998: 58 15 43  0   57 16 42  0             366065.4873   0.1069  0.050   0.0238 0.24  
3999: 58 15 43  0   57 15 42  0             366065.4873   0.1069  0.050   0.0238 0.02  
4000: 53 21 33  0   52 21 32  0             366065.4873  -0.0677  0.050   0.0238 0.02  
4001: 53 21 33  0   52 20 32  0             366065.4873  -0.0677  0.050   0.0238 0.22  
4002: 53 20 33  0   52 21 32  0             366065.4873  -0.0677  0.050   0.0238 0.22  
4003: 53 20 33  0   52 20 32  0             366065.4873  -0.0677  0.050   0.0238 0.02  
4004: 59 15 45  0   58 15 44  0             366067.1774   0.0967  0.050   0.0968 0.04  
4005: 59 15 45  0   58 14 44  0             366067.1774   0.0967  0.050   0.0968 0.46  
4006: 59 14 45  0   58 15 44  0             366067.1774   0.0967  0.050   0.0968 0.46  
4007: 59 14 45  0   58 14 44  0             366067.1774   0.0967  0.050   0.0968 0.04  
4008: 61 13 49  0   60 13 48  0             366071.1417   0.0455  0.050   0.0455 0.03  
4009: 61 12 49  0   60 13 48  0             366071.1417   0.0455  0.050   0.0455 0.47  
4010: 61 12 49  0   60 12 48  0             366071.1417   0.0455  0.050   0.0455 0.03  
4011: 61 13 49  0   60 12 48  0             366071.1417   0.0455  0.050   0.0455 0.47  
4012: 62 12 51  0   61 12 50  0             366073.1958  -0.0417  0.050  -0.0418 0.03  
4013: 62 12 51  0   61 11 50  0             366073.1958  -0.0417  0.050  -0.0418 0.47  
4014: 62 11 51  0   61 12 50  0             366073.1958  -0.0417  0.050  -0.0418 0.47  
4015: 62 11 51  0   61 11 50  0             366073.1958  -0.0417  0.050  -0.0418 0.03  
4016: 65  9 57  0   64  9 56  0             366079.4271   0.0606  0.050   0.0607 0.03  
4017: 65  9 57  0   64  8 56  0             366079.4271   0.0606  0.050   0.0607 0.47  
4018: 65  8 57  0   64  9 56  0             366079.4271   0.0606  0.050   0.0607 0.47  
4019: 65  8 57  0   64  8 56  0             366079.4271   0.0606  0.050   0.0607 0.03  
4020: 67  7 61  0   66  7 60  0             366082.6449   0.0098  0.050   0.0098 0.03  
4021: 67  7 61  0   66  6 60  0             366082.6449   0.0098  0.050   0.0098 0.47  
4022: 67  6 61  0   66  7 60  0             366082.6449   0.0098  0.050   0.0098 0.47  
4023: 67  6 61  0   66  6 60  0             366082.6449   0.0098  0.050   0.0098 0.03  
4024: 68  6 63  0   67  6 62  0             366084.0189   0.1474  0.050  -0.0028 0.01  
4025: 68  5 63  0   67  6 62  0             366084.0189   0.1474  0.050  -0.0028 0.16  
4026: 68  5 63  0   67  5 62  0             366084.0189   0.1474  0.050  -0.0028 0.01  
4027: 68  6 63  0   67  5 62  0             366084.0189   0.1474  0.050  -0.0028 0.16  
4028: 50 24 27  0   49 24 26  0             366084.0189   0.1515  0.050  -0.0028 0.01  
4029: 50 24 27  0   49 23 26  0             366084.0189   0.1515  0.050  -0.0028 0.11  
4030: 50 23 27  0   49 24 26  0             366084.0189   0.1515  0.050  -0.0028 0.11  
4031: 50 23 27  0   49 23 26  0             366084.0189   0.1515  0.050  -0.0028 0.01  
4032: 73  1 73  0   72  1 72  0             366084.0189  -0.2300  0.050  -0.0028 0.01  
4033: 73  0 73  0   72  1 72  0             366084.0189  -0.2300  0.050  -0.0028 0.19  
4034: 73  0 73  0   72  0 72  0             366084.0189  -0.2300  0.050  -0.0028 0.01  
4035: 73  1 73  0   72  0 72  0             366084.0189  -0.2300  0.050  -0.0028 0.19  
4036: 49 25 25  0   48 24 24  0             366097.4334  -0.0104  0.050  -0.0104 0.46  
4037: 49 24 25  0   48 25 24  0             366097.4334  -0.0104  0.050  -0.0104 0.46  
4038: 49 24 25  0   48 24 24  0             366097.4334  -0.0104  0.050  -0.0104 0.04  
4039: 49 25 25  0   48 25 24  0             366097.4334  -0.0104  0.050  -0.0104 0.04  
4040: 47 27 21  0   46 27 20  0             366148.9215  -0.0204  0.050  -0.0204 0.04  
4041: 47 26 21  0   46 27 20  0             366148.9215  -0.0204  0.050  -0.0204 0.46  
4042: 47 26 21  0   46 26 20  0             366148.9215  -0.0204  0.050  -0.0204 0.04  
4043: 47 27 21  0   46 26 20  0             366148.9215  -0.0204  0.050  -0.0204 0.46  
4044: 45 28 17  0   44 29 16  0             366275.2473   0.0193  0.050   0.0193 0.46  
4045: 45 28 17  0   44 28 16  0             366275.2473   0.0193  0.050   0.0193 0.04  
4046: 45 29 17  0   44 29 16  0             366275.2473   0.0193  0.050   0.0193 0.04  
4047: 45 29 17  0   44 28 16  0             366275.2473   0.0193  0.050   0.0193 0.46  
4048: 56 19 38  0   55 19 37  0             371039.0438   0.3361  0.050   0.0609 0.01  
4049: 56 19 38  0   55 18 37  0             371039.0438   0.3361  0.050   0.0609 0.15  
4050: 56 18 38  0   55 19 37  0             371039.0438   0.3361  0.050   0.0609 0.15  
4051: 56 18 38  0   55 18 37  0             371039.0438   0.3361  0.050   0.0609 0.01  
4052: 55 20 36  0   54 20 35  0             371039.0438  -0.0060  0.050   0.0609 0.01  
4053: 55 20 36  0   54 19 35  0             371039.0438  -0.0060  0.050   0.0609 0.15  
4054: 55 19 36  0   54 20 35  0             371039.0438  -0.0060  0.050   0.0609 0.15  
4055: 55 19 36  0   54 19 35  0             371039.0438  -0.0060  0.050   0.0609 0.01  
4056: 57 18 40  0   56 18 39  0             371039.0438  -0.1450  0.050   0.0609 0.01  
4057: 57 18 40  0   56 17 39  0             371039.0438  -0.1450  0.050   0.0609 0.16  
4058: 57 17 40  0   56 18 39  0             371039.0438  -0.1450  0.050   0.0609 0.16  
4059: 57 17 40  0   56 17 39  0             371039.0438  -0.1450  0.050   0.0609 0.01  
4060: 58 17 42  0   57 17 41  0             371040.4509   0.1681  0.050   0.0653 0.02  
4061: 58 16 42  0   57 17 41  0             371040.4509   0.1681  0.050   0.0653 0.24  
4062: 58 16 42  0   57 16 41  0             371040.4509   0.1681  0.050   0.0653 0.02  
4063: 58 17 42  0   57 16 41  0             371040.4509   0.1681  0.050   0.0653 0.24  
4064: 54 21 34  0   53 21 33  0             371040.4509  -0.0453  0.050   0.0653 0.02  
4065: 54 21 34  0   53 20 33  0             371040.4509  -0.0453  0.050   0.0653 0.22  
4066: 54 20 34  0   53 21 33  0             371040.4509  -0.0453  0.050   0.0653 0.22  
4067: 54 20 34  0   53 20 33  0             371040.4509  -0.0453  0.050   0.0653 0.02  
4068: 59 16 44  0   58 16 43  0             371041.8414   0.0150  0.050   0.0150 0.04  
4069: 59 16 44  0   58 15 43  0             371041.8414   0.0150  0.050   0.0150 0.46  
4070: 59 15 44  0   58 16 43  0             371041.8414   0.0150  0.050   0.0150 0.46  
4071: 59 15 44  0   58 15 43  0             371041.8414   0.0150  0.050   0.0150 0.04  
4072: 53 22 32  0   52 22 31  0             371043.6117   0.1798  0.050   0.0424 0.02  
4073: 53 22 32  0   52 21 31  0             371043.6117   0.1798  0.050   0.0424 0.22  
4074: 53 21 32  0   52 22 31  0             371043.6117   0.1798  0.050   0.0424 0.22  
4075: 53 21 32  0   52 21 31  0             371043.6117   0.1798  0.050   0.0424 0.02  
4076: 60 15 46  0   59 14 45  0             371043.6117  -0.0785  0.050   0.0424 0.25  
4077: 60 15 46  0   59 15 45  0             371043.6117  -0.0785  0.050   0.0424 0.02  
4078: 60 14 46  0   59 15 45  0             371043.6117  -0.0785  0.050   0.0424 0.25  
4079: 60 14 46  0   59 14 45  0             371043.6117  -0.0785  0.050   0.0424 0.02  
4080: 61 14 48  0   60 14 47  0             371045.7548  -0.0131  0.050  -0.0131 0.04  
4081: 61 14 48  0   60 13 47  0             371045.7548  -0.0131  0.050  -0.0131 0.46  
4082: 61 13 48  0   60 14 47  0             371045.7548  -0.0131  0.050  -0.0131 0.46  
4083: 61 13 48  0   60 13 47  0             371045.7548  -0.0131  0.050  -0.0131 0.04  
4084: 62 13 50  0   61 13 49  0             371048.0783   0.1081  0.050  -0.0252 0.02  
4085: 62 13 50  0   61 12 49  0             371048.0783   0.1081  0.050  -0.0252 0.32  
4086: 62 12 50  0   61 13 49  0             371048.0783   0.1081  0.050  -0.0252 0.32  
4087: 62 12 50  0   61 12 49  0             371048.0783   0.1081  0.050  -0.0252 0.02  
4088: 52 23 30  0   51 23 29  0             371048.0783  -0.3237  0.050  -0.0252 0.02  
4089: 52 23 30  0   51 22 29  0             371048.0783  -0.3237  0.050  -0.0252 0.27  
4090: 52 22 30  0   51 22 29  0             371048.0783  -0.3237  0.050  -0.0252 0.02  
4091: 63 12 52  0   62 12 51  0             371050.3011   0.0815  0.050   0.0815 0.03  
4092: 63 11 52  0   62 12 51  0             371050.3011   0.0815  0.050   0.0815 0.47  
4093: 63 11 52  0   62 11 51  0             371050.3011   0.0815  0.050   0.0815 0.03  
4094: 63 12 52  0   62 11 51  0             371050.3011   0.0815  0.050   0.0815 0.47  
4095: 64 11 54  0   63 11 53  0             371052.4955   0.0474  0.050   0.0474 0.03  
4096: 64 11 54  0   63 10 53  0             371052.4955   0.0474  0.050   0.0474 0.47  
4097: 64 10 54  0   63 11 53  0             371052.4955   0.0474  0.050   0.0474 0.47  
4098: 64 10 54  0   63 10 53  0             371052.4955   0.0474  0.050   0.0474 0.03  
4099: 65 10 56  0   64 10 55  0             371054.6169   0.0228  0.050   0.0229 0.03  
4100: 65 10 56  0   64  9 55  0             371054.6169   0.0228  0.050   0.0229 0.47  
4101: 65  9 56  0   64 10 55  0             371054.6169   0.0228  0.050   0.0229 0.47  
4102: 65  9 56  0   64  9 55  0             371054.6169   0.0228  0.050   0.0229 0.03  
4103: 51 24 28  0   50 24 27  0             371056.4669   0.2638  0.050   0.0373 0.02  
4104: 51 24 28  0   50 23 27  0             371056.4669   0.2638  0.050   0.0373 0.20  
4105: 51 23 28  0   50 24 27  0             371056.4669   0.2638  0.050   0.0373 0.20  
4106: 51 23 28  0   50 23 27  0             371056.4669   0.2638  0.050   0.0373 0.02  
4107: 66  9 58  0   65  9 57  0             371056.4669  -0.1338  0.050   0.0373 0.02  
4108: 66  8 58  0   65  9 57  0             371056.4669  -0.1338  0.050   0.0373 0.27  
4109: 66  8 58  0   65  8 57  0             371056.4669  -0.1338  0.050   0.0373 0.02  
4110: 66  9 58  0   65  8 57  0             371056.4669  -0.1338  0.050   0.0373 0.27  
4111: 67  8 60  0   66  8 59  0             371058.4369   0.0214  0.050   0.0214 0.03  
4112: 67  8 60  0   66  7 59  0             371058.4369   0.0214  0.050   0.0214 0.47  
4113: 67  7 60  0   66  8 59  0             371058.4369   0.0214  0.050   0.0214 0.47  
4114: 67  7 60  0   66  7 59  0             371058.4369   0.0214  0.050   0.0214 0.03  
4115: 68  7 62  0   67  7 61  0             371060.0510   0.0629  0.050   0.0629 0.03  
4116: 68  6 62  0   67  7 61  0             371060.0510   0.0629  0.050   0.0629 0.47  
4117: 68  6 62  0   67  6 61  0             371060.0510   0.0629  0.050   0.0629 0.03  
4118: 68  7 62  0   67  6 61  0             371060.0510   0.0629  0.050   0.0629 0.47  
4119: 50 25 26  0   49 25 25  0             371068.0906   0.0537  0.050   0.0538 0.04  
4120: 50 25 26  0   49 24 25  0             371068.0906   0.0537  0.050   0.0538 0.46  
4121: 50 24 26  0   49 25 25  0             371068.0906   0.0537  0.050   0.0538 0.46  
4122: 50 24 26  0   49 24 25  0             371068.0906   0.0537  0.050   0.0538 0.04  
4123: 49 26 24  0   48 26 23  0             371085.8425   0.0564  0.050   0.0564 0.04  
4124: 49 26 24  0   48 25 23  0             371085.8425   0.0564  0.050   0.0564 0.46  
4125: 49 25 24  0   48 26 23  0             371085.8425   0.0564  0.050   0.0564 0.46  
4126: 49 25 24  0   48 25 23  0             371085.8425   0.0564  0.050   0.0564 0.04  
4127: 48 27 22  0   47 27 21  0             371112.5896   0.0687  0.050   0.0687 0.04  
4128: 48 26 22  0   47 27 21  0             371112.5896   0.0687  0.050   0.0687 0.46  
4129: 48 26 22  0   47 26 21  0             371112.5896   0.0687  0.050   0.0687 0.04  
4130: 48 27 22  0   47 26 21  0             371112.5896   0.0687  0.050   0.0687 0.46  
4131: 47 28 20  0   46 28 19  0             371153.4239  -0.0693  0.050  -0.0694 0.04  
4132: 47 28 20  0   46 27 19  0             371153.4239  -0.0693  0.050  -0.0694 0.46  
4133: 47 27 20  0   46 28 19  0             371153.4239  -0.0693  0.050  -0.0694 0.46  
4134: 47 27 20  0   46 27 19  0             371153.4239  -0.0693  0.050  -0.0694 0.04  
4135: 46 29 18  0   45 29 17  0             371218.1906  -0.0284  0.050  -0.0284 0.04  
4136: 46 29 18  0   45 28 17  0             371218.1906  -0.0284  0.050  -0.0284 0.46  
4137: 46 28 18  0   45 29 17  0             371218.1906  -0.0284  0.050  -0.0284 0.46  
4138: 46 28 18  0   45 28 17  0             371218.1906  -0.0284  0.050  -0.0284 0.04  
4139: 45 30 16  0   44 29 15  0             371325.2928   0.0505  0.050   0.0506 0.46  
4140: 45 30 16  0   44 30 15  0             371325.2928   0.0506  0.050   0.0506 0.04  
4141: 45 29 16  0   44 30 15  0             371325.2928   0.0506  0.050   0.0506 0.46  
4142: 45 29 16  0   44 29 15  0             371325.2928   0.0505  0.050   0.0506 0.04  
4143: 44 30 14  0   43 31 13  0             371514.4078  -0.0186  0.050  -0.0318 0.46  
4144: 44 31 14  0   43 31 13  0             371514.4078  -0.0206  0.050  -0.0318 0.04  
4145: 44 30 14  0   43 30 13  0             371514.4078  -0.0430  0.050  -0.0318 0.04  
4146: 44 31 14  0   43 30 13  0             371514.4078  -0.0450  0.050  -0.0318 0.46  
4147: 37 35  3  0   36 34  2  0             371531.6731  -0.0306  0.050               
4148: 37 35  2  0   36 34  3  0             371544.0950   0.0638  0.050               
4149: 37 36  2  0   36 35  1  0             372863.7705   0.2310  0.050   0.0281 0.50  
4150: 37 36  1  0   36 35  2  0             372863.7705  -0.1748  0.050   0.0281 0.50  
4151: 42 33 10  0   41 32  9  0             372980.2484   0.0621  0.050               
4152: 57 19 39  0   56 18 38  0             376014.3781   0.0158  0.050   0.0098 0.23  
4153: 57 18 39  0   56 19 38  0             376014.3781   0.0158  0.050   0.0098 0.23  
4154: 57 18 39  0   56 18 38  0             376014.3781   0.0158  0.050   0.0098 0.02  
4155: 57 19 39  0   56 19 38  0             376014.3781   0.0158  0.050   0.0098 0.02  
4156: 56 20 37  0   55 20 36  0             376014.3781   0.0036  0.050   0.0098 0.02  
4157: 56 20 37  0   55 19 36  0             376014.3781   0.0036  0.050   0.0098 0.23  
4158: 56 19 37  0   55 20 36  0             376014.3781   0.0036  0.050   0.0098 0.23  
4159: 56 19 37  0   55 19 36  0             376014.3781   0.0036  0.050   0.0098 0.02  
4160: 58 18 41  0   57 18 40  0             376015.1883   0.0783  0.050  -0.0636 0.02  
4161: 58 18 41  0   57 17 40  0             376015.1883   0.0783  0.050  -0.0636 0.24  
4162: 58 17 41  0   57 18 40  0             376015.1883   0.0783  0.050  -0.0636 0.24  
4163: 58 17 41  0   57 17 40  0             376015.1883   0.0783  0.050  -0.0636 0.02  
4164: 55 21 35  0   54 21 34  0             376015.1883  -0.2128  0.050  -0.0636 0.02  
4165: 55 21 35  0   54 20 34  0             376015.1883  -0.2128  0.050  -0.0636 0.23  
4166: 55 20 35  0   54 21 34  0             376015.1883  -0.2128  0.050  -0.0636 0.23  
4167: 55 20 35  0   54 20 34  0             376015.1883  -0.2128  0.050  -0.0636 0.02  
4168: 59 17 43  0   58 16 42  0             376016.4333   0.0089  0.050   0.0090 0.46  
4169: 59 16 43  0   58 17 42  0             376016.4333   0.0089  0.050   0.0090 0.46  
4170: 59 16 43  0   58 16 42  0             376016.4333   0.0089  0.050   0.0090 0.04  
4171: 59 17 43  0   58 17 42  0             376016.4333   0.0089  0.050   0.0090 0.04  
4172: 61 15 47  0   60 14 46  0             376020.2257   0.0483  0.050   0.0484 0.46  
4173: 61 14 47  0   60 15 46  0             376020.2257   0.0483  0.050   0.0484 0.46  
4174: 61 14 47  0   60 14 46  0             376020.2257   0.0483  0.050   0.0484 0.04  
4175: 61 15 47  0   60 15 46  0             376020.2257   0.0483  0.050   0.0484 0.04  
4176: 53 23 31  0   52 23 30  0             376022.2987   0.2857  0.050   0.0806 0.02  
4177: 53 23 31  0   52 22 30  0             376022.2987   0.2857  0.050   0.0806 0.21  
4178: 53 22 31  0   52 23 30  0             376022.2987   0.2857  0.050   0.0806 0.21  
4179: 53 22 31  0   52 22 30  0             376022.2987   0.2857  0.050   0.0806 0.02  
4180: 62 14 49  0   61 14 48  0             376022.2987  -0.0948  0.050   0.0806 0.02  
4181: 62 14 49  0   61 13 48  0             376022.2987  -0.0948  0.050   0.0806 0.25  
4182: 62 13 49  0   61 14 48  0             376022.2987  -0.0948  0.050   0.0806 0.25  
4183: 62 13 49  0   61 13 48  0             376022.2987  -0.0948  0.050   0.0806 0.02  
4184: 63 13 51  0   62 13 50  0             376024.6918  -0.0252  0.050  -0.0253 0.03  
4185: 63 13 51  0   62 12 50  0             376024.6918  -0.0252  0.050  -0.0253 0.47  
4186: 63 12 51  0   62 13 50  0             376024.6918  -0.0252  0.050  -0.0253 0.47  
4187: 63 12 51  0   62 12 50  0             376024.6918  -0.0252  0.050  -0.0253 0.03  
4188: 64 12 53  0   63 12 52  0             376027.1450   0.0716  0.050   0.0716 0.03  
4189: 64 12 53  0   63 11 52  0             376027.1450   0.0716  0.050   0.0716 0.47  
4190: 64 11 53  0   63 12 52  0             376027.1450   0.0716  0.050   0.0716 0.47  
4191: 64 11 53  0   63 11 52  0             376027.1450   0.0716  0.050   0.0716 0.03  
4192: 65 11 55  0   64 11 54  0             376029.3813  -0.0148  0.050  -0.0149 0.03  
4193: 65 11 55  0   64 10 54  0             376029.3813  -0.0148  0.050  -0.0149 0.47  
4194: 65 10 55  0   64 11 54  0             376029.3813  -0.0148  0.050  -0.0149 0.47  
4195: 65 10 55  0   64 10 54  0             376029.3813  -0.0148  0.050  -0.0149 0.03  
4196: 49 27 23  0   48 26 22  0             376077.6991   0.0123  0.050   0.0124 0.46  
4197: 49 26 23  0   48 27 22  0             376077.6991   0.0123  0.050   0.0124 0.46  
4198: 49 26 23  0   48 26 22  0             376077.6991   0.0123  0.050   0.0124 0.04  
4199: 49 27 23  0   48 27 22  0             376077.6991   0.0123  0.050   0.0124 0.04  
4200: 48 28 21  0   47 27 20  0             376112.7021  -0.0069  0.050  -0.0070 0.46  
4201: 48 27 21  0   47 28 20  0             376112.7021  -0.0069  0.050  -0.0070 0.46  
4202: 48 27 21  0   47 27 20  0             376112.7021  -0.0069  0.050  -0.0070 0.04  
4203: 48 28 21  0   47 28 20  0             376112.7021  -0.0069  0.050  -0.0070 0.04  
4204: 47 29 19  0   46 29 18  0             376167.0286  -0.0132  0.050  -0.0132 0.04  
4205: 47 29 19  0   46 28 18  0             376167.0286  -0.0132  0.050  -0.0132 0.46  
4206: 47 28 19  0   46 29 18  0             376167.0286  -0.0132  0.050  -0.0132 0.46  
4207: 47 28 19  0   46 28 18  0             376167.0286  -0.0132  0.050  -0.0132 0.04  
4208: 46 30 17  0   45 29 16  0             376254.6488   0.0397  0.050   0.0397 0.46  
4209: 46 29 17  0   45 30 16  0             376254.6488   0.0397  0.050   0.0397 0.46  
4210: 46 29 17  0   45 29 16  0             376254.6488   0.0397  0.050   0.0397 0.04  
4211: 46 30 17  0   45 30 16  0             376254.6488   0.0397  0.050   0.0397 0.04  
4212: 45 30 15  0   44 31 14  0             376403.8207  -0.0221  0.050  -0.0232 0.46  
4213: 45 31 15  0   44 31 14  0             376403.8207  -0.0223  0.050  -0.0232 0.04  
4214: 45 30 15  0   44 30 14  0             376403.8207  -0.0241  0.050  -0.0232 0.04  
4215: 45 31 15  0   44 30 14  0             376403.8207  -0.0243  0.050  -0.0232 0.46  
4216: 38 34  5  0   37 33  4  0             378027.1385  -0.0066  0.050               
4217: 33 23 10  0   32 22 11  0             379898.7833   0.3077  0.050   0.0423 0.50  
4218: 33 24 10  0   32 21 11  0             379898.7833  -0.2232  0.050   0.0423 0.50  
4219: 38 35  4  0   37 34  3  0             380227.9297  -0.0311  0.050               
4220: 58 19 40  0   57 19 39  0             380989.8761  -0.0448  0.050  -0.0552 0.01  
4221: 58 19 40  0   57 18 39  0             380989.8761  -0.0448  0.050  -0.0552 0.16  
4222: 58 18 40  0   57 19 39  0             380989.8761  -0.0448  0.050  -0.0552 0.16  
4223: 58 18 40  0   57 18 39  0             380989.8761  -0.0448  0.050  -0.0552 0.01  
4224: 56 21 36  0   55 20 35  0             380989.8761  -0.3807  0.050  -0.0552 0.15  
4225: 56 21 36  0   55 21 35  0             380989.8761  -0.3807  0.050  -0.0552 0.01  
4226: 56 20 36  0   55 21 35  0             380989.8761  -0.3807  0.050  -0.0552 0.15  
4227: 56 20 36  0   55 20 35  0             380989.8761  -0.3807  0.050  -0.0552 0.01  
4228: 57 19 38  0   56 19 37  0             380989.8761   0.2545  0.050  -0.0552 0.01  
4229: 57 20 38  0   56 19 37  0             380989.8761   0.2545  0.050  -0.0552 0.15  
4230: 57 20 38  0   56 20 37  0             380989.8761   0.2545  0.050  -0.0552 0.01  
4231: 57 19 38  0   56 20 37  0             380989.8761   0.2545  0.050  -0.0552 0.15  
4232: 55 22 34  0   54 21 33  0             380992.3465   0.2098  0.050   0.0469 0.22  
4233: 55 22 34  0   54 22 33  0             380992.3465   0.2098  0.050   0.0469 0.02  
4234: 55 21 34  0   54 22 33  0             380992.3465   0.2098  0.050   0.0469 0.22  
4235: 55 21 34  0   54 21 33  0             380992.3465   0.2098  0.050   0.0469 0.02  
4236: 60 17 44  0   59 17 43  0             380992.3465  -0.1033  0.050   0.0469 0.02  
4237: 60 17 44  0   59 16 43  0             380992.3465  -0.1033  0.050   0.0469 0.24  
4238: 60 16 44  0   59 17 43  0             380992.3465  -0.1033  0.050   0.0469 0.24  
4239: 60 16 44  0   59 16 43  0             380992.3465  -0.1033  0.050   0.0469 0.02  
4240: 61 16 46  0   60 15 45  0             380994.4115   0.0513  0.050   0.0513 0.46  
4241: 61 16 46  0   60 16 45  0             380994.4115   0.0513  0.050   0.0513 0.04  
4242: 61 15 46  0   60 16 45  0             380994.4115   0.0513  0.050   0.0513 0.46  
4243: 61 15 46  0   60 15 45  0             380994.4115   0.0513  0.050   0.0513 0.04  
4244: 54 23 32  0   53 23 31  0             380995.7030   0.0148  0.050   0.0149 0.04  
4245: 54 23 32  0   53 22 31  0             380995.7030   0.0148  0.050   0.0149 0.46  
4246: 54 22 32  0   53 23 31  0             380995.7030   0.0148  0.050   0.0149 0.46  
4247: 54 22 32  0   53 22 31  0             380995.7030   0.0148  0.050   0.0149 0.04  
4248: 62 15 48  0   61 14 47  0             380996.6130   0.0736  0.050   0.0736 0.47  
4249: 62 15 48  0   61 15 47  0             380996.6130   0.0736  0.050   0.0736 0.04  
4250: 62 14 48  0   61 15 47  0             380996.6130   0.0736  0.050   0.0736 0.47  
4251: 62 14 48  0   61 14 47  0             380996.6130   0.0736  0.050   0.0736 0.04  
4252: 64 13 52  0   63 13 51  0             381001.4043   0.0694  0.050  -0.0135 0.02  
4253: 64 12 52  0   63 13 51  0             381001.4043   0.0694  0.050  -0.0135 0.25  
4254: 64 12 52  0   63 12 51  0             381001.4043   0.0694  0.050  -0.0135 0.02  
4255: 64 13 52  0   63 12 51  0             381001.4043   0.0694  0.050  -0.0135 0.25  
4256: 53 24 30  0   52 24 29  0             381001.4043  -0.1128  0.050  -0.0135 0.02  
4257: 53 24 30  0   52 23 29  0             381001.4043  -0.1128  0.050  -0.0135 0.21  
4258: 53 23 30  0   52 24 29  0             381001.4043  -0.1128  0.050  -0.0135 0.21  
4259: 53 23 30  0   52 23 29  0             381001.4043  -0.1128  0.050  -0.0135 0.02  
4260: 65 12 54  0   64 12 53  0             381003.8775   0.0805  0.050   0.0805 0.03  
4261: 65 12 54  0   64 11 53  0             381003.8775   0.0805  0.050   0.0805 0.47  
4262: 65 11 54  0   64 12 53  0             381003.8775   0.0805  0.050   0.0805 0.47  
4263: 65 11 54  0   64 11 53  0             381003.8775   0.0805  0.050   0.0805 0.03  
4264: 66 11 56  0   65 11 55  0             381006.2497   0.0363  0.050   0.0363 0.03  
4265: 66 11 56  0   65 10 55  0             381006.2497   0.0363  0.050   0.0363 0.47  
4266: 66 10 56  0   65 11 55  0             381006.2497   0.0363  0.050   0.0363 0.47  
4267: 66 10 56  0   65 10 55  0             381006.2497   0.0363  0.050   0.0363 0.03  
4268: 67 10 58  0   66 10 57  0             381008.5406   0.0153  0.050   0.0154 0.03  
4269: 67 10 58  0   66  9 57  0             381008.5406   0.0153  0.050   0.0154 0.47  
4270: 67  9 58  0   66 10 57  0             381008.5406   0.0153  0.050   0.0154 0.47  
4271: 67  9 58  0   66  9 57  0             381008.5406   0.0153  0.050   0.0154 0.03  
4272: 52 25 28  0   51 24 27  0             381010.6580   0.1476  0.050   0.0527 0.20  
4273: 52 25 28  0   51 25 27  0             381010.6580   0.1476  0.050   0.0527 0.02  
4274: 52 24 28  0   51 25 27  0             381010.6580   0.1476  0.050   0.0527 0.20  
4275: 52 24 28  0   51 24 27  0             381010.6580   0.1476  0.050   0.0527 0.02  
4276: 68  9 60  0   67  9 59  0             381010.6580  -0.0197  0.050   0.0527 0.02  
4277: 68  9 60  0   67  8 59  0             381010.6580  -0.0197  0.050   0.0527 0.26  
4278: 68  8 60  0   67  9 59  0             381010.6580  -0.0197  0.050   0.0527 0.26  
4279: 68  8 60  0   67  8 59  0             381010.6580  -0.0197  0.050   0.0527 0.02  
4280: 69  8 62  0   68  7 61  0             381012.7010   0.0815  0.050   0.0816 0.47  
4281: 69  8 62  0   68  8 61  0             381012.7010   0.0815  0.050   0.0816 0.03  
4282: 69  7 62  0   68  8 61  0             381012.7010   0.0815  0.050   0.0816 0.47  
4283: 69  7 62  0   68  7 61  0             381012.7010   0.0815  0.050   0.0816 0.03  
4284: 70  7 64  0   69  7 63  0             381014.3662   0.0647  0.050   0.0648 0.03  
4285: 70  7 64  0   69  6 63  0             381014.3662   0.0647  0.050   0.0648 0.47  
4286: 70  6 64  0   69  7 63  0             381014.3662   0.0647  0.050   0.0648 0.47  
4287: 70  6 64  0   69  6 63  0             381014.3662   0.0647  0.050   0.0648 0.03  
4288: 75  2 74  0   74  2 73  0             381017.4003   0.1893  0.050   0.0528 0.01  
4289: 75  2 74  0   74  1 73  0             381017.4003   0.1893  0.050   0.0528 0.16  
4290: 75  1 74  0   74  2 73  0             381017.4003   0.1893  0.050   0.0528 0.16  
4291: 75  1 74  0   74  1 73  0             381017.4003   0.1893  0.050   0.0528 0.01  
4292: 73  4 70  0   72  3 69  0             381017.4003   0.0757  0.050   0.0528 0.15  
4293: 73  4 70  0   72  4 69  0             381017.4003   0.0757  0.050   0.0528 0.01  
4294: 73  3 70  0   72  4 69  0             381017.4003   0.0757  0.050   0.0528 0.15  
4295: 73  3 70  0   72  3 69  0             381017.4003   0.0757  0.050   0.0528 0.01  
4296: 74  3 72  0   73  3 71  0             381017.4003  -0.1092  0.050   0.0528 0.01  
4297: 74  3 72  0   73  2 71  0             381017.4003  -0.1092  0.050   0.0528 0.16  
4298: 74  2 72  0   73  3 71  0             381017.4003  -0.1092  0.050   0.0528 0.16  
4299: 74  2 72  0   73  2 71  0             381017.4003  -0.1092  0.050   0.0528 0.01  
4300: 50 27 24  0   49 27 23  0             381044.1364   0.0260  0.050   0.0260 0.04  
4301: 50 27 24  0   49 26 23  0             381044.1364   0.0260  0.050   0.0260 0.46  
4302: 50 26 24  0   49 27 23  0             381044.1364   0.0260  0.050   0.0260 0.46  
4303: 50 26 24  0   49 26 23  0             381044.1364   0.0260  0.050   0.0260 0.04  
4304: 47 30 18  0   46 29 17  0             381192.9101   0.0071  0.050   0.0071 0.46  
4305: 47 30 18  0   46 30 17  0             381192.9101   0.0071  0.050   0.0071 0.04  
4306: 47 29 18  0   46 30 17  0             381192.9101   0.0071  0.050   0.0071 0.46  
4307: 47 29 18  0   46 29 17  0             381192.9101   0.0071  0.050   0.0071 0.04  
4308: 46 31 16  0   45 31 15  0             381312.9451   0.0490  0.050   0.0490 0.04  
4309: 46 30 16  0   45 31 15  0             381312.9451   0.0490  0.050   0.0490 0.46  
4310: 46 31 16  0   45 30 15  0             381312.9451   0.0488  0.050   0.0490 0.46  
4311: 46 30 16  0   45 30 15  0             381312.9451   0.0488  0.050   0.0490 0.04  
4312: 45 31 14  0   44 32 13  0             381525.2587   0.0250  0.050   0.0009 0.46  
4313: 45 32 14  0   44 32 13  0             381525.2587   0.0211  0.050   0.0009 0.04  
4314: 45 31 14  0   44 31 13  0             381525.2587  -0.0192  0.050   0.0009 0.04  
4315: 45 32 14  0   44 31 13  0             381525.2587  -0.0231  0.050   0.0009 0.46  
4316: 38 36  3  0   37 35  2  0             381656.1461   0.0015  0.050               
4317: 38 36  2  0   37 35  3  0             381664.3486   0.0316  0.050               
4318: 44 32 12  0   43 33 11  0             381939.3361   0.0127  0.050               
4319: 38 37  2  0   37 36  1  0             382984.5289   0.1168  0.050  -0.0130 0.50  
4320: 38 37  1  0   37 36  2  0             382984.5289  -0.1427  0.050  -0.0130 0.50  
4321: 56 22 35  0   55 22 34  0             385966.5759   0.1127  0.050   0.0298 0.02  
4322: 56 22 35  0   55 21 34  0             385966.5759   0.1127  0.050   0.0298 0.23  
4323: 56 21 35  0   55 22 34  0             385966.5759   0.1127  0.050   0.0298 0.23  
4324: 56 21 35  0   55 21 34  0             385966.5759   0.1127  0.050   0.0298 0.02  
4325: 60 18 43  0   59 17 42  0             385966.5759  -0.0482  0.050   0.0298 0.24  
4326: 60 18 43  0   59 18 42  0             385966.5759  -0.0482  0.050   0.0298 0.02  
4327: 60 17 43  0   59 18 42  0             385966.5759  -0.0482  0.050   0.0298 0.24  
4328: 60 17 43  0   59 17 42  0             385966.5759  -0.0482  0.050   0.0298 0.02  
4329: 61 17 45  0   60 17 44  0             385968.4067   0.0506  0.050   0.0506 0.04  
4330: 61 17 45  0   60 16 44  0             385968.4067   0.0506  0.050   0.0506 0.46  
4331: 61 16 45  0   60 17 44  0             385968.4067   0.0506  0.050   0.0506 0.46  
4332: 61 16 45  0   60 16 44  0             385968.4067   0.0506  0.050   0.0506 0.04  
4333: 55 23 33  0   54 22 32  0             385969.4272   0.0277  0.050   0.0278 0.46  
4334: 55 23 33  0   54 23 32  0             385969.4272   0.0277  0.050   0.0278 0.04  
4335: 55 22 33  0   54 23 32  0             385969.4272   0.0277  0.050   0.0278 0.46  
4336: 55 22 33  0   54 22 32  0             385969.4272   0.0277  0.050   0.0278 0.04  
4337: 63 15 49  0   62 14 48  0             385972.7248  -0.0493  0.050  -0.0493 0.46  
4338: 63 15 49  0   62 15 48  0             385972.7248  -0.0493  0.050  -0.0493 0.04  
4339: 63 14 49  0   62 15 48  0             385972.7248  -0.0493  0.050  -0.0493 0.46  
4340: 63 14 49  0   62 14 48  0             385972.7248  -0.0493  0.050  -0.0493 0.04  
4341: 54 24 31  0   53 24 30  0             385974.4392   0.0454  0.050   0.0454 0.04  
4342: 54 24 31  0   53 23 30  0             385974.4392   0.0454  0.050   0.0454 0.46  
4343: 54 23 31  0   53 24 30  0             385974.4392   0.0454  0.050   0.0454 0.46  
4344: 54 23 31  0   53 23 30  0             385974.4392   0.0454  0.050   0.0454 0.04  
4345: 64 14 51  0   63 14 50  0             385975.3043   0.0441  0.050   0.0441 0.04  
4346: 64 14 51  0   63 13 50  0             385975.3043   0.0441  0.050   0.0441 0.47  
4347: 64 13 51  0   63 14 50  0             385975.3043   0.0441  0.050   0.0441 0.47  
4348: 64 13 51  0   63 13 50  0             385975.3043   0.0441  0.050   0.0441 0.04  
4349: 65 13 53  0   64 13 52  0             385977.9037   0.0821  0.050   0.0821 0.03  
4350: 65 13 53  0   64 12 52  0             385977.9037   0.0821  0.050   0.0821 0.47  
4351: 65 12 53  0   64 13 52  0             385977.9037   0.0821  0.050   0.0821 0.47  
4352: 65 12 53  0   64 12 52  0             385977.9037   0.0821  0.050   0.0821 0.03  
4353: 66 12 55  0   65 11 54  0             385980.4145   0.0261  0.050   0.0261 0.47  
4354: 66 12 55  0   65 12 54  0             385980.4145   0.0261  0.050   0.0261 0.03  
4355: 66 11 55  0   65 12 54  0             385980.4145   0.0261  0.050   0.0261 0.47  
4356: 66 11 55  0   65 11 54  0             385980.4145   0.0261  0.050   0.0261 0.03  
4357: 53 25 29  0   52 25 28  0             385982.2136  -0.0017  0.050  -0.0018 0.04  
4358: 53 25 29  0   52 24 28  0             385982.2136  -0.0017  0.050  -0.0018 0.46  
4359: 53 24 29  0   52 25 28  0             385982.2136  -0.0017  0.050  -0.0018 0.46  
4360: 53 24 29  0   52 24 28  0             385982.2136  -0.0017  0.050  -0.0018 0.04  
4361: 67 11 57  0   66 11 56  0             385982.8896  -0.0082  0.050  -0.0082 0.03  
4362: 67 10 57  0   66 11 56  0             385982.8896  -0.0082  0.050  -0.0082 0.47  
4363: 67 10 57  0   66 10 56  0             385982.8896  -0.0082  0.050  -0.0082 0.03  
4364: 67 11 57  0   66 10 56  0             385982.8896  -0.0082  0.050  -0.0082 0.47  
4365: 68 10 59  0   67  9 58  0             385985.3289   0.0370  0.050   0.0370 0.47  
4366: 68  9 59  0   67 10 58  0             385985.3289   0.0370  0.050   0.0370 0.47  
4367: 68  9 59  0   67  9 58  0             385985.3289   0.0370  0.050   0.0370 0.03  
4368: 68 10 59  0   67 10 58  0             385985.3289   0.0370  0.050   0.0370 0.03  
4369: 69  9 61  0   68  9 60  0             385987.5394   0.0226  0.050   0.0226 0.03  
4370: 69  9 61  0   68  8 60  0             385987.5394   0.0226  0.050   0.0226 0.47  
4371: 69  8 61  0   68  9 60  0             385987.5394   0.0226  0.050   0.0226 0.47  
4372: 69  8 61  0   68  8 60  0             385987.5394   0.0226  0.050   0.0226 0.03  
4373: 70  8 63  0   69  8 62  0             385989.5466   0.0247  0.050   0.0248 0.03  
4374: 70  8 63  0   69  7 62  0             385989.5466   0.0247  0.050   0.0248 0.47  
4375: 70  7 63  0   69  8 62  0             385989.5466   0.0247  0.050   0.0248 0.47  
4376: 70  7 63  0   69  7 62  0             385989.5466   0.0247  0.050   0.0248 0.03  
4377: 71  7 65  0   70  7 64  0             385991.2927   0.0344  0.050   0.0345 0.03  
4378: 71  7 65  0   70  6 64  0             385991.2927   0.0344  0.050   0.0345 0.47  
4379: 71  6 65  0   70  7 64  0             385991.2927   0.0344  0.050   0.0345 0.47  
4380: 71  6 65  0   70  6 64  0             385991.2927   0.0344  0.050   0.0345 0.03  
4381: 52 26 27  0   51 26 26  0             385994.3909   0.3819  0.050   0.0311 0.01  
4382: 52 26 27  0   51 25 26  0             385994.3909   0.3819  0.050   0.0311 0.08  
4383: 52 25 27  0   51 26 26  0             385994.3909   0.3819  0.050   0.0311 0.08  
4384: 52 25 27  0   51 25 26  0             385994.3909   0.3819  0.050   0.0311 0.01  
4385: 76  2 75  0   75  2 74  0             385994.3909   0.0726  0.050   0.0311 0.01  
4386: 76  1 75  0   75  2 74  0             385994.3909   0.0726  0.050   0.0311 0.13  
4387: 76  1 75  0   75  1 74  0             385994.3909   0.0726  0.050   0.0311 0.01  
4388: 76  2 75  0   75  1 74  0             385994.3909   0.0726  0.050   0.0311 0.13  
4389: 74  4 71  0   73  4 70  0             385994.3909  -0.0045  0.050   0.0311 0.01  
4390: 74  4 71  0   73  3 70  0             385994.3909  -0.0045  0.050   0.0311 0.12  
4391: 74  3 71  0   73  4 70  0             385994.3909  -0.0045  0.050   0.0311 0.12  
4392: 74  3 71  0   73  3 70  0             385994.3909  -0.0045  0.050   0.0311 0.01  
4393: 75  3 73  0   74  3 72  0             385994.3909  -0.2115  0.050   0.0311 0.01  
4394: 75  3 73  0   74  2 72  0             385994.3909  -0.2115  0.050   0.0311 0.13  
4395: 75  2 73  0   74  3 72  0             385994.3909  -0.2115  0.050   0.0311 0.13  
4396: 75  2 73  0   74  2 72  0             385994.3909  -0.2115  0.050   0.0311 0.01  
4397: 51 27 25  0   50 26 24  0             386011.4960  -0.0404  0.050  -0.0405 0.46  
4398: 51 26 25  0   50 27 24  0             386011.4960  -0.0404  0.050  -0.0405 0.46  
4399: 51 26 25  0   50 26 24  0             386011.4960  -0.0404  0.050  -0.0405 0.04  
4400: 51 27 25  0   50 27 24  0             386011.4960  -0.0404  0.050  -0.0405 0.04  
4401: 50 28 23  0   49 28 22  0             386037.6646   0.0482  0.050   0.0483 0.04  
4402: 50 28 23  0   49 27 22  0             386037.6646   0.0482  0.050   0.0483 0.46  
4403: 50 27 23  0   49 28 22  0             386037.6646   0.0482  0.050   0.0483 0.46  
4404: 50 27 23  0   49 27 22  0             386037.6646   0.0482  0.050   0.0483 0.04  
4405: 48 30 19  0   47 30 18  0             386137.8591   0.0060  0.050   0.0060 0.04  
4406: 48 30 19  0   47 29 18  0             386137.8591   0.0060  0.050   0.0060 0.46  
4407: 48 29 19  0   47 30 18  0             386137.8591   0.0060  0.050   0.0060 0.46  
4408: 48 29 19  0   47 29 18  0             386137.8591   0.0060  0.050   0.0060 0.04  
4409: 47 30 17  0   46 31 16  0             386235.9820   0.0877  0.050   0.0878 0.46  
4410: 47 30 17  0   46 30 16  0             386235.9820   0.0877  0.050   0.0878 0.04  
4411: 47 31 17  0   46 30 16  0             386235.9820   0.0877  0.050   0.0878 0.46  
4412: 47 31 17  0   46 31 16  0             386235.9820   0.0877  0.050   0.0878 0.04  
4413: 44 34 11  0   43 33 10  0             387428.9848   0.0264  0.050               
4414: 39 36  4  0   38 35  3  0             390376.9936   0.0576  0.050               
4415: 39 36  3  0   38 35  4  0             390479.3083   0.0090  0.050               
4416: 58 21 38  0   57 21 37  0             390939.8253   0.0500  0.050   0.0112 0.02  
4417: 58 21 38  0   57 20 37  0             390939.8253   0.0500  0.050   0.0112 0.23  
4418: 58 20 38  0   57 21 37  0             390939.8253   0.0500  0.050   0.0112 0.23  
4419: 58 20 38  0   57 20 37  0             390939.8253   0.0500  0.050   0.0112 0.02  
4420: 59 20 40  0   58 20 39  0             390939.8253  -0.0272  0.050   0.0112 0.02  
4421: 59 20 40  0   58 19 39  0             390939.8253  -0.0272  0.050   0.0112 0.23  
4422: 59 19 40  0   58 20 39  0             390939.8253  -0.0272  0.050   0.0112 0.23  
4423: 59 19 40  0   58 19 39  0             390939.8253  -0.0272  0.050   0.0112 0.02  
4424: 60 19 42  0   59 19 41  0             390940.7470   0.0182  0.050   0.0072 0.02  
4425: 60 19 42  0   59 18 41  0             390940.7470   0.0182  0.050   0.0072 0.24  
4426: 60 18 42  0   59 19 41  0             390940.7470   0.0182  0.050   0.0072 0.24  
4427: 60 18 42  0   59 18 41  0             390940.7470   0.0182  0.050   0.0072 0.02  
4428: 57 22 36  0   56 22 35  0             390940.7470  -0.0043  0.050   0.0072 0.02  
4429: 57 22 36  0   56 21 35  0             390940.7470  -0.0043  0.050   0.0072 0.23  
4430: 57 21 36  0   56 22 35  0             390940.7470  -0.0043  0.050   0.0072 0.23  
4431: 57 21 36  0   56 21 35  0             390940.7470  -0.0043  0.050   0.0072 0.02  
4432: 61 18 44  0   60 18 43  0             390942.2450   0.0359  0.050   0.0360 0.04  
4433: 61 18 44  0   60 17 43  0             390942.2450   0.0359  0.050   0.0360 0.46  
4434: 61 17 44  0   60 18 43  0             390942.2450   0.0359  0.050   0.0360 0.46  
4435: 61 17 44  0   60 17 43  0             390942.2450   0.0359  0.050   0.0360 0.04  
4436: 62 17 46  0   61 17 45  0             390944.1748   0.0348  0.050   0.0349 0.04  
4437: 62 17 46  0   61 16 45  0             390944.1748   0.0348  0.050   0.0349 0.46  
4438: 62 16 46  0   61 17 45  0             390944.1748   0.0348  0.050   0.0349 0.46  
4439: 62 16 46  0   61 16 45  0             390944.1748   0.0348  0.050   0.0349 0.04  
4440: 63 16 48  0   62 16 47  0             390946.3607  -0.0368  0.050  -0.0369 0.04  
4441: 63 15 48  0   62 16 47  0             390946.3607  -0.0368  0.050  -0.0369 0.46  
4442: 63 15 48  0   62 15 47  0             390946.3607  -0.0368  0.050  -0.0369 0.04  
4443: 63 16 48  0   62 15 47  0             390946.3607  -0.0368  0.050  -0.0369 0.46  
4444: 55 24 32  0   54 24 31  0             390947.3893   0.0265  0.050   0.0265 0.04  
4445: 55 24 32  0   54 23 31  0             390947.3893   0.0265  0.050   0.0265 0.46  
4446: 55 23 32  0   54 24 31  0             390947.3893   0.0265  0.050   0.0265 0.46  
4447: 55 23 32  0   54 23 31  0             390947.3893   0.0265  0.050   0.0265 0.04  
4448: 64 15 50  0   63 15 49  0             390948.8888   0.0097  0.050   0.0098 0.04  
4449: 64 15 50  0   63 14 49  0             390948.8888   0.0097  0.050   0.0098 0.46  
4450: 64 14 50  0   63 15 49  0             390948.8888   0.0097  0.050   0.0098 0.46  
4451: 64 14 50  0   63 14 49  0             390948.8888   0.0097  0.050   0.0098 0.04  
4452: 65 14 52  0   64 14 51  0             390951.4994   0.0023  0.050   0.0024 0.03  
4453: 65 14 52  0   64 13 51  0             390951.4994   0.0023  0.050   0.0024 0.47  
4454: 65 13 52  0   64 14 51  0             390951.4994   0.0023  0.050   0.0024 0.47  
4455: 65 13 52  0   64 13 51  0             390951.4994   0.0023  0.050   0.0024 0.03  
4456: 54 25 30  0   53 25 29  0             390954.1229  -0.0193  0.050  -0.0373 0.02  
4457: 54 24 30  0   53 25 29  0             390954.1229  -0.0193  0.050  -0.0373 0.21  
4458: 54 24 30  0   53 24 29  0             390954.1229  -0.0193  0.050  -0.0373 0.02  
4459: 54 25 30  0   53 24 29  0             390954.1229  -0.0193  0.050  -0.0373 0.21  
4460: 66 13 54  0   65 13 53  0             390954.1229  -0.0523  0.050  -0.0373 0.02  
4461: 66 13 54  0   65 12 53  0             390954.1229  -0.0523  0.050  -0.0373 0.25  
4462: 66 12 54  0   65 13 53  0             390954.1229  -0.0523  0.050  -0.0373 0.25  
4463: 66 12 54  0   65 12 53  0             390954.1229  -0.0523  0.050  -0.0373 0.02  
4464: 67 12 56  0   66 12 55  0             390956.8528   0.0070  0.050   0.0070 0.03  
4465: 67 12 56  0   66 11 55  0             390956.8528   0.0070  0.050   0.0070 0.47  
4466: 67 11 56  0   66 12 55  0             390956.8528   0.0070  0.050   0.0070 0.47  
4467: 67 11 56  0   66 11 55  0             390956.8528   0.0070  0.050   0.0070 0.03  
4468: 68 11 58  0   67 11 57  0             390959.4713   0.0237  0.050   0.0238 0.03  
4469: 68 11 58  0   67 10 57  0             390959.4713   0.0237  0.050   0.0238 0.47  
4470: 68 10 58  0   67 11 57  0             390959.4713   0.0237  0.050   0.0238 0.47  
4471: 68 10 58  0   67 10 57  0             390959.4713   0.0237  0.050   0.0238 0.03  
4472: 69 10 60  0   68  9 59  0             390961.9294   0.0060  0.050   0.0060 0.47  
4473: 69 10 60  0   68 10 59  0             390961.9294   0.0060  0.050   0.0060 0.03  
4474: 69  9 60  0   68 10 59  0             390961.9294   0.0060  0.050   0.0060 0.47  
4475: 69  9 60  0   68  9 59  0             390961.9294   0.0060  0.050   0.0060 0.03  
4476: 70  9 62  0   69  9 61  0             390964.2762   0.0556  0.050  -0.0426 0.02  
4477: 70  9 62  0   69  8 61  0             390964.2762   0.0556  0.050  -0.0426 0.26  
4478: 70  8 62  0   69  9 61  0             390964.2762   0.0556  0.050  -0.0426 0.26  
4479: 70  8 62  0   69  8 61  0             390964.2762   0.0556  0.050  -0.0426 0.02  
4480: 53 26 28  0   52 26 27  0             390964.2762  -0.1698  0.050  -0.0426 0.02  
4481: 53 25 28  0   52 26 27  0             390964.2762  -0.1698  0.050  -0.0426 0.20  
4482: 53 25 28  0   52 25 27  0             390964.2762  -0.1698  0.050  -0.0426 0.02  
4483: 53 26 28  0   52 25 27  0             390964.2762  -0.1698  0.050  -0.0426 0.20  
4484: 71  8 64  0   70  8 63  0             390966.3453   0.0566  0.050   0.0566 0.03  
4485: 71  8 64  0   70  7 63  0             390966.3453   0.0566  0.050   0.0566 0.47  
4486: 71  7 64  0   70  8 63  0             390966.3453   0.0566  0.050   0.0566 0.47  
4487: 71  7 64  0   70  7 63  0             390966.3453   0.0566  0.050   0.0566 0.03  
4488: 72  7 66  0   71  7 65  0             390968.0704  -0.0091  0.050  -0.0091 0.03  
4489: 72  6 66  0   71  7 65  0             390968.0704  -0.0091  0.050  -0.0091 0.47  
4490: 72  6 66  0   71  6 65  0             390968.0704  -0.0091  0.050  -0.0091 0.03  
4491: 72  7 66  0   71  6 65  0             390968.0704  -0.0091  0.050  -0.0091 0.47  
4492: 73  6 68  0   72  6 67  0             390969.4628  -0.0839  0.050  -0.0840 0.03  
4493: 73  6 68  0   72  5 67  0             390969.4628  -0.0839  0.050  -0.0840 0.47  
4494: 73  5 68  0   72  6 67  0             390969.4628  -0.0839  0.050  -0.0840 0.47  
4495: 73  5 68  0   72  5 67  0             390969.4628  -0.0839  0.050  -0.0840 0.03  
4496: 78  1 78  0   77  1 77  0             390970.5418   0.0628  0.050  -0.0165 0.02  
4497: 78  1 78  0   77  0 77  0             390970.5418   0.0628  0.050  -0.0165 0.24  
4498: 78  0 78  0   77  1 77  0             390970.5418   0.0628  0.050  -0.0165 0.24  
4499: 78  0 78  0   77  0 77  0             390970.5418   0.0628  0.050  -0.0165 0.02  
4500: 74  5 70  0   73  5 69  0             390970.5418  -0.1034  0.050  -0.0165 0.02  
4501: 74  5 70  0   73  4 69  0             390970.5418  -0.1034  0.050  -0.0165 0.22  
4502: 74  4 70  0   73  5 69  0             390970.5418  -0.1034  0.050  -0.0165 0.22  
4503: 74  4 70  0   73  4 69  0             390970.5418  -0.1034  0.050  -0.0165 0.02  
4504: 77  2 76  0   76  2 75  0             390971.3755   0.0854  0.050  -0.0176 0.01  
4505: 77  1 76  0   76  2 75  0             390971.3755   0.0854  0.050  -0.0176 0.16  
4506: 77  1 76  0   76  1 75  0             390971.3755   0.0854  0.050  -0.0176 0.01  
4507: 77  2 76  0   76  1 75  0             390971.3755   0.0854  0.050  -0.0176 0.16  
4508: 75  4 72  0   74  4 71  0             390971.3755   0.0448  0.050  -0.0176 0.01  
4509: 75  4 72  0   74  3 71  0             390971.3755   0.0448  0.050  -0.0176 0.15  
4510: 75  3 72  0   74  4 71  0             390971.3755   0.0448  0.050  -0.0176 0.15  
4511: 75  3 72  0   74  3 71  0             390971.3755   0.0448  0.050  -0.0176 0.01  
4512: 76  3 74  0   75  2 73  0             390971.3755  -0.1843  0.050  -0.0176 0.15  
4513: 76  3 74  0   75  3 73  0             390971.3755  -0.1843  0.050  -0.0176 0.01  
4514: 76  2 74  0   75  3 73  0             390971.3755  -0.1843  0.050  -0.0176 0.15  
4515: 76  2 74  0   75  2 73  0             390971.3755  -0.1843  0.050  -0.0176 0.01  
4516: 52 27 26  0   51 27 25  0             390979.7430  -0.0217  0.050  -0.0218 0.04  
4517: 52 27 26  0   51 26 25  0             390979.7430  -0.0217  0.050  -0.0218 0.46  
4518: 52 26 26  0   51 27 25  0             390979.7430  -0.0217  0.050  -0.0218 0.46  
4519: 52 26 26  0   51 26 25  0             390979.7430  -0.0217  0.050  -0.0218 0.04  
4520: 51 28 24  0   50 28 23  0             391002.4849   0.0480  0.050   0.0480 0.04  
4521: 51 28 24  0   50 27 23  0             391002.4849   0.0480  0.050   0.0480 0.46  
4522: 51 27 24  0   50 28 23  0             391002.4849   0.0480  0.050   0.0480 0.46  
4523: 51 27 24  0   50 27 23  0             391002.4849   0.0480  0.050   0.0480 0.04  
4524: 50 29 22  0   49 29 21  0             391036.3395   0.0560  0.050   0.0560 0.04  
4525: 50 28 22  0   49 29 21  0             391036.3395   0.0560  0.050   0.0560 0.46  
4526: 50 28 22  0   49 28 21  0             391036.3395   0.0560  0.050   0.0560 0.04  
4527: 50 29 22  0   49 28 21  0             391036.3395   0.0560  0.050   0.0560 0.46  
4528: 49 30 20  0   48 30 19  0             391087.9164   0.0614  0.050   0.0614 0.04  
4529: 49 29 20  0   48 30 19  0             391087.9164   0.0614  0.050   0.0614 0.46  
4530: 49 29 20  0   48 29 19  0             391087.9164   0.0614  0.050   0.0614 0.04  
4531: 49 30 20  0   48 29 19  0             391087.9164   0.0614  0.050   0.0614 0.46  
4532: 46 32 14  0   45 33 13  0             391540.9881   0.0648  0.050   0.0217 0.46  
4533: 46 33 14  0   45 33 13  0             391540.9881   0.0577  0.050   0.0217 0.04  
4534: 46 32 14  0   45 32 13  0             391540.9881  -0.0142  0.050   0.0217 0.04  
4535: 46 33 14  0   45 32 13  0             391540.9881  -0.0213  0.050   0.0217 0.46  
4536: 39 37  3  0   38 36  2  0             391778.8386  -0.0714  0.050               
4537: 39 37  2  0   38 36  3  0             391784.3799   0.0703  0.050               
4538: 39 38  2  0   38 37  1  0             393104.5365   0.1274  0.050   0.0446 0.50  
4539: 39 38  1  0   38 37  2  0             393104.5365  -0.0382  0.050   0.0446 0.50  
4540: 59 21 39  0   58 21 38  0             395914.7808   0.3619  0.050   0.0381 0.01  
4541: 59 21 39  0   58 20 38  0             395914.7808   0.3619  0.050   0.0381 0.15
[truncated: 64,319 more chars]
