# Supplementary material for: Precise Semi-Experimental Equilibrium (r e SE) Structure of Pyridine from 32 Isotopologues: Accurate Assessment of the Effect of Nitrogen-Atom Substitution in Aromatic Rings
Source: J Phys Chem A. 2025 Nov 7;129(46):10737–50. doi: 10.1021/acs.jpca.5c07184 (PMC12641475; doi:10.1021/acs.jpca.5c07184)
Supplement: Supplementary file 2 [file jp5c07184_si_002.zip › Supplementary Information/LSF/pyridine-d5-13C4_SI.res]

 Pyridine-d5-13C4 g.s.                                Sun Aug 03 09:39:41 2025

-------------------------------------------------------------------------------------=========
                                              obs         o-c     error     blends     Notes
                                                                         o-c      wt
    / instead of : below denotes (o-c)>3*err
-------------------------------------------------------------------------------------=========
   1: 26  1 26  0   25  1 25  0             132004.4755  -0.0246  0.050  -0.0246 0.50  
   2: 26  0 26  0   25  0 25  0             132004.4755  -0.0246  0.050  -0.0246 0.50  
   3: 25  2 24  0   24  2 23  0             132005.6059  -0.0409  0.050  -0.0409 0.50  
   4: 25  1 24  0   24  1 23  0             132005.6059  -0.0409  0.050  -0.0409 0.50  
   5: 22  5 18  0   21  5 17  0             132008.4189   0.0399  0.050   0.0399 0.50  
   6: 22  4 18  0   21  4 17  0             132008.4189   0.0399  0.050   0.0399 0.50  
   7: 19  8 12  0   18  8 11  0             132010.9789   0.0892  0.050   0.0892 0.50  
   8: 19  7 12  0   18  7 11  0             132010.9789   0.0892  0.050   0.0892 0.50  
   9: 25  3 23  0   24  3 22  0             136987.5431   0.0728  0.050   0.0728 0.50  
  10: 25  2 23  0   24  2 22  0             136987.5431   0.0728  0.050   0.0728 0.50  
  11: 24  4 21  0   23  4 20  0             136988.3425  -0.0030  0.050  -0.0031 0.50  
  12: 24  3 21  0   23  3 20  0             136988.3425  -0.0030  0.050  -0.0031 0.50  
  13: 23  5 19  0   22  5 18  0             136989.1272  -0.0210  0.050  -0.0211 0.50  
  14: 23  4 19  0   22  4 18  0             136989.1272  -0.0210  0.050  -0.0211 0.50  
  15: 22  6 17  0   21  6 16  0             136989.9462   0.0279  0.050   0.0279 0.50  
  16: 22  5 17  0   21  5 16  0             136989.9462   0.0279  0.050   0.0279 0.50  
  17: 20  8 13  0   19  8 12  0             136991.5797   0.0578  0.050   0.0579 0.50  
  18: 20  7 13  0   19  7 12  0             136991.5797   0.0578  0.050   0.0579 0.50  
  19: 19  9 11  0   18  9 10  0             136992.5198   0.0814  0.050   0.0814 0.50  
  20: 19  8 11  0   18  8 10  0             136992.5198   0.0814  0.050   0.0814 0.50  
  21: 18 10  9  0   17 10  8  0             136993.5753   0.0821  0.050   0.0821 0.50  
  22: 18  9  9  0   17  9  8  0             136993.5753   0.0821  0.050   0.0821 0.50  
  23: 17 10  7  0   16 10  6  0             136994.7987   0.0430  0.050   0.0430 0.50  
  24: 17 11  7  0   16 11  6  0             136994.7987   0.0430  0.050   0.0430 0.50  
  25: 16 12  5  0   15 12  4  0             136996.4042  -0.0259  0.050  -0.0265 0.50  
  26: 16 11  5  0   15 11  4  0             136996.4042  -0.0271  0.050  -0.0265 0.50  
  27: 28  1 28  0   27  1 27  0             141966.1497   0.0122  0.050   0.0123 0.50  
  28: 28  0 28  0   27  0 27  0             141966.1497   0.0122  0.050   0.0123 0.50  
  29: 25  3 22  0   24  3 21  0             141969.0917  -0.0048  0.050  -0.0048 0.50  
  30: 25  4 22  0   24  4 21  0             141969.0917  -0.0048  0.050  -0.0048 0.50  
  31: 24  5 20  0   23  5 19  0             141969.8598  -0.0095  0.050  -0.0095 0.50  
  32: 24  4 20  0   23  4 19  0             141969.8598  -0.0095  0.050  -0.0095 0.50  
  33: 23  6 18  0   22  6 17  0             141970.6079   0.0061  0.050   0.0061 0.50  
  34: 23  5 18  0   22  5 17  0             141970.6079   0.0061  0.050   0.0061 0.50  
  35: 22  7 16  0   21  7 15  0             141971.3413   0.0075  0.050   0.0075 0.50  
  36: 22  6 16  0   21  6 15  0             141971.3413   0.0075  0.050   0.0075 0.50  
  37: 21  8 14  0   20  8 13  0             141972.1167   0.0106  0.050   0.0106 0.50  
  38: 21  7 14  0   20  7 13  0             141972.1167   0.0106  0.050   0.0106 0.50  
  39: 20  9 12  0   19  9 11  0             141972.8779  -0.0823  0.050  -0.0824 0.50  
  40: 20  8 12  0   19  8 11  0             141972.8779  -0.0823  0.050  -0.0824 0.50  
  41: 18 11  8  0   17 11  7  0             141975.1476   0.0419  0.050   0.0419 0.50  
  42: 18 10  8  0   17 10  7  0             141975.1476   0.0419  0.050   0.0419 0.50  
  43: 17 12  6  0   16 12  5  0             141976.6067   0.0377  0.050   0.0377 0.50  
  44: 17 11  6  0   16 11  5  0             141976.6067   0.0377  0.050   0.0377 0.50  
  45: 16 13  4  0   15 13  3  0             141978.8716   0.0236  0.050               
  46: 29  1 29  0   28  1 28  0             146946.8999   0.0180  0.050   0.0181 0.50  
  47: 29  0 29  0   28  0 28  0             146946.8999   0.0180  0.050   0.0181 0.50  
  48: 28  1 27  0   27  1 26  0             146948.0281   0.0199  0.050   0.0200 0.50  
  49: 28  2 27  0   27  2 26  0             146948.0281   0.0199  0.050   0.0200 0.50  
  50: 27  3 25  0   26  3 24  0             146948.9771   0.0103  0.050   0.0103 0.50  
  51: 27  2 25  0   26  2 24  0             146948.9771   0.0103  0.050   0.0103 0.50  
  52: 26  4 23  0   25  4 22  0             146949.8044   0.0067  0.050   0.0067 0.50  
  53: 26  3 23  0   25  3 22  0             146949.8044   0.0067  0.050   0.0067 0.50  
  54: 25  5 21  0   24  5 20  0             146950.5349  -0.0056  0.050  -0.0057 0.50  
  55: 25  4 21  0   24  4 20  0             146950.5349  -0.0056  0.050  -0.0057 0.50  
  56: 24  6 19  0   23  6 18  0             146951.2581   0.0226  0.050   0.0227 0.50  
  57: 24  5 19  0   23  5 18  0             146951.2581   0.0226  0.050   0.0227 0.50  
  58: 23  7 17  0   22  7 16  0             146951.9500   0.0279  0.050   0.0280 0.50  
  59: 23  6 17  0   22  6 16  0             146951.9500   0.0279  0.050   0.0280 0.50  
  60: 22  8 15  0   21  8 14  0             146952.6661   0.0251  0.050   0.0251 0.50  
  61: 22  7 15  0   21  7 14  0             146952.6661   0.0251  0.050   0.0251 0.50  
  62: 21  9 13  0   20  9 12  0             146953.4128  -0.0203  0.050  -0.0204 0.50  
  63: 21  8 13  0   20  8 12  0             146953.4128  -0.0203  0.050  -0.0204 0.50  
  64: 20 10 11  0   19 10 10  0             146954.3727   0.0306  0.050   0.0307 0.50  
  65: 20  9 11  0   19  9 10  0             146954.3727   0.0306  0.050   0.0307 0.50  
  66: 19 11  9  0   18 11  8  0             146955.4877   0.0697  0.050   0.0697 0.50  
  67: 19 10  9  0   18 10  8  0             146955.4877   0.0697  0.050   0.0697 0.50  
  68: 18 12  7  0   17 12  6  0             146956.7067  -0.0334  0.050  -0.0335 0.50  
  69: 18 11  7  0   17 11  6  0             146956.7067  -0.0334  0.050  -0.0335 0.50  
  70: 17 13  5  0   16 13  4  0             146958.6547   0.0878  0.050   0.0869 0.50  
  71: 17 12  5  0   16 12  4  0             146958.6547   0.0859  0.050   0.0869 0.50  
  72: 30  1 30  0   29  1 29  0             151927.5782   0.0035  0.050   0.0036 0.50  
  73: 30  0 30  0   29  0 29  0             151927.5782   0.0035  0.050   0.0036 0.50  
  74: 29  1 28  0   28  1 27  0             151928.6771  -0.0170  0.050  -0.0170 0.50  
  75: 29  2 28  0   28  2 27  0             151928.6771  -0.0170  0.050  -0.0170 0.50  
  76: 28  3 26  0   27  3 25  0             151929.6369  -0.0014  0.050  -0.0014 0.50  
  77: 28  2 26  0   27  2 25  0             151929.6369  -0.0014  0.050  -0.0014 0.50  
  78: 27  3 24  0   26  3 23  0             151930.4365  -0.0106  0.050  -0.0106 0.50  
  79: 27  4 24  0   26  4 23  0             151930.4365  -0.0106  0.050  -0.0106 0.50  
  80: 26  5 22  0   25  5 21  0             151931.1700   0.0098  0.050   0.0098 0.50  
  81: 26  4 22  0   25  4 21  0             151931.1700   0.0098  0.050   0.0098 0.50  
  82: 25  6 20  0   24  6 19  0             151931.8320   0.0146  0.050   0.0146 0.50  
  83: 25  5 20  0   24  5 19  0             151931.8320   0.0146  0.050   0.0146 0.50  
  84: 24  7 18  0   23  7 17  0             151932.4512  -0.0075  0.050  -0.0076 0.50  
  85: 24  6 18  0   23  6 17  0             151932.4512  -0.0075  0.050  -0.0076 0.50  
  86: 23  8 16  0   22  8 15  0             151933.1604   0.0360  0.050   0.0361 0.50  
  87: 23  7 16  0   22  7 15  0             151933.1604   0.0360  0.050   0.0361 0.50  
  88: 22  9 14  0   21  9 13  0             151933.8910   0.0359  0.050   0.0360 0.50  
  89: 22  8 14  0   21  8 13  0             151933.8910   0.0359  0.050   0.0360 0.50  
  90: 21 10 12  0   20 10 11  0             151934.7084   0.0152  0.050   0.0152 0.50  
  91: 21  9 12  0   20  9 11  0             151934.7084   0.0152  0.050   0.0152 0.50  
  92: 20 11 10  0   19 11  9  0             151935.6970   0.0116  0.050   0.0117 0.50  
  93: 20 10 10  0   19 10  9  0             151935.6970   0.0116  0.050   0.0117 0.50  
  94: 19 12  8  0   18 12  7  0             151936.9102   0.0162  0.050   0.0162 0.50  
  95: 19 11  8  0   18 11  7  0             151936.9102   0.0162  0.050   0.0162 0.50  
  96: 18 13  6  0   17 13  5  0             151938.5188   0.0606  0.050   0.0607 0.50  
  97: 18 12  6  0   17 12  5  0             151938.5188   0.0606  0.050   0.0607 0.50  
  98: 44 14 31  0   44 12 32  0             156862.7728   0.0018  0.050   0.0018 0.50  
  99: 44 13 31  0   44 13 32  0             156862.7728   0.0018  0.050   0.0018 0.50  
 100: 43 13 31  0   43 11 32  0             156870.4982   0.0253  0.050   0.0254 0.50  
 101: 43 12 31  0   43 12 32  0             156870.4982   0.0253  0.050   0.0254 0.50  
 102: 42 12 31  0   42 10 32  0             156878.0245   0.0243  0.050   0.0243 0.50  
 103: 42 11 31  0   42 11 32  0             156878.0245   0.0243  0.050   0.0243 0.50  
 104: 31  1 31  0   30  1 30  0             156908.2378   0.0240  0.050   0.0240 0.50  
 105: 31  0 31  0   30  0 30  0             156908.2378   0.0240  0.050   0.0240 0.50  
 106: 30  2 29  0   29  2 28  0             156909.3691   0.0425  0.050   0.0425 0.50  
 107: 30  1 29  0   29  1 28  0             156909.3691   0.0425  0.050   0.0425 0.50  
 108: 29  3 27  0   28  3 26  0             156910.2522  -0.0042  0.050  -0.0043 0.50  
 109: 29  2 27  0   28  2 26  0             156910.2522  -0.0042  0.050  -0.0043 0.50  
 110: 28  3 25  0   27  3 24  0             156911.0477   0.0045  0.050   0.0046 0.50  
 111: 28  4 25  0   27  4 24  0             156911.0477   0.0045  0.050   0.0046 0.50  
 112: 27  5 23  0   26  5 22  0             156911.7558   0.0294  0.050   0.0295 0.50  
 113: 27  4 23  0   26  4 22  0             156911.7558   0.0294  0.050   0.0295 0.50  
 114: 25  7 19  0   24  7 18  0             156912.9894   0.0472  0.050   0.0473 0.50  
 115: 25  6 19  0   24  6 18  0             156912.9894   0.0472  0.050   0.0473 0.50  
 116: 24  8 17  0   23  8 16  0             156913.5677   0.0131  0.050   0.0131 0.50  
 117: 24  7 17  0   23  7 16  0             156913.5677   0.0131  0.050   0.0131 0.50  
 118: 23  9 15  0   22  9 14  0             156914.3070   0.0829  0.050   0.0829 0.50  
 119: 23  8 15  0   22  8 14  0             156914.3070   0.0829  0.050   0.0829 0.50  
 120: 22 10 13  0   21 10 12  0             156915.0491   0.0570  0.050   0.0570 0.50  
 121: 22  9 13  0   21  9 12  0             156915.0491   0.0570  0.050   0.0570 0.50  
 122: 21 11 11  0   20 11 10  0             156915.8973  -0.0059  0.050  -0.0060 0.50  
 123: 21 10 11  0   20 10 10  0             156915.8973  -0.0059  0.050  -0.0060 0.50  
 124: 19 13  7  0   18 13  6  0             156918.4252   0.0180  0.050   0.0181 0.50  
 125: 19 12  7  0   18 12  6  0             156918.4252   0.0180  0.050   0.0181 0.50  
 126: 18 14  5  0   17 14  4  0             156920.4435   0.0275  0.050   0.0260 0.50  
 127: 18 13  5  0   17 13  4  0             156920.4435   0.0244  0.050   0.0260 0.50  
 128: 32  0 32  0   31  0 31  0             161888.7772  -0.0204  0.050  -0.0204 0.50  
 129: 32  1 32  0   31  1 31  0             161888.7772  -0.0204  0.050  -0.0204 0.50  
 130: 31  2 30  0   30  2 29  0             161889.9037  -0.0001  0.050  -0.0001 0.50  
 131: 31  1 30  0   30  1 29  0             161889.9037  -0.0001  0.050  -0.0001 0.50  
 132: 30  3 28  0   29  3 27  0             161890.8182  -0.0010  0.050  -0.0011 0.50  
 133: 30  2 28  0   29  2 27  0             161890.8182  -0.0010  0.050  -0.0011 0.50  
 134: 29  4 26  0   28  4 25  0             161891.5551  -0.0287  0.050  -0.0288 0.50  
 135: 29  3 26  0   28  3 25  0             161891.5551  -0.0287  0.050  -0.0288 0.50  
 136: 28  5 24  0   27  5 23  0             161892.3048   0.0674  0.050   0.0674 0.50  
 137: 28  4 24  0   27  4 23  0             161892.3048   0.0674  0.050   0.0674 0.50  
 138: 24  9 16  0   23  9 15  0             161894.5219  -0.0163  0.050  -0.0163 0.50  
 139: 24  8 16  0   23  8 15  0             161894.5219  -0.0163  0.050  -0.0163 0.50  
 140: 23 10 14  0   22 10 13  0             161895.2886   0.0518  0.050   0.0518 0.50  
 141: 23  9 14  0   22  9 13  0             161895.2886   0.0518  0.050   0.0518 0.50  
 142: 22 11 12  0   21 11 11  0             161896.0843   0.0157  0.050   0.0158 0.50  
 143: 22 10 12  0   21 10 11  0             161896.0843   0.0157  0.050   0.0158 0.50  
 144: 20 13  8  0   19 13  7  0             161898.4301   0.0827  0.050   0.0827 0.50  
 145: 20 12  8  0   19 12  7  0             161898.4301   0.0827  0.050   0.0827 0.50  
 146: 19 14  6  0   18 14  5  0             161900.0066  -0.0254  0.050  -0.0255 0.50  
 147: 19 13  6  0   18 13  5  0             161900.0066  -0.0254  0.050  -0.0255 0.50  
 148: 54 21 33  0   54 21 34  0             166741.1697   0.0957  0.050   0.0958 0.50  
 149: 54 22 33  0   54 20 34  0             166741.1697   0.0957  0.050   0.0958 0.50  
 150: 53 20 33  0   53 20 34  0             166751.1129  -0.0041  0.050  -0.0041 0.50  
 151: 53 21 33  0   53 19 34  0             166751.1129  -0.0041  0.050  -0.0041 0.50  
 152: 52 19 33  0   52 19 34  0             166761.0090   0.0340  0.050   0.0340 0.50  
 153: 52 20 33  0   52 18 34  0             166761.0090   0.0340  0.050   0.0340 0.50  
 154: 51 18 33  0   51 18 34  0             166770.7036   0.0557  0.050   0.0558 0.50  
 155: 51 19 33  0   51 17 34  0             166770.7036   0.0557  0.050   0.0558 0.50  
 156: 49 17 33  0   49 15 34  0             166789.4371  -0.0008  0.050  -0.0009 0.50  
 157: 49 16 33  0   49 16 34  0             166789.4371  -0.0008  0.050  -0.0009 0.50  
 158: 48 15 33  0   48 15 34  0             166798.5987   0.0434  0.050   0.0435 0.50  
 159: 48 16 33  0   48 14 34  0             166798.5987   0.0434  0.050   0.0435 0.50  
 160: 47 14 33  0   47 14 34  0             166807.3913  -0.0957  0.050  -0.0958 0.50  
 161: 47 15 33  0   47 13 34  0             166807.3913  -0.0957  0.050  -0.0958 0.50  
 162: 46 13 33  0   46 13 34  0             166816.2890   0.0552  0.050   0.0553 0.50  
 163: 46 14 33  0   46 12 34  0             166816.2890   0.0552  0.050   0.0553 0.50  
 164: 45 12 33  0   45 12 34  0             166824.8272   0.0323  0.050   0.0323 0.50  
 165: 45 13 33  0   45 11 34  0             166824.8272   0.0323  0.050   0.0323 0.50  
 166: 44 11 33  0   44 11 34  0             166833.1120  -0.0586  0.050  -0.0586 0.50  
 167: 44 12 33  0   44 10 34  0             166833.1120  -0.0586  0.050  -0.0586 0.50  
 168: 43 10 33  0   43 10 34  0             166841.3408  -0.0201  0.050  -0.0201 0.50  
 169: 43 11 33  0   43  9 34  0             166841.3408  -0.0201  0.050  -0.0201 0.50  
 170: 33  0 33  0   32  0 32  0             166869.3294   0.0048  0.050   0.0049 0.50  
 171: 33  1 33  0   32  1 32  0             166869.3294   0.0048  0.050   0.0049 0.50  
 172: 32  2 31  0   31  2 30  0             166870.4263   0.0022  0.050   0.0022 0.50  
 173: 32  1 31  0   31  1 30  0             166870.4263   0.0022  0.050   0.0022 0.50  
 174: 31  3 29  0   30  3 28  0             166871.3146  -0.0106  0.050  -0.0106 0.50  
 175: 31  2 29  0   30  2 28  0             166871.3146  -0.0106  0.050  -0.0106 0.50  
 176: 30  3 27  0   29  3 26  0             166872.0802   0.0125  0.050   0.0125 0.50  
 177: 30  4 27  0   29  4 26  0             166872.0802   0.0125  0.050   0.0125 0.50  
 178: 25  9 17  0   24  9 16  0             166874.7398  -0.0560  0.050  -0.0561 0.50  
 179: 25  8 17  0   24  8 16  0             166874.7398  -0.0560  0.050  -0.0561 0.50  
 180: 24 10 15  0   23 10 14  0             166875.4835   0.0581  0.050   0.0582 0.50  
 181: 24  9 15  0   23  9 14  0             166875.4835   0.0581  0.050   0.0582 0.50  
 182: 23 11 13  0   22 11 12  0             166876.2093   0.0306  0.050   0.0307 0.50  
 183: 23 10 13  0   22 10 12  0             166876.2093   0.0306  0.050   0.0307 0.50  
 184: 22 12 11  0   21 12 10  0             166877.1043   0.0022  0.050   0.0023 0.50  
 185: 22 11 11  0   21 11 10  0             166877.1043   0.0022  0.050   0.0023 0.50  
 186: 21 13  9  0   20 13  8  0             166878.3379   0.0847  0.050   0.0848 0.50  
 187: 21 12  9  0   20 12  8  0             166878.3379   0.0847  0.050   0.0848 0.50  
 188: 20 14  7  0   19 14  6  0             166879.7639   0.0257  0.050   0.0258 0.50  
 189: 20 13  7  0   19 13  6  0             166879.7639   0.0257  0.050   0.0258 0.50  
 190: 19 15  5  0   18 15  4  0             166881.9281  -0.0336  0.050  -0.0360 0.50  
 191: 19 14  5  0   18 14  4  0             166881.9281  -0.0384  0.050  -0.0360 0.50  
 192: 34  0 34  0   33  0 33  0             171849.8059   0.0133  0.050   0.0133 0.50  
 193: 34  1 34  0   33  1 33  0             171849.8059   0.0133  0.050   0.0133 0.50  
 194: 33  2 32  0   32  2 31  0             171850.8864   0.0008  0.050   0.0009 0.50  
 195: 33  1 32  0   32  1 31  0             171850.8864   0.0008  0.050   0.0009 0.50  
 196: 32  3 30  0   31  3 29  0             171851.7514  -0.0209  0.050  -0.0210 0.50  
 197: 32  2 30  0   31  2 29  0             171851.7514  -0.0209  0.050  -0.0210 0.50  
 198: 31  4 28  0   30  4 27  0             171852.5037   0.0108  0.050   0.0108 0.50  
 199: 31  3 28  0   30  3 27  0             171852.5037   0.0108  0.050   0.0108 0.50  
 200: 23 12 12  0   22 12 11  0             171857.0812   0.0147  0.050   0.0147 0.50  
 201: 23 11 12  0   22 11 11  0             171857.0812   0.0147  0.050   0.0147 0.50  
 202: 22 13 10  0   21 13  9  0             171858.1510   0.0385  0.050   0.0385 0.50  
 203: 22 12 10  0   21 12  9  0             171858.1510   0.0385  0.050   0.0385 0.50  
 204: 20 15  6  0   19 15  5  0             171861.2061  -0.0667  0.050  -0.0668 0.50  
 205: 20 14  6  0   19 14  5  0             171861.2061  -0.0668  0.050  -0.0668 0.50  
 206: 45 11 35  0   45  9 36  0             176796.7542   0.0610  0.050   0.0611 0.50  
 207: 45 10 35  0   45 10 36  0             176796.7542   0.0610  0.050   0.0611 0.50  
 208: 44 10 35  0   44  8 36  0             176805.5944   0.0253  0.050   0.0254 0.50  
 209: 44  9 35  0   44  9 36  0             176805.5944   0.0253  0.050   0.0254 0.50  
 210: 35  0 35  0   34  0 34  0             176830.1891  -0.0110  0.050  -0.0110 0.50  
 211: 35  1 35  0   34  1 34  0             176830.1891  -0.0110  0.050  -0.0110 0.50  
 212: 34  2 33  0   33  2 32  0             176831.2823  -0.0041  0.050  -0.0042 0.50  
 213: 34  1 33  0   33  1 32  0             176831.2823  -0.0041  0.050  -0.0042 0.50  
 214: 33  3 31  0   32  3 30  0             176832.1405  -0.0185  0.050  -0.0185 0.50  
 215: 33  2 31  0   32  2 30  0             176832.1405  -0.0185  0.050  -0.0185 0.50  
 216: 32  3 29  0   31  3 28  0             176832.8885   0.0308  0.050   0.0309 0.50  
 217: 32  4 29  0   31  4 28  0             176832.8885   0.0308  0.050   0.0309 0.50  
 218: 25 10 15  0   24 10 14  0             176836.2561   0.0315  0.050   0.0316 0.50  
 219: 25 11 15  0   24 11 14  0             176836.2561   0.0315  0.050   0.0316 0.50  
 220: 24 11 13  0   23 11 12  0             176837.0065   0.0335  0.050   0.0336 0.50  
 221: 24 12 13  0   23 12 12  0             176837.0065   0.0335  0.050   0.0336 0.50  
 222: 23 13 11  0   22 13 10  0             176837.9563   0.0376  0.050   0.0376 0.50  
 223: 23 12 11  0   22 12 10  0             176837.9563   0.0376  0.050   0.0376 0.50  
 224: 21 14  7  0   20 14  6  0             176840.7292   0.0150  0.050   0.0150 0.50  
 225: 21 15  7  0   20 15  6  0             176840.7292   0.0150  0.050   0.0150 0.50  
 226: 20 16  5  0   19 16  4  0             176843.1857  -0.0027  0.050  -0.0065 0.50  
 227: 20 15  5  0   19 15  4  0             176843.1857  -0.0102  0.050  -0.0065 0.50  
 228: 54 19 36  0   54 17 37  0             181692.1708  -0.0451  0.050  -0.0451 0.50  
 229: 54 18 36  0   54 18 37  0             181692.1708  -0.0451  0.050  -0.0451 0.50  
 230: 51 16 36  0   51 14 37  0             181724.3882  -0.0465  0.050  -0.0466 0.50  
 231: 51 15 36  0   51 15 37  0             181724.3882  -0.0465  0.050  -0.0466 0.50  
 232: 49 14 36  0   49 12 37  0             181744.9324   0.0259  0.050   0.0260 0.50  
 233: 49 13 36  0   49 13 37  0             181744.9324   0.0259  0.050   0.0260 0.50  
 234: 48 13 36  0   48 11 37  0             181754.8538   0.0139  0.050   0.0139 0.50  
 235: 48 12 36  0   48 12 37  0             181754.8538   0.0139  0.050   0.0139 0.50  
 236: 47 12 36  0   47 10 37  0             181764.5541  -0.0175  0.050  -0.0175 0.50  
 237: 47 11 36  0   47 11 37  0             181764.5541  -0.0175  0.050  -0.0175 0.50  
 238: 46 11 36  0   46  9 37  0             181774.0502  -0.0513  0.050  -0.0514 0.50  
 239: 46 10 36  0   46 10 37  0             181774.0502  -0.0513  0.050  -0.0514 0.50  
 240: 45 10 36  0   45  8 37  0             181783.3964  -0.0333  0.050  -0.0333 0.50  
 241: 45  9 36  0   45  9 37  0             181783.3964  -0.0333  0.050  -0.0333 0.50  
 242: 44  9 36  0   44  7 37  0             181792.6185   0.0624  0.050   0.0625 0.50  
 243: 44  8 36  0   44  8 37  0             181792.6185   0.0624  0.050   0.0625 0.50  
 244: 36  0 36  0   35  0 35  0             181810.5187  -0.0266  0.050  -0.0267 0.50  
 245: 36  1 36  0   35  1 35  0             181810.5187  -0.0266  0.050  -0.0267 0.50  
 246: 35  2 34  0   34  2 33  0             181811.5995  -0.0256  0.050  -0.0256 0.50  
 247: 35  1 34  0   34  1 33  0             181811.5995  -0.0256  0.050  -0.0256 0.50  
 248: 34  3 32  0   33  3 31  0             181812.4661  -0.0173  0.050  -0.0174 0.50  
 249: 34  2 32  0   33  2 31  0             181812.4661  -0.0173  0.050  -0.0174 0.50  
 250: 33  4 30  0   32  4 29  0             181813.1789   0.0188  0.050   0.0188 0.50  
 251: 33  3 30  0   32  3 29  0             181813.1789   0.0188  0.050   0.0188 0.50  
 252: 30  7 24  0   29  7 23  0             181814.5457   0.0480  0.050   0.0480 0.50  
 253: 30  6 24  0   29  6 23  0             181814.5457   0.0480  0.050   0.0480 0.50  
 254: 28  9 20  0   27  9 19  0             181815.2713   0.0601  0.050   0.0602 0.50  
 255: 28  8 20  0   27  8 19  0             181815.2713   0.0601  0.050   0.0602 0.50  
 256: 26 11 16  0   25 11 15  0             181816.1476  -0.0086  0.050  -0.0087 0.50  
 257: 26 10 16  0   25 10 15  0             181816.1476  -0.0086  0.050  -0.0087 0.50  
 258: 25 11 14  0   24 11 13  0             181816.8108  -0.0080  0.050  -0.0080 0.50  
 259: 25 12 14  0   24 12 13  0             181816.8108  -0.0080  0.050  -0.0080 0.50  
 260: 24 13 12  0   23 13 11  0             181817.6527  -0.0145  0.050  -0.0146 0.50  
 261: 24 12 12  0   23 12 11  0             181817.6527  -0.0145  0.050  -0.0146 0.50  
 262: 22 14  8  0   21 14  7  0             181820.2596   0.0868  0.050   0.0869 0.50  
 263: 22 15  8  0   21 15  7  0             181820.2596   0.0868  0.050   0.0869 0.50  
 264: 21 16  6  0   20 16  5  0             181822.1292  -0.0338  0.050  -0.0338 0.50  
 265: 21 15  6  0   20 15  5  0             181822.1292  -0.0338  0.050  -0.0338 0.50  
 266: 61 24 37  0   61 24 38  0             186592.5043  -0.0195  0.050  -0.0195 0.50  
 267: 61 25 37  0   61 23 38  0             186592.5043  -0.0195  0.050  -0.0195 0.50  
 268: 60 24 37  0   60 22 38  0             186605.1846  -0.0261  0.050  -0.0261 0.50  
 269: 60 23 37  0   60 23 38  0             186605.1846  -0.0261  0.050  -0.0261 0.50  
 270: 58 22 37  0   58 20 38  0             186630.0072   0.0417  0.050   0.0417 0.50  
 271: 58 21 37  0   58 21 38  0             186630.0072   0.0417  0.050   0.0417 0.50  
 272: 56 20 37  0   56 18 38  0             186653.9159   0.0218  0.050   0.0218 0.50  
 273: 56 19 37  0   56 19 38  0             186653.9159   0.0218  0.050   0.0218 0.50  
 274: 53 17 37  0   53 15 38  0             186688.2417   0.0047  0.050   0.0047 0.50  
 275: 53 16 37  0   53 16 38  0             186688.2417   0.0047  0.050   0.0047 0.50  
 276: 37  0 37  0   36  0 36  0             186790.8664   0.0399  0.050   0.0399 0.50  
 277: 37  1 37  0   36  1 36  0             186790.8664   0.0399  0.050   0.0399 0.50  
 278: 36  2 35  0   35  2 34  0             186791.9201   0.0202  0.050   0.0203 0.50  
 279: 36  1 35  0   35  1 34  0             186791.9201   0.0202  0.050   0.0203 0.50  
 280: 35  3 33  0   34  3 32  0             186792.7526   0.0087  0.050   0.0088 0.50  
 281: 35  2 33  0   34  2 32  0             186792.7526   0.0087  0.050   0.0088 0.50  
 282: 34  4 31  0   33  4 30  0             186793.4827   0.0841  0.050   0.0841 0.50  
 283: 34  3 31  0   33  3 30  0             186793.4827   0.0841  0.050   0.0841 0.50  
 284: 31  6 25  0   30  6 24  0             186794.7101   0.0858  0.050   0.0858 0.50  
 285: 31  7 25  0   30  7 24  0             186794.7101   0.0858  0.050   0.0858 0.50  
 286: 30  8 23  0   29  8 22  0             186794.9035  -0.0159  0.050  -0.0159 0.50  
 287: 30  7 23  0   29  7 22  0             186794.9035  -0.0159  0.050  -0.0159 0.50  
 288: 26 12 15  0   25 12 14  0             186796.6264   0.0244  0.050   0.0245 0.50  
 289: 26 11 15  0   25 11 14  0             186796.6264   0.0244  0.050   0.0245 0.50  
 290: 25 13 13  0   24 13 12  0             186797.4045   0.0495  0.050   0.0495 0.50  
 291: 25 12 13  0   24 12 12  0             186797.4045   0.0495  0.050   0.0495 0.50  
 292: 24 14 11  0   23 14 10  0             186798.3800   0.0465  0.050   0.0466 0.50  
 293: 24 13 11  0   23 13 10  0             186798.3800   0.0465  0.050   0.0466 0.50  
 294: 23 14  9  0   22 14  8  0             186799.5189  -0.0868  0.050  -0.0868 0.50  
 295: 23 15  9  0   22 15  8  0             186799.5189  -0.0868  0.050  -0.0868 0.50  
 296: 22 16  7  0   21 16  6  0             186801.3704   0.0535  0.050   0.0535 0.50  
 297: 22 15  7  0   21 15  6  0             186801.3704   0.0535  0.050   0.0535 0.50  
 298: 38  0 38  0   37  0 37  0             191771.0421   0.0002  0.050   0.0003 0.50  
 299: 38  1 38  0   37  1 37  0             191771.0421   0.0002  0.050   0.0003 0.50  
 300: 37  1 36  0   36  1 35  0             191772.1100   0.0013  0.050   0.0014 0.50  
 301: 37  2 36  0   36  2 35  0             191772.1100   0.0013  0.050   0.0014 0.50  
 302: 36  3 34  0   35  3 33  0             191772.9369  -0.0016  0.050  -0.0016 0.50  
 303: 36  2 34  0   35  2 33  0             191772.9369  -0.0016  0.050  -0.0016 0.50  
 304: 33  6 28  0   32  6 27  0             191774.3528  -0.0520  0.050  -0.0520 0.50  
 305: 33  5 28  0   32  5 27  0             191774.3528  -0.0520  0.050  -0.0520 0.50  
 306: 26 13 14  0   25 13 13  0             191776.9991   0.0199  0.050   0.0199 0.50  
 307: 26 12 14  0   25 12 13  0             191776.9991   0.0199  0.050   0.0199 0.50  
 308: 25 14 12  0   24 14 11  0             191777.7846  -0.0662  0.050  -0.0663 0.50  
 309: 25 13 12  0   24 13 11  0             191777.7846  -0.0662  0.050  -0.0663 0.50  
 310: 24 15 10  0   23 15  9  0             191778.9490  -0.0446  0.050  -0.0447 0.50  
 311: 24 14 10  0   23 14  9  0             191778.9490  -0.0446  0.050  -0.0447 0.50  
 312: 23 16  8  0   22 16  7  0             191780.4858  -0.0206  0.050  -0.0207 0.50  
 313: 23 15  8  0   22 15  7  0             191780.4858  -0.0206  0.050  -0.0207 0.50  
 314: 51 12 39  0   51 12 40  0             196683.1582   0.0403  0.050   0.0404 0.50  
 315: 51 13 39  0   51 11 40  0             196683.1582   0.0403  0.050   0.0404 0.50  
 316: 50 12 39  0   50 10 40  0             196694.2774  -0.0280  0.050  -0.0280 0.50  
 317: 50 11 39  0   50 11 40  0             196694.2774  -0.0280  0.050  -0.0280 0.50  
 318: 47  9 39  0   47  7 40  0             196726.6062   0.0464  0.050   0.0464 0.50  
 319: 47  8 39  0   47  8 40  0             196726.6062   0.0464  0.050   0.0464 0.50  
 320: 39  0 39  0   38  0 38  0             196751.1929   0.0033  0.050   0.0034 0.50  
 321: 39  1 39  0   38  1 38  0             196751.1929   0.0033  0.050   0.0034 0.50  
 322: 38  2 37  0   37  2 36  0             196752.2333  -0.0166  0.050  -0.0166 0.50  
 323: 38  1 37  0   37  1 36  0             196752.2333  -0.0166  0.050  -0.0166 0.50  
 324: 37  2 35  0   36  2 34  0             196753.0550  -0.0106  0.050  -0.0107 0.50  
 325: 37  3 35  0   36  3 34  0             196753.0550  -0.0106  0.050  -0.0107 0.50  
 326: 36  4 33  0   35  4 32  0             196753.7253   0.0487  0.050   0.0487 0.50  
 327: 36  3 33  0   35  3 32  0             196753.7253   0.0487  0.050   0.0487 0.50  
 328: 32  8 25  0   31  8 24  0             196754.8486  -0.0198  0.050  -0.0199 0.50  
 329: 32  7 25  0   31  7 24  0             196754.8486  -0.0198  0.050  -0.0199 0.50  
 330: 27 12 15  0   26 12 14  0             196756.5446   0.0070  0.050   0.0070 0.50  
 331: 27 13 15  0   26 13 14  0             196756.5446   0.0070  0.050   0.0070 0.50  
 332: 26 14 13  0   25 14 12  0             196757.3183   0.0133  0.050   0.0134 0.50  
 333: 26 13 13  0   25 13 12  0             196757.3183   0.0133  0.050   0.0134 0.50  
 334: 25 14 11  0   24 14 10  0             196758.3506   0.0241  0.050   0.0241 0.50  
 335: 25 15 11  0   24 15 10  0             196758.3506   0.0241  0.050   0.0241 0.50  
 336: 24 16  9  0   23 16  8  0             196759.6904   0.0129  0.050   0.0130 0.50  
 337: 24 15  9  0   23 15  8  0             196759.6904   0.0129  0.050   0.0130 0.50  
 338: 23 16  7  0   22 16  6  0             196761.4582  -0.0695  0.050  -0.0696 0.50  
 339: 23 17  7  0   22 17  6  0             196761.4582  -0.0695  0.050  -0.0696 0.50  
 340: 63 24 40  0   63 22 41  0             201515.4534   0.0131  0.050   0.0131 0.50  
 341: 63 23 40  0   63 23 41  0             201515.4534   0.0131  0.050   0.0131 0.50  
 342: 60 20 40  0   60 20 41  0             201557.2909   0.0762  0.050   0.0762 0.50  
 343: 60 21 40  0   60 19 41  0             201557.2909   0.0762  0.050   0.0762 0.50  
 344: 57 18 40  0   57 16 41  0             201596.9705  -0.0147  0.050  -0.0148 0.50  
 345: 57 17 40  0   57 17 41  0             201596.9705  -0.0147  0.050  -0.0148 0.50  
 346: 56 17 40  0   56 15 41  0             201609.7201  -0.0762  0.050  -0.0762 0.50  
 347: 56 16 40  0   56 16 41  0             201609.7201  -0.0762  0.050  -0.0762 0.50  
 348: 54 15 40  0   54 13 41  0             201634.7556   0.0061  0.050   0.0062 0.50  
 349: 54 14 40  0   54 14 41  0             201634.7556   0.0061  0.050   0.0062 0.50  
 350: 50 11 40  0   50  9 41  0             201681.9150  -0.0614  0.050  -0.0614 0.50  
 351: 50 10 40  0   50 10 41  0             201681.9150  -0.0614  0.050  -0.0614 0.50  
 352: 49  9 40  0   49  9 41  0             201693.2265   0.0018  0.050   0.0019 0.50  
 353: 49 10 40  0   49  8 41  0             201693.2265   0.0018  0.050   0.0019 0.50  
 354: 47  7 40  0   47  7 41  0             201715.0305  -0.0195  0.050  -0.0196 0.50  
 355: 47  8 40  0   47  6 41  0             201715.0305  -0.0195  0.050  -0.0196 0.50  
 356: 46  7 40  0   46  5 41  0             201725.6987   0.0714  0.050   0.0715 0.50  
 357: 46  6 40  0   46  6 41  0             201725.6987   0.0714  0.050   0.0715 0.50  
 358: 40  0 40  0   39  0 39  0             201731.2780   0.0100  0.050   0.0100 0.50  
 359: 40  1 40  0   39  1 39  0             201731.2780   0.0100  0.050   0.0100 0.50  
 360: 39  2 38  0   38  2 37  0             201732.3184  -0.0035  0.050  -0.0036 0.50  
 361: 39  1 38  0   38  1 37  0             201732.3184  -0.0035  0.050  -0.0036 0.50  
 362: 38  2 36  0   37  2 35  0             201733.1131  -0.0104  0.050  -0.0104 0.50  
 363: 38  3 36  0   37  3 35  0             201733.1131  -0.0104  0.050  -0.0104 0.50  
 364: 35  5 30  0   34  5 29  0             201734.6751   0.2625  0.050  -0.0344 0.11  
 365: 35  6 30  0   34  6 29  0             201734.6751   0.2625  0.050  -0.0344 0.11  
 366: 34  6 28  0   33  6 27  0             201734.6751   0.0720  0.050  -0.0344 0.11  
 367: 34  7 28  0   33  7 27  0             201734.6751   0.0720  0.050  -0.0344 0.11  
 368: 33  8 26  0   32  8 25  0             201734.6751  -0.0650  0.050  -0.0344 0.10  
 369: 33  7 26  0   32  7 25  0             201734.6751  -0.0650  0.050  -0.0344 0.10  
 370: 32  9 24  0   31  9 23  0             201734.6751  -0.1888  0.050  -0.0344 0.09  
 371: 32  8 24  0   31  8 23  0             201734.6751  -0.1888  0.050  -0.0344 0.09  
 372: 31  9 22  0   30  9 21  0             201734.6751  -0.3390  0.050  -0.0344 0.09  
 373: 31 10 22  0   30 10 21  0             201734.6751  -0.3390  0.050  -0.0344 0.09  
 374: 28 13 16  0   27 13 15  0             201736.0132  -0.0146  0.050  -0.0147 0.50  
 375: 28 12 16  0   27 12 15  0             201736.0132  -0.0146  0.050  -0.0147 0.50  
 376: 27 13 14  0   26 13 13  0             201736.7336   0.0410  0.050   0.0410 0.50  
 377: 27 14 14  0   26 14 13  0             201736.7336   0.0410  0.050   0.0410 0.50  
 378: 25 15 10  0   24 15  9  0             201738.8057   0.0001  0.050   0.0001 0.50  
 379: 25 16 10  0   24 16  9  0             201738.8057   0.0001  0.050   0.0001 0.50  
 380: 24 17  8  0   23 17  7  0             201740.4214  -0.0074  0.050  -0.0075 0.50  
 381: 24 16  8  0   23 16  7  0             201740.4214  -0.0074  0.050  -0.0075 0.50  
 382: 23 18  6  0   22 18  5  0             201742.8571   0.0351  0.050   0.0351 0.50  
 383: 23 17  6  0   22 17  5  0             201742.8571   0.0349  0.050   0.0351 0.50  
 384: 17 12  6  0   16 10  7  0             201761.4801  -0.0349  0.050  -0.0350 0.50  
 385: 17 11  6  0   16  9  7  0             201761.4801  -0.0349  0.050  -0.0350 0.50  
 386: 60 19 41  0   60 19 42  0             206542.4265   0.0248  0.050   0.0249 0.50  
 387: 60 20 41  0   60 18 42  0             206542.4265   0.0248  0.050   0.0249 0.50  
 388: 59 19 41  0   59 17 42  0             206556.2664   0.0516  0.050   0.0516 0.50  
 389: 59 18 41  0   59 18 42  0             206556.2664   0.0516  0.050   0.0516 0.50  
 390: 58 18 41  0   58 16 42  0             206569.7538  -0.0460  0.050  -0.0460 0.50  
 391: 58 17 41  0   58 17 42  0             206569.7538  -0.0460  0.050  -0.0460 0.50  
 392: 57 17 41  0   57 15 42  0             206583.1425  -0.0139  0.050  -0.0140 0.50  
 393: 57 16 41  0   57 16 42  0             206583.1425  -0.0139  0.050  -0.0140 0.50  
 394: 56 15 41  0   56 15 42  0             206596.1939  -0.0908  0.050  -0.0909 0.50  
 395: 56 16 41  0   56 14 42  0             206596.1939  -0.0908  0.050  -0.0909 0.50  
 396: 55 15 41  0   55 13 42  0             206609.1045  -0.0799  0.050  -0.0800 0.50  
 397: 55 14 41  0   55 14 42  0             206609.1045  -0.0799  0.050  -0.0800 0.50  
 398: 53 12 41  0   53 12 42  0             206634.3273   0.0291  0.050   0.0292 0.50  
 399: 53 13 41  0   53 11 42  0             206634.3273   0.0291  0.050   0.0292 0.50  
 400: 51 11 41  0   51  9 42  0             206658.5137   0.0168  0.050   0.0169 0.50  
 401: 51 10 41  0   51 10 42  0             206658.5137   0.0168  0.050   0.0169 0.50  
 402: 49  9 41  0   49  7 42  0             206681.7490  -0.0306  0.050  -0.0306 0.50  
 403: 49  8 41  0   49  8 42  0             206681.7490  -0.0306  0.050  -0.0306 0.50  
 404: 47  7 41  0   47  5 42  0             206704.1506   0.0044  0.050   0.0045 0.50  
 405: 47  6 41  0   47  6 42  0             206704.1506   0.0044  0.050   0.0045 0.50  
 406: 41  0 41  0   40  0 40  0             206711.2995   0.0240  0.050   0.0241 0.50  
 407: 41  1 41  0   40  1 40  0             206711.2995   0.0240  0.050   0.0241 0.50  
 408: 40  2 39  0   39  2 38  0             206712.3142  -0.0086  0.050  -0.0087 0.50  
 409: 40  1 39  0   39  1 38  0             206712.3142  -0.0086  0.050  -0.0087 0.50  
 410: 39  2 37  0   38  2 36  0             206713.1166   0.0062  0.050   0.0062 0.50  
 411: 39  3 37  0   38  3 36  0             206713.1166   0.0062  0.050   0.0062 0.50  
 412: 36  5 31  0   35  5 30  0             206714.5781   0.2671  0.050   0.0686 0.11  
 413: 36  6 31  0   35  6 30  0             206714.5781   0.2671  0.050   0.0686 0.11  
 414: 35  7 29  0   34  7 28  0             206714.5781   0.1216  0.050   0.0686 0.11  
 415: 35  6 29  0   34  6 28  0             206714.5781   0.1216  0.050   0.0686 0.11  
 416: 34  8 27  0   33  8 26  0             206714.5781   0.0370  0.050   0.0686 0.10  
 417: 34  7 27  0   33  7 26  0             206714.5781   0.0370  0.050   0.0686 0.10  
 418: 33  9 25  0   32  9 24  0             206714.5781  -0.0263  0.050   0.0686 0.09  
 419: 33  8 25  0   32  8 24  0             206714.5781  -0.0263  0.050   0.0686 0.09  
 420: 32 10 23  0   31 10 22  0             206714.5781  -0.1085  0.050   0.0686 0.09  
 421: 32  9 23  0   31  9 22  0             206714.5781  -0.1085  0.050   0.0686 0.09  
 422: 28 14 15  0   27 14 14  0             206716.0225   0.0112  0.050   0.0113 0.50  
 423: 28 13 15  0   27 13 14  0             206716.0225   0.0112  0.050   0.0113 0.50  
 424: 27 15 13  0   26 15 12  0             206716.8956   0.0926  0.050   0.0926 0.50  
 425: 27 14 13  0   26 14 12  0             206716.8956   0.0926  0.050   0.0926 0.50  
 426: 26 15 11  0   25 15 10  0             206717.8866   0.0084  0.050   0.0084 0.50  
 427: 26 16 11  0   25 16 10  0             206717.8866   0.0084  0.050   0.0084 0.50  
 428: 25 16  9  0   24 16  8  0             206719.2974  -0.0229  0.050  -0.0230 0.50  
 429: 25 17  9  0   24 17  8  0             206719.2974  -0.0229  0.050  -0.0230 0.50  
 430: 24 18  7  0   23 18  6  0             206721.3244  -0.0041  0.050  -0.0041 0.50  
 431: 24 17  7  0   23 17  6  0             206721.3244  -0.0041  0.050  -0.0041 0.50  
 432: 62 20 42  0   62 20 43  0             211499.2044  -0.0078  0.050  -0.0078 0.50  
 433: 62 21 42  0   62 19 43  0             211499.2044  -0.0078  0.050  -0.0078 0.50  
 434: 60 19 42  0   60 17 43  0             211528.2166   0.0097  0.050   0.0098 0.50  
 435: 60 18 42  0   60 18 43  0             211528.2166   0.0097  0.050   0.0098 0.50  
 436: 58 17 42  0   58 15 43  0             211556.2823   0.0151  0.050   0.0152 0.50  
 437: 58 16 42  0   58 16 43  0             211556.2823   0.0151  0.050   0.0152 0.50  
 438: 52 11 42  0   52  9 43  0             211634.8318  -0.0026  0.050  -0.0026 0.50  
 439: 52 10 42  0   52 10 43  0             211634.8318  -0.0026  0.050  -0.0026 0.50  
 440: 49  7 42  0   49  7 43  0             211670.9200  -0.0354  0.050  -0.0354 0.50  
 441: 49  8 42  0   49  6 43  0             211670.9200  -0.0354  0.050  -0.0354 0.50  
 442: 48  7 42  0   48  5 43  0             211682.4398  -0.0868  0.050  -0.0869 0.50  
 443: 48  6 42  0   48  6 43  0             211682.4398  -0.0868  0.050  -0.0869 0.50  
 444: 42  0 42  0   41  0 41  0             211691.2295   0.0196  0.050   0.0196 0.50  
 445: 42  1 42  0   41  1 41  0             211691.2295   0.0196  0.050   0.0196 0.50  
 446: 41  2 40  0   40  2 39  0             211692.2652   0.0141  0.050   0.0142 0.50  
 447: 41  1 40  0   40  1 39  0             211692.2652   0.0141  0.050   0.0142 0.50  
 448: 40  3 38  0   39  3 37  0             211693.0308   0.0064  0.050   0.0064 0.50  
 449: 40  2 38  0   39  2 37  0             211693.0308   0.0064  0.050   0.0064 0.50  
 450: 37  5 32  0   36  5 31  0             211694.2796   0.1430  0.050   0.0264 0.10  
 451: 37  6 32  0   36  6 31  0             211694.2796   0.1430  0.050   0.0264 0.10  
 452: 36  7 30  0   35  7 29  0             211694.2796   0.0422  0.050   0.0264 0.09  
 453: 36  6 30  0   35  6 29  0             211694.2796   0.0422  0.050   0.0264 0.09  
 454: 35  7 28  0   34  7 27  0             211694.2796   0.0102  0.050   0.0264 0.09  
 455: 35  8 28  0   34  8 27  0             211694.2796   0.0102  0.050   0.0264 0.09  
 456: 34  9 26  0   33  9 25  0             211694.2796   0.0071  0.050   0.0264 0.08  
 457: 34  8 26  0   33  8 25  0             211694.2796   0.0071  0.050   0.0264 0.08  
 458: 33 10 24  0   32 10 23  0             211694.2796  -0.0070  0.050   0.0264 0.08  
 459: 33  9 24  0   32  9 23  0             211694.2796  -0.0070  0.050   0.0264 0.08  
 460: 32 11 22  0   31 11 21  0             211694.2796  -0.0721  0.050   0.0264 0.07  
 461: 32 10 22  0   31 10 21  0             211694.2796  -0.0721  0.050   0.0264 0.07  
 462: 28 14 14  0   27 14 13  0             211695.9487   0.0096  0.050   0.0097 0.50  
 463: 28 15 14  0   27 15 13  0             211695.9487   0.0096  0.050   0.0097 0.50  
 464: 27 16 12  0   26 16 11  0             211696.8704  -0.0172  0.050  -0.0173 0.50  
 465: 27 15 12  0   26 15 11  0             211696.8704  -0.0172  0.050  -0.0173 0.50  
 466: 26 16 10  0   25 16  9  0             211698.1587  -0.0134  0.050  -0.0134 0.50  
 467: 26 17 10  0   25 17  9  0             211698.1587  -0.0134  0.050  -0.0134 0.50  
 468: 25 18  8  0   24 18  7  0             211699.9429   0.0219  0.050   0.0220 0.50  
 469: 25 17  8  0   24 17  7  0             211699.9429   0.0219  0.050   0.0220 0.50  
 470: 24 18  6  0   23 18  5  0             211702.5631   0.0063  0.050   0.0064 0.50  
 471: 24 19  6  0   23 19  5  0             211702.5631   0.0065  0.050   0.0064 0.50  
 472: 18 12  6  0   17 10  7  0             211722.1252   0.0426  0.050   0.0426 0.50  
 473: 18 13  6  0   17 11  7  0             211722.1252   0.0426  0.050   0.0426 0.50  
 474: 60 18 43  0   60 16 44  0             216514.6247  -0.0209  0.050  -0.0209 0.50  
 475: 60 17 43  0   60 17 44  0             216514.6247  -0.0209  0.050  -0.0209 0.50  
 476: 59 17 43  0   59 15 44  0             216529.1608   0.0340  0.050   0.0340 0.50  
 477: 59 16 43  0   59 16 44  0             216529.1608   0.0340  0.050   0.0340 0.50  
 478: 56 13 43  0   56 13 44  0             216571.2229   0.0883  0.050   0.0883 0.50  
 479: 56 14 43  0   56 12 44  0             216571.2229   0.0883  0.050   0.0883 0.50  
 480: 54 12 43  0   54 10 44  0             216597.9255  -0.0171  0.050  -0.0172 0.50  
 481: 54 11 43  0   54 11 44  0             216597.9255  -0.0171  0.050  -0.0172 0.50  
 482: 53 11 43  0   53  9 44  0             216610.9536  -0.0337  0.050  -0.0338 0.50  
 483: 53 10 43  0   53 10 44  0             216610.9536  -0.0337  0.050  -0.0338 0.50  
 484: 43  0 43  0   42  0 42  0             216671.0766   0.0067  0.050   0.0067 0.50  
 485: 43  1 43  0   42  1 42  0             216671.0766   0.0067  0.050   0.0067 0.50  
 486: 42  1 41  0   41  1 40  0             216672.1581   0.0534  0.050   0.0534 0.50  
 487: 42  2 41  0   41  2 40  0             216672.1581   0.0534  0.050   0.0534 0.50  
 488: 39  5 35  0   38  5 34  0             216673.8837   0.1679  0.050   0.0315 0.07  
 489: 39  4 35  0   38  4 34  0             216673.8837   0.1679  0.050   0.0315 0.07  
 490: 33 10 23  0   32 10 22  0             216673.8837   0.0820  0.050   0.0315 0.05  
 491: 33 11 23  0   32 11 22  0             216673.8837   0.0820  0.050   0.0315 0.05  
 492: 34 10 25  0   33 10 24  0             216673.8837   0.0714  0.050   0.0315 0.06  
 493: 34  9 25  0   33  9 24  0             216673.8837   0.0714  0.050   0.0315 0.06  
 494: 35  9 27  0   34  9 26  0             216673.8837   0.0176  0.050   0.0315 0.06  
 495: 35  8 27  0   34  8 26  0             216673.8837   0.0176  0.050   0.0315 0.06  
 496: 32 11 21  0   31 11 20  0             216673.8837   0.0093  0.050   0.0315 0.05  
 497: 32 12 21  0   31 12 20  0             216673.8837   0.0093  0.050   0.0315 0.05  
 498: 38  6 33  0   37  6 32  0             216673.8837  -0.0040  0.050   0.0315 0.07  
 499: 38  5 33  0   37  5 32  0             216673.8837  -0.0040  0.050   0.0315 0.07  
 500: 36  8 29  0   35  8 28  0             216673.8837  -0.0394  0.050   0.0315 0.06  
 501: 36  7 29  0   35  7 28  0             216673.8837  -0.0394  0.050   0.0315 0.06  
 502: 37  7 31  0   36  7 30  0             216673.8837  -0.0599  0.050   0.0315 0.07  
 503: 37  6 31  0   36  6 30  0             216673.8837  -0.0599  0.050   0.0315 0.07  
 504: 29 15 15  0   28 15 14  0             216675.0551   0.0519  0.050   0.0519 0.50  
 505: 29 14 15  0   28 14 14  0             216675.0551   0.0519  0.050   0.0519 0.50  
 506: 28 16 13  0   27 16 12  0             216675.8429   0.0138  0.050   0.0138 0.50  
 507: 28 15 13  0   27 15 12  0             216675.8429   0.0138  0.050   0.0138 0.50  
 508: 27 17 11  0   26 17 10  0             216676.9816   0.0128  0.050   0.0128 0.50  
 509: 27 16 11  0   26 16 10  0             216676.9816   0.0128  0.050   0.0128 0.50  
 510: 25 18  7  0   24 18  6  0             216680.6634  -0.0373  0.050  -0.0373 0.50  
 511: 25 19  7  0   24 19  6  0             216680.6634  -0.0373  0.050  -0.0373 0.50  
 512: 43  2 42  0   42  2 41  0             221651.8974   0.0154  0.050   0.0155 0.50  
 513: 43  1 42  0   42  1 41  0             221651.8974   0.0154  0.050   0.0155 0.50  
 514: 33 12 22  0   32 12 21  0             221653.3822   0.2174  0.050  -0.0147 0.04  
 515: 33 11 22  0   32 11 21  0             221653.3822   0.2174  0.050  -0.0147 0.04  
 516: 34 10 24  0   33 10 23  0             221653.3822   0.2067  0.050  -0.0147 0.05  
 517: 34 11 24  0   33 11 23  0             221653.3822   0.2067  0.050  -0.0147 0.05  
 518: 35  9 26  0   34  9 25  0             221653.3822   0.1204  0.050  -0.0147 0.05  
 519: 35 10 26  0   34 10 25  0             221653.3822   0.1204  0.050  -0.0147 0.05  
 520: 32 12 20  0   31 12 19  0             221653.3822   0.1123  0.050  -0.0147 0.04  
 521: 32 13 20  0   31 13 19  0             221653.3822   0.1123  0.050  -0.0147 0.04  
 522: 36  8 28  0   35  8 27  0             221653.3822  -0.0013  0.050  -0.0147 0.05  
 523: 36  9 28  0   35  9 27  0             221653.3822  -0.0013  0.050  -0.0147 0.05  
 524: 40  5 36  0   39  5 35  0             221653.3822  -0.0455  0.050  -0.0147 0.06  
 525: 40  4 36  0   39  4 35  0             221653.3822  -0.0455  0.050  -0.0147 0.06  
 526: 37  8 30  0   36  8 29  0             221653.3822  -0.1185  0.050  -0.0147 0.05  
 527: 37  7 30  0   36  7 29  0             221653.3822  -0.1185  0.050  -0.0147 0.05  
 528: 31 13 18  0   30 13 17  0             221653.3822  -0.1496  0.050  -0.0147 0.04  
 529: 31 14 18  0   30 14 17  0             221653.3822  -0.1496  0.050  -0.0147 0.04  
 530: 39  5 34  0   38  5 33  0             221653.3822  -0.1804  0.050  -0.0147 0.06  
 531: 39  6 34  0   38  6 33  0             221653.3822  -0.1804  0.050  -0.0147 0.06  
 532: 38  7 32  0   37  7 31  0             221653.3822  -0.1915  0.050  -0.0147 0.06  
 533: 38  6 32  0   37  6 31  0             221653.3822  -0.1915  0.050  -0.0147 0.06  
 534: 29 15 14  0   28 15 13  0             221654.7708   0.0720  0.050   0.0721 0.50  
 535: 29 16 14  0   28 16 13  0             221654.7708   0.0720  0.050   0.0721 0.50  
 536: 28 17 12  0   27 17 11  0             221655.7176   0.0163  0.050   0.0163 0.50  
 537: 28 16 12  0   27 16 11  0             221655.7176   0.0163  0.050   0.0163 0.50  
 538: 27 18 10  0   26 18  9  0             221657.0057  -0.0683  0.050  -0.0684 0.50  
 539: 27 17 10  0   26 17  9  0             221657.0057  -0.0683  0.050  -0.0684 0.50  
 540: 26 18  8  0   25 18  7  0             221658.9129  -0.0510  0.050  -0.0510 0.50  
 541: 26 19  8  0   25 19  7  0             221658.9129  -0.0510  0.050  -0.0510 0.50  
 542: 25 19  6  0   24 19  5  0             221661.8056  -0.0667  0.050  -0.0665 0.50  
 543: 25 20  6  0   24 20  5  0             221661.8056  -0.0663  0.050  -0.0665 0.50  
 544: 20 16  4  0   19 14  5  0             221675.1196  -0.0436  0.050  -0.0493 0.50  
 545: 20 17  4  0   19 15  5  0             221675.1196  -0.0549  0.050  -0.0493 0.50  
 546: 40 10 30  0   39 10 29  0             251527.7780   0.0543  0.050  -0.0352 0.20  
 547: 40 11 30  0   39 11 29  0             251527.7780   0.0543  0.050  -0.0352 0.12  
 548: 50  1 50  0   49  1 49  0             251527.7780  -0.0755  0.050  -0.0352 0.18  
 549: 50  0 50  0   49  0 49  0             251527.7780  -0.0755  0.050  -0.0352 0.30  
 550: 32 18 14  0   31 18 13  0             251527.7780  -0.0804  0.050  -0.0352 0.13  
 551: 32 19 14  0   31 19 13  0             251527.7780  -0.0804  0.050  -0.0352 0.08  
 552: 42  8 34  0   41  8 33  0             251528.8082   0.0170  0.050  -0.0133 0.27  
 553: 42  9 34  0   41  9 33  0             251528.8082   0.0170  0.050  -0.0133 0.16  
 554: 49  1 48  0   48  1 47  0             251528.8082  -0.0362  0.050  -0.0133 0.21  
 555: 49  2 48  0   48  2 47  0             251528.8082  -0.0362  0.050  -0.0133 0.36  
 556: 36 15 21  0   35 15 20  0             256504.6363   0.0746  0.050   0.0002 0.12  
 557: 36 16 21  0   35 16 20  0             256504.6363   0.0746  0.050   0.0002 0.21  
 558: 37 15 23  0   36 15 22  0             256504.6363  -0.0331  0.050   0.0002 0.13  
 559: 37 14 23  0   36 14 22  0             256504.6363  -0.0331  0.050   0.0002 0.22  
 560: 35 17 19  0   34 17 18  0             256504.6363  -0.0410  0.050   0.0002 0.12  
 561: 35 16 19  0   34 16 18  0             256504.6363  -0.0410  0.050   0.0002 0.20  
 562: 51  0 51  0   50  0 50  0             256507.0586   0.0051  0.050  -0.0267 0.37  
 563: 51  1 51  0   50  1 50  0             256507.0586   0.0051  0.050  -0.0267 0.22  
 564: 42  9 33  0   41  9 32  0             256507.0586  -0.0718  0.050  -0.0267 0.15  
 565: 42 10 33  0   41 10 32  0             256507.0586  -0.0718  0.050  -0.0267 0.26  
 566: 37 16 22  0   36 16 21  0             261482.8259   0.0551  0.050  -0.0590 0.16  
 567: 36 16 20  0   35 16 19  0             261482.8259   0.0623  0.050  -0.0590 0.15  
 568: 36 17 20  0   35 17 19  0             261482.8259   0.0623  0.050  -0.0590 0.09  
 569: 37 15 22  0   36 15 21  0             261482.8259   0.0551  0.050  -0.0590 0.10  
 570: 38 14 24  0   37 14 23  0             261482.8259  -0.1671  0.050  -0.0590 0.17  
 571: 38 15 24  0   37 15 23  0             261482.8259  -0.1671  0.050  -0.0590 0.10  
 572: 35 18 18  0   34 18 17  0             261482.8259  -0.1878  0.050  -0.0590 0.14  
 573: 35 17 18  0   34 17 17  0             261482.8259  -0.1878  0.050  -0.0590 0.09  
 574: 33 20 14  0   32 20 13  0             261484.5377   0.0653  0.050   0.0236 0.25  
 575: 33 19 14  0   32 19 13  0             261484.5377   0.0653  0.050   0.0236 0.15  
 576: 41 11 30  0   40 11 29  0             261484.5377  -0.0041  0.050   0.0236 0.23  
 577: 41 12 30  0   40 12 29  0             261484.5377  -0.0041  0.050   0.0236 0.38  
 578: 51  1 50  0   50  1 49  0             261487.1533   0.0114  0.050  -0.0007 0.21  
 579: 51  2 50  0   50  2 49  0             261487.1533   0.0114  0.050  -0.0007 0.35  
 580: 45  8 38  0   44  8 37  0             261487.1533  -0.0159  0.050  -0.0007 0.28  
 581: 45  7 38  0   44  7 37  0             261487.1533  -0.0159  0.050  -0.0007 0.17  
 582: 37 16 21  0   36 16 20  0             266460.8306   0.0720  0.050  -0.0109 0.21  
 583: 37 17 21  0   36 17 20  0             266460.8306   0.0720  0.050  -0.0109 0.13  
 584: 36 18 19  0   35 18 18  0             266460.8306  -0.0467  0.050  -0.0109 0.20  
 585: 36 17 19  0   35 17 18  0             266460.8306  -0.0467  0.050  -0.0109 0.12  
 586: 38 16 23  0   37 16 22  0             266460.8306  -0.0577  0.050  -0.0109 0.22  
 587: 38 15 23  0   37 15 22  0             266460.8306  -0.0577  0.050  -0.0109 0.13  
 588: 42 12 31  0   41 12 30  0             266463.1205   0.0514  0.050   0.0046 0.38  
 589: 42 11 31  0   41 11 30  0             266463.1205   0.0514  0.050   0.0046 0.23  
 590: 33 20 13  0   32 20 12  0             266463.1205  -0.0689  0.050   0.0046 0.24  
 591: 33 21 13  0   32 21 12  0             266463.1205  -0.0689  0.050   0.0046 0.15  
 592: 43 11 33  0   42 11 32  0             266463.8163  -0.0120  0.050  -0.0121 0.37  
 593: 43 10 33  0   42 10 32  0             266463.8163  -0.0120  0.050  -0.0121 0.63  
 594: 44  9 35  0   43  9 34  0             266464.6446   0.0510  0.050   0.0510 0.38  
 595: 44 10 35  0   43 10 34  0             266464.6446   0.0510  0.050   0.0510 0.62  
 596: 53  0 53  0   52  0 52  0             266465.2094   0.0288  0.050   0.0288 0.62  
 597: 53  1 53  0   52  1 52  0             266465.2094   0.0288  0.050   0.0288 0.38  
 598: 51  3 49  0   50  3 48  0             266467.0188   0.2456  0.050   0.0375 0.09  
 599: 51  2 49  0   50  2 48  0             266467.0188   0.2456  0.050   0.0375 0.15  
 600: 48  5 43  0   47  5 42  0             266467.0188   0.1013  0.050   0.0375 0.08  
 601: 48  6 43  0   47  6 42  0             266467.0188   0.1013  0.050   0.0375 0.13  
 602: 50  4 47  0   49  4 46  0             266467.0188  -0.0618  0.050   0.0375 0.14  
 603: 50  3 47  0   49  3 46  0             266467.0188  -0.0618  0.050   0.0375 0.09  
 604: 31 22  9  0   30 22  8  0             266467.0188  -0.0771  0.050   0.0375 0.06  
 605: 31 23  9  0   30 23  8  0             266467.0188  -0.0771  0.050   0.0375 0.04  
 606: 49  4 45  0   48  4 44  0             266467.0188  -0.0966  0.050   0.0375 0.14  
 607: 49  5 45  0   48  5 44  0             266467.0188  -0.0966  0.050   0.0375 0.08  
 608: 37 18 20  0   36 18 19  0             271438.7302   0.0816  0.050  -0.0551 0.15  
 609: 37 17 20  0   36 17 19  0             271438.7302   0.0816  0.050  -0.0551 0.09  
 610: 38 17 22  0   37 17 21  0             271438.7302   0.0695  0.050  -0.0551 0.10  
 611: 38 16 22  0   37 16 21  0             271438.7302   0.0695  0.050  -0.0551 0.16  
 612: 39 15 24  0   38 15 23  0             271438.7302  -0.1824  0.050  -0.0551 0.10  
 613: 39 16 24  0   38 16 23  0             271438.7302  -0.1824  0.050  -0.0551 0.17  
 614: 36 19 18  0   35 19 17  0             271438.7302  -0.1892  0.050  -0.0551 0.09  
 615: 36 18 18  0   35 18 17  0             271438.7302  -0.1892  0.050  -0.0551 0.15  
 616: 34 21 14  0   33 21 13  0             271440.6027   0.1024  0.050  -0.0156 0.15  
 617: 34 20 14  0   33 20 13  0             271440.6027   0.1024  0.050  -0.0156 0.25  
 618: 42 13 30  0   41 13 29  0             271440.6027  -0.0958  0.050  -0.0156 0.22  
 619: 42 12 30  0   41 12 29  0             271440.6027  -0.0958  0.050  -0.0156 0.37  
 620: 43 11 32  0   42 11 31  0             271441.5499   0.0470  0.050   0.0471 0.37  
 621: 43 12 32  0   42 12 31  0             271441.5499   0.0470  0.050   0.0471 0.63  
 622: 44 10 34  0   43 10 33  0             271442.2590  -0.0859  0.050  -0.0860 0.63  
 623: 44 11 34  0   43 11 33  0             271442.2590  -0.0859  0.050  -0.0860 0.37  
 624: 45 10 36  0   44 10 35  0             271443.1611  -0.0242  0.050  -0.0243 0.62  
 625: 45  9 36  0   44  9 35  0             271443.1611  -0.0242  0.050  -0.0243 0.38  
 626: 32 22 10  0   31 22  9  0             271443.9640   0.0316  0.050  -0.0672 0.11  
 627: 32 23 10  0   31 23  9  0             271443.9640   0.0316  0.050  -0.0672 0.07  
 628: 46  8 38  0   45  8 37  0             271443.9640  -0.0202  0.050  -0.0672 0.22  
 629: 46  9 38  0   45  9 37  0             271443.9640  -0.0202  0.050  -0.0672 0.13  
 630: 54  0 54  0   53  0 53  0             271443.9640  -0.1402  0.050  -0.0672 0.29  
 631: 54  1 54  0   53  1 53  0             271443.9640  -0.1402  0.050  -0.0672 0.18  
 632: 52  2 50  0   51  2 49  0             271445.8054   0.1284  0.050  -0.0293 0.16  
 633: 52  3 50  0   51  3 49  0             271445.8054   0.1284  0.050  -0.0293 0.10  
 634: 49  6 44  0   48  6 43  0             271445.8054   0.0717  0.050  -0.0293 0.15  
 635: 49  5 44  0   48  5 43  0             271445.8054   0.0717  0.050  -0.0293 0.09  
 636: 51  4 48  0   50  4 47  0             271445.8054  -0.1574  0.050  -0.0293 0.16  
 637: 51  3 48  0   50  3 47  0             271445.8054  -0.1574  0.050  -0.0293 0.10  
 638: 50  5 46  0   49  5 45  0             271445.8054  -0.1631  0.050  -0.0293 0.09  
 639: 50  4 46  0   49  4 45  0             271445.8054  -0.1631  0.050  -0.0293 0.15  
 640: 43 12 31  0   42 12 30  0             276418.9376  -0.0086  0.050  -0.0176 0.38  
 641: 43 13 31  0   42 13 30  0             276418.9376  -0.0086  0.050  -0.0176 0.23  
 642: 34 22 13  0   33 22 12  0             276418.9376  -0.0314  0.050  -0.0176 0.25  
 643: 34 21 13  0   33 21 12  0             276418.9376  -0.0314  0.050  -0.0176 0.15  
 644: 44 12 33  0   43 12 32  0             276419.8734   0.0323  0.050   0.0323 0.62  
 645: 44 11 33  0   43 11 32  0             276419.8734   0.0323  0.050   0.0323 0.38  
 646: 33 23 11  0   32 23 10  0             276420.7722   0.0391  0.050   0.0180 0.14  
 647: 33 22 11  0   32 22 10  0             276420.7722   0.0391  0.050   0.0180 0.23  
 648: 45 11 35  0   44 11 34  0             276420.7722   0.0060  0.050   0.0180 0.24  
 649: 45 10 35  0   44 10 34  0             276420.7722   0.0060  0.050   0.0180 0.40  
 650: 46  9 37  0   45  9 36  0             276421.6617  -0.0201  0.050  -0.0201 0.37  
 651: 46 10 37  0   45 10 36  0             276421.6617  -0.0201  0.050  -0.0201 0.63  
 652: 54  2 53  0   53  2 52  0             276423.9440   0.0514  0.050   0.0047 0.43  
 653: 49  6 43  0   48  6 42  0             276423.9440  -0.0300  0.050   0.0047 0.36  
 654: 49  7 43  0   48  7 42  0             276423.9440  -0.0300  0.050   0.0047 0.21  
 655: 50  6 45  0   49  6 44  0             276424.6268   0.1726  0.050   0.0227 0.15  
 656: 50  5 45  0   49  5 44  0             276424.6268   0.1726  0.050   0.0227 0.09  
 657: 53  2 51  0   52  2 50  0             276424.6268   0.1418  0.050   0.0227 0.16  
 658: 53  3 51  0   52  3 50  0             276424.6268   0.1418  0.050   0.0227 0.10  
 659: 51  4 47  0   50  4 46  0             276424.6268  -0.0990  0.050   0.0227 0.15  
 660: 51  5 47  0   50  5 46  0             276424.6268  -0.0990  0.050   0.0227 0.09  
 661: 52  3 49  0   51  3 48  0             276424.6268  -0.1226  0.050   0.0227 0.10  
 662: 52  4 49  0   51  4 48  0             276424.6268  -0.1226  0.050   0.0227 0.16  
 663: 35 21 14  0   34 21 13  0             281396.1120   0.1896  0.050   0.0411 0.15  
 664: 35 22 14  0   34 22 13  0             281396.1120   0.1896  0.050   0.0411 0.26  
 665: 43 14 30  0   42 14 29  0             281396.1120  -0.0617  0.050   0.0411 0.37  
 666: 43 13 30  0   42 13 29  0             281396.1120  -0.0617  0.050   0.0411 0.22  
 667: 48  8 40  0   47  8 39  0             281401.0524   0.0375  0.050   0.0375 0.62  
 668: 48  9 40  0   47  9 39  0             281401.0524   0.0375  0.050   0.0375 0.38  
 669: 56  1 56  0   55  1 55  0             281401.7245   0.0618  0.050  -0.0217 0.21  
 670: 56  0 56  0   55  0 55  0             281401.7245   0.0618  0.050  -0.0217 0.35  
 671: 49  8 42  0   48  8 41  0             281401.7245  -0.1275  0.050  -0.0217 0.28  
 672: 49  7 42  0   48  7 41  0             281401.7245  -0.1275  0.050  -0.0217 0.17  
 673: 50  7 44  0   49  7 43  0             281402.6213   0.0684  0.050   0.0684 0.37  
 674: 50  6 44  0   49  6 43  0             281402.6213   0.0684  0.050   0.0684 0.63  
 675: 55  1 54  0   54  1 53  0             281402.6229   0.0058  0.050  -0.0282 0.27  
 676: 55  2 54  0   54  2 53  0             281402.6229   0.0058  0.050  -0.0282 0.45  
 677: 32 25  8  0   31 25  7  0             281402.6229  -0.1191  0.050  -0.0282 0.10  
 678: 32 24  8  0   31 24  7  0             281402.6229  -0.1191  0.050  -0.0282 0.17  
 679: 51  6 46  0   50  6 45  0             281403.3179   0.2405  0.050   0.0419 0.15  
 680: 51  5 46  0   50  5 45  0             281403.3179   0.2405  0.050   0.0419 0.09  
 681: 54  2 52  0   53  2 51  0             281403.3179   0.1222  0.050   0.0419 0.16  
 682: 54  3 52  0   53  3 51  0             281403.3179   0.1222  0.050   0.0419 0.10  
 683: 52  5 48  0   51  5 47  0             281403.3179  -0.0680  0.050   0.0419 0.09  
 684: 52  4 48  0   51  4 47  0             281403.3179  -0.0680  0.050   0.0419 0.15  
 685: 53  4 50  0   52  4 49  0             281403.3179  -0.1208  0.050   0.0419 0.16  
 686: 53  3 50  0   52  3 49  0             281403.3179  -0.1208  0.050   0.0419 0.10  
 687: 39 19 21  0   38 19 20  0             286371.3554   0.1130  0.050   0.0134 0.12  
 688: 39 18 21  0   38 18 20  0             286371.3554   0.1130  0.050   0.0134 0.21  
 689: 40 18 23  0   39 18 22  0             286371.3554  -0.0328  0.050   0.0134 0.22  
 690: 40 17 23  0   39 17 22  0             286371.3554  -0.0328  0.050   0.0134 0.13  
 691: 38 20 19  0   37 20 18  0             286371.3554  -0.0403  0.050   0.0134 0.20  
 692: 38 19 19  0   37 19 18  0             286371.3554  -0.0403  0.050   0.0134 0.12  
 693: 44 14 31  0   43 14 30  0             286374.1181  -0.0091  0.050  -0.0137 0.37  
 694: 44 13 31  0   43 13 30  0             286374.1181  -0.0091  0.050  -0.0137 0.23  
 695: 35 23 13  0   34 23 12  0             286374.1181  -0.0203  0.050  -0.0137 0.15  
 696: 35 22 13  0   34 22 12  0             286374.1181  -0.0203  0.050  -0.0137 0.25  
 697: 45 13 33  0   44 13 32  0             286375.0549  -0.0936  0.050  -0.0937 0.37  
 698: 45 12 33  0   44 12 32  0             286375.0549  -0.0936  0.050  -0.0937 0.63  
 699: 34 23 11  0   33 23 10  0             286376.0956   0.0474  0.050  -0.0637 0.14  
 700: 34 24 11  0   33 24 10  0             286376.0956   0.0474  0.050  -0.0637 0.23  
 701: 46 12 35  0   45 12 34  0             286376.0956  -0.1288  0.050  -0.0637 0.39  
 702: 46 11 35  0   45 11 34  0             286376.0956  -0.1288  0.050  -0.0637 0.24  
 703: 47 11 37  0   46 11 36  0             286377.2820  -0.0332  0.050  -0.0332 0.38  
 704: 47 10 37  0   46 10 36  0             286377.2820  -0.0332  0.050  -0.0332 0.62  
 705: 48 10 39  0   47 10 38  0             286378.4429   0.0616  0.050  -0.0538 0.41  
 706: 48  9 39  0   47  9 38  0             286378.4429   0.0616  0.050  -0.0538 0.25  
 707: 33 24  9  0   32 24  8  0             286378.4429  -0.2794  0.050  -0.0538 0.21  
 708: 33 25  9  0   32 25  8  0             286378.4429  -0.2794  0.050  -0.0538 0.13  
 709: 49  9 41  0   48  9 40  0             286379.3673  -0.0152  0.050  -0.0153 0.38  
 710: 49  8 41  0   48  8 40  0             286379.3673  -0.0152  0.050  -0.0153 0.62  
 711: 57  1 57  0   56  1 56  0             286380.2569  -0.0371  0.050  -0.0307 0.21  
 712: 57  0 57  0   56  0 56  0             286380.2569  -0.0371  0.050  -0.0307 0.35  
 713: 50  8 43  0   49  8 42  0             286380.2569  -0.0226  0.050  -0.0307 0.28  
 714: 50  7 43  0   49  7 42  0             286380.2569  -0.0226  0.050  -0.0307 0.17  
 715: 52  6 47  0   51  6 46  0             286381.8993   0.2977  0.050   0.0504 0.15  
 716: 52  5 47  0   51  5 46  0             286381.8993   0.2977  0.050   0.0504 0.09  
 717: 55  2 53  0   54  2 52  0             286381.8993   0.0920  0.050   0.0504 0.16  
 718: 55  3 53  0   54  3 52  0             286381.8993   0.0920  0.050   0.0504 0.10  
 719: 53  5 49  0   52  5 48  0             286381.8993  -0.0476  0.050   0.0504 0.09  
 720: 53  4 49  0   52  4 48  0             286381.8993  -0.0476  0.050   0.0504 0.15  
 721: 54  3 51  0   53  3 50  0             286381.8993  -0.1294  0.050   0.0504 0.10  
 722: 54  4 51  0   53  4 50  0             286381.8993  -0.1294  0.050   0.0504 0.16  
 723: 40 19 22  0   39 19 21  0             291348.6093   0.1227  0.050  -0.0355 0.10  
 724: 40 18 22  0   39 18 21  0             291348.6093   0.1227  0.050  -0.0355 0.16  
 725: 39 19 20  0   38 19 19  0             291348.6093   0.1162  0.050  -0.0355 0.09  
 726: 39 20 20  0   38 20 19  0             291348.6093   0.1162  0.050  -0.0355 0.15  
 727: 41 18 24  0   40 18 23  0             291348.6093  -0.1610  0.050  -0.0355 0.17  
 728: 41 17 24  0   40 17 23  0             291348.6093  -0.1610  0.050  -0.0355 0.10  
 729: 38 21 18  0   37 21 17  0             291348.6093  -0.2243  0.050  -0.0355 0.09  
 730: 38 20 18  0   37 20 17  0             291348.6093  -0.2243  0.050  -0.0355 0.15  
 731: 36 22 14  0   35 22 13  0             291350.8213   0.1023  0.050  -0.0312 0.26  
 732: 36 23 14  0   35 23 13  0             291350.8213   0.1023  0.050  -0.0312 0.16  
 733: 44 15 30  0   43 15 29  0             291350.8213  -0.1261  0.050  -0.0312 0.22  
 734: 44 14 30  0   43 14 29  0             291350.8213  -0.1261  0.050  -0.0312 0.37  
 735: 45 13 32  0   44 13 31  0             291352.1367   0.1565  0.050  -0.0081 0.23  
 736: 45 14 32  0   44 14 31  0             291352.1367   0.1565  0.050  -0.0081 0.38  
 737: 35 24 12  0   34 24 11  0             291352.1367  -0.2636  0.050  -0.0081 0.24  
 738: 35 23 12  0   34 23 11  0             291352.1367  -0.2636  0.050  -0.0081 0.15  
 739: 46 13 34  0   45 13 33  0             291353.0509  -0.0486  0.050  -0.0487 0.38  
 740: 46 12 34  0   45 12 33  0             291353.0509  -0.0486  0.050  -0.0487 0.62  
 741: 47 12 36  0   46 12 35  0             291354.2766   0.0106  0.050   0.0106 0.63  
 742: 47 11 36  0   46 11 35  0             291354.2766   0.0106  0.050   0.0106 0.37  
 743: 48 11 38  0   47 11 37  0             291355.4481   0.0085  0.050   0.0085 0.38  
 744: 48 10 38  0   47 10 37  0             291355.4481   0.0085  0.050   0.0085 0.62  
 745: 49  9 40  0   48  9 39  0             291356.5701  -0.0105  0.050  -0.0105 0.38  
 746: 49 10 40  0   48 10 39  0             291356.5701  -0.0105  0.050  -0.0105 0.62  
 747: 53  5 48  0   52  5 47  0             291360.3506   0.3257  0.050   0.0298 0.09  
 748: 53  6 48  0   52  6 47  0             291360.3506   0.3257  0.050   0.0298 0.15  
 749: 56  3 54  0   55  3 53  0             291360.3506   0.0326  0.050   0.0298 0.10  
 750: 56  2 54  0   55  2 53  0             291360.3506   0.0326  0.050   0.0298 0.16  
 751: 54  4 50  0   53  4 49  0             291360.3506  -0.0564  0.050   0.0298 0.15  
 752: 54  5 50  0   53  5 49  0             291360.3506  -0.0564  0.050   0.0298 0.09  
 753: 55  4 52  0   54  4 51  0             291360.3506  -0.1674  0.050   0.0298 0.16  
 754: 55  3 52  0   54  3 51  0             291360.3506  -0.1674  0.050   0.0298 0.09  
 755: 44 16 29  0   43 16 28  0             296327.4630  -0.1096  0.050   0.0460 0.36  
 756: 44 15 29  0   43 15 28  0             296327.4630  -0.1096  0.050   0.0460 0.21  
 757: 37 22 15  0   36 22 14  0             296327.4630   0.2546  0.050   0.0460 0.27  
 758: 37 23 15  0   36 23 14  0             296327.4630   0.2546  0.050   0.0460 0.16  
 759: 45 15 31  0   44 15 30  0             296328.6151   0.0228  0.050  -0.0119 0.22  
 760: 45 14 31  0   44 14 30  0             296328.6151   0.0228  0.050  -0.0119 0.37  
 761: 36 23 13  0   35 23 12  0             296328.6151  -0.0628  0.050  -0.0119 0.15  
 762: 36 24 13  0   35 24 12  0             296328.6151  -0.0628  0.050  -0.0119 0.25  
 763: 46 14 33  0   45 14 32  0             296329.6962  -0.0344  0.050  -0.0345 0.62  
 764: 46 13 33  0   45 13 32  0             296329.6962  -0.0344  0.050  -0.0345 0.38  
 765: 35 24 11  0   34 24 10  0             296330.8355   0.0896  0.050  -0.0363 0.24  
 766: 35 25 11  0   34 25 10  0             296330.8355   0.0896  0.050  -0.0363 0.14  
 767: 47 13 35  0   46 13 34  0             296330.8355  -0.1127  0.050  -0.0363 0.23  
 768: 47 12 35  0   46 12 34  0             296330.8355  -0.1127  0.050  -0.0363 0.39  
 769: 48 11 37  0   47 11 36  0             296332.1825  -0.0225  0.050  -0.0226 0.38  
 770: 48 12 37  0   47 12 36  0             296332.1825  -0.0225  0.050  -0.0226 0.62  
 771: 49 11 39  0   48 11 38  0             296333.4666   0.0051  0.050  -0.0584 0.24  
 772: 49 10 39  0   48 10 38  0             296333.4666   0.0051  0.050  -0.0584 0.41  
 773: 34 26  9  0   33 26  8  0             296333.4666  -0.1776  0.050  -0.0584 0.22  
 774: 34 25  9  0   33 25  8  0             296333.4666  -0.1776  0.050  -0.0584 0.13  
 775: 50  9 41  0   49  9 40  0             296334.7174   0.0397  0.050   0.0398 0.38  
 776: 50 10 41  0   49 10 40  0             296334.7174   0.0397  0.050   0.0398 0.62  
 777: 51  9 43  0   50  9 42  0             296335.8002  -0.0136  0.050  -0.0137 0.38  
 778: 51  8 43  0   50  8 42  0             296335.8002  -0.0136  0.050  -0.0137 0.62  
 779: 52  8 45  0   51  8 44  0             296337.0071   0.1766  0.050  -0.0576 0.28  
 780: 52  7 45  0   51  7 44  0             296337.0071   0.1766  0.050  -0.0576 0.17  
 781: 59  0 59  0   58  0 58  0             296337.0071  -0.2450  0.050  -0.0576 0.35  
 782: 59  1 59  0   58  1 58  0             296337.0071  -0.2450  0.050  -0.0576 0.21  
 783: 57  3 55  0   56  3 54  0             296338.7404   0.0143  0.050  -0.0576 0.13  
 784: 57  2 55  0   56  2 54  0             296338.7404   0.0143  0.050  -0.0576 0.21  
 785: 55  5 51  0   54  5 50  0             296338.7404  -0.0242  0.050  -0.0576 0.12  
 786: 55  4 51  0   54  4 50  0             296338.7404  -0.0242  0.050  -0.0576 0.20  
 787: 56  4 53  0   55  4 52  0             296338.7404  -0.1643  0.050  -0.0576 0.21  
 788: 56  3 53  0   55  3 52  0             296338.7404  -0.1643  0.050  -0.0576 0.12  
 789: 41 19 22  0   40 19 21  0             301302.3601  -0.0226  0.050  -0.0372 0.19  
 790: 41 20 22  0   40 20 21  0             301302.3601  -0.0226  0.050  -0.0372 0.32  
 791: 40 21 20  0   39 21 19  0             301302.3601  -0.0524  0.050  -0.0372 0.18  
 792: 40 20 20  0   39 20 19  0             301302.3601  -0.0524  0.050  -0.0372 0.31  
 793: 46 15 32  0   45 15 31  0             301306.1576   0.0248  0.050   0.0249 0.38  
 794: 46 14 32  0   45 14 31  0             301306.1576   0.0248  0.050   0.0249 0.62  
 795: 47 14 34  0   46 14 33  0             301307.3680  -0.0090  0.050  -0.0091 0.62  
 796: 47 13 34  0   46 13 33  0             301307.3680  -0.0090  0.050  -0.0091 0.38  
 797: 48 13 36  0   47 13 35  0             301308.7485   0.0558  0.050   0.0558 0.38  
 798: 48 12 36  0   47 12 35  0             301308.7485   0.0558  0.050   0.0558 0.62  
 799: 49 11 38  0   48 11 37  0             301310.0510   0.0110  0.050   0.0110 0.37  
 800: 49 12 38  0   48 12 37  0             301310.0510   0.0110  0.050   0.0110 0.63  
 801: 50 11 40  0   49 11 39  0             301311.3510  -0.0280  0.050  -0.0280 0.38  
 802: 50 10 40  0   49 10 39  0             301311.3510  -0.0280  0.050  -0.0280 0.62  
 803: 51 10 42  0   50 10 41  0             301312.6942   0.0238  0.050   0.0238 0.63  
 804: 51  9 42  0   50  9 41  0             301312.6942   0.0238  0.050   0.0238 0.37  
 805: 52  9 44  0   51  9 43  0             301313.8640  -0.0099  0.050  -0.0100 0.38  
 806: 52  8 44  0   51  8 43  0             301313.8640  -0.0099  0.050  -0.0100 0.62  
 807: 53  8 46  0   52  8 45  0             301314.9340  -0.0163  0.050  -0.0164 0.62  
 808: 53  7 46  0   52  7 45  0             301314.9340  -0.0163  0.050  -0.0164 0.38  
 809: 60  1 60  0   59  1 59  0             301315.6597   0.0841  0.050  -0.0448 0.20  
 810: 60  0 60  0   59  0 59  0             301315.6597   0.0841  0.050  -0.0448 0.34  
 811: 54  6 48  0   53  6 47  0             301315.6597  -0.2000  0.050  -0.0448 0.28  
 812: 54  7 48  0   53  7 47  0             301315.6597  -0.2000  0.050  -0.0448 0.17  
 813: 56  5 52  0   55  5 51  0             301317.0619   0.0440  0.050  -0.0164 0.12  
 814: 56  4 52  0   55  4 51  0             301317.0619   0.0440  0.050  -0.0164 0.20  
 815: 58  2 56  0   57  2 55  0             301317.0619   0.0322  0.050  -0.0164 0.21  
 816: 58  3 56  0   57  3 55  0             301317.0619   0.0322  0.050  -0.0164 0.13  
 817: 57  4 54  0   56  4 53  0             301317.0619  -0.1251  0.050  -0.0164 0.21  
 818: 57  3 54  0   56  3 53  0             301317.0619  -0.1251  0.050  -0.0164 0.12  
 819: 41 21 21  0   40 21 20  0             306279.1811   0.1345  0.050   0.0190 0.12  
 820: 41 20 21  0   40 20 20  0             306279.1811   0.1345  0.050   0.0190 0.21  
 821: 42 19 23  0   41 19 22  0             306279.1811   0.0099  0.050   0.0190 0.13  
 822: 42 20 23  0   41 20 22  0             306279.1811   0.0099  0.050   0.0190 0.22  
 823: 40 22 19  0   39 22 18  0             306279.1811  -0.0911  0.050   0.0190 0.20  
 824: 40 21 19  0   39 21 18  0             306279.1811  -0.0911  0.050   0.0190 0.12  
 825: 38 24 15  0   37 24 14  0             306281.1022   0.1324  0.050  -0.0083 0.27  
 826: 38 23 15  0   37 23 14  0             306281.1022   0.1324  0.050  -0.0083 0.16  
 827: 45 17 29  0   44 17 28  0             306281.1022  -0.1155  0.050  -0.0083 0.21  
 828: 45 16 29  0   44 16 28  0             306281.1022  -0.1155  0.050  -0.0083 0.35  
 829: 46 16 31  0   45 16 30  0             306282.4283   0.1073  0.050   0.0056 0.37  
 830: 46 15 31  0   45 15 30  0             306282.4283   0.1073  0.050   0.0056 0.22  
 831: 37 24 13  0   36 24 12  0             306282.4283  -0.1395  0.050   0.0056 0.26  
 832: 37 25 13  0   36 25 12  0             306282.4283  -0.1395  0.050   0.0056 0.15  
 833: 47 15 33  0   46 15 32  0             306283.5090  -0.0585  0.050  -0.0585 0.37  
 834: 47 14 33  0   46 14 32  0             306283.5090  -0.0585  0.050  -0.0585 0.63  
 835: 36 26 11  0   35 26 10  0             306284.8664   0.0594  0.050  -0.0086 0.24  
 836: 36 25 11  0   35 25 10  0             306284.8664   0.0594  0.050  -0.0086 0.14  
 837: 48 14 35  0   47 14 34  0             306284.8664  -0.0511  0.050  -0.0086 0.39  
 838: 48 13 35  0   47 13 34  0             306284.8664  -0.0511  0.050  -0.0086 0.23  
 839: 49 12 37  0   48 12 36  0             306286.2822  -0.0489  0.050  -0.0490 0.63  
 840: 49 13 37  0   48 13 36  0             306286.2822  -0.0489  0.050  -0.0490 0.37  
 841: 50 12 39  0   49 12 38  0             306287.7804   0.0115  0.050  -0.0519 0.40  
 842: 50 11 39  0   49 11 38  0             306287.7804   0.0115  0.050  -0.0519 0.24  
 843: 35 27  9  0   34 27  8  0             306287.7804  -0.1665  0.050  -0.0519 0.13  
 844: 35 26  9  0   34 26  8  0             306287.7804  -0.1665  0.050  -0.0519 0.22  
 845: 51 10 41  0   50 10 40  0             306289.1829  -0.0078  0.050  -0.0078 0.63  
 846: 51 11 41  0   50 11 40  0             306289.1829  -0.0078  0.050  -0.0078 0.37  
 847: 52 10 43  0   51 10 42  0             306290.5327  -0.0243  0.050  -0.0243 0.63  
 848: 52  9 43  0   51  9 42  0             306290.5327  -0.0243  0.050  -0.0243 0.37  
 849: 53  8 45  0   52  8 44  0             306291.7958  -0.0322  0.050  -0.0323 0.62  
 850: 53  9 45  0   52  9 44  0             306291.7958  -0.0322  0.050  -0.0323 0.38  
 851: 34 28  7  0   33 28  6  0             306292.8863   0.0646  0.050   0.0646 0.63  
 852: 34 27  7  0   33 27  6  0             306292.8863   0.0645  0.050   0.0646 0.37  
 853: 54  7 47  0   53  7 46  0             306292.8877  -0.0764  0.050  -0.0765 0.38  
 854: 54  8 47  0   53  8 46  0             306292.8877  -0.0764  0.050  -0.0765 0.62  
 855: 61  1 61  0   60  1 60  0             306293.8038   0.0110  0.050  -0.0493 0.20  
 856: 61  0 61  0   60  0 60  0             306293.8038   0.0110  0.050  -0.0493 0.34  
 857: 55  7 49  0   54  7 48  0             306293.8038  -0.1218  0.050  -0.0493 0.17  
 858: 55  6 49  0   54  6 48  0             306293.8038  -0.1218  0.050  -0.0493 0.28  
 859: 57  5 53  0   56  5 52  0             306295.2293   0.0643  0.050  -0.0231 0.12  
 860: 57  4 53  0   56  4 52  0             306295.2293   0.0643  0.050  -0.0231 0.20  
 861: 59  2 57  0   58  2 56  0             306295.2293   0.0020  0.050  -0.0231 0.21  
 862: 59  3 57  0   58  3 56  0             306295.2293   0.0020  0.050  -0.0231 0.13  
 863: 58  4 55  0   57  4 54  0             306295.2293  -0.1338  0.050  -0.0231 0.21  
 864: 58  3 55  0   57  3 54  0             306295.2293  -0.1338  0.050  -0.0231 0.12  
 865: 42 21 22  0   41 21 21  0             311255.6369   0.0626  0.050  -0.0536 0.13  
 866: 42 20 22  0   41 20 21  0             311255.6369   0.0626  0.050  -0.0536 0.21  
 867: 41 22 20  0   40 22 19  0             311255.6369   0.0001  0.050  -0.0536 0.20  
 868: 41 21 20  0   40 21 19  0             311255.6369   0.0001  0.050  -0.0536 0.12  
 869: 43 19 24  0   42 19 23  0             311255.6369  -0.2156  0.050  -0.0536 0.13  
 870: 43 20 24  0   42 20 23  0             311255.6369  -0.2156  0.050  -0.0536 0.22  
 871: 39 24 16  0   38 24 15  0             311257.1290   0.1578  0.050  -0.0036 0.28  
 872: 39 23 16  0   38 23 15  0             311257.1290   0.1578  0.050  -0.0036 0.17  
 873: 45 17 28  0   44 17 27  0             311257.1290  -0.1326  0.050  -0.0036 0.21  
 874: 45 18 28  0   44 18 27  0             311257.1290  -0.1326  0.050  -0.0036 0.35  
 875: 46 17 30  0   45 17 29  0             311258.2501  -0.0602  0.050  -0.0798 0.22  
 876: 46 16 30  0   45 16 29  0             311258.2501  -0.0602  0.050  -0.0798 0.36  
 877: 38 25 14  0   37 25 13  0             311258.2501  -0.1064  0.050  -0.0798 0.16  
 878: 38 24 14  0   37 24 13  0             311258.2501  -0.1064  0.050  -0.0798 0.27  
 879: 37 25 12  0   36 25 11  0             311260.3616   0.0278  0.050   0.0279 0.38  
 880: 37 26 12  0   36 26 11  0             311260.3616   0.0278  0.050   0.0279 0.62  
 881: 48 15 34  0   47 15 33  0             311260.9350   0.0403  0.050   0.0404 0.38  
 882: 48 14 34  0   47 14 33  0             311260.9350   0.0403  0.050   0.0404 0.62  
 883: 50 12 38  0   49 12 37  0             311263.8477  -0.0144  0.050  -0.0144 0.62  
 884: 50 13 38  0   49 13 37  0             311263.8477  -0.0144  0.050  -0.0144 0.38  
 885: 51 12 40  0   50 12 39  0             311265.3813  -0.0087  0.050  -0.0088 0.62  
 886: 51 11 40  0   50 11 39  0             311265.3813  -0.0087  0.050  -0.0088 0.38  
 887: 53 10 44  0   52 10 43  0             311268.2780  -0.0578  0.050  -0.0578 0.62  
 888: 53  9 44  0   52  9 43  0             311268.2780  -0.0578  0.050  -0.0578 0.38  
 889: 54  9 46  0   53  9 45  0             311269.6287  -0.0456  0.050  -0.0457 0.37  
 890: 54  8 46  0   53  8 45  0             311269.6287  -0.0456  0.050  -0.0457 0.63  
 891: 55  8 48  0   54  8 47  0             311270.8188  -0.0514  0.050  -0.0514 0.62  
 892: 55  7 48  0   54  7 47  0             311270.8188  -0.0514  0.050  -0.0514 0.38  
 893: 62  0 62  0   61  0 61  0             311271.8861  -0.0158  0.050  -0.0075 0.34  
 894: 62  1 62  0   61  1 61  0             311271.8861  -0.0158  0.050  -0.0075 0.20  
 895: 56  7 50  0   55  7 49  0             311271.8861   0.0024  0.050  -0.0075 0.17  
 896: 56  6 50  0   55  6 49  0             311271.8861   0.0024  0.050  -0.0075 0.28  
 897: 58  5 54  0   57  5 53  0             311273.3329   0.1287  0.050   0.0144 0.12  
 898: 58  4 54  0   57  4 53  0             311273.3329   0.1287  0.050   0.0144 0.20  
 899: 60  3 58  0   59  3 57  0             311273.3329   0.0160  0.050   0.0144 0.13  
 900: 60  2 58  0   59  2 57  0             311273.3329   0.0160  0.050   0.0144 0.21  
 901: 59  4 56  0   58  4 55  0             311273.3329  -0.0985  0.050   0.0144 0.21  
 902: 59  3 56  0   58  3 55  0             311273.3329  -0.0985  0.050   0.0144 0.12  
 903: 40 23 17  0   39 23 16  0             316233.0230   0.1529  0.050   0.0023 0.17  
 904: 40 24 17  0   39 24 16  0             316233.0230   0.1529  0.050   0.0023 0.28  
 905: 45 19 27  0   44 19 26  0             316233.0230  -0.1233  0.050   0.0023 0.20  
 906: 45 18 27  0   44 18 26  0             316233.0230  -0.1233  0.050   0.0023 0.34  
 907: 39 24 15  0   38 24 14  0             316234.1015   0.0505  0.050   0.0139 0.27  
 908: 39 25 15  0   38 25 14  0             316234.1015   0.0505  0.050   0.0139 0.16  
 909: 46 18 29  0   45 18 28  0             316234.1015  -0.0145  0.050   0.0139 0.35  
 910: 46 17 29  0   45 17 28  0             316234.1015  -0.0145  0.050   0.0139 0.21  
 911: 47 17 31  0   46 17 30  0             316235.3191   0.0255  0.050   0.0255 0.38  
 912: 47 16 31  0   46 16 30  0             316235.3191   0.0255  0.050   0.0255 0.62  
 913: 48 16 33  0   47 16 32  0             316236.5783  -0.0607  0.050  -0.0608 0.63  
 914: 48 15 33  0   47 15 32  0             316236.5783  -0.0607  0.050  -0.0608 0.37  
 915: 50 14 37  0   49 14 36  0             316239.6446  -0.0291  0.050  -0.0291 0.62  
 916: 50 13 37  0   49 13 36  0             316239.6446  -0.0291  0.050  -0.0291 0.38  
 917: 51 13 39  0   50 13 38  0             316241.3174   0.0340  0.050   0.0340 0.37  
 918: 51 12 39  0   50 12 38  0             316241.3174   0.0340  0.050   0.0340 0.63  
 919: 52 11 41  0   51 11 40  0             316242.8635  -0.0382  0.050  -0.0382 0.37  
 920: 52 12 41  0   51 12 40  0             316242.8635  -0.0382  0.050  -0.0382 0.63  
 921: 53 11 43  0   52 11 42  0             316244.4336  -0.0553  0.050  -0.0553 0.37  
 922: 53 10 43  0   52 10 42  0             316244.4336  -0.0553  0.050  -0.0553 0.63  
 923: 54  9 45  0   53  9 44  0             316246.0306   0.0254  0.050   0.0254 0.37  
 924: 54 10 45  0   53 10 44  0             316246.0306   0.0254  0.050   0.0254 0.63  
 925: 55  8 47  0   54  8 46  0             316247.3735  -0.0376  0.050  -0.0376 0.62  
 926: 55  9 47  0   54  9 46  0             316247.3735  -0.0376  0.050  -0.0376 0.38  
 927: 56  8 49  0   55  8 48  0             316248.6015  -0.0651  0.050  -0.0651 0.62  
 928: 56  7 49  0   55  7 48  0             316248.6015  -0.0651  0.050  -0.0651 0.38  
 929: 57  7 51  0   56  7 50  0             316249.7706   0.0384  0.050  -0.0535 0.17  
 930: 57  6 51  0   56  6 50  0             316249.7706   0.0384  0.050  -0.0535 0.29  
 931: 63  1 63  0   62  1 62  0             316249.7706  -0.1308  0.050  -0.0535 0.20  
 932: 63  0 63  0   62  0 62  0             316249.7706  -0.1308  0.050  -0.0535 0.34  
 933: 60  3 57  0   59  3 56  0             316251.4327   0.0426  0.050   0.0426 0.38  
 934: 60  4 57  0   59  4 56  0             316251.4327   0.0426  0.050   0.0426 0.62  
 935: 43 22 22  0   42 22 21  0             321208.1269   0.0855  0.050  -0.0383 0.21  
 936: 43 21 22  0   42 21 21  0             321208.1269   0.0855  0.050  -0.0383 0.12  
 937: 42 23 20  0   41 23 19  0             321208.1269  -0.0191  0.050  -0.0383 0.12  
 938: 42 22 20  0   41 22 19  0             321208.1269  -0.0191  0.050  -0.0383 0.20  
 939: 44 21 24  0   43 21 23  0             321208.1269  -0.1759  0.050  -0.0383 0.13  
 940: 44 20 24  0   43 20 23  0             321208.1269  -0.1759  0.050  -0.0383 0.22  
 941: 40 25 16  0   39 25 15  0             321209.6555   0.0102  0.050  -0.0725 0.23  
 942: 46 18 28  0   45 18 27  0             321209.6555  -0.0976  0.050  -0.0725 0.48  
 943: 46 19 28  0   45 19 27  0             321209.6555  -0.0976  0.050  -0.0725 0.29  
 944: 47 18 30  0   46 18 29  0             321210.8776   0.0181  0.050   0.0181 0.62  
 945: 47 17 30  0   46 17 29  0             321210.8776   0.0181  0.050   0.0181 0.38  
 946: 48 17 32  0   47 17 31  0             321212.1187  -0.0471  0.050  -0.0472 0.37  
 947: 48 16 32  0   47 16 31  0             321212.1187  -0.0471  0.050  -0.0472 0.63  
 948: 38 26 12  0   37 26 11  0             321213.4958   0.1946  0.050  -0.0024 0.25  
 949: 38 27 12  0   37 27 11  0             321213.4958   0.1946  0.050  -0.0024 0.15  
 950: 49 16 34  0   48 16 33  0             321213.4958  -0.1365  0.050  -0.0024 0.37  
 951: 49 15 34  0   48 15 33  0             321213.4958  -0.1365  0.050  -0.0024 0.22  
 952: 50 15 36  0   49 15 35  0             321215.1908  -0.0280  0.050  -0.0281 0.37  
 953: 50 14 36  0   49 14 35  0             321215.1908  -0.0280  0.050  -0.0281 0.63  
 954: 51 13 38  0   50 13 37  0             321216.8223  -0.0635  0.050  -0.0636 0.38  
 955: 51 14 38  0   50 14 37  0             321216.8223  -0.0635  0.050  -0.0636 0.62  
 956: 52 13 40  0   51 13 39  0             321218.5037  -0.0898  0.050  -0.0898 0.38  
 957: 52 12 40  0   51 12 39  0             321218.5037  -0.0898  0.050  -0.0898 0.62  
 958: 53 12 42  0   52 12 41  0             321220.3613   0.0591  0.050  -0.0442 0.40  
 959: 53 11 42  0   52 11 41  0             321220.3613   0.0591  0.050  -0.0442 0.24  
 960: 36 28  8  0   35 28  7  0             321220.3613  -0.2328  0.050  -0.0442 0.22  
 961: 36 29  8  0   35 29  7  0             321220.3613  -0.2328  0.050  -0.0442 0.13  
 962: 54 11 44  0   53 11 43  0             321221.9454  -0.0265  0.050  -0.0265 0.38  
 963: 54 10 44  0   53 10 43  0             321221.9454  -0.0265  0.050  -0.0265 0.62  
 964: 55 10 46  0   54 10 45  0             321223.5181  -0.0451  0.050  -0.0452 0.62  
 965: 55  9 46  0   54  9 45  0             321223.5181  -0.0451  0.050  -0.0452 0.38  
 966: 57  7 50  0   56  7 49  0             321226.3389  -0.0128  0.050  -0.0128 0.38  
 967: 57  8 50  0   56  8 49  0             321226.3389  -0.0128  0.050  -0.0128 0.62  
 968: 58  7 52  0   57  7 51  0             321227.5770   0.1077  0.050  -0.0662 0.17  
 969: 58  6 52  0   57  6 51  0             321227.5770   0.1077  0.050  -0.0662 0.29  
 970: 64  1 64  0   63  1 63  0             321227.5770  -0.2124  0.050  -0.0662 0.20  
 971: 64  0 64  0   63  0 63  0             321227.5770  -0.2124  0.050  -0.0662 0.34  
 972: 63  2 62  0   62  2 61  0             321229.0170   0.3208  0.050   0.0074 0.16  
 973: 63  1 62  0   62  1 61  0             321229.0170   0.3208  0.050   0.0074 0.10  
 974: 60  5 56  0   59  5 55  0             321229.0170   0.0650  0.050   0.0074 0.09  
 975: 60  4 56  0   59  4 55  0             321229.0170   0.0650  0.050   0.0074 0.15  
 976: 62  3 60  0   61  3 59  0             321229.0170  -0.1484  0.050   0.0074 0.09  
 977: 62  2 60  0   61  2 59  0             321229.0170  -0.1484  0.050   0.0074 0.16  
 978: 61  3 58  0   60  3 57  0             321229.0170  -0.2203  0.050   0.0074 0.09  
 979: 61  4 58  0   60  4 57  0             321229.0170  -0.2203  0.050   0.0074 0.15  
 980: 43 23 21  0   42 23 20  0             326184.0943   0.0828  0.050  -0.0480 0.13  
 981: 43 22 21  0   42 22 20  0             326184.0943   0.0828  0.050  -0.0480 0.21  
 982: 44 22 23  0   43 22 22  0             326184.0943   0.0171  0.050  -0.0480 0.21  
 983: 44 21 23  0   43 21 22  0             326184.0943   0.0171  0.050  -0.0480 0.13  
 984: 42 24 19  0   41 24 18  0             326184.0943  -0.2532  0.050  -0.0480 0.20  
 985: 42 23 19  0   41 23 18  0             326184.0943  -0.2532  0.050  -0.0480 0.12  
 986: 41 25 17  0   40 25 16  0             326185.1695   0.0348  0.050  -0.0207 0.17  
 987: 41 24 17  0   40 24 16  0             326185.1695   0.0348  0.050  -0.0207 0.29  
 988: 46 19 27  0   45 19 26  0             326185.1695  -0.0674  0.050  -0.0207 0.20  
 989: 46 20 27  0   45 20 26  0             326185.1695  -0.0674  0.050  -0.0207 0.34  
 990: 47 19 29  0   46 19 28  0             326186.2499   0.0025  0.050  -0.0791 0.21  
 991: 47 18 29  0   46 18 28  0             326186.2499   0.0025  0.050  -0.0791 0.35  
 992: 40 26 15  0   39 26 14  0             326186.2499  -0.1821  0.050  -0.0791 0.28  
 993: 40 25 15  0   39 25 14  0             326186.2499  -0.1821  0.050  -0.0791 0.17  
 994: 51 14 37  0   50 14 36  0             326192.2422   0.0296  0.050   0.0297 0.62  
 995: 51 15 37  0   50 15 36  0             326192.2422   0.0296  0.050   0.0297 0.38  
 996: 52 14 39  0   51 14 38  0             326194.0495   0.0643  0.050   0.0644 0.62  
 997: 52 13 39  0   51 13 38  0             326194.0495   0.0643  0.050   0.0644 0.38  
 998: 53 13 41  0   52 13 40  0             326195.7919   0.0012  0.050   0.0013 0.37  
 999: 53 12 41  0   52 12 40  0             326195.7919   0.0012  0.050   0.0013 0.63  
1000: 54 12 43  0   53 12 42  0             326197.5635  -0.0260  0.050  -0.0260 0.62  
1001: 54 11 43  0   53 11 42  0             326197.5635  -0.0260  0.050  -0.0260 0.38  
1002: 56  9 47  0   55  9 46  0             326201.1053   0.0970  0.050   0.0970 0.37  
1003: 56 10 47  0   55 10 46  0             326201.1053   0.0970  0.050   0.0970 0.63  
1004: 57  9 49  0   56  9 48  0             326202.5353  -0.0134  0.050  -0.0135 0.37  
1005: 57  8 49  0   56  8 48  0             326202.5353  -0.0134  0.050  -0.0135 0.63  
1006: 61  5 57  0   60  5 56  0             326206.8046   0.1475  0.050  -0.0475 0.12  
1007: 61  4 57  0   60  4 56  0             326206.8046   0.1475  0.050  -0.0475 0.20  
1008: 63  3 61  0   62  3 60  0             326206.8046  -0.1161  0.050  -0.0475 0.13  
1009: 63  2 61  0   62  2 60  0             326206.8046  -0.1161  0.050  -0.0475 0.21  
1010: 62  4 59  0   61  4 58  0             326206.8046  -0.1668  0.050  -0.0475 0.21  
1011: 62  3 59  0   61  3 58  0             326206.8046  -0.1668  0.050  -0.0475 0.12  
1012: 44 23 22  0   43 23 21  0             331159.8807   0.1167  0.050  -0.0146 0.13  
1013: 44 22 22  0   43 22 21  0             331159.8807   0.1167  0.050  -0.0146 0.21  
1014: 43 23 20  0   42 23 19  0             331159.8807  -0.0396  0.050  -0.0146 0.12  
1015: 43 24 20  0   42 24 19  0             331159.8807  -0.0396  0.050  -0.0146 0.20  
1016: 45 22 24  0   44 22 23  0             331159.8807  -0.1186  0.050  -0.0146 0.21  
1017: 45 21 24  0   44 21 23  0             331159.8807  -0.1186  0.050  -0.0146 0.13  
1018: 42 25 18  0   41 25 17  0             331160.5064  -0.0093  0.050  -0.0451 0.17  
1019: 42 24 18  0   41 24 17  0             331160.5064  -0.0093  0.050  -0.0451 0.29  
1020: 46 21 26  0   45 21 25  0             331160.5064  -0.0764  0.050  -0.0451 0.20  
1021: 46 20 26  0   45 20 25  0             331160.5064  -0.0764  0.050  -0.0451 0.33  
1022: 47 19 28  0   46 19 27  0             331161.4921   0.0196  0.050  -0.0398 0.21  
1023: 47 20 28  0   46 20 27  0             331161.4921   0.0196  0.050  -0.0398 0.34  
1024: 41 26 16  0   40 26 15  0             331161.4921  -0.1120  0.050  -0.0398 0.28  
1025: 41 25 16  0   40 25 15  0             331161.4921  -0.1120  0.050  -0.0398 0.17  
1026: 49 18 32  0   48 18 31  0             331164.0355   0.0292  0.050   0.0292 0.63  
1027: 49 17 32  0   48 17 31  0             331164.0355   0.0292  0.050   0.0292 0.37  
1028: 50 17 34  0   49 17 33  0             331165.5069  -0.0631  0.050  -0.0657 0.22  
1029: 50 16 34  0   49 16 33  0             331165.5069  -0.0631  0.050  -0.0657 0.37  
1030: 39 28 12  0   38 28 11  0             331165.5069  -0.0694  0.050  -0.0657 0.26  
1031: 39 27 12  0   38 27 11  0             331165.5069  -0.0694  0.050  -0.0657 0.15  
1032: 51 16 36  0   50 16 35  0             331167.2529  -0.0254  0.050  -0.0254 0.62  
1033: 51 15 36  0   50 15 35  0             331167.2529  -0.0254  0.050  -0.0254 0.38  
1034: 38 28 10  0   37 28  9  0             331168.9907   0.2067  0.050   0.0185 0.24  
1035: 38 29 10  0   37 29  9  0             331168.9907   0.2067  0.050   0.0185 0.15  
1036: 52 15 38  0   51 15 37  0             331168.9907  -0.1007  0.050   0.0185 0.23  
1037: 52 14 38  0   51 14 37  0             331168.9907  -0.1007  0.050   0.0185 0.38  
1038: 53 14 40  0   52 14 39  0             331171.0544   0.0847  0.050   0.0848 0.62  
1039: 53 13 40  0   52 13 39  0             331171.0544   0.0847  0.050   0.0848 0.38  
1040: 54 12 42  0   53 12 41  0             331172.9214   0.0483  0.050   0.0484 0.63  
1041: 54 13 42  0   53 13 41  0             331172.9214   0.0483  0.050   0.0484 0.37  
1042: 55 12 44  0   54 12 43  0             331174.7097  -0.0523  0.050  -0.0524 0.62  
1043: 55 11 44  0   54 11 43  0             331174.7097  -0.0523  0.050  -0.0524 0.38  
1044: 57  9 48  0   56  9 47  0             331178.2608  -0.0776  0.050  -0.0776 0.38  
1045: 57 10 48  0   56 10 47  0             331178.2608  -0.0776  0.050  -0.0776 0.62  
1046: 44 23 21  0   43 23 20  0             336135.5706   0.1913  0.050  -0.0225 0.09  
1047: 44 24 21  0   43 24 20  0             336135.5706   0.1913  0.050  -0.0225 0.15  
1048: 45 23 23  0   44 23 22  0             336135.5706   0.1691  0.050  -0.0225 0.10  
1049: 45 22 23  0   44 22 22  0             336135.5706   0.1691  0.050  -0.0225 0.16  
1050: 43 25 19  0   42 25 18  0             336135.5706  -0.2143  0.050  -0.0225 0.09  
1051: 43 24 19  0   42 24 18  0             336135.5706  -0.2143  0.050  -0.0225 0.15  
1052: 46 22 25  0   45 22 24  0             336135.5706  -0.2354  0.050  -0.0225 0.16  
1053: 46 21 25  0   45 21 24  0             336135.5706  -0.2354  0.050  -0.0225 0.10  
1054: 47 20 27  0   46 20 26  0             336136.6334   0.0834  0.050   0.0284 0.34  
1055: 47 21 27  0   46 21 26  0             336136.6334   0.0834  0.050   0.0284 0.20  
1056: 42 26 17  0   41 26 16  0             336136.6334  -0.0357  0.050   0.0284 0.29  
1057: 42 25 17  0   41 25 16  0             336136.6334  -0.0357  0.050   0.0284 0.17  
1058: 49 18 31  0   48 18 30  0             336138.7985  -0.0920  0.050  -0.0921 0.62  
1059: 49 19 31  0   48 19 30  0             336138.7985  -0.0920  0.050  -0.0921 0.38  
1060: 40 28 13  0   39 28 12  0             336140.2122   0.0676  0.050  -0.0832 0.26  
1061: 40 27 13  0   39 27 12  0             336140.2122   0.0676  0.050  -0.0832 0.16  
1062: 50 18 33  0   49 18 32  0             336140.2122  -0.1939  0.050  -0.0832 0.36  
1063: 50 17 33  0   49 17 32  0             336140.2122  -0.1939  0.050  -0.0832 0.22  
1064: 56 12 45  0   55 12 44  0             336151.8055  -0.0126  0.050  -0.0127 0.63  
1065: 56 11 45  0   55 11 44  0             336151.8055  -0.0126  0.050  -0.0127 0.37  
1066: 58 10 49  0   57 10 48  0             336155.5961   0.0441  0.050   0.0441 0.63  
1067: 58  9 49  0   57  9 48  0             336155.5961   0.0441  0.050   0.0441 0.37  
1068: 59  9 51  0   58  9 50  0             336157.1818  -0.0452  0.050  -0.0453 0.38  
1069: 59  8 51  0   58  8 50  0             336157.1818  -0.0452  0.050  -0.0453 0.62  
1070: 66  1 65  0   65  1 64  0             336161.9399   0.2833  0.050   0.0521 0.10  
1071: 66  2 65  0   65  2 64  0             336161.9399   0.2833  0.050   0.0521 0.16  
1072: 63  5 59  0   62  5 58  0             336161.9399   0.2192  0.050   0.0521 0.09  
1073: 63  4 59  0   62  4 58  0             336161.9399   0.2192  0.050   0.0521 0.15  
1074: 65  3 63  0   64  3 62  0             336161.9399  -0.1450  0.050   0.0521 0.09  
1075: 65  2 63  0   64  2 62  0             336161.9399  -0.1450  0.050   0.0521 0.16  
1076: 64  4 61  0   63  4 60  0             336161.9399  -0.1531  0.050   0.0521 0.15  
1077: 64  3 61  0   63  3 60  0             336161.9399  -0.1531  0.050   0.0521 0.09  
1078: 45 24 22  0   44 24 21  0             341110.8160   0.0938  0.050  -0.0452 0.21  
1079: 45 23 22  0   44 23 21  0             341110.8160   0.0938  0.050  -0.0452 0.12  
1080: 46 22 24  0   45 22 23  0             341110.8160  -0.1061  0.050  -0.0452 0.21  
1081: 46 23 24  0   45 23 23  0             341110.8160  -0.1061  0.050  -0.0452 0.13  
1082: 44 25 20  0   43 25 19  0             341110.8160  -0.1237  0.050  -0.0452 0.12  
1083: 44 24 20  0   43 24 19  0             341110.8160  -0.1237  0.050  -0.0452 0.20  
1084: 49 19 30  0   48 19 29  0             341113.5447  -0.0484  0.050  -0.0485 0.37  
1085: 49 20 30  0   48 20 29  0             341113.5447  -0.0484  0.050  -0.0485 0.63  
1086: 54 15 40  0   53 15 39  0             341122.4919  -0.0062  0.050  -0.0062 0.38  
1087: 54 14 40  0   53 14 39  0             341122.4919  -0.0062  0.050  -0.0062 0.62  
1088: 55 13 42  0   54 13 41  0             341124.5127  -0.0745  0.050  -0.0745 0.38  
1089: 55 14 42  0   54 14 41  0             341124.5127  -0.0745  0.050  -0.0745 0.62  
1090: 56 13 44  0   55 13 43  0             341126.6744  -0.0120  0.050  -0.0120 0.38  
1091: 56 12 44  0   55 12 43  0             341126.6744  -0.0120  0.050  -0.0120 0.62  
1092: 57 12 46  0   56 12 45  0             341128.7481  -0.0078  0.050  -0.0078 0.62  
1093: 57 11 46  0   56 11 45  0             341128.7481  -0.0078  0.050  -0.0078 0.38  
1094: 58 10 48  0   57 10 47  0             341130.6832  -0.0728  0.050  -0.0728 0.62  
1095: 58 11 48  0   57 11 47  0             341130.6832  -0.0728  0.050  -0.0728 0.38  
1096: 59 10 50  0   58 10 49  0             341132.6210  -0.0261  0.050  -0.0262 0.63  
1097: 59  9 50  0   58  9 49  0             341132.6210  -0.0261  0.050  -0.0262 0.37  
1098: 61  8 54  0   60  8 53  0             341135.9733   0.0298  0.050   0.0299 0.62  
1099: 61  7 54  0   60  7 53  0             341135.9733   0.0298  0.050   0.0299 0.38  
1100: 67  1 66  0   66  1 65  0             341139.1529   0.0775  0.050   0.0773 0.19  
1101: 67  2 66  0   66  2 65  0             341139.1529   0.0775  0.050   0.0773 0.33  
1102: 64  5 60  0   63  5 59  0             341139.1529   0.0771  0.050   0.0773 0.18  
1103: 64  4 60  0   63  4 59  0             341139.1529   0.0771  0.050   0.0773 0.30  
1104: 52 18 35  0   51 18 34  0             346092.8640   0.0141  0.050   0.0142 0.62  
1105: 52 17 35  0   51 17 34  0             346092.8640   0.0141  0.050   0.0142 0.38  
1106: 57 13 45  0   56 13 44  0             346103.3683  -0.0455  0.050  -0.0455 0.38  
1107: 57 12 45  0   56 12 44  0             346103.3683  -0.0455  0.050  -0.0455 0.62  
1108: 33 31  3  0   32 29  4  0             346105.5424   0.2795  0.050   0.0268 0.08  
1109: 38 32  7  0   37 32  6  0             346105.5424   0.0654  0.050   0.0268 0.21  
1110: 38 31  7  0   37 31  6  0             346105.5424   0.0651  0.050   0.0268 0.12  
1111: 58 12 47  0   57 12 46  0             346105.5424  -0.0310  0.050   0.0268 0.37  
1112: 58 11 47  0   57 11 46  0             346105.5424  -0.0310  0.050   0.0268 0.22  
1113: 61  8 53  0   60  8 52  0             346111.3716  -0.0603  0.050  -0.0603 0.62  
1114: 61  9 53  0   60  9 52  0             346111.3716  -0.0603  0.050  -0.0603 0.38  
1115: 46 25 22  0   45 25 21  0             351061.1050   0.2088  0.050   0.0622 0.13  
1116: 46 24 22  0   45 24 21  0             351061.1050   0.2088  0.050   0.0622 0.21  
1117: 47 24 24  0   46 24 23  0             351061.1050   0.0537  0.050   0.0622 0.21  
1118: 47 23 24  0   46 23 23  0             351061.1050   0.0537  0.050   0.0622 0.13  
1119: 45 26 20  0   44 26 19  0             351061.1050  -0.0794  0.050   0.0622 0.20  
1120: 45 25 20  0   44 25 19  0             351061.1050  -0.0794  0.050   0.0622 0.12  
1121: 51 20 32  0   50 20 31  0             351065.2400   0.0048  0.050  -0.0050 0.35  
1122: 51 19 32  0   50 19 31  0             351065.2400   0.0048  0.050  -0.0050 0.21  
1123: 42 29 14  0   41 29 13  0             351065.2400  -0.0175  0.050  -0.0050 0.16  
1124: 42 28 14  0   41 28 13  0             351065.2400  -0.0175  0.050  -0.0050 0.28  
1125: 41 30 12  0   40 30 11  0             351067.9852   0.0125  0.050   0.0125 0.63  
1126: 41 29 12  0   40 29 11  0             351067.9852   0.0125  0.050   0.0125 0.37  
1127: 54 16 38  0   53 16 37  0             351070.9709   0.0031  0.050   0.0031 0.62  
1128: 54 17 38  0   53 17 37  0             351070.9709   0.0031  0.050   0.0031 0.38  
1129: 55 15 40  0   54 15 39  0             351073.1226  -0.0366  0.050  -0.0367 0.37  
1130: 55 16 40  0   54 16 39  0             351073.1226  -0.0366  0.050  -0.0367 0.63  
1131: 57 13 44  0   56 13 43  0             351077.6851  -0.0396  0.050  -0.0397 0.38  
1132: 57 14 44  0   56 14 43  0             351077.6851  -0.0396  0.050  -0.0397 0.62  
1133: 58 13 46  0   57 13 45  0             351080.0864   0.0669  0.050   0.0669 0.37  
1134: 58 12 46  0   57 12 45  0             351080.0864   0.0669  0.050   0.0669 0.63  
1135: 61  9 52  0   60  9 51  0             351086.3968  -0.0787  0.050  -0.0787 0.38  
1136: 61 10 52  0   60 10 51  0             351086.3968  -0.0787  0.050  -0.0787 0.62  
1137: 62  9 54  0   61  9 53  0             351088.4098   0.0573  0.050   0.0573 0.38  
1138: 62  8 54  0   61  8 53  0             351088.4098   0.0573  0.050   0.0573 0.62  
1139: 63  8 56  0   62  8 55  0             351090.0872   0.0616  0.050   0.0616 0.63  
1140: 63  7 56  0   62  7 55  0             351090.0872   0.0616  0.050   0.0616 0.37  
1141: 65  6 60  0   64  6 59  0             351092.6937   0.0926  0.050   0.0511 0.29  
1142: 65  5 60  0   64  5 59  0             351092.6937   0.0926  0.050   0.0511 0.18  
1143: 70  0 70  0   69  0 69  0             351092.6937   0.0145  0.050   0.0511 0.33  
1144: 70  1 70  0   69  1 69  0             351092.6937   0.0145  0.050   0.0511 0.20  
1145: 54 17 37  0   53 17 36  0             356044.7857  -0.0211  0.050  -0.0542 0.22  
1146: 54 18 37  0   53 18 36  0             356044.7857  -0.0211  0.050  -0.0542 0.36  
1147: 41 30 11  0   40 30 10  0             356044.7857  -0.1005  0.050  -0.0542 0.26  
1148: 41 31 11  0   40 31 10  0             356044.7857  -0.1005  0.050  -0.0542 0.16  
1149: 56 16 41  0   55 16 40  0             356049.4671   0.1420  0.050   0.0644 0.38  
1150: 56 15 41  0   55 15 40  0             356049.4671   0.1420  0.050   0.0644 0.23  
1151: 40 31  9  0   39 31  8  0             356049.4671  -0.0529  0.050   0.0644 0.15  
1152: 40 32  9  0   39 32  8  0             356049.4671  -0.0529  0.050   0.0644 0.25  
1153: 59 13 47  0   58 13 46  0             356056.5732   0.0716  0.050   0.0716 0.38  
1154: 59 12 47  0   58 12 46  0             356056.5732   0.0716  0.050   0.0716 0.62  
1155: 60 12 49  0   59 12 48  0             356058.7574  -0.0841  0.050  -0.0842 0.62  
1156: 60 11 49  0   59 11 48  0             356058.7574  -0.0841  0.050  -0.0842 0.38  
1157: 61 11 51  0   60 11 50  0             356061.0844  -0.0048  0.050  -0.0049 0.38  
1158: 61 10 51  0   60 10 50  0             356061.0844  -0.0048  0.050  -0.0049 0.62  
1159: 62  9 53  0   61  9 52  0             356063.1164  -0.0887  0.050  -0.0887 0.38  
1160: 62 10 53  0   61 10 52  0             356063.1164  -0.0887  0.050  -0.0887 0.62  
1161: 64  8 57  0   63  8 56  0             356066.9742   0.0921  0.050   0.0922 0.63  
1162: 64  7 57  0   63  7 56  0             356066.9742   0.0921  0.050   0.0922 0.37  
1163: 55 18 38  0   54 18 37  0             361020.6009   0.0023  0.050   0.0024 0.62  
1164: 55 17 38  0   54 17 37  0             361020.6009   0.0023  0.050   0.0024 0.38  
1165: 64  8 56  0   63  8 55  0             361041.8003  -0.0204  0.050  -0.0205 0.63  
1166: 64  9 56  0   63  9 55  0             361041.8003  -0.0204  0.050  -0.0205 0.37  
1167: 65  8 58  0   64  8 57  0             361043.5743  -0.0387  0.050  -0.0387 0.63  
1168: 65  7 58  0   64  7 57  0             361043.5743  -0.0387  0.050  -0.0387 0.37  
1169: 66  6 60  0   65  6 59  0             361045.0532  -0.0931  0.050  -0.0932 0.62  
1170: 66  7 60  0   65  7 59  0             361045.0532  -0.0931  0.050  -0.0932 0.38  
1171: 53 21 33  0   52 21 32  0             365989.7952  -0.0220  0.050  -0.0220 0.37  
1172: 53 20 33  0   52 20 32  0             365989.7952  -0.0220  0.050  -0.0220 0.63  
1173: 57 17 41  0   56 17 40  0             365998.7715   0.0457  0.050   0.0457 0.38  
1174: 57 16 41  0   56 16 40  0             365998.7715   0.0457  0.050   0.0457 0.62  
1175: 58 15 43  0   57 15 42  0             366001.2564  -0.0228  0.050  -0.0228 0.38  
1176: 58 16 43  0   57 16 42  0             366001.2564  -0.0228  0.050  -0.0228 0.62  
1177: 59 15 45  0   58 15 44  0             366003.9476   0.0637  0.050   0.0637 0.37  
1178: 59 14 45  0   58 14 44  0             366003.9476   0.0637  0.050   0.0637 0.63  
1179: 62 12 51  0   61 12 50  0             366011.5589  -0.0492  0.050  -0.0492 0.62  
1180: 62 11 51  0   61 11 50  0             366011.5589  -0.0492  0.050  -0.0492 0.38  
1181: 64  9 55  0   63  9 54  0             366016.2464  -0.0400  0.050  -0.0400 0.38  
1182: 64 10 55  0   63 10 54  0             366016.2464  -0.0400  0.050  -0.0400 0.62  
1183: 65  9 57  0   64  9 56  0             366018.4464   0.0813  0.050   0.0814 0.38  
1184: 65  8 57  0   64  8 56  0             366018.4464   0.0813  0.050   0.0814 0.62  
1185: 72  2 71  0   71  2 70  0             366024.5634   0.2319  0.050   0.0422 0.21  
1186: 72  1 71  0   71  1 70  0             366024.5634   0.2319  0.050   0.0422 0.13  
1187: 70  3 67  0   69  3 66  0             366024.5634   0.0040  0.050   0.0422 0.12  
1188: 70  4 67  0   69  4 66  0             366024.5634   0.0040  0.050   0.0422 0.20  
1189: 71  3 69  0   70  3 68  0             366024.5634  -0.1153  0.050   0.0422 0.12  
1190: 71  2 69  0   70  2 68  0             366024.5634  -0.1153  0.050   0.0422 0.21  
1191: 53 22 32  0   52 22 31  0             370963.1285   0.0671  0.050   0.0672 0.62  
1192: 53 21 32  0   52 21 31  0             370963.1285   0.0671  0.050   0.0672 0.38  
1193: 54 20 34  0   53 20 33  0             370964.8604  -0.0619  0.050  -0.0619 0.62  
1194: 54 21 34  0   53 21 33  0             370964.8604  -0.0619  0.050  -0.0619 0.38  
1195: 55 20 36  0   54 20 35  0             370967.1696   0.1440  0.050  -0.0044 0.35  
1196: 55 19 36  0   54 19 35  0             370967.1696   0.1440  0.050  -0.0044 0.21  
1197: 43 32 12  0   42 32 11  0             370967.1696  -0.1979  0.050  -0.0044 0.27  
1198: 43 31 12  0   42 31 11  0             370967.1696  -0.1979  0.050  -0.0044 0.16  
1199: 56 19 38  0   55 19 37  0             370969.4173   0.0862  0.050   0.0863 0.38  
1200: 56 18 38  0   55 18 37  0             370969.4173   0.0862  0.050   0.0863 0.62  
1201: 42 32 10  0   41 32  9  0             370971.7109   0.0134  0.050  -0.0457 0.26  
1202: 42 33 10  0   41 33  9  0             370971.7109   0.0134  0.050  -0.0457 0.16  
1203: 57 18 40  0   56 18 39  0             370971.7109  -0.0881  0.050  -0.0457 0.36  
1204: 57 17 40  0   56 17 39  0             370971.7109  -0.0881  0.050  -0.0457 0.22  
1205: 58 17 42  0   57 17 41  0             370974.4614   0.0714  0.050   0.0714 0.38  
1206: 58 16 42  0   57 16 41  0             370974.4614   0.0714  0.050   0.0714 0.62  
1207: 60 15 46  0   59 15 45  0             370979.7600  -0.0215  0.050  -0.0216 0.38  
1208: 60 14 46  0   59 14 45  0             370979.7600  -0.0215  0.050  -0.0216 0.62  
1209: 61 14 48  0   60 14 47  0             370982.5347   0.0316  0.050   0.0317 0.62  
1210: 61 13 48  0   60 13 47  0             370982.5347   0.0316  0.050   0.0317 0.38  
1211: 62 13 50  0   61 13 49  0             370985.2255   0.0368  0.050   0.0368 0.37  
1212: 62 12 50  0   61 12 49  0             370985.2255   0.0368  0.050   0.0368 0.63  
1213: 63 12 52  0   62 12 51  0             370987.8549   0.0559  0.050   0.0559 0.62  
1214: 63 11 52  0   62 11 51  0             370987.8549   0.0559  0.050   0.0559 0.38  
1215: 64 11 54  0   63 11 53  0             370990.3635   0.0693  0.050  -0.0087 0.24  
1216: 64 10 54  0   63 10 53  0             370990.3635   0.0693  0.050  -0.0087 0.39  
1217: 40 34  6  0   39 34  5  0             370990.3635  -0.1573  0.050  -0.0087 0.23  
1218: 40 35  6  0   39 35  5  0             370990.3635  -0.1123  0.050  -0.0087 0.14  
1219: 65 10 56  0   64 10 55  0             370992.6505   0.0159  0.050   0.0159 0.62  
1220: 65  9 56  0   64  9 55  0             370992.6505   0.0159  0.050   0.0159 0.38  
1221: 66  9 58  0   65  9 57  0             370994.7854   0.0049  0.050   0.0050 0.38  
1222: 66  8 58  0   65  8 57  0             370994.7854   0.0049  0.050   0.0050 0.62  
1223: 67  8 60  0   66  8 59  0             370996.6986   0.0067  0.050   0.0068 0.62  
1224: 67  7 60  0   66  7 59  0             370996.6986   0.0067  0.050   0.0068 0.38  
1225: 68  6 62  0   67  6 61  0             370998.3898   0.0607  0.050   0.0608 0.62  
1226: 68  7 62  0   67  7 61  0             370998.3898   0.0607  0.050   0.0608 0.38  
1227: 73  2 72  0   72  2 71  0             371001.1346   0.1318  0.050  -0.0422 0.21  
1228: 73  1 72  0   72  1 71  0             371001.1346   0.1318  0.050  -0.0422 0.13  
1229: 71  4 68  0   70  4 67  0             371001.1346  -0.0613  0.050  -0.0422 0.20  
1230: 71  3 68  0   70  3 67  0             371001.1346  -0.0613  0.050  -0.0422 0.12  
1231: 72  3 70  0   71  3 69  0             371001.1346  -0.2019  0.050  -0.0422 0.12  
1232: 72  2 70  0   71  2 69  0             371001.1346  -0.2019  0.050  -0.0422 0.21  
1233: 49 27 23  0   48 27 22  0             375932.9100   0.2006  0.050   0.0391 0.12  
1234: 49 26 23  0   48 26 22  0             375932.9100   0.2006  0.050   0.0391 0.21  
1235: 50 26 25  0   49 26 24  0             375932.9100  -0.0376  0.050   0.0391 0.21  
1236: 50 25 25  0   49 25 24  0             375932.9100  -0.0376  0.050   0.0391 0.13  
1237: 48 28 21  0   47 28 20  0             375932.9100  -0.0460  0.050   0.0391 0.20  
1238: 48 27 21  0   47 27 20  0             375932.9100  -0.0460  0.050   0.0391 0.12  
1239: 51 24 27  0   50 24 26  0             375933.6165  -0.0091  0.050  -0.0625 0.32  
1240: 51 25 27  0   50 25 26  0             375933.6165  -0.0091  0.050  -0.0625 0.19  
1241: 47 29 19  0   46 29 18  0             375933.6165  -0.1201  0.050  -0.0625 0.18  
1242: 47 28 19  0   46 28 18  0             375933.6165  -0.1201  0.050  -0.0625 0.30  
1243: 53 23 31  0   52 23 30  0             375936.2050   0.0735  0.050   0.0735 0.37  
1244: 53 22 31  0   52 22 30  0             375936.2050   0.0735  0.050   0.0735 0.63  
1245: 45 31 15  0   44 31 14  0             375937.1894   0.0427  0.050   0.0428 0.37  
1246: 45 30 15  0   44 30 14  0             375937.1894   0.0427  0.050   0.0428 0.63  
1247: 54 22 33  0   53 22 32  0             375937.8878   0.0107  0.050   0.0108 0.62  
1248: 54 21 33  0   53 21 32  0             375937.8878   0.0107  0.050   0.0108 0.38  
1249: 55 21 35  0   54 21 34  0             375940.0186   0.1215  0.050   0.0912 0.21  
1250: 55 20 35  0   54 20 34  0             375940.0186   0.1215  0.050   0.0912 0.35  
1251: 44 31 13  0   43 31 12  0             375940.0186   0.0530  0.050   0.0912 0.17  
1252: 44 32 13  0   43 32 12  0             375940.0186   0.0530  0.050   0.0912 0.28  
1253: 58 17 41  0   57 17 40  0             375947.2301   0.0255  0.050   0.0255 0.37  
1254: 58 18 41  0   57 18 40  0             375947.2301   0.0255  0.050   0.0255 0.63  
1255: 59 17 43  0   58 17 42  0             375949.9630   0.0393  0.050   0.0394 0.38  
1256: 59 16 43  0   58 16 42  0             375949.9630   0.0393  0.050   0.0394 0.62  
1257: 60 15 45  0   59 15 44  0             375952.6939  -0.0243  0.050  -0.0243 0.38  
1258: 60 16 45  0   59 16 44  0             375952.6939  -0.0243  0.050  -0.0243 0.62  
1259: 62 14 49  0   61 14 48  0             375958.3117  -0.0637  0.050  -0.0638 0.62  
1260: 62 13 49  0   61 13 48  0             375958.3117  -0.0637  0.050  -0.0638 0.38  
1261: 63 13 51  0   62 13 50  0             375961.2057   0.0468  0.050   0.0468 0.37  
1262: 63 12 51  0   62 12 50  0             375961.2057   0.0468  0.050   0.0468 0.63  
1263: 64 12 53  0   63 12 52  0             375963.9379   0.0786  0.050   0.0787 0.63  
1264: 64 11 53  0   63 11 52  0             375963.9379   0.0786  0.050   0.0787 0.37  
1265: 65 10 55  0   64 10 54  0             375966.4941   0.0573  0.050   0.0573 0.62  
1266: 65 11 55  0   64 11 54  0             375966.4941   0.0573  0.050   0.0573 0.38  
1267: 68  8 61  0   67  8 60  0             375973.0271  -0.0089  0.050  -0.0089 0.62  
1268: 68  7 61  0   67  7 60  0             375973.0271  -0.0089  0.050  -0.0089 0.38  
1269: 69  7 63  0   68  7 62  0             375974.7644   0.0392  0.050   0.0392 0.38  
1270: 69  6 63  0   68  6 62  0             375974.7644   0.0392  0.050   0.0392 0.62  
1271: 74  1 73  0   73  1 72  0             375977.7376   0.1943  0.050   0.0360 0.13  
1272: 74  2 73  0   73  2 72  0             375977.7376   0.1943  0.050   0.0360 0.21  
1273: 72  4 69  0   71  4 68  0             375977.7376   0.0358  0.050   0.0360 0.20  
1274: 72  3 69  0   71  3 68  0             375977.7376   0.0358  0.050   0.0360 0.12  
1275: 73  2 71  0   72  2 70  0             375977.7376  -0.1260  0.050   0.0360 0.21  
1276: 73  3 71  0   72  3 70  0             375977.7376  -0.1260  0.050   0.0360 0.12  
1277: 45 32 14  0   44 32 13  0             380912.5276   0.0404  0.050   0.0002 0.28  
1278: 45 31 14  0   44 31 13  0             380912.5276   0.0404  0.050   0.0002 0.17  
1279: 55 22 34  0   54 22 33  0             380912.5276  -0.0331  0.050   0.0002 0.34  
1280: 55 21 34  0   54 21 33  0             380912.5276  -0.0331  0.050   0.0002 0.21  
1281: 61 16 46  0   60 16 45  0             380928.2316  -0.0083  0.050  -0.0084 0.62  
1282: 61 15 46  0   60 15 45  0             380928.2316  -0.0083  0.050  -0.0084 0.38  
1283: 63 14 50  0   62 14 49  0             380934.1147  -0.0007  0.050  -0.0008 0.63  
1284: 63 13 50  0   62 13 49  0             380934.1147  -0.0007  0.050  -0.0008 0.37  
1285: 64 12 52  0   63 12 51  0             380936.9352  -0.0613  0.050  -0.0614 0.62  
1286: 64 13 52  0   63 13 51  0             380936.9352  -0.0613  0.050  -0.0614 0.38  
1287: 66 10 56  0   65 10 55  0             380942.4983   0.0512  0.050   0.0513 0.63  
1288: 66 11 56  0   65 11 55  0             380942.4983   0.0512  0.050   0.0513 0.37  
1289: 68  9 60  0   67  9 59  0             380947.2996   0.0823  0.050   0.0823 0.37  
1290: 68  8 60  0   67  8 59  0             380947.2996   0.0823  0.050   0.0823 0.63  
1291: 69  8 62  0   68  8 61  0             380949.2571   0.0092  0.050   0.0093 0.62  
1292: 69  7 62  0   68  7 61  0             380949.2571   0.0092  0.050   0.0093 0.38  
1293: 70  6 64  0   69  6 63  0             380951.0026   0.0138  0.050   0.0138 0.62  
1294: 70  7 64  0   69  7 63  0             380951.0026   0.0138  0.050   0.0138 0.38  
1295: 75  2 74  0   74  2 73  0             380954.0790   0.1277  0.050  -0.0149 0.21  
1296: 75  1 74  0   74  1 73  0             380954.0790   0.1277  0.050  -0.0149 0.13  
1297: 73  4 70  0   72  4 69  0             380954.0790   0.0038  0.050  -0.0149 0.20  
1298: 73  3 70  0   72  3 69  0             380954.0790   0.0038  0.050  -0.0149 0.12  
1299: 74  3 72  0   73  3 71  0             380954.0790  -0.1791  0.050  -0.0149 0.12  
1300: 74  2 72  0   73  2 71  0             380954.0790  -0.1791  0.050  -0.0149 0.21  
1301: 46 31 15  0   45 31 14  0             385884.9036  -0.0098  0.050  -0.0737 0.17  
1302: 46 32 15  0   45 32 14  0             385884.9036  -0.0098  0.050  -0.0737 0.29  
1303: 55 23 33  0   54 23 32  0             385884.9036  -0.1281  0.050  -0.0737 0.20  
1304: 55 22 33  0   54 22 32  0             385884.9036  -0.1281  0.050  -0.0737 0.34  
1305: 59 19 41  0   58 19 40  0             385894.8048   0.0636  0.050   0.0636 0.37  
1306: 59 18 41  0   58 18 40  0             385894.8048   0.0636  0.050   0.0636 0.63  
1307: 61 17 45  0   60 17 44  0             385900.6295   0.0374  0.050   0.0374 0.37  
1308: 61 16 45  0   60 16 44  0             385900.6295   0.0374  0.050   0.0374 0.63  
1309: 64 14 51  0   63 14 50  0             385909.7747   0.0533  0.050   0.0533 0.62  
1310: 64 13 51  0   63 13 50  0             385909.7747   0.0533  0.050   0.0533 0.38  
1311: 66 12 55  0   65 12 54  0             385915.5420  -0.0385  0.050  -0.0386 0.62  
1312: 66 11 55  0   65 11 54  0             385915.5420  -0.0385  0.050  -0.0386 0.38  
1313: 70  8 63  0   69  8 62  0             385925.3713   0.0459  0.050   0.0459 0.62  
1314: 70  7 63  0   69  7 62  0             385925.3713   0.0459  0.050   0.0459 0.38  
1315: 71  6 65  0   70  6 64  0             385927.1329   0.0145  0.050   0.0146 0.62  
1316: 71  7 65  0   70  7 64  0             385927.1329   0.0145  0.050   0.0146 0.38  
1317: 77  0 77  0   76  0 76  0             385929.4475   0.0536  0.050  -0.0698 0.33  
1318: 77  1 77  0   76  1 76  0             385929.4475   0.0536  0.050  -0.0698 0.20  
1319: 73  5 69  0   72  5 68  0             385929.4475  -0.2052  0.050  -0.0698 0.18  
1320: 73  4 69  0   72  4 68  0             385929.4475  -0.2052  0.050  -0.0698 0.30  
1321: 76  2 75  0   75  2 74  0             385930.3485   0.1234  0.050  -0.0033 0.21  
1322: 76  1 75  0   75  1 74  0             385930.3485   0.1234  0.050  -0.0033 0.13  
1323: 74  4 71  0   73  4 70  0             385930.3485   0.0342  0.050  -0.0033 0.20  
1324: 74  3 71  0   73  3 70  0             385930.3485   0.0342  0.050  -0.0033 0.12  
1325: 75  3 73  0   74  3 72  0             385930.3485  -0.1699  0.050  -0.0033 0.12  
1326: 75  2 73  0   74  2 72  0             385930.3485  -0.1699  0.050  -0.0033 0.21  
1327: 51 27 24  0   50 27 23  0             390853.4378   0.2056  0.050   0.0375 0.13  
1328: 51 28 24  0   50 28 23  0             390853.4378   0.2056  0.050   0.0375 0.21  
1329: 50 29 22  0   49 29 21  0             390853.4378   0.0867  0.050   0.0375 0.12  
1330: 50 28 22  0   49 28 21  0             390853.4378   0.0867  0.050   0.0375 0.21  
1331: 52 26 26  0   51 26 25  0             390853.4378  -0.1759  0.050   0.0375 0.21  
1332: 52 27 26  0   51 27 25  0             390853.4378  -0.1759  0.050   0.0375 0.13  
1333: 48 31 18  0   47 31 17  0             390855.4972   0.2081  0.050  -0.0084 0.18  
1334: 48 30 18  0   47 30 17  0             390855.4972   0.2081  0.050  -0.0084 0.30  
1335: 54 25 30  0   53 25 29  0             390855.4972  -0.2050  0.050  -0.0084 0.20  
1336: 54 24 30  0   53 24 29  0             390855.4972  -0.2050  0.050  -0.0084 0.33  
1337: 47 32 16  0   46 32 15  0             390857.3092   0.0774  0.050   0.0277 0.29  
1338: 47 31 16  0   46 31 15  0             390857.3092   0.0774  0.050   0.0277 0.18  
1339: 55 23 32  0   54 23 31  0             390857.3092  -0.0160  0.050   0.0277 0.20  
1340: 55 24 32  0   54 24 31  0             390857.3092  -0.0160  0.050   0.0277 0.33  
1341: 57 22 36  0   56 22 35  0             390861.4842  -0.0407  0.050  -0.0408 0.63  
1342: 57 21 36  0   56 21 35  0             390861.4842  -0.0407  0.050  -0.0408 0.37  
1343: 44 35 10  0   43 35  9  0             390868.5900  -0.0147  0.050  -0.0148 0.37  
1344: 44 34 10  0   43 34  9  0             390868.5900  -0.0147  0.050  -0.0148 0.63  
1345: 61 17 44  0   60 17 43  0             390872.7073   0.0873  0.050   0.0873 0.38  
1346: 61 18 44  0   60 18 43  0             390872.7073   0.0873  0.050   0.0873 0.62  
1347: 63 16 48  0   62 16 47  0             390878.8167  -0.0628  0.050  -0.0628 0.62  
1348: 63 15 48  0   62 15 47  0             390878.8167  -0.0628  0.050  -0.0628 0.38  
1349: 64 15 50  0   63 15 49  0             390882.0603   0.0115  0.050   0.0116 0.38  
1350: 64 14 50  0   63 14 49  0             390882.0603   0.0115  0.050   0.0116 0.62  
1351: 68 10 58  0   67 10 57  0             390894.0749   0.0117  0.050   0.0117 0.62  
1352: 68 11 58  0   67 11 57  0             390894.0749   0.0117  0.050   0.0117 0.38  
1353: 69 10 60  0   68 10 59  0             390896.7192   0.0164  0.050   0.0164 0.63  
1354: 69  9 60  0   68  9 59  0             390896.7192   0.0164  0.050   0.0164 0.37  
1355: 70  9 62  0   69  9 61  0             390899.1173   0.0000  0.050  -0.0001 0.37  
1356: 70  8 62  0   69  8 61  0             390899.1173   0.0000  0.050  -0.0001 0.63  
1357: 73  6 68  0   72  6 67  0             390904.5398  -0.0720  0.050  -0.0721 0.63  
1358: 73  5 68  0   72  5 67  0             390904.5398  -0.0720  0.050  -0.0721 0.37  
1359: 77  2 76  0   76  2 75  0             390906.4915   0.1286  0.050   0.0174 0.21  
1360: 77  1 76  0   76  1 75  0             390906.4915   0.1286  0.050   0.0174 0.13  
1361: 75  4 72  0   74  4 71  0             390906.4915   0.0740  0.050   0.0174 0.20  
1362: 75  3 72  0   74  3 71  0             390906.4915   0.0740  0.050   0.0174 0.12  
1363: 76  3 74  0   75  3 73  0             390906.4915  -0.1512  0.050   0.0174 0.13  
1364: 76  2 74  0   75  2 73  0             390906.4915  -0.1512  0.050   0.0174 0.21  
1365: 48 32 17  0   47 32 16  0             395829.4574   0.0247  0.050   0.0123 0.30  
1366: 48 31 17  0   47 31 16  0             395829.4574   0.0247  0.050   0.0123 0.18  
1367: 55 25 31  0   54 25 30  0             395829.4574   0.0011  0.050   0.0123 0.20  
1368: 55 24 31  0   54 24 30  0             395829.4574   0.0011  0.050   0.0123 0.33  
1369: 58 21 37  0   57 21 36  0             395835.8345   0.0325  0.050   0.0325 0.38  
1370: 58 22 37  0   57 22 36  0             395835.8345   0.0325  0.050   0.0325 0.62  
1371: 59 20 39  0   58 20 38  0             395838.4879   0.0307  0.050   0.0308 0.62  
1372: 59 21 39  0   58 21 38  0             395838.4879   0.0307  0.050   0.0308 0.38  
1373: 67 13 55  0   66 13 54  0             395863.6705  -0.0271  0.050  -0.0271 0.37  
1374: 67 12 55  0   66 12 54  0             395863.6705  -0.0271  0.050  -0.0271 0.63  
1375: 72  8 65  0   71  8 64  0             395877.1205   0.0496  0.050   0.0496 0.62  
1376: 72  7 65  0   71  7 64  0             395877.1205   0.0496  0.050   0.0496 0.38  
1377: 73  6 67  0   72  6 66  0             395878.9425  -0.0250  0.050  -0.0250 0.62  
1378: 73  7 67  0   72  7 66  0             395878.9425  -0.0250  0.050  -0.0250 0.38  
1379: 78  2 77  0   77  2 76  0             395882.4806   0.1177  0.050   0.0225 0.21  
1380: 78  1 77  0   77  1 76  0             395882.4806   0.1177  0.050   0.0225 0.13  
1381: 76  4 73  0   75  4 72  0             395882.4806   0.0978  0.050   0.0225 0.20  
1382: 76  3 73  0   75  3 72  0             395882.4806   0.0978  0.050   0.0225 0.12  
1383: 77  2 75  0   76  2 74  0             395882.4806  -0.1487  0.050   0.0225 0.21  
1384: 77  3 75  0   76  3 74  0             395882.4806  -0.1487  0.050   0.0225 0.12  
1385: 52 29 24  0   51 29 23  0             400799.2422   0.1480  0.050  -0.0277 0.13  
1386: 52 28 24  0   51 28 23  0             400799.2422   0.1480  0.050  -0.0277 0.21  
1387: 51 30 22  0   50 30 21  0             400799.2422  -0.0630  0.050  -0.0277 0.21  
1388: 51 29 22  0   50 29 21  0             400799.2422  -0.0630  0.050  -0.0277 0.12  
1389: 53 28 26  0   52 28 25  0             400799.2422  -0.1670  0.050  -0.0277 0.21  
1390: 53 27 26  0   52 27 25  0             400799.2422  -0.1670  0.050  -0.0277 0.13  
1391: 65 15 50  0   64 15 49  0             400828.9733   0.0047  0.050   0.0047 0.38  
1392: 65 16 50  0   64 16 49  0             400828.9733   0.0047  0.050   0.0047 0.62  
1393: 68 12 56  0   67 12 55  0             400838.9782  -0.0099  0.050  -0.0099 0.62  
1394: 68 13 56  0   67 13 55  0             400838.9782  -0.0099  0.050  -0.0099 0.38  
1395: 71 10 62  0   70 10 61  0             400847.9147  -0.0029  0.050  -0.0030 0.63  
1396: 71  9 62  0   70  9 61  0             400847.9147  -0.0029  0.050  -0.0030 0.37  
1397: 72  8 64  0   71  8 63  0             400850.4593  -0.0072  0.050  -0.0073 0.62  
1398: 72  9 64  0   71  9 63  0             400850.4593  -0.0072  0.050  -0.0073 0.38  
1399: 74  7 68  0   73  7 67  0             400854.6890   0.0052  0.050   0.0052 0.38  
1400: 74  6 68  0   73  6 67  0             400854.6890   0.0052  0.050   0.0052 0.62  
1401: 80  1 80  0   79  1 79  0             400857.4563   0.0470  0.050   0.0225 0.20  
1402: 80  0 80  0   79  0 79  0             400857.4563   0.0470  0.050   0.0225 0.33  
1403: 76  4 72  0   75  4 71  0             400857.4563  -0.0043  0.050   0.0225 0.30  
1404: 76  5 72  0   75  5 71  0             400857.4563  -0.0043  0.050   0.0225 0.18  
1405: 79  2 78  0   78  2 77  0             400858.3218   0.0984  0.050   0.0189 0.21  
1406: 79  1 78  0   78  1 77  0             400858.3218   0.0984  0.050   0.0189 0.13  
1407: 77  3 74  0   76  3 73  0             400858.3218   0.1130  0.050   0.0189 0.12  
1408: 77  4 74  0   76  4 73  0             400858.3218   0.1130  0.050   0.0189 0.20  
1409: 78  3 76  0   77  3 75  0             400858.3218  -0.1546  0.050   0.0189 0.13  
1410: 78  2 76  0   77  2 75  0             400858.3218  -0.1546  0.050   0.0189 0.21  
1411: 55 26 29  0   54 26 28  0             405773.3398   0.0475  0.050  -0.0324 0.32  
1412: 55 27 29  0   54 27 28  0             405773.3398   0.0475  0.050  -0.0324 0.19  
1413: 50 32 19  0   49 32 18  0             405773.3398  -0.1173  0.050  -0.0324 0.30  
1414: 50 31 19  0   49 31 18  0             405773.3398  -0.1173  0.050  -0.0324 0.18  
1415: 59 22 37  0   58 22 36  0             405781.3216   0.1296  0.050   0.0159 0.34  
1416: 59 23 37  0   58 23 36  0             405781.3216   0.1296  0.050   0.0159 0.20  
1417: 47 34 13  0   46 34 12  0             405781.3216  -0.1169  0.050   0.0159 0.29  
1418: 47 35 13  0   46 35 12  0             405781.3216  -0.1169  0.050   0.0159 0.17  
1419: 62 19 43  0   61 19 42  0             405790.1522   0.0827  0.050   0.0827 0.38  
1420: 62 20 43  0   61 20 42  0             405790.1522   0.0827  0.050   0.0827 0.62  
1421: 63 19 45  0   62 19 44  0             405793.3154  -0.0634  0.050  -0.0634 0.38  
1422: 63 18 45  0   62 18 44  0             405793.3154  -0.0634  0.050  -0.0634 0.62  
1423: 64 18 47  0   63 18 46  0             405796.8520   0.0549  0.050   0.0550 0.63  
1424: 64 17 47  0   63 17 46  0             405796.8520   0.0549  0.050   0.0550 0.37  
1425: 65 17 49  0   64 17 48  0             405800.2331  -0.0516  0.050  -0.0516 0.37  
1426: 65 16 49  0   64 16 48  0             405800.2331  -0.0516  0.050  -0.0516 0.63  
1427: 66 16 51  0   65 16 50  0             405803.7650  -0.0371  0.050  -0.0371 0.62  
1428: 66 15 51  0   65 15 50  0             405803.7650  -0.0371  0.050  -0.0371 0.38  
1429: 67 15 53  0   66 15 52  0             405807.4072   0.0974  0.050   0.0974 0.38  
1430: 67 14 53  0   66 14 52  0             405807.4072   0.0974  0.050   0.0974 0.62  
1431: 68 14 55  0   67 14 54  0             405810.7728   0.0046  0.050   0.0046 0.62  
1432: 68 13 55  0   67 13 54  0             405810.7728   0.0046  0.050   0.0046 0.38  
1433: 69 13 57  0   68 13 56  0             405814.2309   0.0935  0.050   0.0935 0.38  
1434: 69 12 57  0   68 12 56  0             405814.2309   0.0935  0.050   0.0935 0.62  
1435: 72 10 63  0   71 10 62  0             405823.3896   0.0754  0.050   0.0754 0.62  
1436: 72  9 63  0   71  9 62  0             405823.3896   0.0754  0.050   0.0754 0.38  
1437: 73  9 65  0   72  9 64  0             405825.8796  -0.0505  0.050  -0.0506 0.38  
1438: 73  8 65  0   72  8 64  0             405825.8796  -0.0505  0.050  -0.0506 0.62  
1439: 74  7 67  0   73  7 66  0             405828.2705   0.0121  0.050   0.0121 0.38  
1440: 74  8 67  0   73  8 66  0             405828.2705   0.0121  0.050   0.0121 0.62  
1441: 81  1 81  0   80  1 80  0             405833.0917  -0.0424  0.050  -0.0339 0.20  
1442: 81  0 81  0   80  0 80  0             405833.0917  -0.0424  0.050  -0.0339 0.33  
1443: 77  4 73  0   76  4 72  0             405833.0917  -0.0246  0.050  -0.0339 0.30  
1444: 77  5 73  0   76  5 72  0             405833.0917  -0.0246  0.050  -0.0339 0.18  
1445: 78  4 75  0   77  4 74  0             405833.9781   0.0847  0.050  -0.0283 0.20  
1446: 78  3 75  0   77  3 74  0             405833.9781   0.0847  0.050  -0.0283 0.12  
1447: 80  1 79  0   79  1 78  0             405833.9781   0.0355  0.050  -0.0283 0.13  
1448: 80  2 79  0   79  2 78  0             405833.9781   0.0355  0.050  -0.0283 0.21  
1449: 79  3 77  0   78  3 76  0             405833.9781  -0.2041  0.050  -0.0283 0.12  
1450: 79  2 77  0   78  2 76  0             405833.9781  -0.2041  0.050  -0.0283 0.21  
1451: 67 15 52  0   66 15 51  0             410778.5873   0.0944  0.050   0.0945 0.38  
1452: 67 16 52  0   66 16 51  0             410778.5873   0.0944  0.050   0.0945 0.62  
1453: 69 13 56  0   68 13 55  0             410785.6585  -0.0182  0.050  -0.0183 0.37  
1454: 69 14 56  0   68 14 55  0             410785.6585  -0.0182  0.050  -0.0183 0.63  
1455: 72 11 62  0   71 11 61  0             410795.5994  -0.0293  0.050  -0.0294 0.38  
1456: 72 10 62  0   71 10 61  0             410795.5994  -0.0293  0.050  -0.0294 0.62  
1457: 59 25 35  0   58 25 34  0             415723.0612  -0.0049  0.050  -0.0254 0.20  
1458: 59 24 35  0   58 24 34  0             415723.0612  -0.0049  0.050  -0.0254 0.33  
1459: 49 35 15  0   48 35 14  0             415723.0612  -0.0480  0.050  -0.0254 0.18  
1460: 49 34 15  0   48 34 14  0             415723.0612  -0.0480  0.050  -0.0254 0.30  
1461: 74 10 65  0   73 10 64  0             415773.6715  -0.0047  0.050  -0.0048 0.62  
1462: 74  9 65  0   73  9 64  0             415773.6715  -0.0047  0.050  -0.0048 0.38  
1463: 75  9 67  0   74  9 66  0             415776.4490   0.0223  0.050   0.0223 0.38  
1464: 75  8 67  0   74  8 66  0             415776.4490   0.0223  0.050   0.0223 0.62  
1465: 51 33 18  0   50 33 17  0             420691.5755   0.2956  0.050   0.0831 0.18  
1466: 51 34 18  0   50 34 17  0             420691.5755   0.2956  0.050   0.0831 0.30  
1467: 58 27 32  0   57 27 31  0             420691.5755  -0.1175  0.050   0.0831 0.19  
1468: 58 26 32  0   57 26 31  0             420691.5755  -0.1175  0.050   0.0831 0.32  
1469: 59 26 34  0   58 26 33  0             420693.7090  -0.0092  0.050  -0.0448 0.32  
1470: 59 25 34  0   58 25 33  0             420693.7090  -0.0092  0.050  -0.0448 0.20  
1471: 50 35 16  0   49 35 15  0             420693.7090  -0.0831  0.050  -0.0448 0.18  
1472: 50 34 16  0   49 34 15  0             420693.7090  -0.0831  0.050  -0.0448 0.30  
1473: 65 20 46  0   64 20 45  0             420712.1072  -0.0169  0.050  -0.0169 0.63  
1474: 65 19 46  0   64 19 45  0             420712.1072  -0.0169  0.050  -0.0169 0.37  
1475: 76  9 68  0   75  9 67  0             420751.4406  -0.0153  0.050  -0.0153 0.37  
1476: 76  8 68  0   75  8 67  0             420751.4406  -0.0153  0.050  -0.0153 0.63  
1477: 79  5 74  0   78  5 73  0             420757.9204   0.0363  0.050   0.0364 0.37  
1478: 79  6 74  0   78  6 73  0             420757.9204   0.0363  0.050   0.0364 0.63  
1479: 81  3 78  0   80  3 77  0             420760.1976   0.1154  0.050  -0.0540 0.12  
1480: 81  4 78  0   80  4 77  0             420760.1976   0.1154  0.050  -0.0540 0.20  
1481: 83  2 82  0   82  2 81  0             420760.1976  -0.0374  0.050  -0.0540 0.21  
1482: 83  1 82  0   82  1 81  0             420760.1976  -0.0374  0.050  -0.0540 0.13  
1483: 82  2 80  0   81  2 79  0             420760.1976  -0.2367  0.050  -0.0540 0.21  
1484: 82  3 80  0   81  3 79  0             420760.1976  -0.2367  0.050  -0.0540 0.12  
--------------------------------------------------------------------------------

PARAMETERS IN FIT (values truncated and Nlines statistics):

        1000000         A_gs  /MHz         4985.145(25)                        1
        2000000         B_gs  /MHz         4979.141(25)                        2
        3000000         C_gs  /MHz         2490.741902(75)                     3
          20000        DJ_gs  /kHz            0.351(12)                        4
         110000       DJK_gs  /kHz            0.474(35)                        5
         200000        DK_gs  /kHz          [-0.0408921]                       6
        4010000        d1_gs  /kHz           -0.2118(58)                       7
        5000000        d2_gs  /kHz           -0.072826(10)                     8
          30000        HJ_gs  /Hz           [-0.0000085]                       9
         120000       HJK_gs  /Hz           [ 0.0006774]                      10
         210000       HKJ_gs  /Hz           [-0.0009133]                      11
         300000        HK_gs  /Hz           [ 0.0005137]                      12
        4020000        h1_gs  /Hz           [ 0.0000643]                      13
        5010000        h2_gs  /Hz           [ 0.000084]                       14
        6000000        h3_gs  /Hz           [ 0.0000152]                      15
              0         E_gs  /MHz          [ 0.]                             16

 MICROWAVE AVG =        0.001415 MHz, IR AVG =        0.00000                 
 MICROWAVE RMS =        0.042676 MHz, IR RMS =        0.00000                 
 END OF ITERATION  1 OLD, NEW RMS ERROR=        0.85352         0.85352       

  distinct frequency lines in fit:   545
       distinct parameters of fit:     7

MICROWAVE       lines fitted       lines    lines      RMS      RMS ERROR    J range  Ka range    freq. range
            total   dv=0 dv.ne.0   UNFITTD  e>900
v"= 0        545    545      0        0      0       0.042676     0.85352    15  81    0  35   132004   420760
--------------------------------------------------------------------------------------------
total:       545    545      0        0      0       0.042676     0.85352

NOTE: the RMS values above are for Nlines statistics, but the 'total' values may differ slightly from
      those in the .FIT file since the o-c values for this evaluation are as rounded in the .FIT.


 PARAMETERS IN FIT WITH STANDARD ERRORS ON THOSE THAT ARE FITTED:
 (values rounded and degrees of freedom, Ndegf=Nlines-Nconst, statistics)

        1000000         A_gs  /MHz       4985.145(21)                          1
        2000000         B_gs  /MHz       4979.141(21)                          2
        3000000         C_gs  /MHz       2490.741902(64)                       3
          20000        DJ_gs  /kHz          0.3510(100)                        4
         110000       DJK_gs  /kHz          0.474(30)                          5
         200000        DK_gs  /kHz          [-0.0408921]                       6
        4010000        d1_gs  /kHz         -0.2118(50)                         7
        5000000        d2_gs  /kHz         -0.0728265(88)                      8
          30000        HJ_gs  /Hz           [-0.0000085]                       9
         120000       HJK_gs  /Hz           [ 0.0006774]                      10
         210000       HKJ_gs  /Hz           [-0.0009133]                      11
         300000        HK_gs  /Hz           [ 0.0005137]                      12
        4020000        h1_gs  /Hz           [ 0.0000643]                      13
        5010000        h2_gs  /Hz           [ 0.000084]                       14
        6000000        h3_gs  /Hz           [ 0.0000152]                      15
              0         E_gs  /MHz          [ 0.]                             16

 CORRELATION COEFFICIENTS, C.ij:

           A_gs     B_gs     C_gs     -DJ_gs   -DJK_gs  d1_gs    d2_gs   

A_gs        1.0000
B_gs       -0.9999   1.0000
C_gs       -0.3117   0.3120   1.0000
-DJ_gs      0.9119  -0.9119  -0.2602   1.0000
-DJK_gs    -0.9119   0.9118   0.2601  -1.0000   1.0000
d1_gs       0.9118  -0.9118  -0.2591   1.0000  -1.0000   1.0000
d2_gs      -0.4160   0.4104   0.4096  -0.4456   0.4472  -0.4443   1.0000

 Mean value of |C.ij|, i.ne.j =   0.6403
 Mean value of  C.ij,  i.ne.j =  -0.1094


 Worst correlations, with absolute value greater than 0.9950:

     2000000  B_gs      <->     1000000  A_gs         -0.999919
      110000  -DJK_gs   <->       20000  -DJ_gs       -0.999997
     4010000  d1_gs     <->       20000  -DJ_gs        0.999999
     4010000  d1_gs     <->      110000  -DJK_gs      -0.999993


 Worst fitted lines (obs-calc/error):

  1429:    1.9       1002:    1.9        148:    1.9        160:   -1.9
  1451:    1.9        697:   -1.9       1433:    1.9       1169:   -1.9
   424:    1.9       1161:    1.8       1058:   -1.8       1249:    1.8
   394:   -1.8        956:   -1.8          7:    1.8       1159:   -1.8
   478:    1.8       1345:    1.7         70:    1.7        262:    1.7
   442:   -1.7        294:   -1.7       1199:    1.7        622:   -1.7
   284:    1.7       1038:    1.7        186:    1.7       1155:   -1.7
   282:    1.7       1060:   -1.7       1465:    1.7        118:    1.7
   144:    1.7       1419:    1.7         39:   -1.6       1289:    1.6
    21:    1.6         19:    1.6       1183:    1.6        396:   -1.6
   875:   -1.6        990:   -1.6       1135:   -1.6       1263:    1.6
  1044:   -1.6       1100:    1.5        853:   -1.5        346:   -1.5
   342:    1.5       1435:    1.5

  1429: 67 15 53  0   66 15 52  0             405807.4072   0.0974  0.050   0.0974 0.38
  1002: 56  9 47  0   55  9 46  0             326201.1053   0.0970  0.050   0.0970 0.37
   148: 54 21 33  0   54 21 34  0             166741.1697   0.0957  0.050   0.0958 0.50
   160: 47 14 33  0   47 14 34  0             166807.3913  -0.0957  0.050  -0.0958 0.50
  1451: 67 15 52  0   66 15 51  0             410778.5873   0.0944  0.050   0.0945 0.38
   697: 45 13 33  0   44 13 32  0             286375.0549  -0.0936  0.050  -0.0937 0.37
  1433: 69 13 57  0   68 13 56  0             405814.2309   0.0935  0.050   0.0935 0.38
  1169: 66  6 60  0   65  6 59  0             361045.0532  -0.0931  0.050  -0.0932 0.62
   424: 27 15 13  0   26 15 12  0             206716.8956   0.0926  0.050   0.0926 0.50
  1161: 64  8 57  0   63  8 56  0             356066.9742   0.0921  0.050   0.0922 0.63
                                           _____________________________________
__________________________________________/ SPFIT output reformatted with PIFORM
