# Supplementary material for: Precise Semi-Experimental Equilibrium (r e SE) Structure of Pyridine from 32 Isotopologues: Accurate Assessment of the Effect of Nitrogen-Atom Substitution in Aromatic Rings
Source: J Phys Chem A. 2025 Nov 7;129(46):10737–50. doi: 10.1021/acs.jpca.5c07184 (PMC12641475; doi:10.1021/acs.jpca.5c07184)
Supplement: Supplementary file 2 [file jp5c07184_si_002.zip › Supplementary Information/LSF/pyridine-d5-15N_AI.res]

 Pyridine-d5-15N g.s.                                 Sun Aug 03 12:24:38 2025

-------------------------------------------------------------------------------------=========
                                              obs         o-c     error     blends     Notes
                                                                         o-c      wt
    / instead of : below denotes (o-c)>3*err
-------------------------------------------------------------------------------------=========
   1: 26  0 26  0   25  0 25  0             131945.7784  -0.0234  0.050  -0.0235 0.50  
   2: 26  1 26  0   25  1 25  0             131945.7784  -0.0234  0.050  -0.0235 0.50  
   3: 25  1 24  0   24  1 23  0             131946.9666   0.0240  0.050   0.0240 0.50  
   4: 25  2 24  0   24  2 23  0             131946.9666   0.0240  0.050   0.0240 0.50  
   5: 27  1 26  0   26  1 25  0             141904.2052   0.0679  0.050   0.0680 0.50  
   6: 27  2 26  0   26  2 25  0             141904.2052   0.0679  0.050   0.0680 0.50  
   7: 26  2 24  0   25  2 23  0             141905.1208   0.0157  0.050   0.0158 0.50  
   8: 26  3 24  0   25  3 23  0             141905.1208   0.0157  0.050   0.0158 0.50  
   9: 25  3 22  0   24  3 21  0             141905.9753   0.0220  0.050   0.0221 0.50  
  10: 25  4 22  0   24  4 21  0             141905.9753   0.0220  0.050   0.0221 0.50  
  11: 24  4 20  0   23  4 19  0             141906.6918  -0.0296  0.050  -0.0296 0.50  
  12: 24  5 20  0   23  5 19  0             141906.6918  -0.0296  0.050  -0.0296 0.50  
  13: 21  7 14  0   20  7 13  0             141908.9167  -0.0244  0.050  -0.0244 0.50  
  14: 21  8 14  0   20  8 13  0             141908.9167  -0.0244  0.050  -0.0244 0.50  
  15: 20  8 12  0   19  8 11  0             141909.8000   0.0150  0.050   0.0151 0.50  
  16: 20  9 12  0   19  9 11  0             141909.8000   0.0150  0.050   0.0151 0.50  
  17: 19  9 10  0   18  9  9  0             141910.7685   0.0215  0.050   0.0216 0.50  
  18: 19 10 10  0   18 10  9  0             141910.7685   0.0215  0.050   0.0216 0.50  
  19: 18 10  8  0   17 10  7  0             141911.8876   0.0195  0.050   0.0196 0.50  
  20: 18 11  8  0   17 11  7  0             141911.8876   0.0195  0.050   0.0196 0.50  
  21: 16 12  4  0   15 12  3  0             141914.7298  -0.0701  0.050  -0.0754 0.50  
  22: 16 13  4  0   15 13  3  0             141914.7298  -0.0805  0.050  -0.0754 0.50  
  23: 29  0 29  0   28  0 28  0             146881.5591   0.0191  0.050   0.0191 0.50  
  24: 29  1 29  0   28  1 28  0             146881.5591   0.0191  0.050   0.0191 0.50  
  25: 26  3 23  0   25  3 22  0             146884.4038  -0.0363  0.050  -0.0364 0.50  
  26: 26  4 23  0   25  4 22  0             146884.4038  -0.0363  0.050  -0.0364 0.50  
  27: 25  4 21  0   24  4 20  0             146885.1722  -0.0063  0.050  -0.0063 0.50  
  28: 25  5 21  0   24  5 20  0             146885.1722  -0.0063  0.050  -0.0063 0.50  
  29: 24  5 19  0   23  5 18  0             146885.8686  -0.0001  0.050  -0.0002 0.50  
  30: 24  6 19  0   23  6 18  0             146885.8686  -0.0001  0.050  -0.0002 0.50  
  31: 22  7 15  0   21  7 14  0             146887.1923  -0.0708  0.050  -0.0708 0.50  
  32: 22  8 15  0   21  8 14  0             146887.1923  -0.0708  0.050  -0.0708 0.50  
  33: 21  8 13  0   20  8 12  0             146888.0644   0.0179  0.050   0.0179 0.50  
  34: 21  9 13  0   20  9 12  0             146888.0644   0.0179  0.050   0.0179 0.50  
  35: 20  9 11  0   19  9 10  0             146888.9697   0.0294  0.050   0.0294 0.50  
  36: 20 10 11  0   19 10 10  0             146888.9697   0.0294  0.050   0.0294 0.50  
  37: 19 10  9  0   18 10  8  0             146889.9043  -0.0804  0.050  -0.0804 0.50  
  38: 19 11  9  0   18 11  8  0             146889.9043  -0.0804  0.050  -0.0804 0.50  
  39: 18 11  7  0   17 11  6  0             146891.2612   0.0388  0.050   0.0389 0.50  
  40: 18 12  7  0   17 12  6  0             146891.2612   0.0388  0.050   0.0389 0.50  
  41: 28  2 26  0   27  2 25  0             151861.9997  -0.0715  0.050  -0.0716 0.50  
  42: 28  3 26  0   27  3 25  0             151861.9997  -0.0715  0.050  -0.0716 0.50  
  43: 27  3 24  0   26  3 23  0             151862.9037   0.0283  0.050   0.0283 0.50  
  44: 27  4 24  0   26  4 23  0             151862.9037   0.0283  0.050   0.0283 0.50  
  45: 23  7 16  0   22  7 15  0             151865.5690   0.0353  0.050   0.0354 0.50  
  46: 23  8 16  0   22  8 15  0             151865.5690   0.0353  0.050   0.0354 0.50  
  47: 22  8 14  0   21  8 13  0             151866.2816   0.0249  0.050   0.0249 0.50  
  48: 22  9 14  0   21  9 13  0             151866.2816   0.0249  0.050   0.0249 0.50  
  49: 21  9 12  0   20  9 11  0             151867.1179   0.0356  0.050   0.0357 0.50  
  50: 21 10 12  0   20 10 11  0             151867.1179   0.0356  0.050   0.0357 0.50  
  51: 20 10 10  0   19 10  9  0             151868.0780   0.0274  0.050   0.0274 0.50  
  52: 20 11 10  0   19 11  9  0             151868.0780   0.0274  0.050   0.0274 0.50  
  53: 19 11  8  0   18 11  7  0             151869.1835  -0.0191  0.050  -0.0191 0.50  
  54: 19 12  8  0   18 12  7  0             151869.1835  -0.0191  0.050  -0.0191 0.50  
  55: 29  2 27  0   28  2 26  0             156840.5220   0.0469  0.050   0.0469 0.50  
  56: 29  3 27  0   28  3 26  0             156840.5220   0.0469  0.050   0.0469 0.50  
  57: 28  3 25  0   27  3 24  0             156841.1968  -0.0605  0.050  -0.0605 0.50  
  58: 28  4 25  0   27  4 24  0             156841.1968  -0.0605  0.050  -0.0605 0.50  
  59: 27  4 23  0   26  4 22  0             156841.9428   0.0063  0.050   0.0064 0.50  
  60: 27  5 23  0   26  5 22  0             156841.9428   0.0063  0.050   0.0064 0.50  
  61: 23  8 15  0   22  8 14  0             156844.4343   0.0206  0.050   0.0207 0.50  
  62: 23  9 15  0   22  9 14  0             156844.4343   0.0206  0.050   0.0207 0.50  
  63: 22  9 13  0   21  9 12  0             156845.1533  -0.0177  0.050  -0.0178 0.50  
  64: 22 10 13  0   21 10 12  0             156845.1533  -0.0177  0.050  -0.0178 0.50  
  65: 19 12  7  0   18 12  6  0             156848.3685  -0.0487  0.050  -0.0488 0.50  
  66: 19 13  7  0   18 13  6  0             156848.3685  -0.0487  0.050  -0.0488 0.50  
  67: 33  0 33  0   32  0 32  0             166795.1094  -0.0157  0.050  -0.0157 0.50  
  68: 33  1 33  0   32  1 32  0             166795.1094  -0.0157  0.050  -0.0157 0.50  
  69: 31  2 29  0   30  2 28  0             166797.0989  -0.0166  0.050  -0.0167 0.50  
  70: 31  3 29  0   30  3 28  0             166797.0989  -0.0166  0.050  -0.0167 0.50  
  71: 30  3 27  0   29  3 26  0             166797.8345  -0.0193  0.050  -0.0194 0.50  
  72: 30  4 27  0   29  4 26  0             166797.8345  -0.0193  0.050  -0.0194 0.50  
  73: 23 10 13  0   22 10 12  0             166801.9001  -0.0230  0.050  -0.0231 0.50  
  74: 23 11 13  0   22 11 12  0             166801.9001  -0.0230  0.050  -0.0231 0.50  
  75: 21 12  9  0   20 12  8  0             166803.8841  -0.0390  0.050  -0.0390 0.50  
  76: 21 13  9  0   20 13  8  0             166803.8841  -0.0390  0.050  -0.0390 0.50  
  77: 20 13  7  0   19 13  6  0             166805.2431  -0.0243  0.050  -0.0243 0.50  
  78: 20 14  7  0   19 14  6  0             166805.2431  -0.0243  0.050  -0.0243 0.50  
  79: 35  0 35  0   34  0 34  0             176751.5729   0.0007  0.050   0.0007 0.50  
  80: 35  1 35  0   34  1 34  0             176751.5729   0.0007  0.050   0.0007 0.50  
  81: 34  1 33  0   33  1 32  0             176752.7097   0.0564  0.050   0.0564 0.50  
  82: 34  2 33  0   33  2 32  0             176752.7097   0.0564  0.050   0.0564 0.50  
  83: 24 11 13  0   23 11 12  0             176758.3498   0.0669  0.050   0.0670 0.50  
  84: 24 12 13  0   23 12 12  0             176758.3498   0.0669  0.050   0.0670 0.50  
  85: 23 12 11  0   22 12 10  0             176759.2614   0.0618  0.050   0.0619 0.50  
  86: 23 13 11  0   22 13 10  0             176759.2614   0.0618  0.050   0.0619 0.50  
  87: 36  0 36  0   35  0 35  0             181729.7579   0.0547  0.050   0.0547 0.50  
  88: 36  1 36  0   35  1 35  0             181729.7579   0.0547  0.050   0.0547 0.50  
  89: 35  1 34  0   34  1 33  0             181730.8025   0.0247  0.050   0.0247 0.50  
  90: 35  2 34  0   34  2 33  0             181730.8025   0.0247  0.050   0.0247 0.50  
  91: 34  2 32  0   33  2 31  0             181731.6607   0.0289  0.050   0.0290 0.50  
  92: 34  3 32  0   33  3 31  0             181731.6607   0.0289  0.050   0.0290 0.50  
  93: 33  3 30  0   32  3 29  0             181732.3710   0.0665  0.050   0.0666 0.50  
  94: 33  4 30  0   32  4 29  0             181732.3710   0.0665  0.050   0.0666 0.50  
  95: 25 11 14  0   24 11 13  0             181735.8449  -0.0758  0.050  -0.0759 0.50  
  96: 25 12 14  0   24 12 13  0             181735.8449  -0.0758  0.050  -0.0759 0.50  
  97: 24 12 12  0   23 12 11  0             181736.6774  -0.0689  0.050  -0.0690 0.50  
  98: 24 13 12  0   23 13 11  0             181736.6774  -0.0689  0.050  -0.0690 0.50  
  99: 23 13 10  0   22 13  9  0             181737.8395   0.0513  0.050   0.0514 0.50  
 100: 23 14 10  0   22 14  9  0             181737.8395   0.0513  0.050   0.0514 0.50  
 101: 21 15  6  0   20 15  5  0             181740.7337   0.0306  0.050   0.0306 0.50  
 102: 21 16  6  0   20 16  5  0             181740.7337   0.0306  0.050   0.0306 0.50  
 103: 37  0 37  0   36  0 36  0             186707.7520  -0.0183  0.050  -0.0183 0.50  
 104: 37  1 37  0   36  1 36  0             186707.7520  -0.0183  0.050  -0.0183 0.50  
 105: 35  2 33  0   34  2 32  0             186709.7001   0.0218  0.050   0.0219 0.50  
 106: 35  3 33  0   34  3 32  0             186709.7001   0.0218  0.050   0.0219 0.50  
 107: 25 12 13  0   24 12 12  0             186714.2492   0.0194  0.050   0.0194 0.50  
 108: 25 13 13  0   24 13 12  0             186714.2492   0.0194  0.050   0.0194 0.50  
 109: 24 13 11  0   23 13 10  0             186715.1241  -0.0482  0.050  -0.0482 0.50  
 110: 24 14 11  0   23 14 10  0             186715.1241  -0.0482  0.050  -0.0482 0.50  
 111: 22 15  7  0   21 15  6  0             186717.9039   0.0506  0.050   0.0507 0.50  
 112: 22 16  7  0   21 16  6  0             186717.9039   0.0506  0.050   0.0507 0.50  
 113: 21 16  5  0   20 16  4  0             186719.6489  -0.0699  0.050  -0.0698 0.50  
 114: 21 17  5  0   20 17  4  0             186719.6489  -0.0697  0.050  -0.0698 0.50  
 115: 38  0 38  0   37  0 37  0             191685.8074   0.0358  0.050   0.0359 0.50  
 116: 38  1 38  0   37  1 37  0             191685.8074   0.0358  0.050   0.0359 0.50  
 117: 37  1 36  0   36  1 35  0             191686.8330  -0.0002  0.050  -0.0003 0.50  
 118: 37  2 36  0   36  2 35  0             191686.8330  -0.0002  0.050  -0.0003 0.50  
 119: 36  2 34  0   35  2 33  0             191687.6504  -0.0086  0.050  -0.0086 0.50  
 120: 36  3 34  0   35  3 33  0             191687.6504  -0.0086  0.050  -0.0086 0.50  
 121: 35  3 32  0   34  3 31  0             191688.3155   0.0273  0.050   0.0274 0.50  
 122: 35  4 32  0   34  4 31  0             191688.3155   0.0273  0.050   0.0274 0.50  
 123: 25 13 12  0   24 13 11  0             191692.4374  -0.0542  0.050  -0.0542 0.50  
 124: 25 14 12  0   24 14 11  0             191692.4374  -0.0542  0.050  -0.0542 0.50  
 125: 21 17  4  0   20 17  3  0             191698.8750   0.0116  0.050  -0.0161 0.50  
 126: 21 18  4  0   20 18  3  0             191698.8750  -0.0439  0.050  -0.0161 0.50  
 127: 38  1 37  0   37  1 36  0             196664.6945  -0.0661  0.050  -0.0662 0.50  
 128: 38  2 37  0   37  2 36  0             196664.6945  -0.0661  0.050  -0.0662 0.50  
 129: 26 13 13  0   25 13 12  0             196669.8295   0.0854  0.050   0.0855 0.50  
 130: 26 14 13  0   25 14 12  0             196669.8295   0.0854  0.050   0.0855 0.50  
 131: 25 14 11  0   24 14 10  0             196670.8134   0.0917  0.050   0.0917 0.50  
 132: 25 15 11  0   24 15 10  0             196670.8134   0.0917  0.050   0.0917 0.50  
 133: 23 16  7  0   22 16  6  0             196673.5404  -0.0085  0.050  -0.0086 0.50  
 134: 23 17  7  0   22 17  6  0             196673.5404  -0.0085  0.050  -0.0086 0.50  
 135: 40  0 40  0   39  0 39  0             201641.5558  -0.0140  0.050  -0.0140 0.50  
 136: 40  1 40  0   39  1 39  0             201641.5558  -0.0140  0.050  -0.0140 0.50  
 137: 39  1 38  0   38  1 37  0             201642.5960  -0.0229  0.050  -0.0229 0.50  
 138: 39  2 38  0   38  2 37  0             201642.5960  -0.0229  0.050  -0.0229 0.50  
 139: 38  2 36  0   37  2 35  0             201643.4047  -0.0117  0.050  -0.0118 0.50  
 140: 38  3 36  0   37  3 35  0             201643.4047  -0.0117  0.050  -0.0118 0.50  
 141: 26 14 12  0   25 14 11  0             201647.8338   0.0350  0.050   0.0351 0.50  
 142: 26 15 12  0   25 15 11  0             201647.8338   0.0350  0.050   0.0351 0.50  
 143: 25 15 10  0   24 15  9  0             201648.8801  -0.0552  0.050  -0.0552 0.50  
 144: 25 16 10  0   24 16  9  0             201648.8801  -0.0552  0.050  -0.0552 0.50  
 145: 23 17  6  0   22 17  5  0             201652.2244   0.0242  0.050   0.0243 0.50  
 146: 23 18  6  0   22 18  5  0             201652.2244   0.0242  0.050   0.0243 0.50  
 147: 41  0 41  0   40  0 40  0             206619.2988  -0.0644  0.050  -0.0645 0.50  
 148: 41  1 41  0   40  1 40  0             206619.2988  -0.0644  0.050  -0.0645 0.50  
 149: 38  3 35  0   37  3 34  0             206621.8310   0.0772  0.050   0.0772 0.50  
 150: 38  4 35  0   37  4 34  0             206621.8310   0.0772  0.050   0.0772 0.50  
 151: 32  9 23  0   31  9 22  0             206622.6105  -0.1390  0.050   0.0334 0.09  
 152: 32 10 23  0   31 10 22  0             206622.6105  -0.1390  0.050   0.0334 0.09  
 153: 33  8 25  0   32  8 24  0             206622.6105  -0.0594  0.050   0.0334 0.09  
 154: 33  9 25  0   32  9 24  0             206622.6105  -0.0594  0.050   0.0334 0.09  
 155: 34  7 27  0   33  7 26  0             206622.6105   0.0019  0.050   0.0334 0.10  
 156: 34  8 27  0   33  8 26  0             206622.6105   0.0019  0.050   0.0334 0.10  
 157: 35  6 29  0   34  6 28  0             206622.6105   0.0846  0.050   0.0334 0.11  
 158: 35  7 29  0   34  7 28  0             206622.6105   0.0846  0.050   0.0334 0.11  
 159: 36  5 31  0   35  5 30  0             206622.6105   0.2282  0.050   0.0334 0.11  
 160: 36  6 31  0   35  6 30  0             206622.6105   0.2282  0.050   0.0334 0.11  
 161: 27 14 13  0   26 14 12  0             206624.8461   0.0404  0.050   0.0405 0.50  
 162: 27 15 13  0   26 15 12  0             206624.8461   0.0404  0.050   0.0405 0.50  
 163: 26 15 11  0   25 15 10  0             206625.7765  -0.0507  0.050  -0.0508 0.50  
 164: 26 16 11  0   25 16 10  0             206625.7765  -0.0507  0.050  -0.0508 0.50  
 165: 24 17  7  0   23 17  6  0             206628.7285  -0.0915  0.050  -0.0916 0.50  
 166: 24 18  7  0   23 18  6  0             206628.7285  -0.0915  0.050  -0.0916 0.50  
 167: 42  0 42  0   41  0 41  0             211597.1016   0.0176  0.050   0.0176 0.50  
 168: 42  1 42  0   41  1 41  0             211597.1016   0.0176  0.050   0.0176 0.50  
 169: 41  1 40  0   40  1 39  0             211598.0880  -0.0325  0.050  -0.0325 0.50  
 170: 41  2 40  0   40  2 39  0             211598.0880  -0.0325  0.050  -0.0325 0.50  
 171: 40  2 38  0   39  2 37  0             211598.8725  -0.0176  0.050  -0.0176 0.50  
 172: 40  3 38  0   39  3 37  0             211598.8725  -0.0176  0.050  -0.0176 0.50  
 173: 32 10 22  0   31 10 21  0             211600.1120  -0.0876  0.050   0.0583 0.06  
 174: 32 11 22  0   31 11 21  0             211600.1120  -0.0876  0.050   0.0583 0.06  
 175: 33  9 24  0   32  9 23  0             211600.1120  -0.0255  0.050   0.0583 0.06  
 176: 33 10 24  0   32 10 23  0             211600.1120  -0.0255  0.050   0.0583 0.06  
 177: 34  8 26  0   33  8 25  0             211600.1120  -0.0136  0.050   0.0583 0.07  
 178: 34  9 26  0   33  9 25  0             211600.1120  -0.0136  0.050   0.0583 0.07  
 179: 35  7 28  0   34  7 27  0             211600.1120  -0.0121  0.050   0.0583 0.07  
 180: 35  8 28  0   34  8 27  0             211600.1120  -0.0121  0.050   0.0583 0.07  
 181: 36  6 30  0   35  6 29  0             211600.1120   0.0182  0.050   0.0583 0.08  
 182: 36  7 30  0   35  7 29  0             211600.1120   0.0182  0.050   0.0583 0.08  
 183: 37  5 32  0   36  5 31  0             211600.1120   0.1172  0.050   0.0583 0.08  
 184: 37  6 32  0   36  6 31  0             211600.1120   0.1172  0.050   0.0583 0.08  
 185: 38  4 34  0   37  4 33  0             211600.1120   0.3244  0.050   0.0583 0.08  
 186: 38  5 34  0   37  5 33  0             211600.1120   0.3244  0.050   0.0583 0.08  
 187: 28 14 14  0   27 14 13  0             211601.8013   0.0608  0.050   0.0609 0.50  
 188: 28 15 14  0   27 15 13  0             211601.8013   0.0608  0.050   0.0609 0.50  
 189: 27 15 12  0   26 15 11  0             211602.6190  -0.0288  0.050  -0.0288 0.50  
 190: 27 16 12  0   26 16 11  0             211602.6190  -0.0288  0.050  -0.0288 0.50  
 191: 25 17  8  0   24 17  7  0             211605.4705   0.0915  0.050   0.0916 0.50  
 192: 25 18  8  0   24 18  7  0             211605.4705   0.0915  0.050   0.0916 0.50  
 193: 24 18  6  0   23 18  5  0             211607.2741  -0.0404  0.050  -0.0404 0.50  
 194: 24 19  6  0   23 19  5  0             211607.2741  -0.0404  0.050  -0.0404 0.50  
 195: 43  0 43  0   42  0 42  0             216574.7699   0.0398  0.050   0.0398 0.50  
 196: 43  1 43  0   42  1 42  0             216574.7699   0.0398  0.050   0.0398 0.50  
 197: 42  1 41  0   41  1 40  0             216575.7715   0.0110  0.050   0.0110 0.50  
 198: 42  2 41  0   41  2 40  0             216575.7715   0.0110  0.050   0.0110 0.50  
 199: 32 11 21  0   31 11 20  0             216577.4966  -0.0105  0.050   0.0029 0.05  
 200: 32 12 21  0   31 12 20  0             216577.4966  -0.0105  0.050   0.0029 0.05  
 201: 33 10 23  0   32 10 22  0             216577.4966   0.0583  0.050   0.0029 0.05  
 202: 33 11 23  0   32 11 22  0             216577.4966   0.0583  0.050   0.0029 0.05  
 203: 34  9 25  0   33  9 24  0             216577.4966   0.0451  0.050   0.0029 0.06  
 204: 34 10 25  0   33 10 24  0             216577.4966   0.0451  0.050   0.0029 0.06  
 205: 35  8 27  0   34  8 26  0             216577.4966  -0.0104  0.050   0.0029 0.06  
 206: 35  9 27  0   34  9 26  0             216577.4966  -0.0104  0.050   0.0029 0.06  
 207: 36  7 29  0   35  7 28  0             216577.4966  -0.0689  0.050   0.0029 0.06  
 208: 36  8 29  0   35  8 28  0             216577.4966  -0.0689  0.050   0.0029 0.06  
 209: 37  6 31  0   36  6 30  0             216577.4966  -0.0907  0.050   0.0029 0.07  
 210: 37  7 31  0   36  7 30  0             216577.4966  -0.0907  0.050   0.0029 0.07  
 211: 38  5 33  0   37  5 32  0             216577.4966  -0.0363  0.050   0.0029 0.07  
 212: 38  6 33  0   37  6 32  0             216577.4966  -0.0363  0.050   0.0029 0.07  
 213: 39  4 35  0   38  4 34  0             216577.4966   0.1338  0.050   0.0029 0.07  
 214: 39  5 35  0   38  5 34  0             216577.4966   0.1338  0.050   0.0029 0.07  
 215: 43  1 42  0   42  1 41  0             221553.3145  -0.0096  0.050  -0.0097 0.50  
 216: 43  2 42  0   42  2 41  0             221553.3145  -0.0096  0.050  -0.0097 0.50  
 217: 32 12 20  0   31 12 19  0             221554.7822   0.0954  0.050   0.0259 0.04  
 218: 32 13 20  0   31 13 19  0             221554.7822   0.0954  0.050   0.0259 0.04  
 219: 33 11 22  0   32 11 21  0             221554.7822   0.1953  0.050   0.0259 0.05  
 220: 33 12 22  0   32 12 21  0             221554.7822   0.1953  0.050   0.0259 0.05  
 221: 34 10 24  0   33 10 23  0             221554.7822   0.1813  0.050   0.0259 0.05  
 222: 34 11 24  0   33 11 23  0             221554.7822   0.1813  0.050   0.0259 0.05  
 223: 35  9 26  0   34  9 25  0             221554.7822   0.0929  0.050   0.0259 0.05  
 224: 35 10 26  0   34 10 25  0             221554.7822   0.0929  0.050   0.0259 0.05  
 225: 36  8 28  0   35  8 27  0             221554.7822  -0.0301  0.050   0.0259 0.05  
 226: 36  9 28  0   35  9 27  0             221554.7822  -0.0301  0.050   0.0259 0.05  
 227: 37  7 30  0   36  7 29  0             221554.7822  -0.1485  0.050   0.0259 0.06  
 228: 37  8 30  0   36  8 29  0             221554.7822  -0.1485  0.050   0.0259 0.06  
 229: 39  5 34  0   38  5 33  0             221554.7822  -0.2127  0.050   0.0259 0.06  
 230: 39  6 34  0   38  6 33  0             221554.7822  -0.2127  0.050   0.0259 0.06  
 231: 40  4 36  0   39  4 35  0             221554.7822  -0.0794  0.050   0.0259 0.07  
 232: 40  5 36  0   39  5 35  0             221554.7822  -0.0794  0.050   0.0259 0.07  
 233: 41  3 38  0   40  3 37  0             221554.7822   0.2169  0.050   0.0259 0.07  
 234: 41  4 38  0   40  4 37  0             221554.7822   0.2169  0.050   0.0259 0.07  
 235: 28 16 12  0   27 16 11  0             221556.9827  -0.0359  0.050  -0.0359 0.50  
 236: 28 17 12  0   27 17 11  0             221556.9827  -0.0359  0.050  -0.0359 0.50  
 237: 27 17 10  0   26 17  9  0             221558.3322   0.0456  0.050   0.0457 0.50  
 238: 27 18 10  0   26 18  9  0             221558.3322   0.0456  0.050   0.0457 0.50  
 239: 24 20  4  0   23 20  3  0             221564.8219   0.1185  0.050   0.0558 0.50  
 240: 24 21  4  0   23 21  3  0             221564.8219  -0.0068  0.050   0.0558 0.50  
 241: 43 11 33  0   42 11 32  0             266345.3332  -0.0221  0.050  -0.0221 0.37  
 242: 43 10 33  0   42 10 32  0             266345.3332  -0.0221  0.050  -0.0221 0.63  
 243: 51  3 49  0   50  3 48  0             266348.3838   0.0892  0.050   0.0216 0.20  
 244: 51  2 49  0   50  2 48  0             266348.3838   0.0892  0.050   0.0216 0.33  
 245: 48  6 43  0   47  6 42  0             266348.3838  -0.0539  0.050   0.0216 0.30  
 246: 48  5 43  0   47  5 42  0             266348.3838  -0.0539  0.050   0.0216 0.18  
 247: 37 18 20  0   36 18 19  0             271317.9360  -0.0099  0.050  -0.0100 0.62  
 248: 37 17 20  0   36 17 19  0             271317.9360  -0.0099  0.050  -0.0100 0.38  
 249: 52  3 50  0   51  3 49  0             271325.0334   0.0476  0.050   0.0210 0.16  
 250: 52  2 50  0   51  2 49  0             271325.0334   0.0476  0.050   0.0210 0.27  
 251: 31 24  8  0   30 24  7  0             271325.0334   0.0210  0.050   0.0210 0.10  
 252: 31 23  8  0   30 23  7  0             271325.0334   0.0210  0.050   0.0210 0.06  
 253: 49  6 44  0   48  6 43  0             271325.0334  -0.0085  0.050   0.0210 0.25  
 254: 49  5 44  0   48  5 43  0             271325.0334  -0.0085  0.050   0.0210 0.15  
 255: 38 18 21  0   37 18 20  0             276293.7820   0.3630  0.050   0.0959 0.13  
 256: 38 17 21  0   37 17 20  0             276293.7820   0.3630  0.050   0.0959 0.07  
 257: 37 19 19  0   36 19 18  0             276293.7820   0.2478  0.050   0.0959 0.07  
 258: 37 18 19  0   36 18 18  0             276293.7820   0.2478  0.050   0.0959 0.12  
 259: 39 17 23  0   38 17 22  0             276293.7820   0.2112  0.050   0.0959 0.08  
 260: 39 16 23  0   38 16 22  0             276293.7820   0.2112  0.050   0.0959 0.13  
 261: 36 20 17  0   35 20 16  0             276293.7820  -0.1739  0.050   0.0959 0.11  
 262: 36 19 17  0   35 19 16  0             276293.7820  -0.1739  0.050   0.0959 0.07  
 263: 40 16 25  0   39 16 24  0             276293.7820  -0.1679  0.050   0.0959 0.14  
 264: 40 15 25  0   39 15 24  0             276293.7820  -0.1679  0.050   0.0959 0.08  
 265: 34 22 13  0   33 22 12  0             276295.9451   0.0646  0.050  -0.0417 0.25  
 266: 34 21 13  0   33 21 12  0             276295.9451   0.0646  0.050  -0.0417 0.15  
 267: 43 13 31  0   42 13 30  0             276295.9451  -0.1107  0.050  -0.0417 0.23  
 268: 43 12 31  0   42 12 30  0             276295.9451  -0.1107  0.050  -0.0417 0.38  
 269: 30 26  5  0   29 26  4  0             276305.5304  -0.0199  0.050  -0.0215 0.62  
 270: 30 25  5  0   29 25  4  0             276305.5304  -0.0240  0.050  -0.0215 0.38  
 271: 52  5 48  0   51  5 47  0             281278.2516  -0.0183  0.050  -0.0183 0.38  
 272: 52  4 48  0   51  4 47  0             281278.2516  -0.0183  0.050  -0.0183 0.62  
 273: 39 19 21  0   38 19 20  0             286244.0245   0.1085  0.050   0.0112 0.13  
 274: 39 18 21  0   38 18 20  0             286244.0245   0.1085  0.050   0.0112 0.21  
 275: 38 20 19  0   37 20 18  0             286244.0245  -0.0257  0.050   0.0112 0.20  
 276: 38 19 19  0   37 19 18  0             286244.0245  -0.0257  0.050   0.0112 0.12  
 277: 40 18 23  0   39 18 22  0             286244.0245  -0.0483  0.050   0.0112 0.22  
 278: 40 17 23  0   39 17 22  0             286244.0245  -0.0483  0.050   0.0112 0.13  
 279: 35 23 13  0   34 23 12  0             286246.6598   0.0595  0.050  -0.0723 0.15  
 280: 35 22 13  0   34 22 12  0             286246.6598   0.0595  0.050  -0.0723 0.25  
 281: 44 14 31  0   43 14 30  0             286246.6598  -0.1604  0.050  -0.0723 0.37  
 282: 44 13 31  0   43 13 30  0             286246.6598  -0.1604  0.050  -0.0723 0.22  
 283: 47 11 37  0   46 11 36  0             286250.0416   0.0405  0.050   0.0405 0.38  
 284: 47 10 37  0   46 10 36  0             286250.0416   0.0405  0.050   0.0405 0.62  
 285: 49  9 41  0   48  9 40  0             286252.0252  -0.0373  0.050  -0.0374 0.38  
 286: 49  8 41  0   48  8 40  0             286252.0252  -0.0373  0.050  -0.0374 0.62  
 287: 57  1 57  0   56  1 56  0             286252.9323  -0.0362  0.050  -0.0311 0.21  
 288: 57  0 57  0   56  0 56  0             286252.9323  -0.0362  0.050  -0.0311 0.35  
 289: 50  8 43  0   49  8 42  0             286252.9323  -0.0247  0.050  -0.0311 0.28  
 290: 50  7 43  0   49  7 42  0             286252.9323  -0.0247  0.050  -0.0311 0.17  
 291: 52  6 47  0   51  6 46  0             286254.5453   0.2703  0.050   0.0241 0.15  
 292: 52  5 47  0   51  5 46  0             286254.5453   0.2703  0.050   0.0241 0.09  
 293: 55  3 53  0   54  3 52  0             286254.5453   0.0662  0.050   0.0241 0.10  
 294: 55  2 53  0   54  2 52  0             286254.5453   0.0662  0.050   0.0241 0.16  
 295: 53  5 49  0   52  5 48  0             286254.5453  -0.0738  0.050   0.0241 0.09  
 296: 53  4 49  0   52  4 48  0             286254.5453  -0.0738  0.050   0.0241 0.15  
 297: 54  4 51  0   53  4 50  0             286254.5453  -0.1551  0.050   0.0241 0.16  
 298: 54  3 51  0   53  3 50  0             286254.5453  -0.1551  0.050   0.0241 0.10  
 299: 39 20 20  0   38 20 19  0             291219.0316   0.0836  0.050  -0.0727 0.15  
 300: 39 19 20  0   38 19 19  0             291219.0316   0.0836  0.050  -0.0727 0.09  
 301: 40 19 22  0   39 19 21  0             291219.0316   0.0743  0.050  -0.0727 0.10  
 302: 40 18 22  0   39 18 21  0             291219.0316   0.0743  0.050  -0.0727 0.16  
 303: 41 18 24  0   40 18 23  0             291219.0316  -0.2184  0.050  -0.0727 0.17  
 304: 41 17 24  0   40 17 23  0             291219.0316  -0.2184  0.050  -0.0727 0.10  
 305: 38 21 18  0   37 21 17  0             291219.0316  -0.2302  0.050  -0.0727 0.09  
 306: 38 20 18  0   37 20 17  0             291219.0316  -0.2302  0.050  -0.0727 0.15  
 307: 45 14 32  0   44 14 31  0             291222.4936   0.0292  0.050  -0.0026 0.38  
 308: 45 13 32  0   44 13 31  0             291222.4936   0.0292  0.050  -0.0026 0.23  
 309: 35 24 12  0   34 24 11  0             291222.4936  -0.0520  0.050  -0.0026 0.24  
 310: 35 23 12  0   34 23 11  0             291222.4936  -0.0520  0.050  -0.0026 0.15  
 311: 34 25 10  0   33 25  9  0             291224.7042   0.1401  0.050   0.0243 0.14  
 312: 34 24 10  0   33 24  9  0             291224.7042   0.1401  0.050   0.0243 0.22  
 313: 47 12 36  0   46 12 35  0             291224.7042  -0.0407  0.050   0.0243 0.40  
 314: 47 11 36  0   46 11 35  0             291224.7042  -0.0407  0.050   0.0243 0.24  
 315: 48 11 38  0   47 11 37  0             291225.8857  -0.0297  0.050  -0.0297 0.38  
 316: 48 10 38  0   47 10 37  0             291225.8857  -0.0297  0.050  -0.0297 0.62  
 317: 49 10 40  0   48 10 39  0             291227.0822   0.0289  0.050   0.0018 0.42  
 318: 49  9 40  0   48  9 39  0             291227.0822   0.0289  0.050   0.0018 0.25  
 319: 33 26  8  0   32 26  7  0             291227.0822  -0.0531  0.050   0.0018 0.21  
 320: 33 25  8  0   32 25  7  0             291227.0822  -0.0531  0.050   0.0018 0.12  
 321: 51  8 44  0   50  8 43  0             291229.1041   0.0312  0.050  -0.0875 0.28  
 322: 51  7 44  0   50  7 43  0             291229.1041   0.0312  0.050  -0.0875 0.17  
 323: 58  1 58  0   57  1 57  0             291229.1041  -0.1821  0.050  -0.0875 0.21  
 324: 58  0 58  0   57  0 57  0             291229.1041  -0.1821  0.050  -0.0875 0.35  
 325: 56  3 54  0   55  3 53  0             291230.8339   0.0564  0.050  -0.0393 0.13  
 326: 56  2 54  0   55  2 53  0             291230.8339   0.0564  0.050  -0.0393 0.22  
 327: 54  5 50  0   53  5 49  0             291230.8339  -0.0336  0.050  -0.0393 0.12  
 328: 54  4 50  0   53  4 49  0             291230.8339  -0.0336  0.050  -0.0393 0.20  
 329: 55  4 52  0   54  4 51  0             291230.8339  -0.1438  0.050  -0.0393 0.21  
 330: 55  3 52  0   54  3 51  0             291230.8339  -0.1438  0.050  -0.0393 0.12  
 331: 40 20 21  0   39 20 20  0             296193.8030   0.0592  0.050   0.0592 0.62  
 332: 40 19 21  0   39 19 20  0             296193.8030   0.0592  0.050   0.0592 0.38  
 333: 43 17 27  0   42 17 26  0             296195.0598   0.0699  0.050   0.0699 0.38  
 334: 43 16 27  0   42 16 26  0             296195.0598   0.0699  0.050   0.0699 0.62  
 335: 36 24 13  0   35 24 12  0             296196.7417   0.0544  0.050   0.0545 0.62  
 336: 36 23 13  0   35 23 12  0             296196.7417   0.0544  0.050   0.0545 0.38  
 337: 47 13 35  0   46 13 34  0             296199.1774  -0.0438  0.050  -0.0438 0.37  
 338: 47 12 35  0   46 12 34  0             296199.1774  -0.0438  0.050  -0.0438 0.63  
 339: 49 11 39  0   48 11 38  0             296201.7375   0.0099  0.050   0.0100 0.37  
 340: 49 10 39  0   48 10 38  0             296201.7375   0.0099  0.050   0.0100 0.63  
 341: 50 10 41  0   49 10 40  0             296202.8878  -0.0522  0.050  -0.0523 0.62  
 342: 50  9 41  0   49  9 40  0             296202.8878  -0.0522  0.050  -0.0523 0.38  
 343: 57  3 55  0   56  3 54  0             296207.0205   0.0470  0.050  -0.0256 0.13  
 344: 57  2 55  0   56  2 54  0             296207.0205   0.0470  0.050  -0.0256 0.22  
 345: 55  5 51  0   54  5 50  0             296207.0205   0.0069  0.050  -0.0256 0.12  
 346: 55  4 51  0   54  4 50  0             296207.0205   0.0069  0.050  -0.0256 0.20  
 347: 56  4 53  0   55  4 52  0             296207.0205  -0.1320  0.050  -0.0256 0.21  
 348: 56  3 53  0   55  3 52  0             296207.0205  -0.1320  0.050  -0.0256 0.12  
 349: 46 15 32  0   45 15 31  0             301172.1849  -0.0178  0.050  -0.0849 0.23  
 350: 46 14 32  0   45 14 31  0             301172.1849  -0.0178  0.050  -0.0849 0.38  
 351: 36 25 12  0   35 25 11  0             301172.1849  -0.1862  0.050  -0.0849 0.15  
 352: 36 24 12  0   35 24 11  0             301172.1849  -0.1862  0.050  -0.0849 0.25  
 353: 58  3 56  0   57  3 55  0             301183.0638  -0.0014  0.050  -0.0509 0.13  
 354: 58  2 56  0   57  2 55  0             301183.0638  -0.0014  0.050  -0.0509 0.21  
 355: 56  5 52  0   55  5 51  0             301183.0638   0.0084  0.050  -0.0509 0.12  
 356: 56  4 52  0   55  4 51  0             301183.0638   0.0084  0.050  -0.0509 0.20  
 357: 57  4 54  0   56  4 53  0             301183.0638  -0.1593  0.050  -0.0509 0.21  
 358: 57  3 54  0   56  3 53  0             301183.0638  -0.1593  0.050  -0.0509 0.12  
 359: 41 21 21  0   40 21 20  0             306142.9874   0.1047  0.050  -0.0077 0.12  
 360: 41 20 21  0   40 20 20  0             306142.9874   0.1047  0.050  -0.0077 0.21  
 361: 42 20 23  0   41 20 22  0             306142.9874  -0.0350  0.050  -0.0077 0.22  
 362: 42 19 23  0   41 19 22  0             306142.9874  -0.0350  0.050  -0.0077 0.13  
 363: 40 22 19  0   39 22 18  0             306142.9874  -0.0951  0.050  -0.0077 0.20  
 364: 40 21 19  0   39 21 18  0             306142.9874  -0.0951  0.050  -0.0077 0.12  
 365: 37 25 13  0   36 25 12  0             306146.1026  -0.0189  0.050  -0.0566 0.15  
 366: 37 24 13  0   36 24 12  0             306146.1026  -0.0189  0.050  -0.0566 0.26  
 367: 46 16 31  0   45 16 30  0             306146.1026  -0.0828  0.050  -0.0566 0.37  
 368: 46 15 31  0   45 15 30  0             306146.1026  -0.0828  0.050  -0.0566 0.22  
 369: 47 15 33  0   46 15 32  0             306147.3522  -0.0776  0.050  -0.0776 0.38  
 370: 47 14 33  0   46 14 32  0             306147.3522  -0.0776  0.050  -0.0776 0.62  
 371: 61  1 61  0   60  1 60  0             306157.7105   0.0935  0.050   0.0299 0.20  
 372: 61  0 61  0   60  0 60  0             306157.7105   0.0935  0.050   0.0299 0.34  
 373: 55  7 49  0   54  7 48  0             306157.7105  -0.0465  0.050   0.0299 0.17  
 374: 55  6 49  0   54  6 48  0             306157.7105  -0.0465  0.050   0.0299 0.28  
 375: 57  5 53  0   56  5 52  0             306159.0581   0.0668  0.050  -0.0192 0.12  
 376: 57  4 53  0   56  4 52  0             306159.0581   0.0668  0.050  -0.0192 0.20  
 377: 59  3 57  0   58  3 56  0             306159.0581   0.0071  0.050  -0.0192 0.13  
 378: 59  2 57  0   58  2 56  0             306159.0581   0.0071  0.050  -0.0192 0.21  
 379: 58  4 55  0   57  4 54  0             306159.0581  -0.1297  0.050  -0.0192 0.21  
 380: 58  3 55  0   57  3 54  0             306159.0581  -0.1297  0.050  -0.0192 0.12  
 381: 50 13 38  0   49 13 37  0             311125.4526  -0.0562  0.050  -0.0562 0.37  
 382: 50 12 38  0   49 12 37  0             311125.4526  -0.0562  0.050  -0.0562 0.63  
 383: 62  1 62  0   61  1 61  0             311133.4268  -0.0869  0.050  -0.0828 0.20  
 384: 62  0 62  0   61  0 61  0             311133.4268  -0.0869  0.050  -0.0828 0.34  
 385: 56  7 50  0   55  7 49  0             311133.4268  -0.0777  0.050  -0.0828 0.17  
 386: 56  6 50  0   55  6 49  0             311133.4268  -0.0777  0.050  -0.0828 0.28  
 387: 58  5 54  0   57  5 53  0             311134.8719   0.0526  0.050  -0.0600 0.12  
 388: 58  4 54  0   57  4 53  0             311134.8719   0.0526  0.050  -0.0600 0.20  
 389: 60  3 58  0   59  3 57  0             311134.8719  -0.0568  0.050  -0.0600 0.13  
 390: 60  2 58  0   59  2 57  0             311134.8719  -0.0568  0.050  -0.0600 0.21  
 391: 59  4 56  0   58  4 55  0             311134.8719  -0.1726  0.050  -0.0600 0.21  
 392: 59  3 56  0   58  3 55  0             311134.8719  -0.1726  0.050  -0.0600 0.12  
 393: 47 17 31  0   46 17 30  0             316094.8147   0.0682  0.050   0.0112 0.22  
 394: 47 16 31  0   46 16 30  0             316094.8147   0.0682  0.050   0.0112 0.36  
 395: 38 26 13  0   37 26 12  0             316094.8147  -0.0683  0.050   0.0112 0.26  
 396: 38 25 13  0   37 25 12  0             316094.8147  -0.0683  0.050   0.0112 0.16  
 397: 48 16 33  0   47 16 32  0             316096.0221  -0.0675  0.050  -0.0676 0.62  
 398: 48 15 33  0   47 15 32  0             316096.0221  -0.0675  0.050  -0.0676 0.38  
 399: 49 15 35  0   48 15 34  0             316097.6375   0.0779  0.050   0.0779 0.37  
 400: 49 14 35  0   48 14 34  0             316097.6375   0.0779  0.050   0.0779 0.63  
 401: 53 11 43  0   52 11 42  0             316103.9649   0.0475  0.050   0.0476 0.37  
 402: 53 10 43  0   52 10 42  0             316103.9649   0.0475  0.050   0.0476 0.63  
 403: 54 10 45  0   53 10 44  0             316105.4974   0.0685  0.050   0.0685 0.62  
 404: 54  9 45  0   53  9 44  0             316105.4974   0.0685  0.050   0.0685 0.38  
 405: 57  7 51  0   56  7 50  0             316109.2799   0.1373  0.050   0.0511 0.17  
 406: 57  6 51  0   56  6 50  0             316109.2799   0.1373  0.050   0.0511 0.28  
 407: 63  1 63  0   62  1 62  0             316109.2799  -0.0211  0.050   0.0511 0.20  
 408: 63  0 63  0   62  0 62  0             316109.2799  -0.0211  0.050   0.0511 0.34  
 409: 59  5 55  0   58  5 54  0             316110.6516   0.1137  0.050  -0.0257 0.12  
 410: 59  4 55  0   58  4 54  0             316110.6516   0.1137  0.050  -0.0257 0.20  
 411: 61  3 59  0   60  3 58  0             316110.6516  -0.0455  0.050  -0.0257 0.13  
 412: 61  2 59  0   60  2 58  0             316110.6516  -0.0455  0.050  -0.0257 0.21  
 413: 60  4 57  0   59  4 56  0             316110.6516  -0.1403  0.050  -0.0257 0.21  
 414: 60  3 57  0   59  3 56  0             316110.6516  -0.1403  0.050  -0.0257 0.13  
 415: 50 15 36  0   49 15 35  0             321072.4281  -0.0307  0.050  -0.0493 0.23  
 416: 50 14 36  0   49 14 35  0             321072.4281  -0.0307  0.050  -0.0493 0.39  
 417: 37 28 10  0   36 28  9  0             321072.4281  -0.0790  0.050  -0.0493 0.24  
 418: 37 27 10  0   36 27  9  0             321072.4281  -0.0790  0.050  -0.0493 0.14  
 419: 51 14 38  0   50 14 37  0             321074.2074   0.0862  0.050   0.0862 0.62  
 420: 51 13 38  0   50 13 37  0             321074.2074   0.0862  0.050   0.0862 0.38  
 421: 36 29  8  0   35 29  7  0             321075.8123   0.1856  0.050   0.0590 0.13  
 422: 36 28  8  0   35 28  7  0             321075.8123   0.1856  0.050   0.0590 0.22  
 423: 52 13 40  0   51 13 39  0             321075.8123  -0.0114  0.050   0.0590 0.24  
 424: 52 12 40  0   51 12 39  0             321075.8123  -0.0114  0.050   0.0590 0.40  
 425: 57  8 50  0   56  8 49  0             321083.5657   0.0094  0.050   0.0094 0.62  
 426: 57  7 50  0   56  7 49  0             321083.5657   0.0094  0.050   0.0094 0.38  
 427: 58  7 52  0   57  7 51  0             321084.7334   0.0638  0.050   0.0639 0.37  
 428: 58  6 52  0   57  6 51  0             321084.7334   0.0638  0.050   0.0639 0.63  
 429: 60  5 56  0   59  5 55  0             321086.2633   0.1181  0.050  -0.0477 0.12  
 430: 60  4 56  0   59  4 55  0             321086.2633   0.1181  0.050  -0.0477 0.20  
 431: 62  3 60  0   61  3 59  0             321086.2633  -0.0909  0.050  -0.0477 0.13  
 432: 62  2 60  0   61  2 59  0             321086.2633  -0.0909  0.050  -0.0477 0.21  
 433: 61  4 58  0   60  4 57  0             321086.2633  -0.1647  0.050  -0.0477 0.21  
 434: 61  3 58  0   60  3 57  0             321086.2633  -0.1647  0.050  -0.0477 0.13  
 435: 66  2 65  0   65  2 64  0             336012.4082   0.1987  0.050  -0.0367 0.16  
 436: 66  1 65  0   65  1 64  0             336012.4082   0.1987  0.050  -0.0367 0.10  
 437: 63  5 59  0   62  5 58  0             336012.4082   0.1260  0.050  -0.0367 0.09  
 438: 63  4 59  0   62  4 58  0             336012.4082   0.1260  0.050  -0.0367 0.15  
 439: 65  3 63  0   64  3 62  0             336012.4082  -0.2318  0.050  -0.0367 0.10  
 440: 65  2 63  0   64  2 62  0             336012.4082  -0.2318  0.050  -0.0367 0.16  
 441: 64  4 61  0   63  4 60  0             336012.4082  -0.2427  0.050  -0.0367 0.15  
 442: 64  3 61  0   63  3 60  0             336012.4082  -0.2427  0.050  -0.0367 0.09  
 443: 63 12 52  0   62 12 51  0             370822.9393  -0.0095  0.050  -0.0095 0.62  
 444: 63 11 52  0   62 11 51  0             370822.9393  -0.0095  0.050  -0.0095 0.38  
 445: 67  8 60  0   66  8 59  0             370831.7693  -0.0377  0.050  -0.0377 0.63  
 446: 67  7 60  0   66  7 59  0             370831.7693  -0.0377  0.050  -0.0377 0.37  
 447: 68  6 62  0   67  6 61  0             370833.4295  -0.0069  0.050  -0.0070 0.62  
 448: 68  7 62  0   67  7 61  0             370833.4295  -0.0069  0.050  -0.0070 0.38  
 449: 73  2 72  0   72  2 71  0             370836.2761   0.1974  0.050   0.0180 0.21  
 450: 73  1 72  0   72  1 71  0             370836.2761   0.1974  0.050   0.0180 0.13  
 451: 71  4 68  0   70  4 67  0             370836.2761  -0.0067  0.050   0.0180 0.20  
 452: 71  3 68  0   70  3 67  0             370836.2761  -0.0067  0.050   0.0180 0.12  
 453: 72  3 70  0   71  3 69  0             370836.2761  -0.1416  0.050   0.0180 0.12  
 454: 72  2 70  0   71  2 69  0             370836.2761  -0.1416  0.050   0.0180 0.21  
 455: 63 13 51  0   62 13 50  0             375794.1548   0.0428  0.050   0.0429 0.38  
 456: 63 12 51  0   62 12 50  0             375794.1548   0.0428  0.050   0.0429 0.62  
 457: 67  9 59  0   66  9 58  0             375804.0375   0.0564  0.050   0.0565 0.38  
 458: 67  8 59  0   66  8 58  0             375804.0375   0.0564  0.050   0.0565 0.62  
 459: 69  7 63  0   68  7 62  0             375807.6694   0.0450  0.050   0.0450 0.38  
 460: 69  6 63  0   68  6 62  0             375807.6694   0.0450  0.050   0.0450 0.62  
 461: 74  2 73  0   73  2 72  0             375810.6164   0.2077  0.050   0.0435 0.21  
 462: 74  1 73  0   73  1 72  0             375810.6164   0.2077  0.050   0.0435 0.13  
 463: 72  4 69  0   71  4 68  0             375810.6164   0.0371  0.050   0.0435 0.20  
 464: 72  3 69  0   71  3 68  0             375810.6164   0.0371  0.050   0.0435 0.12  
 465: 73  3 71  0   72  3 70  0             375810.6164  -0.1183  0.050   0.0435 0.13  
 466: 73  2 71  0   72  2 70  0             375810.6164  -0.1183  0.050   0.0435 0.21  
 467: 68  9 60  0   67  9 59  0             380777.9804   0.0542  0.050   0.0543 0.38  
 468: 68  8 60  0   67  8 59  0             380777.9804   0.0542  0.050   0.0543 0.62  
 469: 73  4 70  0   72  4 69  0             380784.8904   0.1470  0.050   0.0579 0.31  
 470: 73  3 70  0   72  3 69  0             380784.8904   0.1470  0.050   0.0579 0.18  
 471: 74  3 72  0   73  3 71  0             380784.8904  -0.0291  0.050   0.0579 0.19  
 472: 74  2 72  0   73  2 71  0             380784.8904  -0.0291  0.050   0.0579 0.32  
 473: 68 10 59  0   67 10 58  0             385749.3183  -0.0812  0.050  -0.0812 0.63  
 474: 68  9 59  0   67  9 58  0             385749.3183  -0.0812  0.050  -0.0812 0.37  
 475: 69  9 61  0   68  9 60  0             385751.7195  -0.0177  0.050  -0.0177 0.37  
 476: 69  8 61  0   68  8 60  0             385751.7195  -0.0177  0.050  -0.0177 0.63  
 477: 72  6 66  0   71  6 65  0             390729.3223  -0.0654  0.050  -0.0655 0.63  
 478: 72  7 66  0   71  7 65  0             390729.3223  -0.0654  0.050  -0.0655 0.37  
 479: 73  5 68  0   72  5 67  0             390730.8793   0.0006  0.050   0.0006 0.37  
 480: 73  6 68  0   72  6 67  0             390730.8793   0.0006  0.050   0.0006 0.63  
 481: 77  2 76  0   76  2 75  0             390732.7841   0.1864  0.050   0.0679 0.21  
 482: 77  1 76  0   76  1 75  0             390732.7841   0.1864  0.050   0.0679 0.13  
 483: 75  4 72  0   74  4 71  0             390732.7841   0.1166  0.050   0.0679 0.20  
 484: 75  3 72  0   74  3 71  0             390732.7841   0.1166  0.050   0.0679 0.12  
 485: 76  3 74  0   75  3 73  0             390732.7841  -0.1008  0.050   0.0679 0.13  
 486: 76  2 74  0   75  2 73  0             390732.7841  -0.1008  0.050   0.0679 0.21  
 487: 78  1 77  0   77  1 76  0             395706.4617   0.0739  0.050  -0.0294 0.13  
 488: 76  4 73  0   75  4 72  0             395706.4617   0.0376  0.050  -0.0294 0.20  
 489: 76  3 73  0   75  3 72  0             395706.4617   0.0376  0.050  -0.0294 0.12  
 490: 77  3 75  0   76  3 74  0             395706.4617  -0.2005  0.050  -0.0294 0.13  
 491: 77  2 75  0   76  2 74  0             395706.4617  -0.2005  0.050  -0.0294 0.21  
 492: 78  2 77  0   77  2 76  0             395706.4617   0.0739  0.050  -0.0294 0.21  
--------------------------------------------------------------------------------

PARAMETERS IN FIT (values truncated and Nlines statistics):

        1000000         A_gs  /MHz         4979.106(32)                        1
        2000000         B_gs  /MHz         4980.740(32)                        2
        3000000         C_gs  /MHz         2489.63407(16)                      3
          20000        DJ_gs  /kHz            0.481604(24)                     4
         110000       DJK_gs  /kHz           -0.35205(50)                      5
         200000        DK_gs  /kHz          [ 0.677041]                        6
        4010000        dJ_gs  /kHz          [ 0.204257]                        7
        4100000        dK_gs  /kHz            0.29320(36)                      8
          30000        HJ_gs  /Hz           [ 0.0001593]                       9
         120000       HJK_gs  /Hz           [-0.0000925]                      10
         210000       HKJ_gs  /Hz           [-0.0008698]                      11
         300000        HK_gs  /Hz           [ 0.0010723]                      12
        4020000        hJ_gs  /Hz           [ 0.0000794]                      13
        4110000       hJK_gs  /Hz           [ 0.0000996]                      14
        4200000        hK_gs  /Hz           [ 0.0003505]                      15
              0         E_gs  /MHz          [ 0.]                             16

 MICROWAVE AVG =        0.000277 MHz, IR AVG =        0.00000                 
 MICROWAVE RMS =        0.046224 MHz, IR RMS =        0.00000                 
 END OF ITERATION  1 OLD, NEW RMS ERROR=        0.92448         0.92448       

  distinct frequency lines in fit:   163
       distinct parameters of fit:     6

MICROWAVE       lines fitted       lines    lines      RMS      RMS ERROR    J range  Ka range    freq. range
            total   dv=0 dv.ne.0   UNFITTD  e>900
v"= 0        163    163      0        0      0       0.046224     0.92448    15  78    0  29   131946   395706
--------------------------------------------------------------------------------------------
total:       163    163      0        0      0       0.046224     0.92448

NOTE: the RMS values above are for Nlines statistics, but the 'total' values may differ slightly from
      those in the .FIT file since the o-c values for this evaluation are as rounded in the .FIT.


 PARAMETERS IN FIT WITH STANDARD ERRORS ON THOSE THAT ARE FITTED:
 (values rounded and degrees of freedom, Ndegf=Nlines-Nconst, statistics)

        1000000         A_gs  /MHz       4979.106(30)                          1
        2000000         B_gs  /MHz       4980.740(30)                          2
        3000000         C_gs  /MHz       2489.63407(15)                        3
          20000        DJ_gs  /kHz          0.481604(22)                       4
         110000       DJK_gs  /kHz         -0.35205(47)                        5
         200000        DK_gs  /kHz          [ 0.677041]                        6
        4010000        dJ_gs  /kHz          [ 0.204257]                        7
        4100000        dK_gs  /kHz          0.29320(34)                        8
          30000        HJ_gs  /Hz           [ 0.0001593]                       9
         120000       HJK_gs  /Hz           [-0.0000925]                      10
         210000       HKJ_gs  /Hz           [-0.0008698]                      11
         300000        HK_gs  /Hz           [ 0.0010723]                      12
        4020000        hJ_gs  /Hz           [ 0.0000794]                      13
        4110000       hJK_gs  /Hz           [ 0.0000996]                      14
        4200000        hK_gs  /Hz           [ 0.0003505]                      15
              0         E_gs  /MHz          [ 0.]                             16

 CORRELATION COEFFICIENTS, C.ij:

           A_gs     B_gs     C_gs     -DJ_gs   -DJK_gs  -dK_gs  

A_gs        1.0000
B_gs       -0.9995   1.0000
C_gs       -0.1939   0.1819   1.0000
-DJ_gs      0.2326  -0.2299  -0.6823   1.0000
-DJK_gs    -0.0480   0.0203   0.2534   0.0685   1.0000
-dK_gs      0.0506  -0.0735   0.1976   0.3419   0.9028   1.0000

 Mean value of |C.ij|, i.ne.j =   0.2984
 Mean value of  C.ij,  i.ne.j =   0.0015


 Worst correlations, with absolute value greater than 0.9950:

     2000000  B_gs      <->     1000000  A_gs         -0.999516


 Worst fitted lines (obs-calc/error):

   255:    1.9        131:    1.8        165:   -1.8        191:    1.8
   321:   -1.7        419:    1.7        129:    1.7        349:   -1.7
   383:   -1.7        473:   -1.6         37:   -1.6        399:    1.6
   369:   -1.6        149:    1.5         95:   -1.5         21:   -1.5
   299:   -1.5        279:   -1.4         41:   -1.4         31:   -1.4
   333:    1.4        113:   -1.4         97:   -1.4        403:    1.4
     5:    1.4        481:    1.4        397:   -1.4         83:    1.3
    93:    1.3        127:   -1.3        477:   -1.3        147:   -1.3
   427:    1.3         85:    1.2        187:    1.2         57:   -1.2
   387:   -1.2        331:    1.2        421:    1.2        173:    1.2
   469:    1.2        365:   -1.1        457:    1.1         81:    1.1
   381:   -1.1        239:    1.1        143:   -1.1         87:    1.1
   335:    1.1        467:    1.1

   255: 38 18 21  0   37 18 20  0             276293.7820   0.3630  0.050   0.0959 0.13
   131: 25 14 11  0   24 14 10  0             196670.8134   0.0917  0.050   0.0917 0.50
   165: 24 17  7  0   23 17  6  0             206628.7285  -0.0915  0.050  -0.0916 0.50
   191: 25 17  8  0   24 17  7  0             211605.4705   0.0915  0.050   0.0916 0.50
   321: 51  8 44  0   50  8 43  0             291229.1041   0.0312  0.050  -0.0875 0.28
   419: 51 14 38  0   50 14 37  0             321074.2074   0.0862  0.050   0.0862 0.62
   129: 26 13 13  0   25 13 12  0             196669.8295   0.0854  0.050   0.0855 0.50
   349: 46 15 32  0   45 15 31  0             301172.1849  -0.0178  0.050  -0.0849 0.23
   383: 62  1 62  0   61  1 61  0             311133.4268  -0.0869  0.050  -0.0828 0.20
   473: 68 10 59  0   67 10 58  0             385749.3183  -0.0812  0.050  -0.0812 0.63
                                           _____________________________________
__________________________________________/ SPFIT output reformatted with PIFORM
