# Supplementary material for: Precise Semi-Experimental Equilibrium (r e SE) Structure of Pyridine from 32 Isotopologues: Accurate Assessment of the Effect of Nitrogen-Atom Substitution in Aromatic Rings
Source: J Phys Chem A. 2025 Nov 7;129(46):10737–50. doi: 10.1021/acs.jpca.5c07184 (PMC12641475; doi:10.1021/acs.jpca.5c07184)
Supplement: Supplementary file 2 [file jp5c07184_si_002.zip › Supplementary Information/LSF/pyridine-d5_AI.res]

 Pyridine-d5 g.s.                           Wed Apr 05Fri Aug 01 18:07:02 2025

-------------------------------------------------------------------------------------=========
                                              obs         o-c     error     blends     Notes
                                                                         o-c      wt
    / instead of : below denotes (o-c)>3*err
-------------------------------------------------------------------------------------=========
   1: 20 15  5  0   20 14  6  0              27338.5600  -0.0175  0.050              Spycher et al., 1994
   2: 20 16  5  0   20 15  6  0              27376.4440  -0.0112  0.050               
   3: 19 14  5  0   19 13  6  0              27402.5290  -0.0225  0.050               
   4: 19 15  5  0   19 14  6  0              27425.6200  -0.0019  0.050               
   5: 18 13  5  0   18 12  6  0              27455.3570  -0.0104  0.050               
   6: 18 14  5  0   18 13  6  0              27468.9990  -0.0040  0.050               
   7: 17 12  5  0   17 11  6  0              27498.8790  -0.0380  0.050               
   8: 17 13  5  0   17 12  6  0              27506.6670  -0.0460  0.050               
   9: 16 11  5  0   16 10  6  0              27534.7040  -0.0237  0.050               
  10: 16 12  5  0   16 11  6  0              27538.9780  -0.0448  0.050               
  11: 15 10  5  0   15  9  6  0              27564.0250  -0.0165  0.050               
  12: 15 11  5  0   15 10  6  0              27566.2990  -0.0119  0.050               
  13: 14 10  5  0   14  9  6  0              27588.9840  -0.0385  0.050               
  14: 12  8  5  0   12  7  6  0              27622.5700  -0.0747  0.050   0.0470 0.50  
  15: 12  7  5  0   12  6  6  0              27622.5700   0.1687  0.050   0.0470 0.50  
  16:  5  0  5  0    4  1  4  0              27657.1630  -0.0370  0.050  -0.0375 0.50  
  17:  5  1  5  0    4  0  4  0              27657.1630  -0.0380  0.050  -0.0375 0.50  
  18: 30 30  0  0   30 29  1  0              28102.3270   0.0821  0.050               
  19: 30 30  1  0   30 29  2  0              28159.4950   0.0598  0.050               
  20: 31 31  0  0   31 30  1  0              29137.1950   0.0455  0.050               
  21: 31 31  1  0   31 30  2  0              29179.2720   0.0552  0.050               
  22: 32 32  0  0   32 31  1  0              30168.9290   0.0396  0.050               
  23: 32 27  6  0   32 26  7  0              31657.0280   0.0146  0.050               
  24: 37 36  1  0   37 35  2  0              32028.0980   0.0406  0.050               
  25: 27 22  6  0   27 21  7  0              32122.9730   0.0389  0.050               
  26: 26 20  6  0   26 19  7  0              32164.9500   0.0576  0.050               
  27: 24 18  6  0   24 17  7  0              32315.5480   0.0299  0.050               
  28: 21 15  6  0   21 14  7  0              32473.1920   0.0526  0.050               
  29: 19 13  6  0   19 12  7  0              32545.0980  -0.0354  0.050               
  30: 19 14  6  0   19 13  7  0              32545.9940   0.0194  0.050               
  31: 18 13  6  0   18 12  7  0              32573.8750  -0.0463  0.050               
  32: 17 11  6  0   17 10  7  0              32597.6890   0.1763  0.050   0.0654 0.50  
  33: 17 12  6  0   17 11  7  0              32597.6890  -0.0455  0.050   0.0654 0.50  
  34: 16 11  6  0   16 10  7  0              32617.8480   0.0048  0.050   0.0582 0.50  
  35: 16 10  6  0   16  9  7  0              32617.8480   0.1115  0.050   0.0582 0.50  
  36:  6  1  6  0    5  0  5  0              32685.6840   0.0566  0.050   0.0566 0.50  
  37:  6  0  6  0    5  1  5  0              32685.6840   0.0566  0.050   0.0566 0.50  
  38: 29 22  7  0   29 21  8  0              37214.3970   0.0505  0.050               
  39: 29 23  7  0   29 22  8  0              37221.6430   0.0443  0.050               
  40:  7  0  7  0    6  1  6  0              37714.0360  -0.0109  0.050  -0.0109 0.50  
  41:  7  1  7  0    6  0  6  0              37714.0360  -0.0109  0.050  -0.0109 0.50  
  42: 13 13  1  0   12 12  0  0             131144.1240  -0.0136  0.050              Current work
  43: 13 13  0  0   12 12  1  0             131984.3579  -0.0176  0.050               
  44: 79 53 26  0   79 52 27  0             132327.1591   0.0104  0.050   0.0104 0.38  
  45: 79 54 26  0   79 53 27  0             132327.1591   0.0104  0.050   0.0104 0.62  
  46: 77 52 26  0   77 51 27  0             132403.2618  -0.0242  0.050  -0.0242 0.62  
  47: 77 51 26  0   77 50 27  0             132403.2618  -0.0242  0.050  -0.0242 0.38  
  48: 76 51 26  0   76 50 27  0             132439.6421   0.0038  0.050   0.0039 0.38  
  49: 76 50 26  0   76 49 27  0             132439.6421   0.0038  0.050   0.0039 0.62  
  50: 75 50 26  0   75 49 27  0             132474.8595  -0.0218  0.050  -0.0218 0.63  
  51: 75 49 26  0   75 48 27  0             132474.8595  -0.0218  0.050  -0.0218 0.37  
  52: 72 47 26  0   72 46 27  0             132574.1445  -0.0647  0.050  -0.0648 0.38  
  53: 72 46 26  0   72 45 27  0             132574.1445  -0.0647  0.050  -0.0648 0.62  
  54: 69 44 26  0   69 43 27  0             132664.3908  -0.0627  0.050  -0.0627 0.63  
  55: 69 43 26  0   69 42 27  0             132664.3908  -0.0627  0.050  -0.0627 0.37  
  56: 68 43 26  0   68 42 27  0             132692.6026  -0.0250  0.050  -0.0250 0.38  
  57: 68 42 26  0   68 41 27  0             132692.6026  -0.0250  0.050  -0.0250 0.62  
  58: 67 41 26  0   67 40 27  0             132719.8653  -0.0212  0.050  -0.0212 0.38  
  59: 67 42 26  0   67 41 27  0             132719.8653  -0.0212  0.050  -0.0212 0.62  
  60: 66 40 26  0   66 39 27  0             132746.2163  -0.0363  0.050  -0.0363 0.63  
  61: 66 41 26  0   66 40 27  0             132746.2163  -0.0363  0.050  -0.0363 0.37  
  62: 65 40 26  0   65 39 27  0             132771.7117  -0.0365  0.050  -0.0365 0.63  
  63: 65 39 26  0   65 38 27  0             132771.7117  -0.0365  0.050  -0.0365 0.37  
  64: 64 38 26  0   64 37 27  0             132796.3700  -0.0250  0.050  -0.0250 0.62  
  65: 64 39 26  0   64 38 27  0             132796.3700  -0.0250  0.050  -0.0250 0.38  
  66: 63 38 26  0   63 37 27  0             132820.1578  -0.0565  0.050  -0.0565 0.63  
  67: 63 37 26  0   63 36 27  0             132820.1578  -0.0565  0.050  -0.0565 0.37  
  68: 62 36 26  0   62 35 27  0             132843.1433  -0.0838  0.050  -0.0838 0.62  
  69: 62 37 26  0   62 36 27  0             132843.1433  -0.0838  0.050  -0.0838 0.38  
  70: 61 36 26  0   61 35 27  0             132865.4187  -0.0355  0.050  -0.0356 0.62  
  71: 61 35 26  0   61 34 27  0             132865.4187  -0.0355  0.050  -0.0356 0.38  
  72: 60 35 26  0   60 34 27  0             132886.8714  -0.0445  0.050  -0.0446 0.37  
  73: 60 34 26  0   60 33 27  0             132886.8714  -0.0445  0.050  -0.0446 0.63  
  74: 59 33 26  0   59 32 27  0             132907.5666  -0.0655  0.050  -0.0656 0.37  
  75: 59 34 26  0   59 33 27  0             132907.5666  -0.0655  0.050  -0.0656 0.63  
  76: 58 33 26  0   58 32 27  0             132927.5919  -0.0305  0.050  -0.0305 0.37  
  77: 58 32 26  0   58 31 27  0             132927.5919  -0.0305  0.050  -0.0305 0.63  
  78: 57 31 26  0   57 30 27  0             132946.8388  -0.0672  0.050  -0.0673 0.38  
  79: 57 32 26  0   57 31 27  0             132946.8388  -0.0672  0.050  -0.0673 0.62  
  80: 56 30 26  0   56 29 27  0             132965.4386  -0.0634  0.050  -0.0635 0.62  
  81: 56 31 26  0   56 30 27  0             132965.4386  -0.0634  0.050  -0.0635 0.38  
  82: 55 29 26  0   55 28 27  0             132983.3863  -0.0426  0.050  -0.0427 0.38  
  83: 55 30 26  0   55 29 27  0             132983.3863  -0.0426  0.050  -0.0427 0.62  
  84: 54 29 26  0   54 28 27  0             133000.6598  -0.0450  0.050  -0.0451 0.37  
  85: 54 28 26  0   54 27 27  0             133000.6598  -0.0450  0.050  -0.0451 0.63  
  86: 53 28 26  0   53 27 27  0             133017.2962  -0.0516  0.050  -0.0517 0.62  
  87: 53 27 26  0   53 26 27  0             133017.2962  -0.0516  0.050  -0.0517 0.38  
  88: 52 26 26  0   52 25 27  0             133033.3127  -0.0626  0.050  -0.0627 0.63  
  89: 52 27 26  0   52 26 27  0             133033.3127  -0.0626  0.050  -0.0627 0.37  
  90: 51 26 26  0   51 25 27  0             133048.7639  -0.0407  0.050  -0.0407 0.62  
  91: 51 25 26  0   51 24 27  0             133048.7639  -0.0407  0.050  -0.0407 0.38  
  92: 50 24 26  0   50 23 27  0             133063.6277  -0.0250  0.050  -0.0250 0.62  
  93: 50 25 26  0   50 24 27  0             133063.6277  -0.0250  0.050  -0.0250 0.38  
  94: 49 24 26  0   49 23 27  0             133077.8828  -0.0531  0.050  -0.0531 0.62  
  95: 49 23 26  0   49 22 27  0             133077.8828  -0.0531  0.050  -0.0531 0.38  
  96: 48 23 26  0   48 22 27  0             133091.6421  -0.0285  0.050  -0.0285 0.38  
  97: 48 22 26  0   48 21 27  0             133091.6421  -0.0285  0.050  -0.0285 0.62  
  98: 47 22 26  0   47 21 27  0             133104.8504  -0.0222  0.050  -0.0223 0.62  
  99: 47 21 26  0   47 20 27  0             133104.8504  -0.0222  0.050  -0.0223 0.38  
 100: 46 21 26  0   46 20 27  0             133117.5220  -0.0357  0.050  -0.0357 0.38  
 101: 46 20 26  0   46 19 27  0             133117.5220  -0.0357  0.050  -0.0357 0.62  
 102: 45 20 26  0   45 19 27  0             133129.7183  -0.0227  0.050  -0.0227 0.63  
 103: 45 19 26  0   45 18 27  0             133129.7183  -0.0227  0.050  -0.0227 0.37  
 104: 15 11  4  0   14 12  3  0             133132.2587  -0.0059  0.050               
 105: 44 19 26  0   44 18 27  0             133141.4249  -0.0125  0.050  -0.0126 0.38  
 106: 44 18 26  0   44 17 27  0             133141.4249  -0.0125  0.050  -0.0126 0.62  
 107: 43 17 26  0   43 16 27  0             133152.6318  -0.0298  0.050  -0.0298 0.37  
 108: 43 18 26  0   43 17 27  0             133152.6318  -0.0298  0.050  -0.0298 0.63  
 109: 42 17 26  0   42 16 27  0             133163.4029  -0.0248  0.050  -0.0248 0.38  
 110: 42 16 26  0   42 15 27  0             133163.4029  -0.0248  0.050  -0.0248 0.62  
 111: 41 16 26  0   41 15 27  0             133173.7196  -0.0303  0.050  -0.0303 0.62  
 112: 41 15 26  0   41 14 27  0             133173.7196  -0.0303  0.050  -0.0303 0.38  
 113: 40 14 26  0   40 13 27  0             133183.6191  -0.0225  0.050  -0.0226 0.63  
 114: 40 15 26  0   40 14 27  0             133183.6191  -0.0225  0.050  -0.0226 0.37  
 115: 39 14 26  0   39 13 27  0             133193.0862  -0.0300  0.050  -0.0300 0.63  
 116: 39 13 26  0   39 12 27  0             133193.0862  -0.0300  0.050  -0.0300 0.37  
 117: 38 13 26  0   38 12 27  0             133202.1528  -0.0339  0.050  -0.0340 0.38  
 118: 38 12 26  0   38 11 27  0             133202.1528  -0.0339  0.050  -0.0340 0.62  
 119: 37 12 26  0   37 11 27  0             133210.8400  -0.0258  0.050  -0.0258 0.62  
 120: 37 11 26  0   37 10 27  0             133210.8400  -0.0258  0.050  -0.0258 0.38  
 121: 36 11 26  0   36 10 27  0             133219.1493  -0.0164  0.050  -0.0165 0.37  
 122: 36 10 26  0   36  9 27  0             133219.1493  -0.0164  0.050  -0.0165 0.63  
 123: 35  9 26  0   35  8 27  0             133227.0880  -0.0106  0.050  -0.0107 0.37  
 124: 35 10 26  0   35  9 27  0             133227.0880  -0.0106  0.050  -0.0107 0.63  
 125: 34  8 26  0   34  7 27  0             133234.6311  -0.0450  0.050  -0.0450 0.62  
 126: 34  9 26  0   34  8 27  0             133234.6311  -0.0450  0.050  -0.0450 0.38  
 127: 33  8 26  0   33  7 27  0             133241.8168  -0.0928  0.050  -0.0929 0.63  
 128: 33  7 26  0   33  6 27  0             133241.8168  -0.0928  0.050  -0.0929 0.37  
 129: 26  1 26  0   25  0 25  0             133249.5008  -0.0253  0.050  -0.0254 0.37  
 130: 26  0 26  0   25  1 25  0             133249.5008  -0.0253  0.050  -0.0254 0.63  
 131: 25  1 24  0   24  2 23  0             133250.6268  -0.0422  0.050  -0.0423 0.38  
 132: 25  2 24  0   24  1 23  0             133250.6268  -0.0422  0.050  -0.0423 0.62  
 133: 24  2 22  0   23  3 21  0             133251.6491  -0.0292  0.050  -0.0293 0.62  
 134: 24  3 22  0   23  2 21  0             133251.6491  -0.0292  0.050  -0.0293 0.38  
 135: 23  3 20  0   22  4 19  0             133252.5851  -0.0275  0.050  -0.0276 0.37  
 136: 23  4 20  0   22  3 19  0             133252.5851  -0.0275  0.050  -0.0276 0.63  
 137: 22  5 18  0   21  4 17  0             133253.5348  -0.0137  0.050  -0.0137 0.38  
 138: 22  4 18  0   21  5 17  0             133253.5348  -0.0137  0.050  -0.0137 0.62  
 139: 21  5 16  0   20  6 15  0             133254.5730  -0.0284  0.050  -0.0284 0.38  
 140: 21  6 16  0   20  5 15  0             133254.5730  -0.0284  0.050  -0.0284 0.62  
 141: 20  6 14  0   19  7 13  0             133255.9696  -0.0085  0.050  -0.0085 0.62  
 142: 20  7 14  0   19  6 13  0             133255.9696  -0.0085  0.050  -0.0085 0.38  
 143: 19  8 12  0   18  7 11  0             133258.1026  -0.0160  0.050  -0.0160 0.63  
 144: 19  7 12  0   18  8 11  0             133258.1026  -0.0160  0.050  -0.0160 0.37  
 145: 18  8 10  0   17  9  9  0             133262.1479  -0.0052  0.050  -0.0052 0.63  
 146: 18  9 10  0   17  8  9  0             133262.1479  -0.0052  0.050  -0.0052 0.37  
 147: 17  9  8  0   16 10  7  0             133271.7034   0.0023  0.050   0.0012 0.37  
 148: 17 10  8  0   16  9  7  0             133271.7034   0.0005  0.050   0.0012 0.63  
 149: 16 10  6  0   15 11  5  0             133301.6472  -0.0195  0.050               
 150: 16 11  6  0   15 10  5  0             133304.1839   0.0898  0.050               
 151: 86 59 27  0   86 58 28  0             137117.8139   0.0106  0.050   0.0107 0.63  
 152: 86 60 27  0   86 59 28  0             137117.8139   0.0106  0.050   0.0107 0.37  
 153: 85 59 27  0   85 58 28  0             137162.1040   0.0163  0.050   0.0163 0.62  
 154: 85 58 27  0   85 57 28  0             137162.1040   0.0163  0.050   0.0163 0.38  
 155: 83 57 27  0   83 56 28  0             137247.0178   0.0267  0.050   0.0267 0.62  
 156: 83 56 27  0   83 55 28  0             137247.0178   0.0267  0.050   0.0267 0.38  
 157: 82 56 27  0   82 55 28  0             137287.6734   0.0116  0.050   0.0116 0.38  
 158: 82 55 27  0   82 54 28  0             137287.6734   0.0116  0.050   0.0116 0.62  
 159: 81 55 27  0   81 54 28  0             137327.1921   0.0129  0.050   0.0129 0.63  
 160: 81 54 27  0   81 53 28  0             137327.1921   0.0129  0.050   0.0129 0.37  
 161: 80 54 27  0   80 53 28  0             137365.5952   0.0271  0.050   0.0271 0.38  
 162: 80 53 27  0   80 52 28  0             137365.5952   0.0271  0.050   0.0271 0.62  
 163: 79 53 27  0   79 52 28  0             137402.8446  -0.0084  0.050  -0.0085 0.62  
 164: 79 52 27  0   79 51 28  0             137402.8446  -0.0084  0.050  -0.0085 0.38  
 165: 78 52 27  0   78 51 28  0             137439.0884   0.0300  0.050   0.0301 0.37  
 166: 78 51 27  0   78 50 28  0             137439.0884   0.0300  0.050   0.0301 0.63  
 167: 76 49 27  0   76 48 28  0             137508.3167  -0.0074  0.050  -0.0075 0.63  
 168: 76 50 27  0   76 49 28  0             137508.3167  -0.0074  0.050  -0.0075 0.37  
 169: 75 49 27  0   75 48 28  0             137541.4307  -0.0004  0.050  -0.0004 0.62  
 170: 75 48 27  0   75 47 28  0             137541.4307  -0.0004  0.050  -0.0004 0.38  
 171: 74 48 27  0   74 47 28  0             137573.5404  -0.0108  0.050  -0.0108 0.38  
 172: 74 47 27  0   74 46 28  0             137573.5404  -0.0108  0.050  -0.0108 0.62  
 173: 73 47 27  0   73 46 28  0             137604.6691  -0.0376  0.050  -0.0376 0.62  
 174: 73 46 27  0   73 45 28  0             137604.6691  -0.0376  0.050  -0.0376 0.38  
 175: 72 46 27  0   72 45 28  0             137634.9326   0.0129  0.050   0.0130 0.38  
 176: 72 45 27  0   72 44 28  0             137634.9326   0.0129  0.050   0.0130 0.62  
 177: 71 45 27  0   71 44 28  0             137664.2050  -0.0065  0.050  -0.0065 0.63  
 178: 71 44 27  0   71 43 28  0             137664.2050  -0.0065  0.050  -0.0065 0.37  
 179: 70 44 27  0   70 43 28  0             137692.6082   0.0044  0.050   0.0045 0.38  
 180: 70 43 27  0   70 42 28  0             137692.6082   0.0044  0.050   0.0045 0.62  
 181: 69 43 27  0   69 42 28  0             137720.1265   0.0093  0.050   0.0094 0.62  
 182: 69 42 27  0   69 41 28  0             137720.1265   0.0093  0.050   0.0094 0.38  
 183: 68 42 27  0   68 41 28  0             137746.7766   0.0043  0.050   0.0043 0.38  
 184: 68 41 27  0   68 40 28  0             137746.7766   0.0043  0.050   0.0043 0.62  
 185: 67 41 27  0   67 40 28  0             137772.5783  -0.0113  0.050  -0.0113 0.62  
 186: 67 40 27  0   67 39 28  0             137772.5783  -0.0113  0.050  -0.0113 0.38  
 187: 66 40 27  0   66 39 28  0             137797.5916   0.0025  0.050   0.0025 0.37  
 188: 66 39 27  0   66 38 28  0             137797.5916   0.0025  0.050   0.0025 0.63  
 189: 65 38 27  0   65 37 28  0             137821.7706  -0.0195  0.050  -0.0195 0.37  
 190: 65 39 27  0   65 38 28  0             137821.7706  -0.0195  0.050  -0.0195 0.63  
 191: 64 38 27  0   64 37 28  0             137845.2342   0.0220  0.050   0.0220 0.38  
 192: 64 37 27  0   64 36 28  0             137845.2342   0.0220  0.050   0.0220 0.62  
 193: 63 37 27  0   63 36 28  0             137867.8780   0.0037  0.050   0.0037 0.62  
 194: 63 36 27  0   63 35 28  0             137867.8780   0.0037  0.050   0.0037 0.38  
 195: 62 36 27  0   62 35 28  0             137889.8152   0.0201  0.050   0.0201 0.37  
 196: 62 35 27  0   62 34 28  0             137889.8152   0.0201  0.050   0.0201 0.63  
 197: 61 35 27  0   61 34 28  0             137910.9784  -0.0144  0.050  -0.0145 0.62  
 198: 61 34 27  0   61 33 28  0             137910.9784  -0.0144  0.050  -0.0145 0.38  
 199: 60 33 27  0   60 32 28  0             137931.4869   0.0011  0.050   0.0012 0.62  
 200: 60 34 27  0   60 33 28  0             137931.4869   0.0011  0.050   0.0012 0.38  
 201: 59 33 27  0   59 32 28  0             137951.2814  -0.0101  0.050  -0.0101 0.62  
 202: 59 32 27  0   59 31 28  0             137951.2814  -0.0101  0.050  -0.0101 0.38  
 203: 58 32 27  0   58 31 28  0             137970.4075  -0.0200  0.050  -0.0200 0.37  
 204: 58 31 27  0   58 30 28  0             137970.4075  -0.0200  0.050  -0.0200 0.63  
 205: 57 31 27  0   57 30 28  0             137988.9229   0.0118  0.050   0.0118 0.62  
 206: 57 30 27  0   57 29 28  0             137988.9229   0.0118  0.050   0.0118 0.38  
 207: 56 29 27  0   56 28 28  0             138006.7635   0.0047  0.050   0.0047 0.62  
 208: 56 30 27  0   56 29 28  0             138006.7635   0.0047  0.050   0.0047 0.38  
 209: 55 28 27  0   55 27 28  0             138023.9682  -0.0191  0.050  -0.0191 0.38  
 210: 55 29 27  0   55 28 28  0             138023.9682  -0.0191  0.050  -0.0191 0.62  
 211: 54 28 27  0   54 27 28  0             138040.6111  -0.0018  0.050  -0.0019 0.38  
 212: 54 27 27  0   54 26 28  0             138040.6111  -0.0018  0.050  -0.0019 0.62  
 213: 53 26 27  0   53 25 28  0             138056.6513  -0.0002  0.050  -0.0003 0.37  
 214: 53 27 27  0   53 26 28  0             138056.6513  -0.0002  0.050  -0.0003 0.63  
 215: 52 25 27  0   52 24 28  0             138072.1112  -0.0077  0.050  -0.0077 0.63  
 216: 52 26 27  0   52 25 28  0             138072.1112  -0.0077  0.050  -0.0077 0.37  
 217: 51 25 27  0   51 24 28  0             138087.0353   0.0050  0.050   0.0051 0.63  
 218: 51 24 27  0   51 23 28  0             138087.0353   0.0050  0.050   0.0051 0.37  
 219: 50 24 27  0   50 23 28  0             138101.3990  -0.0017  0.050  -0.0017 0.38  
 220: 50 23 27  0   50 22 28  0             138101.3990  -0.0017  0.050  -0.0017 0.62  
 221: 49 23 27  0   49 22 28  0             138115.2344  -0.0105  0.050  -0.0105 0.62  
 222: 49 22 27  0   49 21 28  0             138115.2344  -0.0105  0.050  -0.0105 0.38  
 223: 48 22 27  0   48 21 28  0             138128.5834   0.0058  0.050   0.0059 0.38  
 224: 48 21 27  0   48 20 28  0             138128.5834   0.0058  0.050   0.0059 0.62  
 225: 47 20 27  0   47 19 28  0             138141.4039  -0.0087  0.050  -0.0088 0.37  
 226: 47 21 27  0   47 20 28  0             138141.4039  -0.0087  0.050  -0.0088 0.63  
 227: 46 20 27  0   46 19 28  0             138153.7507  -0.0134  0.050  -0.0135 0.37  
 228: 46 19 27  0   46 18 28  0             138153.7507  -0.0134  0.050  -0.0135 0.63  
 229: 45 19 27  0   45 18 28  0             138165.6587   0.0129  0.050   0.0130 0.62  
 230: 45 18 27  0   45 17 28  0             138165.6587   0.0129  0.050   0.0130 0.38  
 231: 44 17 27  0   44 16 28  0             138177.0695  -0.0011  0.050  -0.0011 0.62  
 232: 44 18 27  0   44 17 28  0             138177.0695  -0.0011  0.050  -0.0011 0.38  
 233: 43 16 27  0   43 15 28  0             138188.0322  -0.0197  0.050  -0.0198 0.37  
 234: 43 17 27  0   43 16 28  0             138188.0322  -0.0197  0.050  -0.0198 0.63  
 235: 42 16 27  0   42 15 28  0             138198.5792  -0.0232  0.050  -0.0232 0.37  
 236: 42 15 27  0   42 14 28  0             138198.5792  -0.0232  0.050  -0.0232 0.63  
 237: 41 15 27  0   41 14 28  0             138208.7490   0.0145  0.050   0.0146 0.63  
 238: 41 14 27  0   41 13 28  0             138208.7490   0.0145  0.050   0.0146 0.37  
 239: 40 13 27  0   40 12 28  0             138218.4594  -0.0008  0.050  -0.0009 0.62  
 240: 40 14 27  0   40 13 28  0             138218.4594  -0.0008  0.050  -0.0009 0.38  
 241: 39 12 27  0   39 11 28  0             138227.7736  -0.0181  0.050  -0.0181 0.37  
 242: 39 13 27  0   39 12 28  0             138227.7736  -0.0181  0.050  -0.0181 0.63  
 243: 38 12 27  0   38 11 28  0             138236.7071  -0.0332  0.050  -0.0333 0.38  
 244: 38 11 27  0   38 10 28  0             138236.7071  -0.0332  0.050  -0.0333 0.62  
 245: 37 11 27  0   37 10 28  0             138245.3174  -0.0002  0.050  -0.0003 0.63  
 246: 37 10 27  0   37  9 28  0             138245.3174  -0.0002  0.050  -0.0003 0.37  
 247: 36 10 27  0   36  9 28  0             138253.5335  -0.0009  0.050  -0.0010 0.38  
 248: 36  9 27  0   36  8 28  0             138253.5335  -0.0009  0.050  -0.0010 0.62  
 249: 35  8 27  0   35  7 28  0             138261.4172   0.0156  0.050   0.0156 0.37  
 250: 35  9 27  0   35  8 28  0             138261.4172   0.0156  0.050   0.0156 0.63  
 251: 34  8 27  0   34  7 28  0             138268.8959  -0.0336  0.050  -0.0337 0.37  
 252: 34  7 27  0   34  6 28  0             138268.8959  -0.0336  0.050  -0.0337 0.63  
 253: 33  7 27  0   33  6 28  0             138276.0731  -0.0552  0.050  -0.0553 0.63  
 254: 33  6 27  0   33  5 28  0             138276.0731  -0.0552  0.050  -0.0553 0.37  
 255: 27  0 27  0   26  1 26  0             138277.3269  -0.0178  0.050  -0.0178 0.37  
 256: 27  1 27  0   26  0 26  0             138277.3269  -0.0178  0.050  -0.0178 0.63  
 257: 26  2 25  0   25  1 24  0             138278.4760  -0.0042  0.050  -0.0042 0.37  
 258: 26  1 25  0   25  2 24  0             138278.4760  -0.0042  0.050  -0.0042 0.63  
 259: 25  2 23  0   24  3 22  0             138279.4711  -0.0020  0.050  -0.0020 0.38  
 260: 25  3 23  0   24  2 22  0             138279.4711  -0.0020  0.050  -0.0020 0.62  
 261: 24  3 21  0   23  4 20  0             138280.3756  -0.0041  0.050  -0.0042 0.63  
 262: 24  4 21  0   23  3 20  0             138280.3756  -0.0041  0.050  -0.0042 0.37  
 263: 23  5 19  0   22  4 18  0             138281.2695  -0.0017  0.050  -0.0017 0.63  
 264: 23  4 19  0   22  5 18  0             138281.2695  -0.0017  0.050  -0.0017 0.37  
 265: 22  6 17  0   21  5 16  0             138282.2470  -0.0032  0.050  -0.0032 0.38  
 266: 22  5 17  0   21  6 16  0             138282.2470  -0.0032  0.050  -0.0032 0.62  
 267: 21  6 15  0   20  7 14  0             138283.5015   0.0130  0.050   0.0131 0.37  
 268: 21  7 15  0   20  6 14  0             138283.5015   0.0130  0.050   0.0131 0.63  
 269: 20  8 13  0   19  7 12  0             138285.3362   0.0100  0.050   0.0101 0.38  
 270: 20  7 13  0   19  8 12  0             138285.3362   0.0100  0.050   0.0101 0.62  
 271: 19  9 11  0   18  8 10  0             138288.5761   0.0124  0.050   0.0124 0.62  
 272: 19  8 11  0   18  9 10  0             138288.5761   0.0124  0.050   0.0124 0.38  
 273: 31  4 27  0   31  3 28  0             138289.6103   0.0321  0.050   0.0322 0.37  
 274: 31  5 27  0   31  4 28  0             138289.6103   0.0321  0.050   0.0322 0.63  
 275: 18  9  9  0   17 10  8  0             138295.5018   0.0180  0.050   0.0181 0.62  
 276: 18 10  9  0   17  9  8  0             138295.5018   0.0180  0.050   0.0181 0.38  
 277: 29  3 27  0   29  2 28  0             138301.7422  -0.0842  0.050  -0.0843 0.63  
 278: 29  2 27  0   29  1 28  0             138301.7422  -0.0842  0.050  -0.0843 0.37  
 279: 17 10  7  0   16 11  6  0             138314.5467   0.0770  0.050               
 280: 17 11  7  0   16 10  6  0             138314.5475  -0.0348  0.050               
 281: 16 11  5  0   15 12  4  0             138359.9833   0.0104  0.050               
 282: 16 12  5  0   15 11  4  0             138429.9226   0.0118  0.050               
 283: 14 14  1  0   13 13  0  0             141401.1852   0.0265  0.050               
 284: 14 14  0  0   13 13  1  0             142042.7965  -0.0357  0.050               
 285: 88 61 28  0   88 60 29  0             142116.4153  -0.0341  0.050  -0.0341 0.38  
 286: 88 60 28  0   88 59 29  0             142116.4153  -0.0341  0.050  -0.0341 0.62  
 287: 84 56 28  0   84 55 29  0             142284.8939  -0.0341  0.050  -0.0341 0.62  
 288: 84 57 28  0   84 56 29  0             142284.8939  -0.0341  0.050  -0.0341 0.38  
 289: 83 56 28  0   83 55 29  0             142324.2108  -0.0348  0.050  -0.0348 0.63  
 290: 83 55 28  0   83 54 29  0             142324.2108  -0.0348  0.050  -0.0348 0.37  
 291: 82 55 28  0   82 54 29  0             142362.4872  -0.0013  0.050  -0.0013 0.38  
 292: 82 54 28  0   82 53 29  0             142362.4872  -0.0013  0.050  -0.0013 0.62  
 293: 81 54 28  0   81 53 29  0             142399.6706  -0.0083  0.050  -0.0084 0.63  
 294: 81 53 28  0   81 52 29  0             142399.6706  -0.0083  0.050  -0.0084 0.37  
 295: 79 52 28  0   79 51 29  0             142470.9814  -0.0089  0.050  -0.0089 0.63  
 296: 79 51 28  0   79 50 29  0             142470.9814  -0.0089  0.050  -0.0089 0.37  
 297: 78 50 28  0   78 49 29  0             142505.1494  -0.0050  0.050  -0.0051 0.63  
 298: 78 51 28  0   78 50 29  0             142505.1494  -0.0050  0.050  -0.0051 0.37  
 299: 77 49 28  0   77 48 29  0             142538.3319  -0.0204  0.050  -0.0205 0.38  
 300: 77 50 28  0   77 49 29  0             142538.3319  -0.0204  0.050  -0.0205 0.62  
 301: 76 49 28  0   76 48 29  0             142570.6165   0.0116  0.050   0.0117 0.38  
 302: 76 48 28  0   76 47 29  0             142570.6165   0.0116  0.050   0.0117 0.62  
 303: 75 48 28  0   75 47 29  0             142601.9114  -0.0209  0.050  -0.0210 0.63  
 304: 75 47 28  0   75 46 29  0             142601.9114  -0.0209  0.050  -0.0210 0.37  
 305: 74 46 28  0   74 45 29  0             142632.3630   0.0080  0.050   0.0080 0.62  
 306: 74 47 28  0   74 46 29  0             142632.3630   0.0080  0.050   0.0080 0.38  
 307: 73 45 28  0   73 44 29  0             142661.8990   0.0063  0.050   0.0063 0.38  
 308: 73 46 28  0   73 45 29  0             142661.8990   0.0063  0.050   0.0063 0.62  
 309: 72 44 28  0   72 43 29  0             142690.5420  -0.0227  0.050  -0.0228 0.63  
 310: 72 45 28  0   72 44 29  0             142690.5420  -0.0227  0.050  -0.0228 0.37  
 311: 71 44 28  0   71 43 29  0             142718.3468  -0.0438  0.050  -0.0438 0.62  
 312: 71 43 28  0   71 42 29  0             142718.3468  -0.0438  0.050  -0.0438 0.38  
 313: 70 42 28  0   70 41 29  0             142745.3670  -0.0221  0.050  -0.0221 0.62  
 314: 70 43 28  0   70 42 29  0             142745.3670  -0.0221  0.050  -0.0221 0.38  
 315: 69 42 28  0   69 41 29  0             142771.5869   0.0078  0.050   0.0079 0.63  
 316: 69 41 28  0   69 40 29  0             142771.5869   0.0078  0.050   0.0079 0.37  
 317: 68 41 28  0   68 40 29  0             142796.9480  -0.0306  0.050  -0.0306 0.38  
 318: 68 40 28  0   68 39 29  0             142796.9480  -0.0306  0.050  -0.0306 0.62  
 319: 67 40 28  0   67 39 29  0             142821.6076   0.0016  0.050   0.0016 0.63  
 320: 67 39 28  0   67 38 29  0             142821.6076   0.0016  0.050   0.0016 0.37  
 321: 66 38 28  0   66 37 29  0             142845.4597  -0.0191  0.050  -0.0192 0.62  
 322: 66 39 28  0   66 38 29  0             142845.4597  -0.0191  0.050  -0.0192 0.38  
 323: 65 38 28  0   65 37 29  0             142868.5728  -0.0420  0.050  -0.0420 0.62  
 324: 65 37 28  0   65 36 29  0             142868.5728  -0.0420  0.050  -0.0420 0.38  
 325: 64 37 28  0   64 36 29  0             142891.0192  -0.0118  0.050  -0.0118 0.37  
 326: 64 36 28  0   64 35 29  0             142891.0192  -0.0118  0.050  -0.0118 0.63  
 327: 63 36 28  0   63 35 29  0             142912.7734   0.0289  0.050   0.0289 0.63  
 328: 63 35 28  0   63 34 29  0             142912.7734   0.0289  0.050   0.0289 0.37  
 329: 62 35 28  0   62 34 29  0             142933.7786   0.0067  0.050   0.0068 0.37  
 330: 62 34 28  0   62 33 29  0             142933.7786   0.0067  0.050   0.0068 0.63  
 331: 61 34 28  0   61 33 29  0             142954.1074  -0.0221  0.050  -0.0222 0.63  
 332: 61 33 28  0   61 32 29  0             142954.1074  -0.0221  0.050  -0.0222 0.37  
 333: 60 33 28  0   60 32 29  0             142973.8131  -0.0205  0.050  -0.0206 0.37  
 334: 60 32 28  0   60 31 29  0             142973.8131  -0.0205  0.050  -0.0206 0.63  
 335: 59 32 28  0   59 31 29  0             142992.8963  -0.0038  0.050  -0.0039 0.62  
 336: 59 31 28  0   59 30 29  0             142992.8963  -0.0038  0.050  -0.0039 0.38  
 337: 58 31 28  0   58 30 29  0             143011.3132  -0.0313  0.050  -0.0313 0.38  
 338: 58 30 28  0   58 29 29  0             143011.3132  -0.0313  0.050  -0.0313 0.62  
 339: 57 30 28  0   57 29 29  0             143029.1932   0.0110  0.050   0.0110 0.62  
 340: 57 29 28  0   57 28 29  0             143029.1932   0.0110  0.050   0.0110 0.38  
 341: 56 29 28  0   56 28 29  0             143046.4013  -0.0268  0.050  -0.0268 0.38  
 342: 56 28 28  0   56 27 29  0             143046.4013  -0.0268  0.050  -0.0268 0.62  
 343: 55 27 28  0   55 26 29  0             143063.0979   0.0007  0.050   0.0008 0.38  
 344: 55 28 28  0   55 27 29  0             143063.0979   0.0007  0.050   0.0008 0.62  
 345: 54 27 28  0   54 26 29  0             143079.1812  -0.0225  0.050  -0.0226 0.38  
 346: 54 26 28  0   54 25 29  0             143079.1812  -0.0225  0.050  -0.0226 0.62  
 347: 53 26 28  0   53 25 29  0             143094.7574  -0.0049  0.050  -0.0050 0.63  
 348: 53 25 28  0   53 24 29  0             143094.7574  -0.0049  0.050  -0.0050 0.37  
 349: 16 12  4  0   15 13  3  0             143096.4819   0.0046  0.050               
 350: 52 24 28  0   52 23 29  0             143109.7981   0.0112  0.050   0.0113 0.63  
 351: 52 25 28  0   52 24 29  0             143109.7981   0.0112  0.050   0.0113 0.37  
 352: 51 23 28  0   51 22 29  0             143124.2612  -0.0298  0.050  -0.0298 0.38  
 353: 51 24 28  0   51 23 29  0             143124.2612  -0.0298  0.050  -0.0298 0.62  
 354: 50 22 28  0   50 21 29  0             143138.2702  -0.0181  0.050  -0.0182 0.62  
 355: 50 23 28  0   50 22 29  0             143138.2702  -0.0181  0.050  -0.0182 0.38  
 356: 49 21 28  0   49 20 29  0             143151.7966   0.0044  0.050   0.0045 0.37  
 357: 49 22 28  0   49 21 29  0             143151.7966   0.0044  0.050   0.0045 0.63  
 358: 48 20 28  0   48 19 29  0             143164.7964  -0.0187  0.050  -0.0187 0.62  
 359: 48 21 28  0   48 20 29  0             143164.7964  -0.0187  0.050  -0.0187 0.38  
 360: 47 19 28  0   47 18 29  0             143177.3481  -0.0221  0.050  -0.0222 0.38  
 361: 47 20 28  0   47 19 29  0             143177.3481  -0.0221  0.050  -0.0222 0.62  
 362: 46 19 28  0   46 18 29  0             143189.4641  -0.0059  0.050  -0.0059 0.38  
 363: 46 18 28  0   46 17 29  0             143189.4641  -0.0059  0.050  -0.0059 0.62  
 364: 45 18 28  0   45 17 29  0             143201.1178  -0.0086  0.050  -0.0086 0.62  
 365: 45 17 28  0   45 16 29  0             143201.1178  -0.0086  0.050  -0.0086 0.38  
 366: 44 16 28  0   44 15 29  0             143212.3413  -0.0101  0.050  -0.0101 0.62  
 367: 44 17 28  0   44 16 29  0             143212.3413  -0.0101  0.050  -0.0101 0.38  
 368: 43 16 28  0   43 15 29  0             143223.1402  -0.0166  0.050  -0.0167 0.62  
 369: 43 15 28  0   43 14 29  0             143223.1402  -0.0166  0.050  -0.0167 0.38  
 370: 12  9  4  0   11  6  5  0             143224.3238  -0.0409  0.050               
 371: 42 15 28  0   42 14 29  0             143233.5391  -0.0150  0.050  -0.0151 0.37  
 372: 42 14 28  0   42 13 29  0             143233.5391  -0.0150  0.050  -0.0151 0.63  
 373: 41 13 28  0   41 12 29  0             143243.5466  -0.0076  0.050  -0.0077 0.37  
 374: 41 14 28  0   41 13 29  0             143243.5466  -0.0076  0.050  -0.0077 0.63  
 375: 40 13 28  0   40 12 29  0             143253.1413  -0.0270  0.050  -0.0270 0.38  
 376: 40 12 28  0   40 11 29  0             143253.1413  -0.0270  0.050  -0.0270 0.62  
 377: 39 12 28  0   39 11 29  0             143262.3842  -0.0226  0.050  -0.0226 0.63  
 378: 39 11 28  0   39 10 29  0             143262.3842  -0.0226  0.050  -0.0226 0.37  
 379: 38 11 28  0   38 10 29  0             143271.2653  -0.0150  0.050  -0.0150 0.37  
 380: 38 10 28  0   38  9 29  0             143271.2653  -0.0150  0.050  -0.0150 0.63  
 381: 37  9 28  0   37  8 29  0             143279.7758  -0.0230  0.050  -0.0231 0.38  
 382: 37 10 28  0   37  9 29  0             143279.7758  -0.0230  0.050  -0.0231 0.62  
 383: 36  9 28  0   36  8 29  0             143287.9568  -0.0155  0.050  -0.0155 0.38  
 384: 36  8 28  0   36  7 29  0             143287.9568  -0.0155  0.050  -0.0155 0.62  
 385: 35  8 28  0   35  7 29  0             143295.7863  -0.0241  0.050  -0.0242 0.62  
 386: 35  7 28  0   35  6 29  0             143295.7863  -0.0241  0.050  -0.0242 0.38  
 387: 34  6 28  0   34  5 29  0             143303.2929  -0.0296  0.050  -0.0296 0.62  
 388: 34  7 28  0   34  6 29  0             143303.2929  -0.0296  0.050  -0.0296 0.38  
 389: 28  0 28  0   27  1 27  0             143305.0938  -0.0204  0.050  -0.0204 0.63  
 390: 28  1 28  0   27  0 27  0             143305.0938  -0.0204  0.050  -0.0204 0.37  
 391: 27  2 26  0   26  1 25  0             143306.2188  -0.0237  0.050  -0.0238 0.63  
 392: 27  1 26  0   26  2 25  0             143306.2188  -0.0237  0.050  -0.0238 0.37  
 393: 26  3 24  0   25  2 23  0             143307.2037  -0.0155  0.050  -0.0155 0.37  
 394: 26  2 24  0   25  3 23  0             143307.2037  -0.0155  0.050  -0.0155 0.63  
 395: 25  4 22  0   24  3 21  0             143308.0884  -0.0104  0.050  -0.0105 0.62  
 396: 25  3 22  0   24  4 21  0             143308.0884  -0.0104  0.050  -0.0105 0.38  
 397: 24  5 20  0   23  4 19  0             143308.9394  -0.0091  0.050  -0.0091 0.38  
 398: 24  4 20  0   23  5 19  0             143308.9394  -0.0091  0.050  -0.0091 0.62  
 399: 23  6 18  0   22  5 17  0             143309.8492  -0.0111  0.050  -0.0111 0.63  
 400: 23  5 18  0   22  6 17  0             143309.8492  -0.0111  0.050  -0.0111 0.37  
 401: 22  7 16  0   21  6 15  0             143310.9685  -0.0120  0.050  -0.0121 0.38  
 402: 22  6 16  0   21  7 15  0             143310.9685  -0.0120  0.050  -0.0121 0.62  
 403: 21  8 14  0   20  7 13  0             143312.5416  -0.0383  0.050  -0.0384 0.63  
 404: 21  7 14  0   20  8 13  0             143312.5416  -0.0383  0.050  -0.0384 0.37  
 405: 20  9 12  0   19  8 11  0             143315.2436  -0.0041  0.050  -0.0042 0.38  
 406: 20  8 12  0   19  9 11  0             143315.2436  -0.0041  0.050  -0.0042 0.62  
 407: 32  5 28  0   32  4 29  0             143317.3635  -0.0412  0.050  -0.0413 0.38  
 408: 32  4 28  0   32  3 29  0             143317.3635  -0.0412  0.050  -0.0413 0.62  
 409: 19  9 10  0   18 10  9  0             143320.5018  -0.0061  0.050  -0.0061 0.37  
 410: 19 10 10  0   18  9  9  0             143320.5018  -0.0061  0.050  -0.0061 0.63  
 411: 31  4 28  0   31  3 29  0             143324.0267   0.0342  0.050   0.0342 0.62  
 412: 31  3 28  0   31  2 29  0             143324.0267   0.0342  0.050   0.0342 0.38  
 413: 30  2 28  0   30  1 29  0             143330.2731  -0.0159  0.050  -0.0159 0.62  
 414: 30  3 28  0   30  2 29  0             143330.2731  -0.0159  0.050  -0.0159 0.38  
 415: 18 10  8  0   17 11  7  0             143333.2464  -0.0008  0.050  -0.0025 0.63  
 416: 18 11  8  0   17 10  7  0             143333.2464  -0.0052  0.050  -0.0025 0.37  
 417: 29  2 28  0   29  1 29  0             143336.3466   0.0440  0.050   0.0440 0.62  
 418: 29  1 28  0   29  0 29  0             143336.3466   0.0440  0.050   0.0440 0.38  
 419: 17 11  6  0   16 12  5  0             143372.9548  -0.0047  0.050               
 420: 17 12  6  0   16 11  5  0             143377.5947   0.0056  0.050               
 421: 18 15  4  0   17 16  1  0             146272.7194   0.0150  0.050               
 422: 96 67 29  0   96 66 30  0             146825.7493   0.0367  0.050   0.0368 0.63  
 423: 96 68 29  0   96 67 30  0             146825.7493   0.0367  0.050   0.0368 0.37  
 424: 94 65 29  0   94 64 30  0             146925.9168   0.0695  0.050   0.0696 0.63  
 425: 94 66 29  0   94 65 30  0             146925.9168   0.0695  0.050   0.0696 0.37  
 426: 89 61 29  0   89 60 30  0             147155.0879  -0.0522  0.050  -0.0522 0.62  
 427: 89 60 29  0   89 59 30  0             147155.0879  -0.0522  0.050  -0.0522 0.38  
 428: 87 59 29  0   87 58 30  0             147238.9220   0.0056  0.050   0.0057 0.62  
 429: 87 58 29  0   87 57 30  0             147238.9220   0.0056  0.050   0.0057 0.38  
 430: 85 56 29  0   85 55 30  0             147318.4091  -0.0075  0.050  -0.0075 0.37  
 431: 85 57 29  0   85 56 30  0             147318.4091  -0.0075  0.050  -0.0075 0.63  
 432: 84 56 29  0   84 55 30  0             147356.5938  -0.0220  0.050  -0.0220 0.37  
 433: 84 55 29  0   84 54 30  0             147356.5938  -0.0220  0.050  -0.0220 0.63  
 434: 83 54 29  0   83 53 30  0             147393.7880  -0.0205  0.050  -0.0205 0.38  
 435: 83 55 29  0   83 54 30  0             147393.7880  -0.0205  0.050  -0.0205 0.62  
 436: 82 54 29  0   82 53 30  0             147429.9941  -0.0207  0.050  -0.0208 0.38  
 437: 82 53 29  0   82 52 30  0             147429.9941  -0.0207  0.050  -0.0208 0.62  
 438: 81 53 29  0   81 52 30  0             147465.2794   0.0246  0.050   0.0246 0.62  
 439: 81 52 29  0   81 51 30  0             147465.2794   0.0246  0.050   0.0246 0.38  
 440: 80 52 29  0   80 51 30  0             147499.5368  -0.0111  0.050  -0.0112 0.38  
 441: 80 51 29  0   80 50 30  0             147499.5368  -0.0111  0.050  -0.0112 0.62  
 442: 79 51 29  0   79 50 30  0             147532.9039  -0.0097  0.050  -0.0098 0.62  
 443: 79 50 29  0   79 49 30  0             147532.9039  -0.0097  0.050  -0.0098 0.38  
 444: 78 49 29  0   78 48 30  0             147565.2819  -0.0891  0.050  -0.0891 0.63  
 445: 78 50 29  0   78 49 30  0             147565.2819  -0.0891  0.050  -0.0891 0.37  
 446: 77 49 29  0   77 48 30  0             147596.9261  -0.0126  0.050  -0.0127 0.63  
 447: 77 48 29  0   77 47 30  0             147596.9261  -0.0126  0.050  -0.0127 0.37  
 448: 76 48 29  0   76 47 30  0             147627.6682   0.0327  0.050   0.0328 0.37  
 449: 76 47 29  0   76 46 30  0             147627.6682   0.0327  0.050   0.0328 0.63  
 450: 75 46 29  0   75 45 30  0             147657.4519  -0.0274  0.050  -0.0274 0.38  
 451: 75 47 29  0   75 46 30  0             147657.4519  -0.0274  0.050  -0.0274 0.62  
 452: 73 44 29  0   73 43 30  0             147714.7038   0.0235  0.050   0.0235 0.38  
 453: 73 45 29  0   73 44 30  0             147714.7038   0.0235  0.050   0.0235 0.62  
 454: 72 43 29  0   72 42 30  0             147742.0973   0.0248  0.050   0.0249 0.63  
 455: 72 44 29  0   72 43 30  0             147742.0973   0.0248  0.050   0.0249 0.37  
 456: 71 43 29  0   71 42 30  0             147768.6622  -0.0199  0.050  -0.0200 0.62  
 457: 71 42 29  0   71 41 30  0             147768.6622  -0.0199  0.050  -0.0200 0.38  
 458: 70 42 29  0   70 41 30  0             147794.5228  -0.0035  0.050  -0.0036 0.38  
 459: 70 41 29  0   70 40 30  0             147794.5228  -0.0035  0.050  -0.0036 0.62  
 460: 69 41 29  0   69 40 30  0             147819.5765  -0.0452  0.050  -0.0452 0.62  
 461: 69 40 29  0   69 39 30  0             147819.5765  -0.0452  0.050  -0.0452 0.38  
 462: 68 39 29  0   68 38 30  0             147844.0025   0.0179  0.050   0.0179 0.62  
 463: 68 40 29  0   68 39 30  0             147844.0025   0.0179  0.050   0.0179 0.38  
 464: 67 39 29  0   67 38 30  0             147867.6166  -0.0147  0.050  -0.0147 0.63  
 465: 67 38 29  0   67 37 30  0             147867.6166  -0.0147  0.050  -0.0147 0.37  
 466: 66 38 29  0   66 37 30  0             147890.5774  -0.0002  0.050  -0.0003 0.38  
 467: 66 37 29  0   66 36 30  0             147890.5774  -0.0002  0.050  -0.0003 0.62  
 468: 65 37 29  0   65 36 30  0             147912.8016  -0.0378  0.050  -0.0378 0.62  
 469: 65 36 29  0   65 35 30  0             147912.8016  -0.0378  0.050  -0.0378 0.38  
 470: 64 35 29  0   64 34 30  0             147934.4703   0.0382  0.050   0.0382 0.62  
 471: 64 36 29  0   64 35 30  0             147934.4703   0.0382  0.050   0.0382 0.38  
 472: 63 35 29  0   63 34 30  0             147955.3614  -0.0092  0.050  -0.0093 0.63  
 473: 63 34 29  0   63 33 30  0             147955.3614  -0.0092  0.050  -0.0093 0.37  
 474: 62 34 29  0   62 33 30  0             147975.6675  -0.0027  0.050  -0.0028 0.37  
 475: 62 33 29  0   62 32 30  0             147975.6675  -0.0027  0.050  -0.0028 0.63  
 476: 61 33 29  0   61 32 30  0             147995.3350  -0.0104  0.050  -0.0105 0.62  
 477: 61 32 29  0   61 31 30  0             147995.3350  -0.0104  0.050  -0.0105 0.38  
 478: 60 31 29  0   60 30 30  0             148014.4300   0.0189  0.050   0.0190 0.63  
 479: 60 32 29  0   60 31 30  0             148014.4300   0.0189  0.050   0.0190 0.37  
 480: 59 30 29  0   59 29 30  0             148032.8508  -0.0300  0.050  -0.0301 0.37  
 481: 59 31 29  0   59 30 30  0             148032.8508  -0.0300  0.050  -0.0301 0.63  
 482: 58 29 29  0   58 28 30  0             148050.7673  -0.0018  0.050  -0.0019 0.62  
 483: 58 30 29  0   58 29 30  0             148050.7673  -0.0018  0.050  -0.0019 0.38  
 484: 57 28 29  0   57 27 30  0             148068.0680  -0.0217  0.050  -0.0217 0.37  
 485: 57 29 29  0   57 28 30  0             148068.0680  -0.0217  0.050  -0.0217 0.63  
 486: 56 27 29  0   56 26 30  0             148084.8478  -0.0081  0.050  -0.0081 0.62  
 487: 56 28 29  0   56 27 30  0             148084.8478  -0.0081  0.050  -0.0081 0.38  
 488: 55 26 29  0   55 25 30  0             148101.0710  -0.0101  0.050  -0.0101 0.38  
 489: 55 27 29  0   55 26 30  0             148101.0710  -0.0101  0.050  -0.0101 0.62  
 490: 54 26 29  0   54 25 30  0             148116.7555  -0.0229  0.050  -0.0229 0.38  
 491: 54 25 29  0   54 24 30  0             148116.7555  -0.0229  0.050  -0.0229 0.62  
 492: 53 24 29  0   53 23 30  0             148131.9597  -0.0009  0.050  -0.0009 0.37  
 493: 53 25 29  0   53 24 30  0             148131.9597  -0.0009  0.050  -0.0009 0.63  
 494: 52 24 29  0   52 23 30  0             148146.6327  -0.0075  0.050  -0.0075 0.38  
 495: 52 23 29  0   52 22 30  0             148146.6327  -0.0075  0.050  -0.0075 0.62  
 496: 51 22 29  0   51 21 30  0             148160.8098  -0.0199  0.050  -0.0200 0.38  
 497: 51 23 29  0   51 22 30  0             148160.8098  -0.0199  0.050  -0.0200 0.62  
 498: 50 22 29  0   50 21 30  0             148174.5467   0.0054  0.050   0.0054 0.37  
 499: 50 21 29  0   50 20 30  0             148174.5467   0.0054  0.050   0.0054 0.63  
 500: 49 20 29  0   49 19 30  0             148187.7844  -0.0021  0.050  -0.0022 0.38  
 501: 49 21 29  0   49 20 30  0             148187.7844  -0.0021  0.050  -0.0022 0.62  
 502: 48 20 29  0   48 19 30  0             148200.5442  -0.0332  0.050  -0.0333 0.37  
 503: 48 19 29  0   48 18 30  0             148200.5442  -0.0332  0.050  -0.0333 0.63  
 504: 47 18 29  0   47 17 30  0             148212.9097  -0.0156  0.050  -0.0156 0.38  
 505: 47 19 29  0   47 18 30  0             148212.9097  -0.0156  0.050  -0.0156 0.62  
 506: 46 18 29  0   46 17 30  0             148224.8507   0.0093  0.050   0.0093 0.38  
 507: 46 17 29  0   46 16 30  0             148224.8507   0.0093  0.050   0.0093 0.62  
 508: 45 17 29  0   45 16 30  0             148236.3204  -0.0161  0.050  -0.0161 0.62  
 509: 45 16 29  0   45 15 30  0             148236.3204  -0.0161  0.050  -0.0161 0.38  
 510: 44 15 29  0   44 14 30  0             148247.3937  -0.0279  0.050  -0.0279 0.63  
 511: 44 16 29  0   44 15 30  0             148247.3937  -0.0279  0.050  -0.0279 0.37  
 512: 13 11  3  0   12  8  4  0             148251.7234  -0.0263  0.050               
 513: 43 14 29  0   43 13 30  0             148258.1059  -0.0012  0.050  -0.0012 0.38  
 514: 43 15 29  0   43 14 30  0             148258.1059  -0.0012  0.050  -0.0012 0.62  
 515: 42 14 29  0   42 13 30  0             148268.4017  -0.0016  0.050  -0.0016 0.38  
 516: 42 13 29  0   42 12 30  0             148268.4017  -0.0016  0.050  -0.0016 0.62  
 517: 41 12 29  0   41 11 30  0             148278.3048  -0.0154  0.050  -0.0155 0.37  
 518: 41 13 29  0   41 12 30  0             148278.3048  -0.0154  0.050  -0.0155 0.63  
 519: 40 11 29  0   40 10 30  0             148287.8377  -0.0300  0.050  -0.0301 0.62  
 520: 40 12 29  0   40 11 30  0             148287.8377  -0.0300  0.050  -0.0301 0.38  
 521: 39 11 29  0   39 10 30  0             148297.0400  -0.0155  0.050  -0.0155 0.62  
 522: 39 10 29  0   39  9 30  0             148297.0400  -0.0155  0.050  -0.0155 0.38  
 523: 38 10 29  0   38  9 30  0             148305.8815  -0.0112  0.050  -0.0112 0.38  
 524: 38  9 29  0   38  8 30  0             148305.8815  -0.0112  0.050  -0.0112 0.62  
 525: 37  9 29  0   37  8 30  0             148314.3721  -0.0164  0.050  -0.0165 0.62  
 526: 37  8 29  0   37  7 30  0             148314.3721  -0.0164  0.050  -0.0165 0.38  
 527: 36  7 29  0   36  6 30  0             148322.5323  -0.0197  0.050  -0.0197 0.62  
 528: 36  8 29  0   36  7 30  0             148322.5323  -0.0197  0.050  -0.0197 0.38  
 529: 35  7 29  0   35  6 30  0             148330.3607  -0.0310  0.050  -0.0311 0.62  
 530: 35  6 29  0   35  5 30  0             148330.3607  -0.0310  0.050  -0.0311 0.38  
 531: 29  0 29  0   28  1 28  0             148332.8170  -0.0161  0.050  -0.0161 0.37  
 532: 29  1 29  0   28  0 28  0             148332.8170  -0.0161  0.050  -0.0161 0.63  
 533: 28  2 27  0   27  1 26  0             148333.9410  -0.0131  0.050  -0.0131 0.38  
 534: 28  1 27  0   27  2 26  0             148333.9410  -0.0131  0.050  -0.0131 0.62  
 535: 27  3 25  0   26  2 24  0             148334.9056  -0.0092  0.050  -0.0092 0.63  
 536: 27  2 25  0   26  3 24  0             148334.9056  -0.0092  0.050  -0.0092 0.37  
 537: 26  4 23  0   25  3 22  0             148335.7619  -0.0063  0.050  -0.0063 0.38  
 538: 26  3 23  0   25  4 22  0             148335.7619  -0.0063  0.050  -0.0063 0.62  
 539: 25  5 21  0   24  4 20  0             148336.5782   0.0004  0.050   0.0004 0.62  
 540: 25  4 21  0   24  5 20  0             148336.5782   0.0004  0.050   0.0004 0.38  
 541: 24  6 19  0   23  5 18  0             148337.4465   0.0187  0.050   0.0187 0.38  
 542: 24  5 19  0   23  6 18  0             148337.4465   0.0187  0.050   0.0187 0.62  
 543: 23  6 17  0   22  7 16  0             148338.4608   0.0158  0.050   0.0158 0.37  
 544: 23  7 17  0   22  6 16  0             148338.4608   0.0158  0.050   0.0158 0.63  
 545: 22  8 15  0   21  7 14  0             148339.8647   0.0142  0.050   0.0143 0.38  
 546: 22  7 15  0   21  8 14  0             148339.8647   0.0142  0.050   0.0143 0.62  
 547: 21  9 13  0   20  8 12  0             148342.1045   0.0119  0.050   0.0119 0.62  
 548: 21  8 13  0   20  9 12  0             148342.1045   0.0119  0.050   0.0119 0.38  
 549: 33  5 29  0   33  4 30  0             148345.1465   0.0131  0.050   0.0131 0.63  
 550: 33  4 29  0   33  3 30  0             148345.1465   0.0131  0.050   0.0131 0.37  
 551: 20  9 11  0   19 10 10  0             148346.2434   0.0060  0.050   0.0060 0.62  
 552: 20 10 11  0   19  9 10  0             148346.2434   0.0060  0.050   0.0060 0.38  
 553: 32  4 29  0   32  3 30  0             148351.9594  -0.0921  0.050  -0.0921 0.37  
 554: 32  3 29  0   32  2 30  0             148351.9594  -0.0921  0.050  -0.0921 0.63  
 555: 19 10  9  0   18 11  8  0             148355.3265  -0.0077  0.050  -0.0079 0.37  
 556: 19 11  9  0   18 10  8  0             148355.3265  -0.0079  0.050  -0.0079 0.63  
 557: 31  3 29  0   31  2 30  0             148358.6010  -0.0772  0.050  -0.0773 0.63  
 558: 31  2 29  0   31  1 30  0             148358.6010  -0.0772  0.050  -0.0773 0.37  
 559: 30  1 29  0   30  0 30  0             148364.9429  -0.0783  0.050  -0.0783 0.62  
 560: 30  2 29  0   30  1 30  0             148364.9429  -0.0783  0.050  -0.0783 0.38  
 561: 18 11  7  0   17 12  6  0             148380.6633   0.1168  0.050   0.0285 0.62  
 562: 18 12  7  0   17 11  6  0             148380.6633  -0.1186  0.050   0.0285 0.38  
 563: 17 13  5  0   16 12  4  0             148546.6687   0.0046  0.050               
 564: 15 15  1  0   14 14  0  0             151637.8624  -0.0397  0.050               
 565: 96 67 30  0   96 66 31  0             151918.8477  -0.0229  0.050  -0.0230 0.38  
 566: 96 66 30  0   96 65 31  0             151918.8477  -0.0229  0.050  -0.0230 0.62  
 567: 93 63 30  0   93 62 31  0             152058.9167   0.0094  0.050   0.0094 0.38  
 568: 93 64 30  0   93 63 31  0             152058.9167   0.0094  0.050   0.0094 0.62  
 569: 92 63 30  0   92 62 31  0             152103.3188  -0.0337  0.050  -0.0338 0.38  
 570: 92 62 30  0   92 61 31  0             152103.3188  -0.0337  0.050  -0.0338 0.62  
 571: 15 15  0  0   14 14  1  0             152122.5454  -0.0084  0.050               
 572: 91 62 30  0   91 61 31  0             152146.6333  -0.0820  0.050  -0.0821 0.62  
 573: 91 61 30  0   91 60 31  0             152146.6333  -0.0820  0.050  -0.0821 0.38  
 574: 90 61 30  0   90 60 31  0             152189.0029  -0.0130  0.050  -0.0130 0.37  
 575: 90 60 30  0   90 59 31  0             152189.0029  -0.0130  0.050  -0.0130 0.63  
 576: 89 60 30  0   89 59 31  0             152230.2699  -0.0042  0.050  -0.0043 0.62  
 577: 89 59 30  0   89 58 31  0             152230.2699  -0.0042  0.050  -0.0043 0.38  
 578: 88 59 30  0   88 58 31  0             152270.4703  -0.0393  0.050  -0.0393 0.37  
 579: 88 58 30  0   88 57 31  0             152270.4703  -0.0393  0.050  -0.0393 0.63  
 580: 87 58 30  0   87 57 31  0             152309.7544   0.0127  0.050   0.0127 0.62  
 581: 87 57 30  0   87 56 31  0             152309.7544   0.0127  0.050   0.0127 0.38  
 582: 86 57 30  0   86 56 31  0             152347.9741  -0.0154  0.050  -0.0155 0.37  
 583: 86 56 30  0   86 55 31  0             152347.9741  -0.0154  0.050  -0.0155 0.63  
 584: 85 55 30  0   85 54 31  0             152385.2192  -0.0526  0.050  -0.0526 0.37  
 585: 85 56 30  0   85 55 31  0             152385.2192  -0.0526  0.050  -0.0526 0.63  
 586: 84 54 30  0   84 53 31  0             152421.6113   0.0040  0.050   0.0040 0.63  
 587: 84 55 30  0   84 54 31  0             152421.6113   0.0040  0.050   0.0040 0.37  
 588: 83 54 30  0   83 53 31  0             152457.1047   0.0904  0.050   0.0905 0.62  
 589: 83 53 30  0   83 52 31  0             152457.1047   0.0904  0.050   0.0905 0.38  
 590: 82 52 30  0   82 51 31  0             152491.5245   0.0138  0.050   0.0139 0.62  
 591: 82 53 30  0   82 52 31  0             152491.5245   0.0138  0.050   0.0139 0.38  
 592: 81 52 30  0   81 51 31  0             152525.1675   0.0532  0.050   0.0532 0.63  
 593: 81 51 30  0   81 50 31  0             152525.1675   0.0532  0.050   0.0532 0.37  
 594: 80 50 30  0   80 49 31  0             152557.7948  -0.0479  0.050  -0.0479 0.63  
 595: 80 51 30  0   80 50 31  0             152557.7948  -0.0479  0.050  -0.0479 0.37  
 596: 79 50 30  0   79 49 31  0             152589.7038  -0.0096  0.050  -0.0097 0.63  
 597: 79 49 30  0   79 48 31  0             152589.7038  -0.0096  0.050  -0.0097 0.37  
 598: 78 49 30  0   78 48 31  0             152620.7482   0.0048  0.050   0.0049 0.38  
 599: 78 48 30  0   78 47 31  0             152620.7482   0.0048  0.050   0.0049 0.62  
 600: 77 48 30  0   77 47 31  0             152650.9783   0.0289  0.050   0.0290 0.62  
 601: 77 47 30  0   77 46 31  0             152650.9783   0.0289  0.050   0.0290 0.38  
 602: 76 47 30  0   76 46 31  0             152680.3459  -0.0020  0.050  -0.0021 0.38  
 603: 76 46 30  0   76 45 31  0             152680.3459  -0.0020  0.050  -0.0021 0.62  
 604: 75 45 30  0   75 44 31  0             152708.9384  -0.0172  0.050  -0.0173 0.38  
 605: 75 46 30  0   75 45 31  0             152708.9384  -0.0172  0.050  -0.0173 0.62  
 606: 74 44 30  0   74 43 31  0             152736.8386   0.0501  0.050   0.0502 0.62  
 607: 74 45 30  0   74 44 31  0             152736.8386   0.0501  0.050   0.0502 0.38  
 608: 73 44 30  0   73 43 31  0             152763.8367  -0.0256  0.050  -0.0257 0.62  
 609: 73 43 30  0   73 42 31  0             152763.8367  -0.0256  0.050  -0.0257 0.38  
 610: 72 43 30  0   72 42 31  0             152790.1844  -0.0085  0.050  -0.0086 0.37  
 611: 72 42 30  0   72 41 31  0             152790.1844  -0.0085  0.050  -0.0086 0.63  
 612: 71 42 30  0   71 41 31  0             152815.7982   0.0024  0.050   0.0025 0.63  
 613: 71 41 30  0   71 40 31  0             152815.7982   0.0024  0.050   0.0025 0.37  
 614: 70 41 30  0   70 40 31  0             152840.6639  -0.0220  0.050  -0.0221 0.38  
 615: 70 40 30  0   70 39 31  0             152840.6639  -0.0220  0.050  -0.0221 0.62  
 616: 69 40 30  0   69 39 31  0             152864.8696  -0.0089  0.050  -0.0089 0.62  
 617: 69 39 30  0   69 38 31  0             152864.8696  -0.0089  0.050  -0.0089 0.38  
 618: 68 39 30  0   68 38 31  0             152888.3707  -0.0175  0.050  -0.0175 0.38  
 619: 68 38 30  0   68 37 31  0             152888.3707  -0.0175  0.050  -0.0175 0.62  
 620: 67 38 30  0   67 37 31  0             152911.2274  -0.0023  0.050  -0.0023 0.63  
 621: 67 37 30  0   67 36 31  0             152911.2274  -0.0023  0.050  -0.0023 0.37  
 622: 66 37 30  0   66 36 31  0             152933.4064  -0.0109  0.050  -0.0109 0.37  
 623: 66 36 30  0   66 35 31  0             152933.4064  -0.0109  0.050  -0.0109 0.63  
 624: 65 35 30  0   65 34 31  0             152954.9640  -0.0009  0.050  -0.0010 0.38  
 625: 65 36 30  0   65 35 31  0             152954.9640  -0.0009  0.050  -0.0010 0.62  
 626: 64 35 30  0   64 34 31  0             152975.8776  -0.0090  0.050  -0.0091 0.38  
 627: 64 34 30  0   64 33 31  0             152975.8776  -0.0090  0.050  -0.0091 0.62  
 628: 63 34 30  0   63 33 31  0             152996.1710  -0.0252  0.050  -0.0252 0.63  
 629: 63 33 30  0   63 32 31  0             152996.1710  -0.0252  0.050  -0.0252 0.37  
 630: 62 32 30  0   62 31 31  0             153015.8560  -0.0509  0.050  -0.0510 0.63  
 631: 62 33 30  0   62 32 31  0             153015.8560  -0.0509  0.050  -0.0510 0.37  
 632: 17 13  4  0   16 14  3  0             153017.8853   0.0231  0.050               
 633: 61 31 30  0   61 30 31  0             153035.0188  -0.0134  0.050  -0.0134 0.38  
 634: 61 32 30  0   61 31 31  0             153035.0188  -0.0134  0.050  -0.0134 0.62  
 635: 60 31 30  0   60 30 31  0             153053.5518  -0.0331  0.050  -0.0332 0.38  
 636: 60 30 30  0   60 29 31  0             153053.5518  -0.0331  0.050  -0.0332 0.62  
 637: 59 29 30  0   59 28 31  0             153071.5910   0.0129  0.050   0.0130 0.38  
 638: 59 30 30  0   59 29 31  0             153071.5910   0.0129  0.050   0.0130 0.62  
 639: 58 29 30  0   58 28 31  0             153088.9960  -0.0280  0.050  -0.0281 0.37  
 640: 58 28 30  0   58 27 31  0             153088.9960  -0.0280  0.050  -0.0281 0.63  
 641: 57 27 30  0   57 26 31  0             153105.9066  -0.0289  0.050  -0.0290 0.38  
 642: 57 28 30  0   57 27 31  0             153105.9066  -0.0289  0.050  -0.0290 0.62  
 643: 56 27 30  0   56 26 31  0             153122.3227  -0.0018  0.050  -0.0019 0.38  
 644: 56 26 30  0   56 25 31  0             153122.3227  -0.0018  0.050  -0.0019 0.62  
 645: 55 26 30  0   55 25 31  0             153138.2091   0.0059  0.050   0.0059 0.63  
 646: 55 25 30  0   55 24 31  0             153138.2091   0.0059  0.050   0.0059 0.37  
 647: 54 24 30  0   54 23 31  0             153153.5634  -0.0196  0.050  -0.0197 0.63  
 648: 54 25 30  0   54 24 31  0             153153.5634  -0.0196  0.050  -0.0197 0.37  
 649: 53 24 30  0   53 23 31  0             153168.4559  -0.0200  0.050  -0.0200 0.63  
 650: 53 23 30  0   53 22 31  0             153168.4559  -0.0200  0.050  -0.0200 0.37  
 651: 52 23 30  0   52 22 31  0             153182.9196   0.0265  0.050   0.0265 0.38  
 652: 52 22 30  0   52 21 31  0             153182.9196   0.0265  0.050   0.0265 0.62  
 653: 51 21 30  0   51 20 31  0             153196.8401  -0.0055  0.050  -0.0056 0.37  
 654: 51 22 30  0   51 21 31  0             153196.8401  -0.0055  0.050  -0.0056 0.63  
 655: 50 20 30  0   50 19 31  0             153210.3193  -0.0253  0.050  -0.0253 0.63  
 656: 50 21 30  0   50 20 31  0             153210.3193  -0.0253  0.050  -0.0253 0.37  
 657: 49 19 30  0   49 18 31  0             153223.4005  -0.0001  0.050  -0.0001 0.38  
 658: 49 20 30  0   49 19 31  0             153223.4005  -0.0001  0.050  -0.0001 0.62  
 659: 13  9  4  0   12  8  5  0             153225.9463  -0.0918  0.050               
 660: 48 19 30  0   48 18 31  0             153236.0423   0.0179  0.050   0.0180 0.37  
 661: 48 18 30  0   48 17 31  0             153236.0423   0.0179  0.050   0.0180 0.63  
 662: 47 18 30  0   47 17 31  0             153248.2235  -0.0024  0.050  -0.0025 0.62  
 663: 47 17 30  0   47 16 31  0             153248.2235  -0.0024  0.050  -0.0025 0.38  
 664: 46 17 30  0   46 16 31  0             153259.9988  -0.0168  0.050  -0.0169 0.37  
 665: 46 16 30  0   46 15 31  0             153259.9988  -0.0168  0.050  -0.0169 0.63  
 666: 45 16 30  0   45 15 31  0             153271.3927  -0.0107  0.050  -0.0107 0.62  
 667: 45 15 30  0   45 14 31  0             153271.3927  -0.0107  0.050  -0.0107 0.38  
 668: 44 15 30  0   44 14 31  0             153282.4012   0.0023  0.050   0.0024 0.37  
 669: 44 14 30  0   44 13 31  0             153282.4012   0.0023  0.050   0.0024 0.63  
 670: 43 14 30  0   43 13 31  0             153292.9947  -0.0167  0.050  -0.0168 0.62  
 671: 43 13 30  0   43 12 31  0             153292.9947  -0.0167  0.050  -0.0168 0.38  
 672: 42 13 30  0   42 12 31  0             153303.2569   0.0064  0.050   0.0064 0.38  
 673: 42 12 30  0   42 11 31  0             153303.2569   0.0064  0.050   0.0064 0.62  
 674: 41 12 30  0   41 11 31  0             153313.1191  -0.0061  0.050  -0.0061 0.63  
 675: 41 11 30  0   41 10 31  0             153313.1191  -0.0061  0.050  -0.0061 0.37  
 676: 40 11 30  0   40 10 31  0             153322.6231  -0.0211  0.050  -0.0211 0.38  
 677: 40 10 30  0   40  9 31  0             153322.6231  -0.0211  0.050  -0.0211 0.62  
 678: 39 10 30  0   39  9 31  0             153331.7834  -0.0329  0.050  -0.0330 0.62  
 679: 39  9 30  0   39  8 31  0             153331.7834  -0.0329  0.050  -0.0330 0.38  
 680: 38  9 30  0   38  8 31  0             153340.5711  -0.0790  0.050  -0.0790 0.37  
 681: 38  8 30  0   38  7 31  0             153340.5711  -0.0790  0.050  -0.0790 0.63  
 682: 37  8 30  0   37  7 31  0             153349.1720   0.0183  0.050   0.0184 0.62  
 683: 37  7 30  0   37  6 31  0             153349.1720   0.0183  0.050   0.0184 0.38  
 684: 36  7 30  0   36  6 31  0             153357.3661   0.0310  0.050   0.0310 0.38  
 685: 36  6 30  0   36  5 31  0             153357.3661   0.0310  0.050   0.0310 0.62  
 686: 30  0 30  0   29  1 29  0             153360.5093   0.0098  0.050   0.0099 0.62  
 687: 30  1 30  0   29  0 29  0             153360.5093   0.0098  0.050   0.0099 0.38  
 688: 29  2 28  0   28  1 27  0             153361.6125  -0.0007  0.050  -0.0007 0.63  
 689: 29  1 28  0   28  2 27  0             153361.6125  -0.0007  0.050  -0.0007 0.37  
 690: 28  3 26  0   27  2 25  0             153362.5545  -0.0036  0.050  -0.0037 0.37  
 691: 28  2 26  0   27  3 25  0             153362.5545  -0.0036  0.050  -0.0037 0.63  
 692: 27  4 24  0   26  3 23  0             153363.3820  -0.0038  0.050  -0.0039 0.62  
 693: 27  3 24  0   26  4 23  0             153363.3820  -0.0038  0.050  -0.0039 0.38  
 694: 26  5 22  0   25  4 21  0             153364.1609   0.0040  0.050   0.0041 0.38  
 695: 26  4 22  0   25  5 21  0             153364.1609   0.0040  0.050   0.0041 0.62  
 696: 25  6 20  0   24  5 19  0             153364.9824   0.0334  0.050   0.0335 0.62  
 697: 25  5 20  0   24  6 19  0             153364.9824   0.0334  0.050   0.0335 0.38  
 698: 24  7 18  0   23  6 17  0             153365.8869   0.0127  0.050   0.0127 0.38  
 699: 24  6 18  0   23  7 17  0             153365.8869   0.0127  0.050   0.0127 0.62  
 700: 23  8 16  0   22  7 15  0             153367.1128  -0.0044  0.050  -0.0044 0.63  
 701: 23  7 16  0   22  8 15  0             153367.1128  -0.0044  0.050  -0.0044 0.37  
 702: 22  9 14  0   21  8 13  0             153369.0131  -0.0162  0.050  -0.0162 0.38  
 703: 22  8 14  0   21  9 13  0             153369.0131  -0.0162  0.050  -0.0162 0.62  
 704: 21 10 12  0   20  9 11  0             153372.3797  -0.0056  0.050  -0.0056 0.62  
 705: 21  9 12  0   20 10 11  0             153372.3797  -0.0056  0.050  -0.0056 0.38  
 706: 20 11 10  0   19 10  9  0             153379.1404  -0.0598  0.050  -0.0599 0.37  
 707: 20 10 10  0   19 11  9  0             153379.1404  -0.0598  0.050  -0.0599 0.63  
 708: 33  4 30  0   33  3 31  0             153380.0526   0.0289  0.050   0.0290 0.62  
 709: 33  3 30  0   33  2 31  0             153380.0526   0.0289  0.050   0.0290 0.38  
 710: 32  3 30  0   32  2 31  0             153386.9781  -0.0145  0.050  -0.0145 0.37  
 711: 32  2 30  0   32  1 31  0             153386.9781  -0.0145  0.050  -0.0145 0.63  
 712: 19 11  8  0   18 12  7  0             153396.0116   0.0744  0.050   0.0683 0.38  
 713: 19 12  8  0   18 11  7  0             153396.0116   0.0646  0.050   0.0683 0.62  
 714: 18 12  6  0   17 13  5  0             153447.3224   0.0083  0.050               
 715: 18 13  6  0   17 12  5  0             153455.7902   0.0039  0.050               
 716: 19 16  4  0   18 17  1  0             156037.6189  -0.0079  0.050               
 717: 95 65 31  0   95 64 32  0             157047.4825  -0.0046  0.050  -0.0046 0.63  
 718: 95 64 31  0   95 63 32  0             157047.4825  -0.0046  0.050  -0.0046 0.37  
 719: 94 63 31  0   94 62 32  0             157091.8412   0.0300  0.050   0.0300 0.63  
 720: 94 64 31  0   94 63 32  0             157091.8412   0.0300  0.050   0.0300 0.37  
 721: 93 63 31  0   93 62 32  0             157135.1074   0.0083  0.050   0.0083 0.63  
 722: 93 62 31  0   93 61 32  0             157135.1074   0.0083  0.050   0.0083 0.37  
 723: 91 60 31  0   91 59 32  0             157218.6376  -0.0025  0.050  -0.0025 0.37  
 724: 91 61 31  0   91 60 32  0             157218.6376  -0.0025  0.050  -0.0025 0.63  
 725: 90 60 31  0   90 59 32  0             157258.9044  -0.0253  0.050  -0.0253 0.38  
 726: 90 59 31  0   90 58 32  0             157258.9044  -0.0253  0.050  -0.0253 0.62  
 727: 89 59 31  0   89 58 32  0             157298.1707  -0.0850  0.050  -0.0850 0.62  
 728: 89 58 31  0   89 57 32  0             157298.1707  -0.0850  0.050  -0.0850 0.38  
 729: 87 56 31  0   87 55 32  0             157374.1072   0.0198  0.050   0.0199 0.37  
 730: 87 57 31  0   87 56 32  0             157374.1072   0.0198  0.050   0.0199 0.63  
 731: 86 55 31  0   86 54 32  0             157410.6483   0.0209  0.050   0.0209 0.63  
 732: 86 56 31  0   86 55 32  0             157410.6483   0.0209  0.050   0.0209 0.37  
 733: 85 54 31  0   85 53 32  0             157446.2603  -0.0124  0.050               
 734: 84 54 31  0   84 53 32  0             157481.0385  -0.0017  0.050  -0.0017 0.38  
 735: 84 53 31  0   84 52 32  0             157481.0385  -0.0017  0.050  -0.0017 0.62  
 736: 83 53 31  0   83 52 32  0             157514.9146  -0.0315  0.050  -0.0315 0.63  
 737: 83 52 31  0   83 51 32  0             157514.9146  -0.0315  0.050  -0.0315 0.37  
 738: 82 51 31  0   82 50 32  0             157547.9768  -0.0300  0.050  -0.0301 0.63  
 739: 82 52 31  0   82 51 32  0             157547.9768  -0.0300  0.050  -0.0301 0.37  
 740: 81 50 31  0   81 49 32  0             157580.2889   0.0506  0.050   0.0506 0.37  
 741: 81 51 31  0   81 50 32  0             157580.2889   0.0506  0.050   0.0506 0.63  
 742: 80 50 31  0   80 49 32  0             157611.6413  -0.0149  0.050  -0.0149 0.37  
 743: 80 49 31  0   80 48 32  0             157611.6413  -0.0149  0.050  -0.0149 0.63  
 744: 79 49 31  0   79 48 32  0             157642.2706  -0.0055  0.050  -0.0055 0.63  
 745: 79 48 31  0   79 47 32  0             157642.2706  -0.0055  0.050  -0.0055 0.37  
 746: 78 48 31  0   78 47 32  0             157672.1268   0.0132  0.050   0.0133 0.37  
 747: 78 47 31  0   78 46 32  0             157672.1268   0.0132  0.050   0.0133 0.63  
 748: 77 46 31  0   77 45 32  0             157701.1902   0.0066  0.050   0.0066 0.38  
 749: 77 47 31  0   77 46 32  0             157701.1902   0.0066  0.050   0.0066 0.62  
 750: 76 46 31  0   76 45 32  0             157729.4541  -0.0469  0.050  -0.0470 0.37  
 751: 76 45 31  0   76 44 32  0             157729.4541  -0.0469  0.050  -0.0470 0.63  
 752: 75 45 31  0   75 44 32  0             157757.0260  -0.0548  0.050  -0.0549 0.63  
 753: 75 44 31  0   75 43 32  0             157757.0260  -0.0548  0.050  -0.0549 0.37  
 754: 74 44 31  0   74 43 32  0             157783.9154  -0.0220  0.050  -0.0221 0.38  
 755: 74 43 31  0   74 42 32  0             157783.9154  -0.0220  0.050  -0.0221 0.62  
 756: 73 42 31  0   73 41 32  0             157810.0694  -0.0157  0.050  -0.0158 0.37  
 757: 73 43 31  0   73 42 32  0             157810.0694  -0.0157  0.050  -0.0158 0.63  
 758: 72 42 31  0   72 41 32  0             157835.6227   0.0844  0.050   0.0845 0.38  
 759: 72 41 31  0   72 40 32  0             157835.6227   0.0844  0.050   0.0845 0.62  
 760: 71 41 31  0   71 40 32  0             157860.2979  -0.0124  0.050  -0.0124 0.62  
 761: 71 40 31  0   71 39 32  0             157860.2979  -0.0124  0.050  -0.0124 0.38  
 762: 70 39 31  0   70 38 32  0             157884.4154   0.0000  0.050   0.0000 0.62  
 763: 70 40 31  0   70 39 32  0             157884.4154   0.0000  0.050   0.0000 0.38  
 764: 69 38 31  0   69 37 32  0             157907.8471  -0.0198  0.050  -0.0199 0.38  
 765: 69 39 31  0   69 38 32  0             157907.8471  -0.0198  0.050  -0.0199 0.62  
 766: 68 37 31  0   68 36 32  0             157930.6731  -0.0051  0.050  -0.0051 0.62  
 767: 68 38 31  0   68 37 32  0             157930.6731  -0.0051  0.050  -0.0051 0.38  
 768: 67 36 31  0   67 35 32  0             157952.7996  -0.0628  0.050  -0.0629 0.37  
 769: 67 37 31  0   67 36 32  0             157952.7996  -0.0628  0.050  -0.0629 0.63  
 770: 66 35 31  0   66 34 32  0             157974.4140  -0.0186  0.050  -0.0186 0.63  
 771: 66 36 31  0   66 35 32  0             157974.4140  -0.0186  0.050  -0.0186 0.37  
 772: 65 35 31  0   65 34 32  0             157995.4057   0.0043  0.050   0.0044 0.62  
 773: 65 34 31  0   65 33 32  0             157995.4057   0.0043  0.050   0.0044 0.38  
 774: 64 34 31  0   64 33 32  0             158015.7859   0.0046  0.050   0.0047 0.37  
 775: 64 33 31  0   64 32 32  0             158015.7859   0.0046  0.050   0.0047 0.63  
 776: 63 33 31  0   63 32 32  0             158035.5895   0.0048  0.050   0.0049 0.62  
 777: 63 32 31  0   63 31 32  0             158035.5895   0.0048  0.050   0.0049 0.38  
 778: 62 32 31  0   62 31 32  0             158054.8259   0.0021  0.050   0.0021 0.37  
 779: 62 31 31  0   62 30 32  0             158054.8259   0.0021  0.050   0.0021 0.63  
 780: 61 31 31  0   61 30 32  0             158073.4883  -0.0223  0.050  -0.0223 0.63  
 781: 61 30 31  0   61 29 32  0             158073.4883  -0.0223  0.050  -0.0223 0.37  
 782: 60 30 31  0   60 29 32  0             158091.6537  -0.0033  0.050  -0.0033 0.37  
 783: 60 29 31  0   60 28 32  0             158091.6537  -0.0033  0.050  -0.0033 0.63  
 784: 59 29 31  0   59 28 32  0             158109.2305  -0.0439  0.050  -0.0440 0.62  
 785: 59 28 31  0   59 27 32  0             158109.2305  -0.0439  0.050  -0.0440 0.38  
 786: 58 27 31  0   58 26 32  0             158126.3830   0.0086  0.050   0.0086 0.62  
 787: 58 28 31  0   58 27 32  0             158126.3830   0.0086  0.050   0.0086 0.38  
 788: 57 27 31  0   57 26 32  0             158142.9632  -0.0049  0.050  -0.0050 0.62  
 789: 57 26 31  0   57 25 32  0             158142.9632  -0.0049  0.050  -0.0050 0.38  
 790: 56 26 31  0   56 25 32  0             158159.0393  -0.0273  0.050  -0.0273 0.38  
 791: 56 25 31  0   56 24 32  0             158159.0393  -0.0273  0.050  -0.0273 0.62  
 792: 55 24 31  0   55 23 32  0             158174.6896   0.0089  0.050   0.0089 0.38  
 793: 55 25 31  0   55 24 32  0             158174.6896   0.0089  0.050   0.0089 0.62  
 794: 54 24 31  0   54 23 32  0             158189.8115  -0.0095  0.050  -0.0096 0.38  
 795: 54 23 31  0   54 22 32  0             158189.8115  -0.0095  0.050  -0.0096 0.62  
 796: 53 22 31  0   53 21 32  0             158204.4770  -0.0212  0.050  -0.0212 0.37  
 797: 53 23 31  0   53 22 32  0             158204.4770  -0.0212  0.050  -0.0212 0.63  
 798: 52 21 31  0   52 20 32  0             158218.7357   0.0133  0.050   0.0134 0.62  
 799: 52 22 31  0   52 21 32  0             158218.7357   0.0133  0.050   0.0134 0.38  
 800: 51 20 31  0   51 19 32  0             158232.4930  -0.0106  0.050  -0.0106 0.37  
 801: 51 21 31  0   51 20 32  0             158232.4930  -0.0106  0.050  -0.0106 0.63  
 802: 50 19 31  0   50 18 32  0             158245.8533   0.0012  0.050   0.0013 0.63  
 803: 50 20 31  0   50 19 32  0             158245.8533   0.0012  0.050   0.0013 0.37  
 804: 49 18 31  0   49 17 32  0             158258.7836   0.0064  0.050   0.0064 0.38  
 805: 49 19 31  0   49 18 32  0             158258.7836   0.0064  0.050   0.0064 0.62  
 806: 48 18 31  0   48 17 32  0             158271.2872  -0.0014  0.050  -0.0014 0.37  
 807: 48 17 31  0   48 16 32  0             158271.2872  -0.0014  0.050  -0.0014 0.63  
 808: 47 16 31  0   47 15 32  0             158283.3906  -0.0050  0.050  -0.0051 0.38  
 809: 47 17 31  0   47 16 32  0             158283.3906  -0.0050  0.050  -0.0051 0.62  
 810: 46 16 31  0   46 15 32  0             158295.1058  -0.0017  0.050  -0.0018 0.38  
 811: 46 15 31  0   46 14 32  0             158295.1058  -0.0017  0.050  -0.0018 0.62  
 812: 45 15 31  0   45 14 32  0             158306.4347   0.0013  0.050   0.0014 0.62  
 813: 45 14 31  0   45 13 32  0             158306.4347   0.0013  0.050   0.0014 0.38  
 814: 44 14 31  0   44 13 32  0             158317.3657  -0.0159  0.050  -0.0159 0.38  
 815: 44 13 31  0   44 12 32  0             158317.3657  -0.0159  0.050  -0.0159 0.62  
 816: 14 12  3  0   13  9  4  0             158318.8825  -0.0230  0.050               
 817: 43 12 31  0   43 11 32  0             158327.9491  -0.0120  0.050  -0.0120 0.37  
 818: 43 13 31  0   43 12 32  0             158327.9491  -0.0120  0.050  -0.0120 0.63  
 819: 42 11 31  0   42 10 32  0             158338.1846   0.0042  0.050   0.0043 0.63  
 820: 42 12 31  0   42 11 32  0             158338.1846   0.0042  0.050   0.0043 0.37  
 821: 41 10 31  0   41  9 32  0             158348.0639   0.0167  0.050   0.0167 0.37  
 822: 41 11 31  0   41 10 32  0             158348.0639   0.0167  0.050   0.0167 0.63  
 823: 40 10 31  0   40  9 32  0             158357.5350  -0.0350  0.050  -0.0351 0.37  
 824: 40  9 31  0   40  8 32  0             158357.5350  -0.0350  0.050  -0.0351 0.63  
 825: 39  8 31  0   39  7 32  0             158366.7510  -0.0056  0.050  -0.0056 0.38  
 826: 39  9 31  0   39  8 32  0             158366.7510  -0.0056  0.050  -0.0056 0.62  
 827: 38  8 31  0   38  7 32  0             158375.5957  -0.0188  0.050  -0.0188 0.38  
 828: 38  7 31  0   38  6 32  0             158375.5957  -0.0188  0.050  -0.0188 0.62  
 829: 37  6 31  0   37  5 32  0             158384.1598   0.0084  0.050   0.0084 0.38  
 830: 37  7 31  0   37  6 32  0             158384.1598   0.0084  0.050   0.0084 0.62  
 831: 31  1 31  0   30  0 30  0             158388.1090  -0.0024  0.050  -0.0024 0.63  
 832: 31  0 31  0   30  1 30  0             158388.1090  -0.0024  0.050  -0.0024 0.37  
 833: 30  1 29  0   29  2 28  0             158389.2186   0.0005  0.050   0.0006 0.62  
 834: 30  2 29  0   29  1 28  0             158389.2186   0.0005  0.050   0.0006 0.38  
 835: 29  2 27  0   28  3 26  0             158390.1370  -0.0103  0.050  -0.0104 0.38  
 836: 29  3 27  0   28  2 26  0             158390.1370  -0.0103  0.050  -0.0104 0.62  
 837: 28  4 25  0   27  3 24  0             158390.9432  -0.0064  0.050  -0.0065 0.38  
 838: 28  3 25  0   27  4 24  0             158390.9432  -0.0064  0.050  -0.0065 0.62  
 839: 27  5 23  0   26  4 22  0             158391.6789  -0.0044  0.050  -0.0044 0.63  
 840: 27  4 23  0   26  5 22  0             158391.6789  -0.0044  0.050  -0.0044 0.37  
 841: 36  5 31  0   36  4 32  0             158392.4302   0.0558  0.050   0.0161 0.09  
 842: 36  6 31  0   36  5 32  0             158392.4302   0.0558  0.050   0.0161 0.05  
 843: 26  5 21  0   25  6 20  0             158392.4302   0.0093  0.050   0.0161 0.53  
 844: 26  6 21  0   25  5 20  0             158392.4302   0.0093  0.050   0.0161 0.32  
 845: 25  7 19  0   24  6 18  0             158393.2920   0.0292  0.050   0.0293 0.62  
 846: 25  6 19  0   24  7 18  0             158393.2920   0.0292  0.050   0.0293 0.38  
 847: 24  7 17  0   23  8 16  0             158394.3831   0.0169  0.050   0.0170 0.62  
 848: 24  8 17  0   23  7 16  0             158394.3831   0.0169  0.050   0.0170 0.38  
 849: 23  9 15  0   22  8 14  0             158396.0092  -0.0043  0.050  -0.0043 0.62  
 850: 23  8 15  0   22  9 14  0             158396.0092  -0.0043  0.050  -0.0043 0.38  
 851: 22 10 13  0   21  9 12  0             158398.7865  -0.0006  0.050  -0.0007 0.38  
 852: 22  9 13  0   21 10 12  0             158398.7865  -0.0006  0.050  -0.0007 0.62  
 853: 35  4 31  0   35  3 32  0             158400.2827  -0.0079  0.050  -0.0079 0.37  
 854: 35  5 31  0   35  4 32  0             158400.2827  -0.0079  0.050  -0.0079 0.63  
 855: 21 11 11  0   20 10 10  0             158404.0771  -0.0047  0.050  -0.0047 0.62  
 856: 21 10 11  0   20 11 10  0             158404.0771  -0.0047  0.050  -0.0047 0.38  
 857: 34  4 31  0   34  3 32  0             158407.9514   0.0443  0.050   0.0444 0.38  
 858: 34  3 31  0   34  2 32  0             158407.9514   0.0443  0.050   0.0444 0.62  
 859: 20 11  9  0   19 12  8  0             158415.9027   0.0089  0.050   0.0088 0.63  
 860: 20 12  9  0   19 11  8  0             158415.9027   0.0085  0.050   0.0088 0.37  
 861: 32  2 31  0   32  1 32  0             158422.3608   0.0935  0.050   0.0935 0.37  
 862: 32  1 31  0   32  0 32  0             158422.3608   0.0935  0.050   0.0935 0.63  
 863: 19 13  7  0   18 12  6  0             158449.2063  -0.0539  0.050               
 864: 18 13  5  0   17 14  4  0             158498.7742   0.0257  0.050               
 865: 18 14  5  0   17 13  4  0             158684.6702   0.0199  0.050               
 866: 16 16  1  0   15 15  0  0             161857.1737  -0.0242  0.050               
 867: 97 65 32  0   97 64 33  0             162032.7510   0.0174  0.050   0.0174 0.38  
 868: 97 66 32  0   97 65 33  0             162032.7510   0.0174  0.050   0.0174 0.62  
 869: 94 63 32  0   94 62 33  0             162162.7325   0.0512  0.050   0.0512 0.38  
 870: 94 62 32  0   94 61 33  0             162162.7325   0.0512  0.050   0.0512 0.62  
 871: 93 61 32  0   93 60 33  0             162204.0302  -0.0229  0.050  -0.0230 0.38  
 872: 93 62 32  0   93 61 33  0             162204.0302  -0.0229  0.050  -0.0230 0.62  
 873: 16 16  0  0   15 15  1  0             162219.7913  -0.0159  0.050               
 874: 92 60 32  0   92 59 33  0             162244.5712   0.0903  0.050   0.0903 0.62  
 875: 92 61 32  0   92 60 33  0             162244.5712   0.0903  0.050   0.0903 0.38  
 876: 91 59 32  0   91 58 33  0             162284.0136   0.0326  0.050   0.0326 0.38  
 877: 91 60 32  0   91 59 33  0             162284.0136   0.0326  0.050   0.0326 0.62  
 878: 90 59 32  0   90 58 33  0             162322.5762   0.0064  0.050   0.0064 0.38  
 879: 90 58 32  0   90 57 33  0             162322.5762   0.0064  0.050   0.0064 0.62  
 880: 89 57 32  0   89 56 33  0             162360.2094  -0.0536  0.050  -0.0536 0.38  
 881: 89 58 32  0   89 57 33  0             162360.2094  -0.0536  0.050  -0.0536 0.62  
 882: 88 56 32  0   88 55 33  0             162397.0638  -0.0129  0.050  -0.0129 0.62  
 883: 88 57 32  0   88 56 33  0             162397.0638  -0.0129  0.050  -0.0129 0.38  
 884: 87 56 32  0   87 55 33  0             162433.0359   0.0094  0.050   0.0095 0.63  
 885: 87 55 32  0   87 54 33  0             162433.0359   0.0094  0.050   0.0095 0.37  
 886: 86 54 32  0   86 53 33  0             162468.1363   0.0087  0.050   0.0088 0.63  
 887: 86 55 32  0   86 54 33  0             162468.1363   0.0087  0.050   0.0088 0.37  
 888: 85 54 32  0   85 53 33  0             162502.3495  -0.0458  0.050  -0.0459 0.63  
 889: 85 53 32  0   85 52 33  0             162502.3495  -0.0458  0.050  -0.0459 0.37  
 890: 84 53 32  0   84 52 33  0             162535.8442  -0.0005  0.050  -0.0005 0.38  
 891: 84 52 32  0   84 51 33  0             162535.8442  -0.0005  0.050  -0.0005 0.62  
 892: 83 51 32  0   83 50 33  0             162568.5322   0.0415  0.050   0.0416 0.37  
 893: 83 52 32  0   83 51 33  0             162568.5322   0.0415  0.050   0.0416 0.63  
 894: 82 50 32  0   82 49 33  0             162600.3207  -0.0268  0.050  -0.0269 0.62  
 895: 82 51 32  0   82 50 33  0             162600.3207  -0.0268  0.050  -0.0269 0.38  
 896: 81 50 32  0   81 49 33  0             162631.4437   0.0136  0.050   0.0136 0.62  
 897: 81 49 32  0   81 48 33  0             162631.4437   0.0136  0.050   0.0136 0.38  
 898: 80 48 32  0   80 47 33  0             162661.7299  -0.0224  0.050  -0.0224 0.62  
 899: 80 49 32  0   80 48 33  0             162661.7299  -0.0224  0.050  -0.0224 0.38  
 900: 79 48 32  0   79 47 33  0             162691.3248  -0.0036  0.050  -0.0037 0.62  
 901: 79 47 32  0   79 46 33  0             162691.3248  -0.0036  0.050  -0.0037 0.38  
 902: 78 47 32  0   78 46 33  0             162720.1765   0.0042  0.050   0.0042 0.38  
 903: 78 46 32  0   78 45 33  0             162720.1765   0.0042  0.050   0.0042 0.62  
 904: 77 45 32  0   77 44 33  0             162748.3952   0.0976  0.050   0.0977 0.38  
 905: 77 46 32  0   77 45 33  0             162748.3952   0.0976  0.050   0.0977 0.62  
 906: 76 44 32  0   76 43 33  0             162775.7083  -0.0094  0.050  -0.0094 0.63  
 907: 76 45 32  0   76 44 33  0             162775.7083  -0.0094  0.050  -0.0094 0.37  
 908: 75 43 32  0   75 42 33  0             162802.4774   0.0312  0.050   0.0313 0.38  
 909: 75 44 32  0   75 43 33  0             162802.4774   0.0312  0.050   0.0313 0.62  
 910: 74 43 32  0   74 42 33  0             162828.4898  -0.0060  0.050  -0.0061 0.38  
 911: 74 42 32  0   74 41 33  0             162828.4898  -0.0060  0.050  -0.0061 0.62  
 912: 73 41 32  0   73 40 33  0             162853.8806   0.0005  0.050   0.0006 0.38  
 913: 73 42 32  0   73 41 33  0             162853.8806   0.0005  0.050   0.0006 0.62  
 914: 72 41 32  0   72 40 33  0             162878.5850  -0.0263  0.050  -0.0263 0.38  
 915: 72 40 32  0   72 39 33  0             162878.5850  -0.0263  0.050  -0.0263 0.62  
 916: 18 14  4  0   17 15  3  0             162883.9155   0.0028  0.050               
 917: 71 39 32  0   71 38 33  0             162902.7017  -0.0006  0.050  -0.0006 0.38  
 918: 71 40 32  0   71 39 33  0             162902.7017  -0.0006  0.050  -0.0006 0.62  
 919: 70 38 32  0   70 37 33  0             162926.1679   0.0023  0.050   0.0024 0.62  
 920: 70 39 32  0   70 38 33  0             162926.1679   0.0023  0.050   0.0024 0.38  
 921: 69 38 32  0   69 37 33  0             162949.0084  -0.0047  0.050  -0.0047 0.62  
 922: 69 37 32  0   69 36 33  0             162949.0084  -0.0047  0.050  -0.0047 0.38  
 923: 68 37 32  0   68 36 33  0             162971.2636   0.0063  0.050   0.0063 0.38  
 924: 68 36 32  0   68 35 33  0             162971.2636   0.0063  0.050   0.0063 0.62  
 925: 67 36 32  0   67 35 33  0             162992.8912  -0.0187  0.050  -0.0187 0.62  
 926: 67 35 32  0   67 34 33  0             162992.8912  -0.0187  0.050  -0.0187 0.38  
 927: 66 35 32  0   66 34 33  0             163013.9786  -0.0040  0.050  -0.0040 0.37  
 928: 66 34 32  0   66 33 33  0             163013.9786  -0.0040  0.050  -0.0040 0.63  
 929: 65 33 32  0   65 32 33  0             163034.4415  -0.0454  0.050  -0.0455 0.38  
 930: 65 34 32  0   65 33 33  0             163034.4415  -0.0454  0.050  -0.0455 0.62  
 931: 64 32 32  0   64 31 33  0             163054.4365   0.0020  0.050   0.0020 0.62  
 932: 64 33 32  0   64 32 33  0             163054.4365   0.0020  0.050   0.0020 0.38  
 933: 63 31 32  0   63 30 33  0             163073.8457   0.0093  0.050   0.0094 0.37  
 934: 63 32 32  0   63 31 33  0             163073.8457   0.0093  0.050   0.0094 0.63  
 935: 62 31 32  0   62 30 33  0             163092.6925  -0.0110  0.050  -0.0110 0.37  
 936: 62 30 32  0   62 29 33  0             163092.6925  -0.0110  0.050  -0.0110 0.63  
 937: 61 30 32  0   61 29 33  0             163111.0219  -0.0249  0.050  -0.0250 0.62  
 938: 61 29 32  0   61 28 33  0             163111.0219  -0.0249  0.050  -0.0250 0.38  
 939: 60 28 32  0   60 27 33  0             163128.8609  -0.0162  0.050  -0.0162 0.63  
 940: 60 29 32  0   60 28 33  0             163128.8609  -0.0162  0.050  -0.0162 0.37  
 941: 59 28 32  0   59 27 33  0             163146.1811  -0.0238  0.050  -0.0238 0.63  
 942: 59 27 32  0   59 26 33  0             163146.1811  -0.0238  0.050  -0.0238 0.37  
 943: 58 27 32  0   58 26 33  0             163163.0233  -0.0171  0.050  -0.0171 0.37  
 944: 58 26 32  0   58 25 33  0             163163.0233  -0.0171  0.050  -0.0171 0.63  
 945: 57 26 32  0   57 25 33  0             163179.3961   0.0022  0.050   0.0022 0.62  
 946: 57 25 32  0   57 24 33  0             163179.3961   0.0022  0.050   0.0022 0.38  
 947: 56 24 32  0   56 23 33  0             163195.2464  -0.0290  0.050  -0.0290 0.62  
 948: 56 25 32  0   56 24 33  0             163195.2464  -0.0290  0.050  -0.0290 0.38  
 949: 55 24 32  0   55 23 33  0             163210.6778  -0.0170  0.050  -0.0171 0.62  
 950: 55 23 32  0   55 22 33  0             163210.6778  -0.0170  0.050  -0.0171 0.38  
 951: 54 23 32  0   54 22 33  0             163225.6627   0.0009  0.050   0.0009 0.37  
 952: 54 22 32  0   54 21 33  0             163225.6627   0.0009  0.050   0.0009 0.63  
 953: 53 22 32  0   53 21 33  0             163240.1885   0.0027  0.050   0.0028 0.63  
 954: 53 21 32  0   53 20 33  0             163240.1885   0.0027  0.050   0.0028 0.37  
 955: 52 20 32  0   52 19 33  0             163254.2624  -0.0136  0.050  -0.0136 0.62  
 956: 52 21 32  0   52 20 33  0             163254.2624  -0.0136  0.050  -0.0136 0.38  
 957: 14 11  4  0   13  8  5  0             163265.1395  -0.0583  0.050               
 958: 51 19 32  0   51 18 33  0             163267.9248  -0.0171  0.050  -0.0171 0.37  
 959: 51 20 32  0   51 19 33  0             163267.9248  -0.0171  0.050  -0.0171 0.63  
 960: 50 19 32  0   50 18 33  0             163281.1838  -0.0086  0.050  -0.0086 0.37  
 961: 50 18 32  0   50 17 33  0             163281.1838  -0.0086  0.050  -0.0086 0.63  
 962: 49 18 32  0   49 17 33  0             163294.0346  -0.0016  0.050  -0.0017 0.62  
 963: 49 17 32  0   49 16 33  0             163294.0346  -0.0016  0.050  -0.0017 0.38  
 964: 48 17 32  0   48 16 33  0             163306.4795  -0.0026  0.050  -0.0027 0.37  
 965: 48 16 32  0   48 15 33  0             163306.4795  -0.0026  0.050  -0.0027 0.63  
 966: 47 16 32  0   47 15 33  0             163318.5147  -0.0239  0.050  -0.0239 0.62  
 967: 47 15 32  0   47 14 33  0             163318.5147  -0.0239  0.050  -0.0239 0.38  
 968: 46 15 32  0   46 14 33  0             163330.2004  -0.0136  0.050  -0.0136 0.38  
 969: 46 14 32  0   46 13 33  0             163330.2004  -0.0136  0.050  -0.0136 0.62  
 970: 45 13 32  0   45 12 33  0             163341.5254   0.0090  0.050   0.0090 0.38  
 971: 45 14 32  0   45 13 33  0             163341.5254   0.0090  0.050   0.0090 0.62  
 972: 44 12 32  0   44 11 33  0             163352.4525  -0.0013  0.050  -0.0013 0.63  
 973: 44 13 32  0   44 12 33  0             163352.4525  -0.0013  0.050  -0.0013 0.37  
 974: 43 12 32  0   43 11 33  0             163362.9984  -0.0356  0.050  -0.0357 0.63  
 975: 43 11 32  0   43 10 33  0             163362.9984  -0.0356  0.050  -0.0357 0.37  
 976: 42 11 32  0   42 10 33  0             163373.2339  -0.0308  0.050  -0.0308 0.37  
 977: 42 10 32  0   42  9 33  0             163373.2339  -0.0308  0.050  -0.0308 0.63  
 978: 41 10 32  0   41  9 33  0             163383.1451  -0.0083  0.050  -0.0083 0.62  
 979: 41  9 32  0   41  8 33  0             163383.1451  -0.0083  0.050  -0.0083 0.38  
 980: 40  9 32  0   40  8 33  0             163392.7575   0.0500  0.050   0.0500 0.37  
 981: 40  8 32  0   40  7 33  0             163392.7575   0.0500  0.050   0.0500 0.63  
 982: 39  8 32  0   39  7 33  0             163401.9337   0.0000  0.050   0.0000 0.62  
 983: 39  7 32  0   39  6 33  0             163401.9337   0.0000  0.050   0.0000 0.38  
 984: 38  7 32  0   38  6 33  0             163410.8313  -0.0082  0.050  -0.0082 0.37  
 985: 38  6 32  0   38  5 33  0             163410.8313  -0.0082  0.050  -0.0082 0.63  
 986: 32  0 32  0   31  1 31  0             163415.6301  -0.0371  0.050               
 987: 31  2 30  0   30  1 29  0             163416.7306  -0.0362  0.050  -0.0362 0.62  
 988: 31  1 30  0   30  2 29  0             163416.7306  -0.0362  0.050  -0.0362 0.38  
 989: 30  3 28  0   29  2 27  0             163417.6430  -0.0375  0.050  -0.0376 0.37  
 990: 30  2 28  0   29  3 27  0             163417.6430  -0.0375  0.050  -0.0376 0.63  
 991: 29  3 26  0   28  4 25  0             163418.4203  -0.0377  0.050  -0.0378 0.37  
 992: 29  4 26  0   28  3 25  0             163418.4203  -0.0377  0.050  -0.0378 0.63  
 993: 28  4 24  0   27  5 23  0             163419.1559   0.0006  0.050   0.0006 0.63  
 994: 28  5 24  0   27  4 23  0             163419.1559   0.0006  0.050   0.0006 0.37  
 995: 27  5 22  0   26  6 21  0             163419.8305  -0.0103  0.050  -0.0103 0.38  
 996: 27  6 22  0   26  5 21  0             163419.8305  -0.0103  0.050  -0.0103 0.62  
 997: 26  7 20  0   25  6 19  0             163420.6069   0.0011  0.050   0.0012 0.37  
 998: 26  6 20  0   25  7 19  0             163420.6069   0.0011  0.050   0.0012 0.63  
 999: 25  8 18  0   24  7 17  0             163421.5658  -0.0207  0.050  -0.0207 0.63  
1000: 25  7 18  0   24  8 17  0             163421.5658  -0.0207  0.050  -0.0207 0.37  
1001: 24  9 16  0   23  8 15  0             163423.0005  -0.0149  0.050  -0.0149 0.37  
1002: 24  8 16  0   23  9 15  0             163423.0005  -0.0149  0.050  -0.0149 0.63  
1003: 23 10 14  0   22  9 13  0             163425.3089  -0.0338  0.050  -0.0339 0.63  
1004: 23  9 14  0   22 10 13  0             163425.3089  -0.0338  0.050  -0.0339 0.37  
1005: 36  5 32  0   36  4 33  0             163427.6851  -0.0311  0.050  -0.0312 0.38  
1006: 36  4 32  0   36  3 33  0             163427.6851  -0.0311  0.050  -0.0312 0.62  
1007: 22 11 12  0   21 10 11  0             163429.5497  -0.0224  0.050  -0.0224 0.37  
1008: 22 10 12  0   21 11 11  0             163429.5497  -0.0224  0.050  -0.0224 0.63  
1009: 35  4 32  0   35  3 33  0             163435.6947  -0.0055  0.050  -0.0056 0.63  
1010: 35  3 32  0   35  2 33  0             163435.6947  -0.0055  0.050  -0.0056 0.37  
1011: 21 12 10  0   20 11  9  0             163438.3226   0.0026  0.050   0.0027 0.63  
1012: 21 11 10  0   20 12  9  0             163438.3226   0.0026  0.050   0.0027 0.37  
1013: 34  2 32  0   34  1 33  0             163443.4102   0.0203  0.050   0.0203 0.62  
1014: 34  3 32  0   34  2 33  0             163443.4102   0.0203  0.050   0.0203 0.38  
1015: 33  1 32  0   33  0 33  0             163450.8298   0.0387  0.050   0.0387 0.38  
1016: 33  2 32  0   33  1 33  0             163450.8298   0.0387  0.050   0.0387 0.62  
1017: 20 12  8  0   19 13  7  0             163460.0023   0.0190  0.050   0.0111 0.62  
1018: 20 13  8  0   19 12  7  0             163460.0023  -0.0023  0.050   0.0111 0.38  
1019: 19 13  6  0   18 14  5  0             163524.9201   0.0002  0.050               
1020: 19 14  6  0   18 13  5  0             163539.8153  -0.0520  0.050               
1021: 20 17  4  0   19 18  1  0             165668.3012  -0.0795  0.050               
1022: 93 61 33  0   93 60 34  0             167266.9808   0.0511  0.050   0.0511 0.62  
1023: 93 60 33  0   93 59 34  0             167266.9808   0.0511  0.050   0.0511 0.38  
1024: 92 59 33  0   92 58 34  0             167305.7607  -0.0365  0.050  -0.0365 0.63  
1025: 92 60 33  0   92 59 34  0             167305.7607  -0.0365  0.050  -0.0365 0.37  
1026: 90 58 33  0   90 57 34  0             167380.9527   0.0023  0.050   0.0024 0.38  
1027: 90 57 33  0   90 56 34  0             167380.9527   0.0023  0.050   0.0024 0.62  
1028: 89 57 33  0   89 56 34  0             167417.2728   0.0075  0.050   0.0076 0.63  
1029: 89 56 33  0   89 55 34  0             167417.2728   0.0075  0.050   0.0076 0.37  
1030: 88 55 33  0   88 54 34  0             167452.7817   0.0238  0.050   0.0238 0.62  
1031: 88 56 33  0   88 55 34  0             167452.7817   0.0238  0.050   0.0238 0.38  
1032: 87 54 33  0   87 53 34  0             167487.4960   0.0532  0.050   0.0533 0.38  
1033: 87 55 33  0   87 54 34  0             167487.4960   0.0532  0.050   0.0533 0.62  
1034: 86 53 33  0   86 52 34  0             167521.4328   0.0992  0.050   0.0993 0.63  
1035: 86 54 33  0   86 53 34  0             167521.4328   0.0992  0.050   0.0993 0.37  
1036: 85 52 33  0   85 51 34  0             167554.4294  -0.0146  0.050  -0.0146 0.38  
1037: 85 53 33  0   85 52 34  0             167554.4294  -0.0146  0.050  -0.0146 0.62  
1038: 83 51 33  0   83 50 34  0             167618.3667  -0.0117  0.050  -0.0118 0.62  
1039: 83 50 33  0   83 49 34  0             167618.3667  -0.0117  0.050  -0.0118 0.38  
1040: 81 49 33  0   81 48 34  0             167679.2906  -0.0620  0.050  -0.0621 0.63  
1041: 81 48 33  0   81 47 34  0             167679.2906  -0.0620  0.050  -0.0621 0.37  
1042: 80 48 33  0   80 47 34  0             167708.7481  -0.0142  0.050  -0.0143 0.38  
1043: 80 47 33  0   80 46 34  0             167708.7481  -0.0142  0.050  -0.0143 0.62  
1044: 79 47 33  0   79 46 34  0             167737.5218   0.0511  0.050   0.0511 0.62  
1045: 79 46 33  0   79 45 34  0             167737.5218   0.0511  0.050   0.0511 0.38  
1046: 78 46 33  0   78 45 34  0             167765.4963   0.0059  0.050   0.0060 0.38  
1047: 78 45 33  0   78 44 34  0             167765.4963   0.0059  0.050   0.0060 0.62  
1048: 77 44 33  0   77 43 34  0             167792.8112  -0.0225  0.050  -0.0225 0.38  
1049: 77 45 33  0   77 44 34  0             167792.8112  -0.0225  0.050  -0.0225 0.62  
1050: 76 44 33  0   76 43 34  0             167819.4901  -0.0229  0.050  -0.0230 0.37  
1051: 76 43 33  0   76 42 34  0             167819.4901  -0.0229  0.050  -0.0230 0.63  
1052: 75 42 33  0   75 41 34  0             167845.5255  -0.0149  0.050  -0.0149 0.38  
1053: 75 43 33  0   75 42 34  0             167845.5255  -0.0149  0.050  -0.0149 0.62  
1054: 74 42 33  0   74 41 34  0             167870.9484   0.0206  0.050   0.0206 0.38  
1055: 74 41 33  0   74 40 34  0             167870.9484   0.0206  0.050   0.0206 0.62  
1056: 73 41 33  0   73 40 34  0             167895.6680  -0.0190  0.050  -0.0190 0.63  
1057: 73 40 33  0   73 39 34  0             167895.6680  -0.0190  0.050  -0.0190 0.37  
1058: 72 39 33  0   72 38 34  0             167919.8272  -0.0023  0.050  -0.0023 0.63  
1059: 72 40 33  0   72 39 34  0             167919.8272  -0.0023  0.050  -0.0023 0.37  
1060: 71 38 33  0   71 37 34  0             167943.3513  -0.0155  0.050  -0.0155 0.37  
1061: 71 39 33  0   71 38 34  0             167943.3513  -0.0155  0.050  -0.0155 0.63  
1062: 70 37 33  0   70 36 34  0             167966.3197   0.0093  0.050   0.0093 0.62  
1063: 70 38 33  0   70 37 34  0             167966.3197   0.0093  0.050   0.0093 0.38  
1064: 69 36 33  0   69 35 34  0             167988.6487  -0.0223  0.050  -0.0223 0.37  
1065: 69 37 33  0   69 36 34  0             167988.6487  -0.0223  0.050  -0.0223 0.63  
1066: 68 36 33  0   68 35 34  0             168010.4425  -0.0174  0.050  -0.0175 0.38  
1067: 68 35 33  0   68 34 34  0             168010.4425  -0.0174  0.050  -0.0175 0.62  
1068: 67 35 33  0   67 34 34  0             168031.6962   0.0081  0.050   0.0081 0.62  
1069: 67 34 33  0   67 33 34  0             168031.6962   0.0081  0.050   0.0081 0.38  
1070: 66 34 33  0   66 33 34  0             168052.4018   0.0360  0.050   0.0361 0.38  
1071: 66 33 33  0   66 32 34  0             168052.4018   0.0360  0.050   0.0361 0.62  
1072: 65 33 33  0   65 32 34  0             168072.4873  -0.0164  0.050  -0.0165 0.62  
1073: 65 32 33  0   65 31 34  0             168072.4873  -0.0164  0.050  -0.0165 0.38  
1074: 64 31 33  0   64 30 34  0             168092.1140   0.0017  0.050   0.0017 0.62  
1075: 64 32 33  0   64 31 34  0             168092.1140   0.0017  0.050   0.0017 0.38  
1076: 63 31 33  0   63 30 34  0             168111.1733  -0.0283  0.050  -0.0283 0.62  
1077: 63 30 33  0   63 29 34  0             168111.1733  -0.0283  0.050  -0.0283 0.38  
1078: 62 30 33  0   62 29 34  0             168129.7850   0.0032  0.050   0.0032 0.37  
1079: 62 29 33  0   62 28 34  0             168129.7850   0.0032  0.050   0.0032 0.63  
1080: 61 28 33  0   61 27 34  0             168147.8563  -0.0063  0.050  -0.0064 0.37  
1081: 61 29 33  0   61 28 34  0             168147.8563  -0.0063  0.050  -0.0064 0.63  
1082: 60 27 33  0   60 26 34  0             168165.4361  -0.0179  0.050  -0.0179 0.63  
1083: 60 28 33  0   60 27 34  0             168165.4361  -0.0179  0.050  -0.0179 0.37  
1084: 59 27 33  0   59 26 34  0             168182.5499  -0.0154  0.050  -0.0155 0.62  
1085: 59 26 33  0   59 25 34  0             168182.5499  -0.0154  0.050  -0.0155 0.38  
1086: 58 26 33  0   58 25 34  0             168199.2124   0.0061  0.050   0.0062 0.37  
1087: 58 25 33  0   58 24 34  0             168199.2124   0.0061  0.050   0.0062 0.63  
1088: 57 25 33  0   57 24 34  0             168215.3742  -0.0116  0.050  -0.0117 0.62  
1089: 57 24 33  0   57 23 34  0             168215.3742  -0.0116  0.050  -0.0117 0.38  
1090: 56 23 33  0   56 22 34  0             168231.0979  -0.0154  0.050  -0.0155 0.62  
1091: 56 24 33  0   56 23 34  0             168231.0979  -0.0154  0.050  -0.0155 0.38  
1092: 55 23 33  0   55 22 34  0             168246.3851  -0.0125  0.050  -0.0126 0.62  
1093: 55 22 33  0   55 21 34  0             168246.3851  -0.0125  0.050  -0.0126 0.38  
1094: 54 21 33  0   54 20 34  0             168261.2573   0.0097  0.050   0.0098 0.63  
1095: 54 22 33  0   54 21 34  0             168261.2573   0.0097  0.050   0.0098 0.37  
1096: 53 20 33  0   53 19 34  0             168275.6679  -0.0039  0.050  -0.0040 0.38  
1097: 53 21 33  0   53 20 34  0             168275.6679  -0.0039  0.050  -0.0040 0.62  
1098: 52 20 33  0   52 19 34  0             168289.6789   0.0000  0.050   0.0000 0.38  
1099: 52 19 33  0   52 18 34  0             168289.6789   0.0000  0.050   0.0000 0.62  
1100: 51 19 33  0   51 18 34  0             168303.2933   0.0161  0.050   0.0162 0.63  
1101: 51 18 33  0   51 17 34  0             168303.2933   0.0161  0.050   0.0162 0.37  
1102: 50 18 33  0   50 17 34  0             168316.4757   0.0009  0.050   0.0009 0.38  
1103: 50 17 33  0   50 16 34  0             168316.4757   0.0009  0.050   0.0009 0.62  
1104: 49 16 33  0   49 15 34  0             168329.2545  -0.0252  0.050  -0.0253 0.38  
1105: 49 17 33  0   49 16 34  0             168329.2545  -0.0252  0.050  -0.0253 0.62  
1106: 48 16 33  0   48 15 34  0             168341.6878  -0.0123  0.050  -0.0123 0.37  
1107: 48 15 33  0   48 14 34  0             168341.6878  -0.0123  0.050  -0.0123 0.63  
1108: 47 15 33  0   47 14 34  0             168353.7471   0.0036  0.050   0.0036 0.62  
1109: 47 14 33  0   47 13 34  0             168353.7471   0.0036  0.050   0.0036 0.38  
1110: 14  9  5  0   13  8  6  0             168362.5253  -0.0577  0.050               
1111: 14 10  5  0   13  7  6  0             168363.7534  -0.0026  0.050               
1112: 46 13 33  0   46 12 34  0             168365.4291   0.0116  0.050   0.0117 0.62  
1113: 46 14 33  0   46 13 34  0             168365.4291   0.0116  0.050   0.0117 0.38  
1114: 45 12 33  0   45 11 34  0             168376.7284  -0.0011  0.050  -0.0011 0.38  
1115: 45 13 33  0   45 12 34  0             168376.7284  -0.0011  0.050  -0.0011 0.62  
1116: 44 12 33  0   44 11 34  0             168387.6669  -0.0201  0.050  -0.0201 0.37  
1117: 44 11 33  0   44 10 34  0             168387.6669  -0.0201  0.050  -0.0201 0.63  
1118: 43 10 33  0   43  9 34  0             168398.2769  -0.0199  0.050  -0.0199 0.37  
1119: 43 11 33  0   43 10 34  0             168398.2769  -0.0199  0.050  -0.0199 0.63  
1120: 15 13  3  0   14 10  4  0             168406.8410  -0.0005  0.050               
1121: 42 10 33  0   42  9 34  0             168408.5640  -0.0022  0.050  -0.0023 0.38  
1122: 42  9 33  0   42  8 34  0             168408.5640  -0.0022  0.050  -0.0023 0.62  
1123: 41  9 33  0   41  8 34  0             168418.4853  -0.0165  0.050  -0.0166 0.63  
1124: 41  8 33  0   41  7 34  0             168418.4853  -0.0165  0.050  -0.0166 0.37  
1125: 40  8 33  0   40  7 34  0             168428.0953  -0.0151  0.050  -0.0151 0.37  
1126: 40  7 33  0   40  6 34  0             168428.0953  -0.0151  0.050  -0.0151 0.63  
1127: 39  7 33  0   39  6 34  0             168437.3641  -0.0343  0.050  -0.0343 0.63  
1128: 39  6 33  0   39  5 34  0             168437.3641  -0.0343  0.050  -0.0343 0.37  
1129: 33  0 33  0   32  1 32  0             168443.1337  -0.0315  0.050  -0.0315 0.38  
1130: 33  1 33  0   32  0 32  0             168443.1337  -0.0315  0.050  -0.0315 0.62  
1131: 32  2 31  0   31  1 30  0             168444.2232  -0.0346  0.050  -0.0347 0.38  
1132: 32  1 31  0   31  2 30  0             168444.2232  -0.0346  0.050  -0.0347 0.62  
1133: 31  3 29  0   30  2 28  0             168445.1256  -0.0305  0.050  -0.0305 0.63  
1134: 31  2 29  0   30  3 28  0             168445.1256  -0.0305  0.050  -0.0305 0.37  
1135: 30  3 27  0   29  4 26  0             168445.8883  -0.0206  0.050  -0.0207 0.62  
1136: 30  4 27  0   29  3 26  0             168445.8883  -0.0206  0.050  -0.0207 0.38  
1137: 29  5 25  0   28  4 24  0             168446.5544  -0.0162  0.050  -0.0163 0.62  
1138: 29  4 25  0   28  5 24  0             168446.5544  -0.0162  0.050  -0.0163 0.38  
1139: 28  6 23  0   27  5 22  0             168447.2110   0.0046  0.050   0.0047 0.38  
1140: 28  5 23  0   27  6 22  0             168447.2110   0.0046  0.050   0.0047 0.62  
1141: 27  7 21  0   26  6 20  0             168447.9168   0.0173  0.050   0.0174 0.62  
1142: 27  6 21  0   26  7 20  0             168447.9168   0.0173  0.050   0.0174 0.38  
1143: 26  8 19  0   25  7 18  0             168448.7738   0.0033  0.050   0.0033 0.38  
1144: 26  7 19  0   25  8 18  0             168448.7738   0.0033  0.050   0.0033 0.62  
1145: 25  8 17  0   24  9 16  0             168450.0109  -0.0034  0.050  -0.0034 0.38  
1146: 25  9 17  0   24  8 16  0             168450.0109  -0.0034  0.050  -0.0034 0.62  
1147: 24  9 15  0   23 10 14  0             168451.9756  -0.0126  0.050  -0.0126 0.63  
1148: 24 10 15  0   23  9 14  0             168451.9756  -0.0126  0.050  -0.0126 0.37  
1149: 23 10 13  0   22 11 12  0             168455.4326  -0.0058  0.050  -0.0058 0.38  
1150: 23 11 13  0   22 10 12  0             168455.4326  -0.0058  0.050  -0.0058 0.62  
1151: 22 12 11  0   21 11 10  0             168462.1674   0.0073  0.050   0.0074 0.37  
1152: 22 11 11  0   21 12 10  0             168462.1674   0.0073  0.050   0.0074 0.63  
1153: 36  4 33  0   36  3 34  0             168463.4137   0.0120  0.050   0.0121 0.37  
1154: 36  3 33  0   36  2 34  0             168463.4137   0.0120  0.050   0.0121 0.63  
1155: 35  3 33  0   35  2 34  0             168471.4486  -0.0206  0.050  -0.0207 0.62  
1156: 35  2 33  0   35  1 34  0             168471.4486  -0.0206  0.050  -0.0207 0.38  
1157: 21 12  9  0   20 13  8  0             168477.3113   0.0072  0.050   0.0068 0.37  
1158: 21 13  9  0   20 12  8  0             168477.3113   0.0064  0.050   0.0068 0.63  
1159: 20 13  7  0   19 14  6  0             168519.5379   0.0054  0.050               
1160: 20 14  7  0   19 13  6  0             168520.4775   0.0407  0.050               
1161: 19 14  5  0   18 15  4  0             168561.0204  -0.0008  0.050               
1162: 19 15  5  0   18 14  4  0             168850.2405   0.0349  0.050               
1163: 17 17  1  0   16 16  0  0             172061.9905  -0.0149  0.050               
1164: 17 17  0  0   16 16  1  0             172331.1143   0.0045  0.050               
1165: 91 58 34  0   91 57 35  0             172398.9260  -0.0474  0.050  -0.0475 0.62  
1166: 91 57 34  0   91 56 35  0             172398.9260  -0.0474  0.050  -0.0475 0.38  
1167: 90 57 34  0   90 56 35  0             172434.9135   0.0016  0.050   0.0016 0.38  
1168: 90 56 34  0   90 55 35  0             172434.9135   0.0016  0.050   0.0016 0.62  
1169: 89 56 34  0   89 55 35  0             172470.1290   0.0636  0.050   0.0636 0.62  
1170: 89 55 34  0   89 54 35  0             172470.1290   0.0636  0.050   0.0636 0.38  
1171: 88 55 34  0   88 54 35  0             172504.4204  -0.0264  0.050  -0.0264 0.37  
1172: 88 54 34  0   88 53 35  0             172504.4204  -0.0264  0.050  -0.0264 0.63  
1173: 87 53 34  0   87 52 35  0             172538.0611  -0.0080  0.050  -0.0081 0.37  
1174: 87 54 34  0   87 53 35  0             172538.0611  -0.0080  0.050  -0.0081 0.63  
1175: 86 53 34  0   86 52 35  0             172570.9176  -0.0273  0.050  -0.0273 0.37  
1176: 86 52 34  0   86 51 35  0             172570.9176  -0.0273  0.050  -0.0273 0.63  
1177: 85 52 34  0   85 51 35  0             172603.1404   0.0537  0.050   0.0537 0.62  
1178: 85 51 34  0   85 50 35  0             172603.1404   0.0537  0.050   0.0537 0.38  
1179: 84 51 34  0   84 50 35  0             172634.5579   0.0512  0.050   0.0512 0.38  
1180: 84 50 34  0   84 49 35  0             172634.5579   0.0512  0.050   0.0512 0.62  
1181: 83 50 34  0   83 49 35  0             172665.1641  -0.0530  0.050  -0.0531 0.63  
1182: 83 49 34  0   83 48 35  0             172665.1641  -0.0530  0.050  -0.0531 0.37  
1183: 19 15  4  0   18 16  3  0             172680.2877  -0.0099  0.050               
1184: 82 49 34  0   82 48 35  0             172695.2302   0.0000  0.050  -0.0001 0.37  
1185: 82 48 34  0   82 47 35  0             172695.2302   0.0000  0.050  -0.0001 0.63  
1186: 81 48 34  0   81 47 35  0             172724.5832   0.0255  0.050   0.0255 0.62  
1187: 81 47 34  0   81 46 35  0             172724.5832   0.0255  0.050   0.0255 0.38  
1188: 80 47 34  0   80 46 35  0             172753.1844  -0.0268  0.050  -0.0268 0.37  
1189: 80 46 34  0   80 45 35  0             172753.1844  -0.0268  0.050  -0.0268 0.63  
1190: 79 46 34  0   79 45 35  0             172781.2009  -0.0015  0.050  -0.0016 0.62  
1191: 79 45 34  0   79 44 35  0             172781.2009  -0.0015  0.050  -0.0016 0.38  
1192: 78 44 34  0   78 43 35  0             172808.5469   0.0039  0.050   0.0040 0.62  
1193: 78 45 34  0   78 44 35  0             172808.5469   0.0039  0.050   0.0040 0.38  
1194: 77 44 34  0   77 43 35  0             172835.2764   0.0324  0.050   0.0325 0.62  
1195: 77 43 34  0   77 42 35  0             172835.2764   0.0324  0.050   0.0325 0.38  
1196: 75 42 34  0   75 41 35  0             172886.7812   0.0095  0.050   0.0096 0.62  
1197: 75 41 34  0   75 40 35  0             172886.7812   0.0095  0.050   0.0096 0.38  
1198: 74 41 34  0   74 40 35  0             172911.6075  -0.0128  0.050  -0.0129 0.37  
1199: 74 40 34  0   74 39 35  0             172911.6075  -0.0128  0.050  -0.0129 0.63  
1200: 72 38 34  0   72 37 35  0             172959.5346  -0.0064  0.050  -0.0065 0.63  
1201: 72 39 34  0   72 38 35  0             172959.5346  -0.0064  0.050  -0.0065 0.37  
1202: 71 37 34  0   71 36 35  0             172982.6119  -0.0220  0.050  -0.0220 0.37  
1203: 71 38 34  0   71 37 35  0             172982.6119  -0.0220  0.050  -0.0220 0.63  
1204: 70 36 34  0   70 35 35  0             173005.1864   0.0239  0.050   0.0240 0.62  
1205: 70 37 34  0   70 36 35  0             173005.1864   0.0239  0.050   0.0240 0.38  
1206: 69 35 34  0   69 34 35  0             173027.1234  -0.0130  0.050  -0.0131 0.38  
1207: 69 36 34  0   69 35 35  0             173027.1234  -0.0130  0.050  -0.0131 0.62  
1208: 68 35 34  0   68 34 35  0             173048.5712   0.0048  0.050   0.0049 0.38  
1209: 68 34 34  0   68 33 35  0             173048.5712   0.0048  0.050   0.0049 0.62  
1210: 67 34 34  0   67 33 35  0             173069.4464  -0.0153  0.050  -0.0153 0.62  
1211: 67 33 34  0   67 32 35  0             173069.4464  -0.0153  0.050  -0.0153 0.38  
1212: 66 33 34  0   66 32 35  0             173089.8097  -0.0225  0.050  -0.0225 0.38  
1213: 66 32 34  0   66 31 35  0             173089.8097  -0.0225  0.050  -0.0225 0.62  
1214: 65 32 34  0   65 31 35  0             173109.6818  -0.0059  0.050  -0.0060 0.62  
1215: 65 31 34  0   65 30 35  0             173109.6818  -0.0059  0.050  -0.0060 0.38  
1216: 64 31 34  0   64 30 35  0             173129.0312  -0.0062  0.050  -0.0063 0.37  
1217: 64 30 34  0   64 29 35  0             173129.0312  -0.0062  0.050  -0.0063 0.63  
1218: 63 29 34  0   63 28 35  0             173147.8845  -0.0063  0.050  -0.0063 0.38  
1219: 63 30 34  0   63 29 35  0             173147.8845  -0.0063  0.050  -0.0063 0.62  
1220: 62 29 34  0   62 28 35  0             173166.2630   0.0059  0.050   0.0060 0.38  
1221: 62 28 34  0   62 27 35  0             173166.2630   0.0059  0.050   0.0060 0.62  
1222: 61 28 34  0   61 27 35  0             173184.1198  -0.0251  0.050  -0.0251 0.62  
1223: 61 27 34  0   61 26 35  0             173184.1198  -0.0251  0.050  -0.0251 0.38  
1224: 17 16  1  0   16 15  2  0             173200.5227  -0.0952  0.050               
1225: 60 27 34  0   60 26 35  0             173201.5877   0.0241  0.050   0.0242 0.37  
1226: 60 26 34  0   60 25 35  0             173201.5877   0.0241  0.050   0.0242 0.63  
1227: 15 11  4  0   14 10  5  0             173210.3348  -0.0620  0.050               
1228: 59 25 34  0   59 24 35  0             173218.5168  -0.0047  0.050  -0.0048 0.37  
1229: 59 26 34  0   59 25 35  0             173218.5168  -0.0047  0.050  -0.0048 0.63  
1230: 58 25 34  0   58 24 35  0             173235.0151  -0.0125  0.050  -0.0126 0.38  
1231: 58 24 34  0   58 23 35  0             173235.0151  -0.0125  0.050  -0.0126 0.62  
1232: 57 24 34  0   57 23 35  0             173251.0792  -0.0110  0.050  -0.0110 0.63  
1233: 57 23 34  0   57 22 35  0             173251.0792  -0.0110  0.050  -0.0110 0.37  
1234: 56 22 34  0   56 21 35  0             173266.7110  -0.0065  0.050  -0.0066 0.63  
1235: 56 23 34  0   56 22 35  0             173266.7110  -0.0065  0.050  -0.0066 0.37  
1236: 15 12  4  0   14  9  5  0             173277.0797  -0.0160  0.050               
1237: 55 22 34  0   55 21 35  0             173281.9138  -0.0041  0.050  -0.0042 0.63  
1238: 55 21 34  0   55 20 35  0             173281.9138  -0.0041  0.050  -0.0042 0.37  
1239: 54 21 34  0   54 20 35  0             173296.6864  -0.0130  0.050  -0.0130 0.37  
1240: 54 20 34  0   54 19 35  0             173296.6864  -0.0130  0.050  -0.0130 0.63  
1241: 53 20 34  0   53 19 35  0             173311.0701   0.0001  0.050   0.0002 0.62  
1242: 53 19 34  0   53 18 35  0             173311.0701   0.0001  0.050   0.0002 0.38  
1243: 52 18 34  0   52 17 35  0             173325.0434   0.0063  0.050   0.0064 0.62  
1244: 52 19 34  0   52 18 35  0             173325.0434   0.0063  0.050   0.0064 0.38  
1245: 51 17 34  0   51 16 35  0             173338.5992  -0.0093  0.050  -0.0094 0.38  
1246: 51 18 34  0   51 17 35  0             173338.5992  -0.0093  0.050  -0.0094 0.62  
1247: 50 16 34  0   50 15 35  0             173351.7769  -0.0151  0.050  -0.0151 0.62  
1248: 50 17 34  0   50 16 35  0             173351.7769  -0.0151  0.050  -0.0151 0.38  
1249: 49 15 34  0   49 14 35  0             173364.6000   0.0053  0.050   0.0053 0.38  
1250: 49 16 34  0   49 15 35  0             173364.6000   0.0053  0.050   0.0053 0.62  
1251: 48 14 34  0   48 13 35  0             173377.0270   0.0033  0.050   0.0033 0.62  
1252: 48 15 34  0   48 14 35  0             173377.0270   0.0033  0.050   0.0033 0.38  
1253: 47 14 34  0   47 13 35  0             173389.0756  -0.0106  0.050  -0.0106 0.62  
1254: 47 13 34  0   47 12 35  0             173389.0756  -0.0106  0.050  -0.0106 0.38  
1255: 46 13 34  0   46 12 35  0             173400.7822  -0.0069  0.050  -0.0069 0.38  
1256: 46 12 34  0   46 11 35  0             173400.7822  -0.0069  0.050  -0.0069 0.62  
1257: 45 11 34  0   45 10 35  0             173412.1607   0.0213  0.050   0.0214 0.37  
1258: 45 12 34  0   45 11 35  0             173412.1607   0.0213  0.050   0.0214 0.63  
1259: 44 11 34  0   44 10 35  0             173423.1515   0.0080  0.050   0.0081 0.38  
1260: 44 10 34  0   44  9 35  0             173423.1515   0.0080  0.050   0.0081 0.62  
1261: 43  9 34  0   43  8 35  0             173433.7473  -0.0605  0.050  -0.0606 0.37  
1262: 43 10 34  0   43  9 35  0             173433.7473  -0.0605  0.050  -0.0606 0.63  
1263: 42  8 34  0   42  7 35  0             173444.1244  -0.0146  0.050  -0.0147 0.62  
1264: 42  9 34  0   42  8 35  0             173444.1244  -0.0146  0.050  -0.0147 0.38  
1265: 41  7 34  0   41  6 35  0             173454.1370  -0.0062  0.050  -0.0063 0.38  
1266: 41  8 34  0   41  7 35  0             173454.1370  -0.0062  0.050  -0.0063 0.62  
1267: 40  6 34  0   40  5 35  0             173463.7815  -0.0449  0.050  -0.0450 0.62  
1268: 40  7 34  0   40  6 35  0             173463.7815  -0.0449  0.050  -0.0450 0.38  
1269: 34  0 34  0   33  1 33  0             173470.5654  -0.0382  0.050  -0.0382 0.62  
1270: 34  1 34  0   33  0 33  0             173470.5654  -0.0382  0.050  -0.0382 0.38  
1271: 33  2 32  0   32  1 31  0             173471.6585  -0.0306  0.050  -0.0307 0.62  
1272: 33  1 32  0   32  2 31  0             173471.6585  -0.0306  0.050  -0.0307 0.38  
1273: 32  3 30  0   31  2 29  0             173472.5385  -0.0336  0.050  -0.0336 0.38  
1274: 32  2 30  0   31  3 29  0             173472.5385  -0.0336  0.050  -0.0336 0.62  
1275: 31  3 28  0   30  4 27  0             173473.2619  -0.0387  0.050  -0.0388 0.37  
1276: 31  4 28  0   30  3 27  0             173473.2619  -0.0387  0.050  -0.0388 0.63  
1277: 29  6 24  0   28  5 23  0             173474.5008  -0.0140  0.050  -0.0141 0.62  
1278: 29  5 24  0   28  6 23  0             173474.5008  -0.0140  0.050  -0.0141 0.38  
1279: 27  7 20  0   26  8 19  0             173475.9328   0.0211  0.050   0.0212 0.37  
1280: 27  8 20  0   26  7 19  0             173475.9328   0.0211  0.050   0.0212 0.63  
1281: 26  9 18  0   25  8 17  0             173476.9970   0.0019  0.050   0.0019 0.38  
1282: 26  8 18  0   25  9 17  0             173476.9970   0.0019  0.050   0.0019 0.62  
1283: 25 10 16  0   24  9 15  0             173478.6770  -0.0040  0.050  -0.0040 0.63  
1284: 25  9 16  0   24 10 15  0             173478.6770  -0.0040  0.050  -0.0040 0.37  
1285: 24 11 14  0   23 10 13  0             173481.5308  -0.0093  0.050  -0.0094 0.38  
1286: 24 10 14  0   23 11 13  0             173481.5308  -0.0093  0.050  -0.0094 0.62  
1287: 23 12 12  0   22 11 11  0             173486.8409  -0.0118  0.050  -0.0118 0.63  
1288: 23 11 12  0   22 12 11  0             173486.8409  -0.0118  0.050  -0.0118 0.37  
1289: 37  4 34  0   37  3 35  0             173490.9961  -0.0133  0.050  -0.0133 0.62  
1290: 37  3 34  0   37  2 35  0             173490.9961  -0.0133  0.050  -0.0133 0.38  
1291: 22 13 10  0   21 12  9  0             173497.9614  -0.0034  0.050  -0.0034 0.38  
1292: 22 12 10  0   21 13  9  0             173497.9614  -0.0034  0.050  -0.0034 0.62  
1293: 36  2 34  0   36  1 35  0             173499.4659  -0.0010  0.050  -0.0011 0.62  
1294: 36  3 34  0   36  2 35  0             173499.4659  -0.0010  0.050  -0.0011 0.38  
1295: 35  2 34  0   35  1 35  0             173507.5793  -0.0527  0.050  -0.0527 0.62  
1296: 35  1 34  0   35  0 35  0             173507.5793  -0.0527  0.050  -0.0527 0.38  
1297: 21 13  8  0   20 14  7  0             173525.6559   0.0398  0.050   0.0121 0.37  
1298: 21 14  8  0   20 13  7  0             173525.6559  -0.0044  0.050   0.0121 0.63  
1299: 20 14  6  0   19 15  5  0             173605.7674  -0.0452  0.050               
1300: 20 15  6  0   19 14  5  0             173631.3243  -0.0116  0.050               
1301: 95 60 35  0   95 59 36  0             177302.9349   0.0142  0.050   0.0143 0.37  
1302: 95 61 35  0   95 60 36  0             177302.9349   0.0142  0.050   0.0143 0.63  
1303: 91 56 35  0   91 55 36  0             177450.2242  -0.0124  0.050  -0.0124 0.37  
1304: 91 57 35  0   91 56 36  0             177450.2242  -0.0124  0.050  -0.0124 0.63  
1305: 90 56 35  0   90 55 36  0             177485.1707   0.0154  0.050   0.0154 0.38  
1306: 90 55 35  0   90 54 36  0             177485.1707   0.0154  0.050   0.0154 0.62  
1307: 88 54 35  0   88 53 36  0             177552.7965   0.0122  0.050   0.0123 0.38  
1308: 88 53 35  0   88 52 36  0             177552.7965   0.0122  0.050   0.0123 0.62  
1309: 87 53 35  0   87 52 36  0             177585.4998  -0.0180  0.050  -0.0181 0.63  
1310: 87 52 35  0   87 51 36  0             177585.4998  -0.0180  0.050  -0.0181 0.37  
1311: 86 52 35  0   86 51 36  0             177617.5219  -0.0245  0.050  -0.0246 0.37  
1312: 86 51 35  0   86 50 36  0             177617.5219  -0.0245  0.050  -0.0246 0.63  
1313: 85 50 35  0   85 49 36  0             177648.8841   0.0027  0.050   0.0027 0.37  
1314: 85 51 35  0   85 50 36  0             177648.8841   0.0027  0.050   0.0027 0.63  
1315: 84 49 35  0   84 48 36  0             177679.6103   0.0765  0.050   0.0766 0.62  
1316: 84 50 35  0   84 49 36  0             177679.6103   0.0765  0.050   0.0766 0.38  
1317: 82 47 35  0   82 46 36  0             177738.8444   0.0090  0.050   0.0090 0.63  
1318: 82 48 35  0   82 47 36  0             177738.8444   0.0090  0.050   0.0090 0.37  
1319: 80 45 35  0   80 44 36  0             177795.5081  -0.0305  0.050  -0.0305 0.63  
1320: 80 46 35  0   80 45 36  0             177795.5081  -0.0305  0.050  -0.0305 0.37  
1321: 79 44 35  0   79 43 36  0             177822.9235  -0.0190  0.050  -0.0190 0.38  
1322: 79 45 35  0   79 44 36  0             177822.9235  -0.0190  0.050  -0.0190 0.62  
1323: 78 44 35  0   78 43 36  0             177849.7539   0.0253  0.050   0.0254 0.38  
1324: 78 43 35  0   78 42 36  0             177849.7539   0.0253  0.050   0.0254 0.62  
1325: 77 43 35  0   77 42 36  0             177875.8816  -0.0255  0.050  -0.0256 0.62  
1326: 77 42 35  0   77 41 36  0             177875.8816  -0.0255  0.050  -0.0256 0.38  
1327: 76 41 35  0   76 40 36  0             177901.4329  -0.0554  0.050  -0.0555 0.62  
1328: 76 42 35  0   76 41 36  0             177901.4329  -0.0554  0.050  -0.0555 0.38  
1329: 75 41 35  0   75 40 36  0             177926.4698  -0.0124  0.050  -0.0124 0.62  
1330: 75 40 35  0   75 39 36  0             177926.4698  -0.0124  0.050  -0.0124 0.38  
1331: 74 40 35  0   74 39 36  0             177950.8836  -0.0151  0.050  -0.0152 0.38  
1332: 74 39 35  0   74 38 36  0             177950.8836  -0.0151  0.050  -0.0152 0.62  
1333: 72 37 35  0   72 36 36  0             177998.1050   0.0662  0.050   0.0663 0.62  
1334: 72 38 35  0   72 37 36  0             177998.1050   0.0662  0.050   0.0663 0.38  
1335: 71 37 35  0   71 36 36  0             178020.7871   0.0057  0.050   0.0058 0.62  
1336: 71 36 35  0   71 35 36  0             178020.7871   0.0057  0.050   0.0058 0.38  
1337: 70 35 35  0   70 34 36  0             178042.9648  -0.0202  0.050  -0.0202 0.63  
1338: 70 36 35  0   70 35 36  0             178042.9648  -0.0202  0.050  -0.0202 0.37  
1339: 69 34 35  0   69 33 36  0             178064.6656   0.0066  0.050   0.0066 0.37  
1340: 69 35 35  0   69 34 36  0             178064.6656   0.0066  0.050   0.0066 0.63  
1341: 68 34 35  0   68 33 36  0             178085.8003  -0.0119  0.050  -0.0120 0.38  
1342: 68 33 35  0   68 32 36  0             178085.8003  -0.0119  0.050  -0.0120 0.62  
1343: 67 33 35  0   67 32 36  0             178106.4188  -0.0354  0.050  -0.0354 0.62  
1344: 67 32 35  0   67 31 36  0             178106.4188  -0.0354  0.050  -0.0354 0.38  
1345: 66 32 35  0   66 31 36  0             178126.5887  -0.0046  0.050  -0.0046 0.37  
1346: 66 31 35  0   66 30 36  0             178126.5887  -0.0046  0.050  -0.0046 0.63  
1347: 65 31 35  0   65 30 36  0             178146.2324  -0.0062  0.050  -0.0063 0.62  
1348: 65 30 35  0   65 29 36  0             178146.2324  -0.0062  0.050  -0.0063 0.38  
1349: 64 29 35  0   64 28 36  0             178165.4296   0.0308  0.050   0.0309 0.63  
1350: 64 30 35  0   64 29 36  0             178165.4296   0.0308  0.050   0.0309 0.37  
1351: 63 29 35  0   63 28 36  0             178184.0911   0.0090  0.050   0.0090 0.62  
1352: 63 28 35  0   63 27 36  0             178184.0911   0.0090  0.050   0.0090 0.38  
1353: 62 27 35  0   62 26 36  0             178202.2706  -0.0264  0.050  -0.0265 0.63  
1354: 62 28 35  0   62 27 36  0             178202.2706  -0.0264  0.050  -0.0265 0.37  
1355: 61 27 35  0   61 26 36  0             178220.0561   0.0041  0.050   0.0042 0.62  
1356: 61 26 35  0   61 25 36  0             178220.0561   0.0041  0.050   0.0042 0.38  
1357: 60 26 35  0   60 25 36  0             178237.3556   0.0006  0.050   0.0007 0.38  
1358: 60 25 35  0   60 24 36  0             178237.3556   0.0006  0.050   0.0007 0.62  
1359: 59 25 35  0   59 24 36  0             178254.1867  -0.0272  0.050  -0.0272 0.62  
1360: 59 24 35  0   59 23 36  0             178254.1867  -0.0272  0.050  -0.0272 0.38  
1361: 58 24 35  0   58 23 36  0             178270.6344  -0.0024  0.050  -0.0024 0.38  
1362: 58 23 35  0   58 22 36  0             178270.6344  -0.0024  0.050  -0.0024 0.62  
1363: 57 22 35  0   57 21 36  0             178286.6241  -0.0072  0.050  -0.0073 0.37  
1364: 57 23 35  0   57 22 36  0             178286.6241  -0.0072  0.050  -0.0073 0.63  
1365: 56 21 35  0   56 20 36  0             178302.1904  -0.0149  0.050  -0.0149 0.63  
1366: 56 22 35  0   56 21 36  0             178302.1904  -0.0149  0.050  -0.0149 0.37  
1367: 55 21 35  0   55 20 36  0             178317.3565  -0.0094  0.050  -0.0095 0.63  
1368: 55 20 35  0   55 19 36  0             178317.3565  -0.0094  0.050  -0.0095 0.37  
1369: 54 19 35  0   54 18 36  0             178332.1175  -0.0032  0.050  -0.0033 0.62  
1370: 54 20 35  0   54 19 36  0             178332.1175  -0.0032  0.050  -0.0033 0.38  
1371: 53 18 35  0   53 17 36  0             178346.4797   0.0027  0.050   0.0028 0.38  
1372: 53 19 35  0   53 18 36  0             178346.4797   0.0027  0.050   0.0028 0.62  
1373: 52 18 35  0   52 17 36  0             178360.4364  -0.0052  0.050  -0.0053 0.37  
1374: 52 17 35  0   52 16 36  0             178360.4364  -0.0052  0.050  -0.0053 0.63  
1375: 51 16 35  0   51 15 36  0             178373.9973  -0.0246  0.050  -0.0246 0.38  
1376: 51 17 35  0   51 16 36  0             178373.9973  -0.0246  0.050  -0.0246 0.62  
1377: 50 15 35  0   50 14 36  0             178387.2262   0.0016  0.050   0.0016 0.62  
1378: 50 16 35  0   50 15 36  0             178387.2262   0.0016  0.050   0.0016 0.38  
1379: 15 11  5  0   14  8  6  0             178388.5449  -0.0084  0.050               
1380: 49 15 35  0   49 14 36  0             178400.0656   0.0093  0.050   0.0094 0.62  
1381: 49 14 35  0   49 13 36  0             178400.0656   0.0093  0.050   0.0094 0.38  
1382: 48 14 35  0   48 13 36  0             178412.5215  -0.0021  0.050  -0.0021 0.37  
1383: 48 13 35  0   48 12 36  0             178412.5215  -0.0021  0.050  -0.0021 0.63  
1384: 47 12 35  0   47 11 36  0             178424.6070  -0.0261  0.050  -0.0261 0.37  
1385: 47 13 35  0   47 12 36  0             178424.6070  -0.0261  0.050  -0.0261 0.63  
1386: 46 12 35  0   46 11 36  0             178436.3915   0.0002  0.050   0.0003 0.37  
1387: 46 11 35  0   46 10 36  0             178436.3915   0.0002  0.050   0.0003 0.63  
1388: 45 10 35  0   45  9 36  0             178447.8218   0.0177  0.050   0.0177 0.38  
1389: 45 11 35  0   45 10 36  0             178447.8218   0.0177  0.050   0.0177 0.62  
1390: 44  9 35  0   44  8 36  0             178458.8781   0.0004  0.050   0.0004 0.62  
1391: 44 10 35  0   44  9 36  0             178458.8781   0.0004  0.050   0.0004 0.38  
1392: 43  9 35  0   43  8 36  0             178469.5959  -0.0222  0.050  -0.0222 0.62  
1393: 43  8 35  0   43  7 36  0             178469.5959  -0.0222  0.050  -0.0222 0.38  
1394: 42  7 35  0   42  6 36  0             178480.0275  -0.0036  0.050  -0.0037 0.62  
1395: 42  8 35  0   42  7 36  0             178480.0275  -0.0036  0.050  -0.0037 0.38  
1396: 41  6 35  0   41  5 36  0             178490.1717   0.0491  0.050   0.0491 0.38  
1397: 41  7 35  0   41  6 36  0             178490.1717   0.0491  0.050   0.0491 0.62  
1398: 35  1 35  0   34  0 34  0             178497.9619  -0.0184  0.050  -0.0185 0.62  
1399: 35  0 35  0   34  1 34  0             178497.9619  -0.0184  0.050  -0.0185 0.38  
1400: 34  1 33  0   33  2 32  0             178499.0365  -0.0225  0.050  -0.0226 0.62  
1401: 34  2 33  0   33  1 32  0             178499.0365  -0.0225  0.050  -0.0226 0.38  
1402: 40  5 35  0   40  4 36  0             178499.8952  -0.0027  0.050  -0.0287 0.06  
1403: 40  6 35  0   40  5 36  0             178499.8952  -0.0027  0.050  -0.0287 0.04  
1404: 33  3 31  0   32  2 30  0             178499.8952  -0.0317  0.050  -0.0287 0.56  
1405: 33  2 31  0   32  3 30  0             178499.8952  -0.0317  0.050  -0.0287 0.34  
1406: 32  3 29  0   31  4 28  0             178500.6413   0.0100  0.050   0.0100 0.62  
1407: 32  4 29  0   31  3 28  0             178500.6413   0.0100  0.050   0.0100 0.38  
1408: 29  7 23  0   28  6 22  0             178502.2792  -0.0462  0.050  -0.0463 0.63  
1409: 29  6 23  0   28  7 22  0             178502.2792  -0.0462  0.050  -0.0463 0.37  
1410: 28  8 21  0   27  7 20  0             178503.0299   0.0253  0.050   0.0254 0.37  
1411: 28  7 21  0   27  8 20  0             178503.0299   0.0253  0.050   0.0254 0.63  
1412: 27  9 19  0   26  8 18  0             178503.9376  -0.0089  0.050  -0.0089 0.62  
1413: 27  8 19  0   26  9 18  0             178503.9376  -0.0089  0.050  -0.0089 0.38  
1414: 26  9 17  0   25 10 16  0             178505.4041   0.0124  0.050   0.0125 0.62  
1415: 26 10 17  0   25  9 16  0             178505.4041   0.0124  0.050   0.0125 0.38  
1416: 25 10 15  0   24 11 14  0             178507.7905   0.0029  0.050   0.0029 0.38  
1417: 25 11 15  0   24 10 14  0             178507.7905   0.0029  0.050   0.0029 0.62  
1418: 39  4 35  0   39  3 36  0             178509.3414  -0.0212  0.050  -0.0213 0.38  
1419: 39  5 35  0   39  4 36  0             178509.3414  -0.0212  0.050  -0.0213 0.62  
1420: 24 12 13  0   23 11 12  0             178512.0795   0.0013  0.050   0.0014 0.38  
1421: 24 11 13  0   23 12 12  0             178512.0795   0.0013  0.050   0.0014 0.62  
1422: 23 13 11  0   22 12 10  0             178520.5363  -0.0048  0.050  -0.0048 0.62  
1423: 23 12 11  0   22 13 10  0             178520.5363  -0.0048  0.050  -0.0048 0.38  
1424: 16 14  3  0   15 11  4  0             178524.0378  -0.0264  0.050               
1425: 37  2 35  0   37  1 36  0             178527.3698  -0.0115  0.050               
1426: 36  1 35  0   36  0 36  0             178536.0266   0.0811  0.050   0.0811 0.63  
1427: 36  2 35  0   36  1 36  0             178536.0266   0.0811  0.050   0.0811 0.37  
1428: 22 13  9  0   21 14  8  0             178539.6921  -0.0268  0.050  -0.0276 0.63  
1429: 22 14  9  0   21 13  8  0             178539.6921  -0.0287  0.050  -0.0276 0.37  
1430: 21 14  7  0   20 15  6  0             178593.1545   0.0360  0.050               
1431: 21 15  7  0   20 14  6  0             178594.7747  -0.0198  0.050               
1432: 20 15  5  0   19 16  4  0             178613.3977   0.0124  0.050               
1433: 20 16  5  0   19 15  4  0             179050.9815   0.0182  0.050               
1434: 18 18  1  0   17 17  0  0             182255.0884  -0.0039  0.050               
1435: 20 16  4  0   19 17  3  0             182391.0425  -0.0375  0.050               
1436: 93 58 36  0   93 57 37  0             182427.9165  -0.0106  0.050  -0.0107 0.62  
1437: 93 57 36  0   93 56 37  0             182427.9165  -0.0106  0.050  -0.0107 0.38  
1438: 18 18  0  0   17 17  1  0             182453.3804  -0.0260  0.050               
1439: 92 57 36  0   92 56 37  0             182463.4432   0.0163  0.050   0.0164 0.38  
1440: 92 56 36  0   92 55 37  0             182463.4432   0.0163  0.050   0.0164 0.62  
1441: 91 55 36  0   91 54 37  0             182498.2148   0.0109  0.050   0.0109 0.38  
1442: 91 56 36  0   91 55 37  0             182498.2148   0.0109  0.050   0.0109 0.62  
1443: 90 54 36  0   90 53 37  0             182532.2588  -0.0103  0.050  -0.0104 0.62  
1444: 90 55 36  0   90 54 37  0             182532.2588  -0.0103  0.050  -0.0104 0.38  
1445: 89 53 36  0   89 52 37  0             182565.5932  -0.0405  0.050  -0.0405 0.38  
1446: 89 54 36  0   89 53 37  0             182565.5932  -0.0405  0.050  -0.0405 0.62  
1447: 88 53 36  0   88 52 37  0             182598.3003  -0.0080  0.050  -0.0080 0.37  
1448: 88 52 36  0   88 51 37  0             182598.3003  -0.0080  0.050  -0.0080 0.63  
1449: 87 52 36  0   87 51 37  0             182630.3191   0.0156  0.050   0.0157 0.63  
1450: 87 51 36  0   87 50 37  0             182630.3191   0.0156  0.050   0.0157 0.37  
1451: 86 50 36  0   86 49 37  0             182661.5376  -0.0921  0.050  -0.0921 0.63  
1452: 86 51 36  0   86 50 37  0             182661.5376  -0.0921  0.050  -0.0921 0.37  
1453: 85 50 36  0   85 49 37  0             182692.2919  -0.0057  0.050  -0.0057 0.63  
1454: 85 49 36  0   85 48 37  0             182692.2919  -0.0057  0.050  -0.0057 0.37  
1455: 83 48 36  0   83 47 37  0             182751.7334   0.0345  0.050   0.0345 0.62  
1456: 83 47 36  0   83 46 37  0             182751.7334   0.0345  0.050   0.0345 0.38  
1457: 82 47 36  0   82 46 37  0             182780.4160  -0.0365  0.050  -0.0365 0.38  
1458: 82 46 36  0   82 45 37  0             182780.4160  -0.0365  0.050  -0.0365 0.62  
1459: 81 45 36  0   81 44 37  0             182808.6003   0.0122  0.050   0.0123 0.37  
1460: 81 46 36  0   81 45 37  0             182808.6003   0.0122  0.050   0.0123 0.63  
1461: 80 44 36  0   80 43 37  0             182836.1040  -0.0113  0.050  -0.0113 0.62  
1462: 80 45 36  0   80 44 37  0             182836.1040  -0.0113  0.050  -0.0113 0.38  
1463: 79 43 36  0   79 42 37  0             182863.0659   0.0219  0.050   0.0220 0.38  
1464: 79 44 36  0   79 43 37  0             182863.0659   0.0219  0.050   0.0220 0.62  
1465: 78 42 36  0   78 41 37  0             182889.3776  -0.0058  0.050  -0.0059 0.62  
1466: 78 43 36  0   78 42 37  0             182889.3776  -0.0058  0.050  -0.0059 0.38  
1467: 77 41 36  0   77 40 37  0             182915.1505   0.0071  0.050   0.0071 0.37  
1468: 77 42 36  0   77 41 37  0             182915.1505   0.0071  0.050   0.0071 0.63  
1469: 75 40 36  0   75 39 37  0             182964.9711   0.0095  0.050   0.0095 0.63  
1470: 75 39 36  0   75 38 37  0             182964.9711   0.0095  0.050   0.0095 0.37  
1471: 18 17  1  0   17 16  2  0             182982.9815  -0.0145  0.050               
1472: 74 38 36  0   74 37 37  0             182989.0328  -0.0052  0.050  -0.0053 0.62  
1473: 74 39 36  0   74 38 37  0             182989.0328  -0.0052  0.050  -0.0053 0.38  
1474: 73 38 36  0   73 37 37  0             183012.5299  -0.0415  0.050  -0.0415 0.63  
1475: 73 37 36  0   73 36 37  0             183012.5299  -0.0415  0.050  -0.0415 0.37  
1476: 72 36 36  0   72 35 37  0             183035.6371   0.0664  0.050   0.0664 0.62  
1477: 72 37 36  0   72 36 37  0             183035.6371   0.0664  0.050   0.0664 0.38  
1478: 71 36 36  0   71 35 37  0             183058.0311  -0.0133  0.050  -0.0134 0.62  
1479: 71 35 36  0   71 34 37  0             183058.0311  -0.0133  0.050  -0.0134 0.38  
1480: 70 35 36  0   70 34 37  0             183080.0060   0.0046  0.050   0.0046 0.38  
1481: 70 34 36  0   70 33 37  0             183080.0060   0.0046  0.050   0.0046 0.62  
1482: 69 33 36  0   69 32 37  0             183101.4513   0.0013  0.050   0.0014 0.38  
1483: 69 34 36  0   69 33 37  0             183101.4513   0.0013  0.050   0.0014 0.62  
1484: 68 33 36  0   68 32 37  0             183122.3925  -0.0059  0.050  -0.0060 0.38  
1485: 68 32 36  0   68 31 37  0             183122.3925  -0.0059  0.050  -0.0060 0.62  
1486: 67 32 36  0   67 31 37  0             183142.8779   0.0225  0.050   0.0226 0.63  
1487: 67 31 36  0   67 30 37  0             183142.8779   0.0225  0.050   0.0226 0.37  
1488: 66 31 36  0   66 30 37  0             183162.8865   0.0578  0.050   0.0578 0.37  
1489: 66 30 36  0   66 29 37  0             183162.8865   0.0578  0.050   0.0578 0.63  
1490: 16 12  4  0   15 11  5  0             183173.9889  -0.0437  0.050               
1491: 65 29 36  0   65 28 37  0             183182.3358   0.0093  0.050   0.0093 0.38  
1492: 65 30 36  0   65 29 37  0             183182.3358   0.0093  0.050   0.0093 0.62  
1493: 64 29 36  0   64 28 37  0             183201.3588   0.0021  0.050   0.0021 0.38  
1494: 64 28 36  0   64 27 37  0             183201.3588   0.0021  0.050   0.0021 0.62  
1495: 63 27 36  0   63 26 37  0             183219.9187  -0.0084  0.050  -0.0084 0.37  
1496: 63 28 36  0   63 27 37  0             183219.9187  -0.0084  0.050  -0.0084 0.63  
1497: 62 27 36  0   62 26 37  0             183238.0249  -0.0204  0.050  -0.0205 0.38  
1498: 62 26 36  0   62 25 37  0             183238.0249  -0.0204  0.050  -0.0205 0.62  
1499: 61 25 36  0   61 24 37  0             183255.7500   0.0308  0.050   0.0308 0.38  
1500: 61 26 36  0   61 25 37  0             183255.7500   0.0308  0.050   0.0308 0.62  
1501: 60 24 36  0   60 23 37  0             183272.9410  -0.0149  0.050  -0.0149 0.63  
1502: 60 25 36  0   60 24 37  0             183272.9410  -0.0149  0.050  -0.0149 0.37  
1503: 16 13  4  0   15 10  5  0             183284.2371  -0.0411  0.050               
1504: 59 24 36  0   59 23 37  0             183289.7492  -0.0137  0.050  -0.0137 0.62  
1505: 59 23 36  0   59 22 37  0             183289.7492  -0.0137  0.050  -0.0137 0.38  
1506: 58 23 36  0   58 22 37  0             183306.1594   0.0119  0.050   0.0120 0.38  
1507: 58 22 36  0   58 21 37  0             183306.1594   0.0119  0.050   0.0120 0.62  
1508: 57 22 36  0   57 21 37  0             183322.1107  -0.0058  0.050  -0.0058 0.63  
1509: 57 21 36  0   57 20 37  0             183322.1107  -0.0058  0.050  -0.0058 0.37  
1510: 56 20 36  0   56 19 37  0             183337.6690  -0.0082  0.050  -0.0082 0.63  
1511: 56 21 36  0   56 20 37  0             183337.6690  -0.0082  0.050  -0.0082 0.37  
1512: 55 19 36  0   55 18 37  0             183352.8349  -0.0014  0.050  -0.0015 0.37  
1513: 55 20 36  0   55 19 37  0             183352.8349  -0.0014  0.050  -0.0015 0.63  
1514: 54 18 36  0   54 17 37  0             183367.6123   0.0114  0.050   0.0114 0.62  
1515: 54 19 36  0   54 18 37  0             183367.6123   0.0114  0.050   0.0114 0.38  
1516: 53 18 36  0   53 17 37  0             183381.9628  -0.0144  0.050  -0.0144 0.63  
1517: 53 17 36  0   53 16 37  0             183381.9628  -0.0144  0.050  -0.0144 0.37  
1518: 52 16 36  0   52 15 37  0             183395.9623  -0.0095  0.050  -0.0095 0.63  
1519: 52 17 36  0   52 16 37  0             183395.9623  -0.0095  0.050  -0.0095 0.37  
1520: 51 15 36  0   51 14 37  0             183409.5995   0.0080  0.050   0.0080 0.37  
1521: 51 16 36  0   51 15 37  0             183409.5995   0.0080  0.050   0.0080 0.63  
1522: 50 14 36  0   50 13 37  0             183422.8760   0.0338  0.050   0.0339 0.62  
1523: 50 15 36  0   50 14 37  0             183422.8760   0.0338  0.050   0.0339 0.38  
1524: 49 13 36  0   49 12 37  0             183435.7190  -0.0112  0.050  -0.0112 0.37  
1525: 49 14 36  0   49 13 37  0             183435.7190  -0.0112  0.050  -0.0112 0.63  
1526: 48 13 36  0   48 12 37  0             183448.2480  -0.0135  0.050  -0.0136 0.38  
1527: 48 12 36  0   48 11 37  0             183448.2480  -0.0135  0.050  -0.0136 0.62  
1528: 47 11 36  0   47 10 37  0             183460.4516   0.0093  0.050   0.0094 0.37  
1529: 47 12 36  0   47 11 37  0             183460.4516   0.0093  0.050   0.0094 0.63  
1530: 15  9  6  0   14  8  7  0             183470.7330  -0.0020  0.050  -0.0331 0.38  
1531: 15 10  6  0   14  7  7  0             183470.7330  -0.0517  0.050  -0.0331 0.62  
1532: 46 10 36  0   46  9 37  0             183472.2946   0.0166  0.050   0.0166 0.62  
1533: 46 11 36  0   46 10 37  0             183472.2946   0.0166  0.050   0.0166 0.38  
1534: 45 10 36  0   45  9 37  0             183483.7740  -0.0007  0.050  -0.0007 0.62  
1535: 45  9 36  0   45  8 37  0             183483.7740  -0.0007  0.050  -0.0007 0.38  
1536: 44  9 36  0   44  8 37  0             183494.9223  -0.0155  0.050  -0.0155 0.38  
1537: 44  8 36  0   44  7 37  0             183494.9223  -0.0155  0.050  -0.0155 0.62  
1538: 43  7 36  0   43  6 37  0             183505.8282   0.0553  0.050   0.0553 0.37  
1539: 43  8 36  0   43  7 37  0             183505.8282   0.0553  0.050   0.0553 0.63  
1540: 42  6 36  0   42  5 37  0             183516.3298   0.0446  0.050   0.0446 0.62  
1541: 42  7 36  0   42  6 37  0             183516.3298   0.0446  0.050   0.0446 0.38  
1542: 36  0 36  0   35  1 35  0             183525.2680  -0.0260  0.050  -0.0260 0.62  
1543: 36  1 36  0   35  0 35  0             183525.2680  -0.0260  0.050  -0.0260 0.38  
1544: 35  2 34  0   34  1 33  0             183526.3526  -0.0132  0.050  -0.0132 0.62  
1545: 35  1 34  0   34  2 33  0             183526.3526  -0.0132  0.050  -0.0132 0.38  
1546: 34  3 32  0   33  2 31  0             183527.1915  -0.0270  0.050  -0.0271 0.38  
1547: 34  2 32  0   33  3 31  0             183527.1915  -0.0270  0.050  -0.0271 0.62  
1548: 33  3 30  0   32  4 29  0             183527.9190   0.0200  0.050   0.0200 0.37  
1549: 33  4 30  0   32  3 29  0             183527.9190   0.0200  0.050   0.0200 0.63  
1550: 29  7 22  0   28  8 21  0             183530.0455   0.0002  0.050   0.0003 0.38  
1551: 29  8 22  0   28  7 21  0             183530.0455   0.0002  0.050   0.0003 0.62  
1552: 28  9 20  0   27  8 19  0             183530.8819   0.0218  0.050   0.0219 0.38  
1553: 28  8 20  0   27  9 19  0             183530.8819   0.0218  0.050   0.0219 0.62  
1554: 27  9 18  0   26 10 17  0             183532.1080   0.0090  0.050   0.0091 0.37  
1555: 27 10 18  0   26  9 17  0             183532.1080   0.0090  0.050   0.0091 0.63  
1556: 26 10 16  0   25 11 15  0             183534.1538   0.0322  0.050   0.0323 0.63  
1557: 26 11 16  0   25 10 15  0             183534.1538   0.0322  0.050   0.0323 0.37  
1558: 40  4 36  0   40  3 37  0             183536.2876  -0.0749  0.050  -0.0750 0.63  
1559: 40  5 36  0   40  4 37  0             183536.2876  -0.0749  0.050  -0.0750 0.37  
1560: 25 11 14  0   24 12 13  0             183537.6388  -0.0046  0.050  -0.0046 0.38  
1561: 25 12 14  0   24 11 13  0             183537.6388  -0.0046  0.050  -0.0046 0.62  
1562: 24 13 12  0   23 12 11  0             183544.2654  -0.0110  0.050  -0.0110 0.38  
1563: 24 12 12  0   23 13 11  0             183544.2654  -0.0110  0.050  -0.0110 0.62  
1564: 39  4 36  0   39  3 37  0             183545.9250  -0.0126  0.050  -0.0127 0.62  
1565: 39  3 36  0   39  2 37  0             183545.9250  -0.0126  0.050  -0.0127 0.38  
1566: 38  3 36  0   38  2 37  0             183555.1883  -0.0220  0.050  -0.0220 0.37  
1567: 38  2 36  0   38  1 37  0             183555.1883  -0.0220  0.050  -0.0220 0.63  
1568: 23 13 10  0   22 14  9  0             183558.2323  -0.0086  0.050  -0.0087 0.37  
1569: 23 14 10  0   22 13  9  0             183558.2323  -0.0086  0.050  -0.0087 0.63  
1570: 22 14  8  0   21 15  7  0             183593.1343   0.0509  0.050   0.0177 0.63  
1571: 22 15  8  0   21 14  7  0             183593.1343  -0.0376  0.050   0.0177 0.37  
1572: 21 15  6  0   20 16  5  0             183689.8111   0.0085  0.050               
1573: 21 16  6  0   20 15  5  0             183732.1157  -0.0016  0.050               
1574: 97 60 37  0   97 59 38  0             187328.7018   0.0040  0.050   0.0040 0.38  
1575: 97 61 37  0   97 60 38  0             187328.7018   0.0040  0.050   0.0040 0.62  
1576: 96 60 37  0   96 59 38  0             187366.3565   0.0912  0.050   0.0912 0.37  
1577: 96 59 37  0   96 58 38  0             187366.3565   0.0912  0.050   0.0912 0.63  
1578: 95 58 37  0   95 57 38  0             187403.1370   0.0320  0.050   0.0320 0.37  
1579: 95 59 37  0   95 58 38  0             187403.1370   0.0320  0.050   0.0320 0.63  
1580: 94 58 37  0   94 57 38  0             187439.2811   0.0537  0.050   0.0537 0.37  
1581: 94 57 37  0   94 56 38  0             187439.2811   0.0537  0.050   0.0537 0.63  
1582: 93 56 37  0   93 55 38  0             187474.5863  -0.0567  0.050  -0.0567 0.37  
1583: 93 57 37  0   93 56 38  0             187474.5863  -0.0567  0.050  -0.0567 0.63  
1584: 92 56 37  0   92 55 38  0             187509.3804   0.0184  0.050   0.0184 0.37  
1585: 92 55 37  0   92 54 38  0             187509.3804   0.0184  0.050   0.0184 0.63  
1586: 91 55 37  0   91 54 38  0             187543.4219   0.0273  0.050   0.0273 0.62  
1587: 91 54 37  0   91 53 38  0             187543.4219   0.0273  0.050   0.0273 0.38  
1588: 90 53 37  0   90 52 38  0             187576.7541   0.0032  0.050   0.0032 0.62  
1589: 90 54 37  0   90 53 38  0             187576.7541   0.0032  0.050   0.0032 0.38  
1590: 88 51 37  0   88 50 38  0             187641.4650  -0.0094  0.050  -0.0094 0.62  
1591: 88 52 37  0   88 51 38  0             187641.4650  -0.0094  0.050  -0.0094 0.38  
1592: 87 51 37  0   87 50 38  0             187672.8922   0.0309  0.050   0.0310 0.62  
1593: 87 50 37  0   87 49 38  0             187672.8922   0.0309  0.050   0.0310 0.38  
1594: 86 50 37  0   86 49 38  0             187703.5334  -0.0774  0.050  -0.0775 0.38  
1595: 86 49 37  0   86 48 38  0             187703.5334  -0.0774  0.050  -0.0775 0.62  
1596: 84 47 37  0   84 46 38  0             187763.2198  -0.0171  0.050  -0.0172 0.62  
1597: 84 48 37  0   84 47 38  0             187763.2198  -0.0171  0.050  -0.0172 0.38  
1598: 83 47 37  0   83 46 38  0             187792.0971  -0.0350  0.050  -0.0350 0.63  
1599: 83 46 37  0   83 45 38  0             187792.0971  -0.0350  0.050  -0.0350 0.37  
1600: 82 46 37  0   82 45 38  0             187820.3804  -0.0472  0.050  -0.0473 0.38  
1601: 82 45 37  0   82 44 38  0             187820.3804  -0.0472  0.050  -0.0473 0.62  
1602: 81 44 37  0   81 43 38  0             187848.1287  -0.0039  0.050  -0.0039 0.37  
1603: 81 45 37  0   81 44 38  0             187848.1287  -0.0039  0.050  -0.0039 0.63  
1604: 80 44 37  0   80 43 38  0             187875.2371  -0.0188  0.050  -0.0188 0.37  
1605: 80 43 37  0   80 42 38  0             187875.2371  -0.0188  0.050  -0.0188 0.63  
1606: 79 43 37  0   79 42 38  0             187901.7834  -0.0232  0.050  -0.0232 0.63  
1607: 79 42 37  0   79 41 38  0             187901.7834  -0.0232  0.050  -0.0232 0.37  
1608: 78 42 37  0   78 41 38  0             187927.7870  -0.0063  0.050  -0.0063 0.38  
1609: 78 41 37  0   78 40 38  0             187927.7870  -0.0063  0.050  -0.0063 0.62  
1610: 77 41 37  0   77 40 38  0             187953.2351   0.0103  0.050   0.0104 0.62  
1611: 77 40 37  0   77 39 38  0             187953.2351   0.0103  0.050   0.0104 0.38  
1612: 76 40 37  0   76 39 38  0             187978.1149   0.0054  0.050   0.0054 0.38  
1613: 76 39 37  0   76 38 38  0             187978.1149   0.0054  0.050   0.0054 0.62  
1614: 75 39 37  0   75 38 38  0             188002.4775   0.0215  0.050   0.0216 0.62  
1615: 75 38 37  0   75 37 38  0             188002.4775   0.0215  0.050   0.0216 0.38  
1616: 74 38 37  0   74 37 38  0             188026.2490  -0.0234  0.050  -0.0234 0.37  
1617: 74 37 37  0   74 36 38  0             188026.2490  -0.0234  0.050  -0.0234 0.63  
1618: 73 37 37  0   73 36 38  0             188049.5728   0.0056  0.050   0.0056 0.63  
1619: 73 36 37  0   73 35 38  0             188049.5728   0.0056  0.050   0.0056 0.37  
1620: 72 36 37  0   72 35 38  0             188072.3627   0.0143  0.050   0.0143 0.38  
1621: 72 35 37  0   72 34 38  0             188072.3627   0.0143  0.050   0.0143 0.62  
1622: 71 35 37  0   71 34 38  0             188094.6430   0.0189  0.050   0.0190 0.63  
1623: 71 34 37  0   71 33 38  0             188094.6430   0.0189  0.050   0.0190 0.37  
1624: 70 34 37  0   70 33 38  0             188116.4899   0.0879  0.050   0.0880 0.38  
1625: 70 33 37  0   70 32 38  0             188116.4899   0.0879  0.050   0.0880 0.62  
1626: 69 33 37  0   69 32 38  0             188137.6036  -0.0865  0.050  -0.0866 0.62  
1627: 69 32 37  0   69 31 38  0             188137.6036  -0.0865  0.050  -0.0866 0.38  
1628: 68 32 37  0   68 31 38  0             188158.5370   0.0408  0.050   0.0409 0.38  
1629: 68 31 37  0   68 30 38  0             188158.5370   0.0408  0.050   0.0409 0.62  
1630: 67 31 37  0   67 30 38  0             188178.8071  -0.0205  0.050  -0.0206 0.63  
1631: 67 30 37  0   67 29 38  0             188178.8071  -0.0205  0.050  -0.0206 0.37  
1632: 66 30 37  0   66 29 38  0             188198.6552  -0.0368  0.050  -0.0368 0.38  
1633: 66 29 37  0   66 28 38  0             188198.6552  -0.0368  0.050  -0.0368 0.62  
1634: 65 29 37  0   65 28 38  0             188218.1216   0.0248  0.050   0.0248 0.62  
1635: 65 28 37  0   65 27 38  0             188218.1216   0.0248  0.050   0.0248 0.38  
1636: 64 28 37  0   64 27 38  0             188237.0669   0.0177  0.050   0.0178 0.37  
1637: 64 27 37  0   64 26 38  0             188237.0669   0.0177  0.050   0.0178 0.63  
1638: 63 27 37  0   63 26 38  0             188255.5310  -0.0253  0.050  -0.0253 0.62  
1639: 63 26 37  0   63 25 38  0             188255.5310  -0.0253  0.050  -0.0253 0.38  
1640: 62 26 37  0   62 25 38  0             188273.6338   0.0085  0.050   0.0085 0.38  
1641: 62 25 37  0   62 24 38  0             188273.6338   0.0085  0.050   0.0085 0.62  
1642: 61 25 37  0   61 24 38  0             188291.2244  -0.0388  0.050  -0.0388 0.63  
1643: 61 24 37  0   61 23 38  0             188291.2244  -0.0388  0.050  -0.0388 0.37  
1644: 60 24 37  0   60 23 38  0             188308.4802   0.0035  0.050   0.0036 0.38  
1645: 60 23 37  0   60 22 38  0             188308.4802   0.0035  0.050   0.0036 0.62  
1646: 59 23 37  0   59 22 38  0             188325.2930   0.0204  0.050   0.0204 0.63  
1647: 59 22 37  0   59 21 38  0             188325.2930   0.0204  0.050   0.0204 0.37  
1648: 58 22 37  0   58 21 38  0             188341.6196  -0.0379  0.050  -0.0380 0.38  
1649: 58 21 37  0   58 20 38  0             188341.6196  -0.0379  0.050  -0.0380 0.62  
1650: 57 21 37  0   57 20 38  0             188357.6217  -0.0165  0.050  -0.0165 0.62  
1651: 57 20 37  0   57 19 38  0             188357.6217  -0.0165  0.050  -0.0165 0.38  
1652: 56 20 37  0   56 19 38  0             188373.2196  -0.0012  0.050  -0.0012 0.38  
1653: 56 19 37  0   56 18 38  0             188373.2196  -0.0012  0.050  -0.0012 0.62  
1654: 55 19 37  0   55 18 38  0             188388.4224   0.0105  0.050   0.0106 0.62  
1655: 55 18 37  0   55 17 38  0             188388.4224   0.0105  0.050   0.0106 0.38  
1656: 54 18 37  0   54 17 38  0             188403.1999  -0.0175  0.050  -0.0175 0.37  
1657: 54 17 37  0   54 16 38  0             188403.1999  -0.0175  0.050  -0.0175 0.63  
1658: 16 12  5  0   15  9  6  0             188407.0919  -0.0665  0.050               
1659: 53 17 37  0   53 16 38  0             188417.6150  -0.0286  0.050  -0.0286 0.63  
1660: 53 16 37  0   53 15 38  0             188417.6150  -0.0286  0.050  -0.0286 0.37  
1661: 52 16 37  0   52 15 38  0             188431.7150   0.0183  0.050   0.0184 0.38  
1662: 52 15 37  0   52 14 38  0             188431.7150   0.0183  0.050   0.0184 0.62  
1663: 51 15 37  0   51 14 38  0             188445.3901   0.0078  0.050   0.0078 0.62  
1664: 51 14 37  0   51 13 38  0             188445.3901   0.0078  0.050   0.0078 0.38  
1665: 50 14 37  0   50 13 38  0             188458.6622  -0.0440  0.050  -0.0440 0.38  
1666: 50 13 37  0   50 12 38  0             188458.6622  -0.0440  0.050  -0.0440 0.62  
1667: 49 13 37  0   49 12 38  0             188471.6779   0.0036  0.050   0.0037 0.62  
1668: 49 12 37  0   49 11 38  0             188471.6779   0.0036  0.050   0.0037 0.38  
1669: 48 12 37  0   48 11 38  0             188484.2970   0.0051  0.050   0.0051 0.37  
1670: 48 11 37  0   48 10 38  0             188484.2970   0.0051  0.050   0.0051 0.63  
1671: 47 11 37  0   47 10 38  0             188496.5738   0.0090  0.050   0.0091 0.63  
1672: 47 10 37  0   47  9 38  0             188496.5738   0.0090  0.050   0.0091 0.37  
1673: 46 10 37  0   46  9 38  0             188508.4818  -0.0162  0.050  -0.0163 0.37  
1674: 46  9 37  0   46  8 38  0             188508.4818  -0.0162  0.050  -0.0163 0.63  
1675: 45  9 37  0   45  8 38  0             188520.1061   0.0089  0.050   0.0090 0.63  
1676: 45  8 37  0   45  7 38  0             188520.1061   0.0089  0.050   0.0090 0.37  
1677: 44  8 37  0   44  7 38  0             188531.3969   0.0298  0.050   0.0298 0.37  
1678: 44  7 37  0   44  6 38  0             188531.3969   0.0298  0.050   0.0298 0.63  
1679: 43  7 37  0   43  6 38  0             188542.3397   0.0267  0.050   0.0268 0.62  
1680: 43  6 37  0   43  5 38  0             188542.3397   0.0267  0.050   0.0268 0.38  
1681: 37  1 37  0   36  0 36  0             188552.5293  -0.0131  0.050  -0.0132 0.63  
1682: 37  0 37  0   36  1 36  0             188552.5293  -0.0131  0.050  -0.0132 0.37  
1683: 36  2 35  0   35  1 34  0             188553.5748  -0.0327  0.050  -0.0327 0.37  
1684: 36  1 35  0   35  2 34  0             188553.5748  -0.0327  0.050  -0.0327 0.63  
1685: 35  3 33  0   34  2 32  0             188554.4222  -0.0230  0.050  -0.0230 0.62  
1686: 35  2 33  0   34  3 32  0             188554.4222  -0.0230  0.050  -0.0230 0.38  
1687: 34  4 31  0   33  3 30  0             188555.1514   0.0494  0.050   0.0494 0.38  
1688: 34  3 31  0   33  4 30  0             188555.1514   0.0494  0.050   0.0494 0.62  
1689: 30  8 23  0   29  7 22  0             188556.9433  -0.0863  0.050  -0.0864 0.38  
1690: 30  7 23  0   29  8 22  0             188556.9433  -0.0863  0.050  -0.0864 0.62  
1691: 29  9 21  0   28  8 20  0             188557.7532   0.0248  0.050   0.0248 0.63  
1692: 29  8 21  0   28  9 20  0             188557.7532   0.0248  0.050   0.0248 0.37  
1693: 28 10 19  0   27  9 18  0             188558.7736  -0.0138  0.050  -0.0138 0.38  
1694: 28  9 19  0   27 10 18  0             188558.7736  -0.0138  0.050  -0.0138 0.62  
1695: 27 11 17  0   26 10 16  0             188560.4812  -0.0200  0.050  -0.0200 0.62  
1696: 27 10 17  0   26 11 16  0             188560.4812  -0.0200  0.050  -0.0200 0.38  
1697: 41  5 37  0   41  4 38  0             188563.3759   0.1238  0.050  -0.0245 0.09  
1698: 41  4 37  0   41  3 38  0             188563.3759   0.1238  0.050  -0.0245 0.06  
1699: 26 12 15  0   25 11 14  0             188563.3759  -0.0503  0.050  -0.0245 0.32  
1700: 26 11 15  0   25 12 14  0             188563.3759  -0.0503  0.050  -0.0245 0.53  
1701: 25 13 13  0   24 12 12  0             188568.7240  -0.0172  0.050  -0.0173 0.62  
1702: 25 12 13  0   24 13 12  0             188568.7240  -0.0172  0.050  -0.0173 0.38  
1703: 40  4 37  0   40  3 38  0             188573.2060  -0.0488  0.050  -0.0488 0.37  
1704: 40  3 37  0   40  2 38  0             188573.2060  -0.0488  0.050  -0.0488 0.63  
1705: 24 14 11  0   23 13 10  0             188579.3123   0.0125  0.050   0.0125 0.37  
1706: 24 13 11  0   23 14 10  0             188579.3123   0.0125  0.050   0.0125 0.63  
1707: 39  3 37  0   39  2 38  0             188582.9195  -0.0331  0.050  -0.0331 0.62  
1708: 39  2 37  0   39  1 38  0             188582.9195  -0.0331  0.050  -0.0331 0.38  
1709: 38  1 37  0   38  0 38  0             188592.3657   0.0158  0.050   0.0158 0.62  
1710: 38  2 37  0   38  1 38  0             188592.3657   0.0158  0.050   0.0158 0.38  
1711: 23 14  9  0   22 15  8  0             188603.3244   0.0196  0.050   0.0171 0.38  
1712: 23 15  9  0   22 14  8  0             188603.3244   0.0156  0.050   0.0171 0.62  
1713: 21 16  5  0   20 17  4  0             188650.4483   0.0373  0.050               
1714: 17 15  3  0   16 12  4  0             188680.6798  -0.0367  0.050               
1715: 21 17  5  0   20 16  4  0             189295.8053   0.0240  0.050               
1716: 19 19  1  0   18 18  0  0             192438.8561  -0.0180  0.050               
1717: 93 55 38  0   93 54 39  0             192518.7774   0.0178  0.050   0.0179 0.38  
1718: 93 56 38  0   93 55 39  0             192518.7774   0.0178  0.050   0.0179 0.62  
1719: 92 54 38  0   92 53 39  0             192552.7957  -0.0363  0.050  -0.0364 0.62  
1720: 92 55 38  0   92 54 39  0             192552.7957  -0.0363  0.050  -0.0364 0.38  
1721: 19 19  0  0   18 18  1  0             192584.1274  -0.0021  0.050               
1722: 88 51 38  0   88 50 39  0             192682.7002   0.0304  0.050   0.0305 0.38  
1723: 88 50 38  0   88 49 39  0             192682.7002   0.0304  0.050   0.0305 0.62  
1724: 87 50 38  0   87 49 39  0             192713.5322  -0.0293  0.050  -0.0293 0.63  
1725: 87 49 38  0   87 48 39  0             192713.5322  -0.0293  0.050  -0.0293 0.37  
1726: 86 49 38  0   86 48 39  0             192743.9108   0.0667  0.050   0.0667 0.38  
1727: 86 48 38  0   86 47 39  0             192743.9108   0.0667  0.050   0.0667 0.62  
1728: 19 18  1  0   18 17  2  0             192815.5994  -0.0062  0.050               
1729: 82 45 38  0   82 44 39  0             192859.0698   0.0141  0.050   0.0141 0.37  
1730: 82 44 38  0   82 43 39  0             192859.0698   0.0141  0.050   0.0141 0.63  
1731: 81 44 38  0   81 43 39  0             192886.4230   0.0015  0.050   0.0016 0.62  
1732: 81 43 38  0   81 42 39  0             192886.4230   0.0015  0.050   0.0016 0.38  
1733: 80 43 38  0   80 42 39  0             192913.2585   0.0294  0.050   0.0294 0.38  
1734: 80 42 38  0   80 41 39  0             192913.2585   0.0294  0.050   0.0294 0.62  
1735: 79 42 38  0   79 41 39  0             192939.4426  -0.0439  0.050  -0.0439 0.63  
1736: 79 41 38  0   79 40 39  0             192939.4426  -0.0439  0.050  -0.0439 0.37  
1737: 78 41 38  0   78 40 39  0             192965.1883  -0.0138  0.050  -0.0138 0.37  
1738: 78 40 38  0   78 39 39  0             192965.1883  -0.0138  0.050  -0.0138 0.63  
1739: 77 40 38  0   77 39 39  0             192990.3788  -0.0048  0.050  -0.0049 0.62  
1740: 77 39 38  0   77 38 39  0             192990.3788  -0.0048  0.050  -0.0049 0.38  
1741: 76 39 38  0   76 38 39  0             193015.0280  -0.0110  0.050  -0.0110 0.38  
1742: 76 38 38  0   76 37 39  0             193015.0280  -0.0110  0.050  -0.0110 0.62  
1743: 75 38 38  0   75 37 39  0             193039.1555  -0.0206  0.050  -0.0206 0.62  
1744: 75 37 38  0   75 36 39  0             193039.1555  -0.0206  0.050  -0.0206 0.38  
1745: 73 36 38  0   73 35 39  0             193085.9061  -0.0194  0.050  -0.0195 0.62  
1746: 73 35 38  0   73 34 39  0             193085.9061  -0.0194  0.050  -0.0195 0.38  
1747: 72 35 38  0   72 34 39  0             193108.4543  -0.0987  0.050  -0.0988 0.38  
1748: 72 34 38  0   72 33 39  0             193108.4543  -0.0987  0.050  -0.0988 0.62  
1749: 17 13  4  0   16 12  5  0             193111.9580  -0.0575  0.050               
1750: 71 34 38  0   71 33 39  0             193130.6998   0.0074  0.050   0.0074 0.62  
1751: 71 33 38  0   71 32 39  0             193130.6998   0.0074  0.050   0.0074 0.38  
1752: 70 33 38  0   70 32 39  0             193152.3552   0.0045  0.050   0.0045 0.38  
1753: 70 32 38  0   70 31 39  0             193152.3552   0.0045  0.050   0.0045 0.62  
1754: 69 32 38  0   69 31 39  0             193173.5136  -0.0215  0.050  -0.0215 0.62  
1755: 69 31 38  0   69 30 39  0             193173.5136  -0.0215  0.050  -0.0215 0.38  
1756: 68 31 38  0   68 30 39  0             193194.2514  -0.0014  0.050  -0.0015 0.37  
1757: 68 30 38  0   68 29 39  0             193194.2514  -0.0014  0.050  -0.0015 0.63  
1758: 67 30 38  0   67 29 39  0             193214.5110   0.0000  0.050   0.0001 0.63  
1759: 67 29 38  0   67 28 39  0             193214.5110   0.0000  0.050   0.0001 0.37  
1760: 66 29 38  0   66 28 39  0             193234.3686   0.0523  0.050   0.0524 0.37  
1761: 66 28 38  0   66 27 39  0             193234.3686   0.0523  0.050   0.0524 0.63  
1762: 65 28 38  0   65 27 39  0             193253.6578  -0.0177  0.050  -0.0177 0.62  
1763: 65 27 38  0   65 26 39  0             193253.6578  -0.0177  0.050  -0.0177 0.38  
1764: 64 27 38  0   64 26 39  0             193272.5861  -0.0092  0.050  -0.0093 0.37  
1765: 64 26 38  0   64 25 39  0             193272.5861  -0.0092  0.050  -0.0093 0.63  
1766: 17 14  4  0   16 11  5  0             193288.2499   0.0148  0.050               
1767: 63 26 38  0   63 25 39  0             193291.1007   0.0180  0.050   0.0180 0.62  
1768: 63 25 38  0   63 24 39  0             193291.1007   0.0180  0.050   0.0180 0.38  
1769: 62 25 38  0   62 24 39  0             193309.1303  -0.0134  0.050  -0.0134 0.38  
1770: 62 24 38  0   62 23 39  0             193309.1303  -0.0134  0.050  -0.0134 0.62  
1771: 61 24 38  0   61 23 39  0             193326.7696  -0.0154  0.050  -0.0154 0.63  
1772: 61 23 38  0   61 22 39  0             193326.7696  -0.0154  0.050  -0.0154 0.37  
1773: 60 23 38  0   60 22 39  0             193344.0155   0.0026  0.050   0.0027 0.37  
1774: 60 22 38  0   60 21 39  0             193344.0155   0.0026  0.050   0.0027 0.63  
1775: 59 22 38  0   59 21 39  0             193360.8238  -0.0096  0.050  -0.0096 0.63  
1776: 59 21 38  0   59 20 39  0             193360.8238  -0.0096  0.050  -0.0096 0.37  
1777: 58 21 38  0   58 20 39  0             193377.2507  -0.0022  0.050  -0.0022 0.38  
1778: 58 20 38  0   58 19 39  0             193377.2507  -0.0022  0.050  -0.0022 0.62  
1779: 57 20 38  0   57 19 39  0             193393.2832   0.0059  0.050   0.0059 0.62  
1780: 57 19 38  0   57 18 39  0             193393.2832   0.0059  0.050   0.0059 0.38  
1781: 56 19 38  0   56 18 39  0             193408.9155   0.0030  0.050   0.0030 0.38  
1782: 56 18 38  0   56 17 39  0             193408.9155   0.0030  0.050   0.0030 0.62  
1783: 55 18 38  0   55 17 39  0             193424.1517  -0.0127  0.050  -0.0127 0.62  
1784: 55 17 38  0   55 16 39  0             193424.1517  -0.0127  0.050  -0.0127 0.38  
1785: 54 17 38  0   54 16 39  0             193439.0564   0.0177  0.050   0.0177 0.38  
1786: 54 16 38  0   54 15 39  0             193439.0564   0.0177  0.050   0.0177 0.62  
1787: 53 16 38  0   53 15 39  0             193453.5722   0.0311  0.050   0.0312 0.62  
1788: 53 15 38  0   53 14 39  0             193453.5722   0.0311  0.050   0.0312 0.38  
1789: 52 15 38  0   52 14 39  0             193467.6644  -0.0125  0.050  -0.0125 0.37  
1790: 52 14 38  0   52 13 39  0             193467.6644  -0.0125  0.050  -0.0125 0.63  
1791: 51 14 38  0   51 13 39  0             193481.4315  -0.0202  0.050  -0.0203 0.63  
1792: 51 13 38  0   51 12 39  0             193481.4315  -0.0202  0.050  -0.0203 0.37  
1793: 50 13 38  0   50 12 39  0             193494.8810   0.0099  0.050   0.0099 0.37  
1794: 50 12 38  0   50 11 39  0             193494.8810   0.0099  0.050   0.0099 0.63  
1795: 16 10  6  0   15  9  7  0             193502.6715   0.0368  0.050  -0.0040 0.63  
1796: 16 11  6  0   15  8  7  0             193502.6715  -0.0723  0.050  -0.0040 0.37  
1797: 49 12 38  0   49 11 39  0             193507.9513   0.0114  0.050   0.0115 0.62  
1798: 49 11 38  0   49 10 39  0             193507.9513   0.0114  0.050   0.0115 0.38  
1799: 48 11 38  0   48 10 39  0             193520.6641   0.0007  0.050   0.0007 0.37  
1800: 48 10 38  0   48  9 39  0             193520.6641   0.0007  0.050   0.0007 0.63  
1801: 47 10 38  0   47  9 39  0             193533.0538   0.0070  0.050   0.0071 0.62  
1802: 47  9 38  0   47  8 39  0             193533.0538   0.0070  0.050   0.0071 0.38  
1803: 46  9 38  0   46  8 39  0             193545.0798  -0.0149  0.050  -0.0150 0.37  
1804: 46  8 38  0   46  7 39  0             193545.0798  -0.0149  0.050  -0.0150 0.63  
1805: 45  8 38  0   45  7 39  0             193556.8002  -0.0121  0.050  -0.0121 0.62  
1806: 45  7 38  0   45  6 39  0             193556.8002  -0.0121  0.050  -0.0121 0.38  
1807: 44  7 38  0   44  6 39  0             193568.1832  -0.0210  0.050  -0.0210 0.38  
1808: 44  6 38  0   44  5 39  0             193568.1832  -0.0210  0.050  -0.0210 0.62  
1809: 15  8  8  0   14  5  9  0             193578.1711  -0.0268  0.050  -0.0268 0.62  
1810: 15  7  8  0   14  6  9  0             193578.1711  -0.0268  0.050  -0.0268 0.38  
1811: 38  1 38  0   37  0 37  0             193579.6722  -0.0520  0.050  -0.0520 0.37  
1812: 38  0 38  0   37  1 37  0             193579.6722  -0.0520  0.050  -0.0520 0.63  
1813: 37  2 36  0   36  1 35  0             193580.7376  -0.0447  0.050  -0.0448 0.63  
1814: 37  1 36  0   36  2 35  0             193580.7376  -0.0447  0.050  -0.0448 0.37  
1815: 36  3 34  0   35  2 33  0             193581.5778  -0.0273  0.050  -0.0274 0.38  
1816: 36  2 34  0   35  3 33  0             193581.5778  -0.0273  0.050  -0.0274 0.62  
1817: 35  4 32  0   34  3 31  0             193582.2905   0.0521  0.050   0.0521 0.63  
1818: 35  3 32  0   34  4 31  0             193582.2905   0.0521  0.050   0.0521 0.37  
1819: 33  6 28  0   32  5 27  0             193583.0952  -0.0419  0.050  -0.0420 0.63  
1820: 33  5 28  0   32  6 27  0             193583.0952  -0.0419  0.050  -0.0420 0.37  
1821: 32  7 26  0   31  6 25  0             193583.5254   0.0061  0.050   0.0061 0.37  
1822: 32  6 26  0   31  7 25  0             193583.5254   0.0061  0.050   0.0061 0.63  
1823: 30  9 22  0   29  8 21  0             193584.5729   0.0267  0.050   0.0267 0.38  
1824: 30  8 22  0   29  9 21  0             193584.5729   0.0267  0.050   0.0267 0.62  
1825: 29 10 20  0   28  9 19  0             193585.4281  -0.0172  0.050  -0.0172 0.63  
1826: 29  9 20  0   28 10 19  0             193585.4281  -0.0172  0.050  -0.0172 0.37  
1827: 28 11 18  0   27 10 17  0             193586.8741  -0.0237  0.050  -0.0238 0.38  
1828: 28 10 18  0   27 11 17  0             193586.8741  -0.0237  0.050  -0.0238 0.62  
1829: 27 12 16  0   26 11 15  0             193589.3155  -0.0305  0.050  -0.0306 0.63  
1830: 27 11 16  0   26 12 15  0             193589.3155  -0.0305  0.050  -0.0306 0.37  
1831: 26 13 14  0   25 12 13  0             193593.6783   0.0011  0.050   0.0011 0.37  
1832: 26 12 14  0   25 13 13  0             193593.6783   0.0011  0.050   0.0011 0.63  
1833: 41  4 38  0   41  3 39  0             193600.4017  -0.0699  0.050  -0.0700 0.62  
1834: 41  3 38  0   41  2 39  0             193600.4017  -0.0699  0.050  -0.0700 0.38  
1835: 25 14 12  0   24 13 11  0             193601.9020   0.0051  0.050   0.0052 0.62  
1836: 25 13 12  0   24 14 11  0             193601.9020   0.0051  0.050   0.0052 0.38  
1837: 40  3 38  0   40  2 39  0             193610.5862  -0.0200  0.050  -0.0200 0.38  
1838: 40  2 38  0   40  1 39  0             193610.5862  -0.0200  0.050  -0.0200 0.62  
1839: 24 14 10  0   23 15  9  0             193619.2797   0.0171  0.050   0.0171 0.62  
1840: 24 15 10  0   23 14  9  0             193619.2797   0.0169  0.050   0.0171 0.38  
1841: 23 15  8  0   22 16  7  0             193662.7782   0.1274  0.050   0.0204 0.37  
1842: 23 16  8  0   22 15  7  0             193662.7782  -0.0437  0.050   0.0204 0.63  
1843: 22 16  6  0   21 17  5  0             193776.3973   0.0124  0.050               
1844: 22 17  6  0   21 16  5  0             193844.6798   0.0000  0.050               
1845: 24 20  5  0   23 21  2  0             196067.2234   0.0515  0.050               
1846: 91 53 39  0   91 52 40  0             197627.1439  -0.0037  0.050  -0.0037 0.62  
1847: 91 52 39  0   91 51 40  0             197627.1439  -0.0037  0.050  -0.0037 0.38  
1848: 90 52 39  0   90 51 40  0             197659.5126   0.0657  0.050   0.0657 0.38  
1849: 90 51 39  0   90 50 40  0             197659.5126   0.0657  0.050   0.0657 0.62  
1850: 88 50 39  0   88 49 40  0             197722.1936  -0.0318  0.050  -0.0319 0.38  
1851: 88 49 39  0   88 48 40  0             197722.1936  -0.0318  0.050  -0.0319 0.62  
1852: 87 49 39  0   87 48 40  0             197752.7108  -0.0105  0.050  -0.0106 0.62  
1853: 87 48 39  0   87 47 40  0             197752.7108  -0.0105  0.050  -0.0106 0.38  
1854: 86 48 39  0   86 47 40  0             197782.5441  -0.0884  0.050  -0.0885 0.37  
1855: 86 47 39  0   86 46 40  0             197782.5441  -0.0884  0.050  -0.0885 0.63  
1856: 85 47 39  0   85 46 40  0             197812.0590   0.0919  0.050   0.0919 0.63  
1857: 85 46 39  0   85 45 40  0             197812.0590   0.0919  0.050   0.0919 0.37  
1858: 84 46 39  0   84 45 40  0             197840.7239  -0.0089  0.050  -0.0090 0.38  
1859: 84 45 39  0   84 44 40  0             197840.7239  -0.0089  0.050  -0.0090 0.62  
1860: 83 45 39  0   83 44 40  0             197868.9893   0.0514  0.050   0.0515 0.63  
1861: 83 44 39  0   83 43 40  0             197868.9893   0.0514  0.050   0.0515 0.37  
1862: 82 44 39  0   82 43 40  0             197896.5748  -0.0149  0.050  -0.0150 0.37  
1863: 82 43 39  0   82 42 40  0             197896.5748  -0.0149  0.050  -0.0150 0.63  
1864: 81 43 39  0   81 42 40  0             197923.6848  -0.0116  0.050  -0.0116 0.62  
1865: 81 42 39  0   81 41 40  0             197923.6848  -0.0116  0.050  -0.0116 0.38  
1866: 79 41 39  0   79 40 40  0             197976.3453   0.0413  0.050   0.0413 0.62  
1867: 79 40 39  0   79 39 40  0             197976.3453   0.0413  0.050   0.0413 0.38  
1868: 78 40 39  0   78 39 40  0             198001.8579   0.0381  0.050   0.0381 0.38  
1869: 78 39 39  0   78 38 40  0             198001.8579   0.0381  0.050   0.0381 0.62  
1870: 77 39 39  0   77 38 40  0             198026.8247   0.0044  0.050   0.0045 0.63  
1871: 77 38 39  0   77 37 40  0             198026.8247   0.0044  0.050   0.0045 0.37  
1872: 76 38 39  0   76 37 40  0             198051.3222   0.0097  0.050   0.0097 0.38  
1873: 76 37 39  0   76 36 40  0             198051.3222   0.0097  0.050   0.0097 0.62  
1874: 74 36 39  0   74 35 40  0             198098.8244   0.0234  0.050   0.0234 0.38  
1875: 74 35 39  0   74 34 40  0             198098.8244   0.0234  0.050   0.0234 0.62  
1876: 73 35 39  0   73 34 40  0             198121.7990  -0.0122  0.050  -0.0123 0.62  
1877: 73 34 39  0   73 33 40  0             198121.7990  -0.0122  0.050  -0.0123 0.38  
1878: 72 34 39  0   72 33 40  0             198144.3600   0.0185  0.050   0.0185 0.38  
1879: 72 33 39  0   72 32 40  0             198144.3600   0.0185  0.050   0.0185 0.62  
1880: 71 33 39  0   71 32 40  0             198166.3754  -0.0230  0.050  -0.0230 0.62  
1881: 71 32 39  0   71 31 40  0             198166.3754  -0.0230  0.050  -0.0230 0.38  
1882: 70 32 39  0   70 31 40  0             198188.0278   0.0390  0.050   0.0390 0.37  
1883: 70 31 39  0   70 30 40  0             198188.0278   0.0390  0.050   0.0390 0.63  
1884: 69 31 39  0   69 30 40  0             198209.0414  -0.0778  0.050  -0.0779 0.62  
1885: 69 30 39  0   69 29 40  0             198209.0414  -0.0778  0.050  -0.0779 0.38  
1886: 68 30 39  0   68 29 40  0             198229.7889  -0.0075  0.050  -0.0076 0.38  
1887: 68 29 39  0   68 28 40  0             198229.7889  -0.0075  0.050  -0.0076 0.62  
1888: 67 29 39  0   67 28 40  0             198250.0532   0.0265  0.050   0.0266 0.62  
1889: 67 28 39  0   67 27 40  0             198250.0532   0.0265  0.050   0.0266 0.38  
1890: 66 28 39  0   66 27 40  0             198269.8250   0.0086  0.050   0.0086 0.38  
1891: 66 27 39  0   66 26 40  0             198269.8250   0.0086  0.050   0.0086 0.62  
1892: 65 27 39  0   65 26 40  0             198289.1484  -0.0233  0.050  -0.0234 0.62  
1893: 65 26 39  0   65 25 40  0             198289.1484  -0.0233  0.050  -0.0234 0.38  
1894: 64 26 39  0   64 25 40  0             198308.1209   0.0217  0.050   0.0218 0.38  
1895: 64 25 39  0   64 24 40  0             198308.1209   0.0217  0.050   0.0218 0.62  
1896: 63 25 39  0   63 24 40  0             198326.6022  -0.0021  0.050  -0.0022 0.63  
1897: 63 24 39  0   63 23 40  0             198326.6022  -0.0021  0.050  -0.0022 0.37  
1898: 62 24 39  0   62 23 40  0             198344.6785  -0.0153  0.050  -0.0153 0.38  
1899: 62 23 39  0   62 22 40  0             198344.6785  -0.0153  0.050  -0.0153 0.62  
1900: 61 23 39  0   61 22 40  0             198362.4007   0.0276  0.050   0.0276 0.63  
1901: 61 22 39  0   61 21 40  0             198362.4007   0.0276  0.050   0.0276 0.37  
1902: 60 22 39  0   60 21 40  0             198379.6432  -0.0049  0.050  -0.0050 0.38  
1903: 60 21 39  0   60 20 40  0             198379.6432  -0.0049  0.050  -0.0050 0.62  
1904: 59 21 39  0   59 20 40  0             198396.4928  -0.0319  0.050  -0.0319 0.63  
1905: 59 20 39  0   59 19 40  0             198396.4928  -0.0319  0.050  -0.0319 0.37  
1906: 17 12  5  0   16 11  6  0             198410.9456   0.0462  0.050               
1907: 58 19 39  0   58 18 40  0             198413.0610   0.0524  0.050   0.0525 0.62  
1908: 58 20 39  0   58 19 40  0             198413.0610   0.0524  0.050   0.0525 0.38  
1909: 17 13  5  0   16 10  6  0             198419.0395   0.0096  0.050               
1910: 57 18 39  0   57 17 40  0             198429.1126   0.0076  0.050   0.0076 0.37  
1911: 57 19 39  0   57 18 40  0             198429.1126   0.0076  0.050   0.0076 0.63  
1912: 56 18 39  0   56 17 40  0             198444.8017  -0.0179  0.050  -0.0179 0.38  
1913: 56 17 39  0   56 16 40  0             198444.8017  -0.0179  0.050  -0.0179 0.62  
1914: 55 17 39  0   55 16 40  0             198460.1362  -0.0217  0.050  -0.0218 0.62  
1915: 55 16 39  0   55 15 40  0             198460.1362  -0.0217  0.050  -0.0218 0.38  
1916: 54 16 39  0   54 15 40  0             198475.1515   0.0263  0.050   0.0264 0.37  
1917: 54 15 39  0   54 14 40  0             198475.1515   0.0263  0.050   0.0264 0.63  
1918: 53 15 39  0   53 14 40  0             198489.7241  -0.0022  0.050  -0.0022 0.62  
1919: 53 14 39  0   53 13 40  0             198489.7241  -0.0022  0.050  -0.0022 0.38  
1920: 52 13 39  0   52 12 40  0             198503.9603  -0.0064  0.050  -0.0065 0.63  
1921: 52 14 39  0   52 13 40  0             198503.9603  -0.0064  0.050  -0.0065 0.37  
1922: 51 13 39  0   51 12 40  0             198517.8585   0.0070  0.050   0.0070 0.62  
1923: 51 12 39  0   51 11 40  0             198517.8585   0.0070  0.050   0.0070 0.38  
1924: 50 12 39  0   50 11 40  0             198531.3953   0.0100  0.050   0.0101 0.37  
1925: 50 11 39  0   50 10 40  0             198531.3953   0.0100  0.050   0.0101 0.63  
1926: 49 11 39  0   49 10 40  0             198544.5625  -0.0105  0.050  -0.0105 0.62  
1927: 49 10 39  0   49  9 40  0             198544.5625  -0.0105  0.050  -0.0105 0.38  
1928: 48 10 39  0   48  9 40  0             198557.4184  -0.0011  0.050  -0.0011 0.37  
1929: 48  9 39  0   48  8 40  0             198557.4184  -0.0011  0.050  -0.0011 0.63  
1930: 47  9 39  0   47  8 40  0             198569.8841  -0.0453  0.050  -0.0454 0.62  
1931: 47  8 39  0   47  7 40  0             198569.8841  -0.0453  0.050  -0.0454 0.38  
1932: 46  8 39  0   46  7 40  0             198582.1450   0.0376  0.050   0.0377 0.37  
1933: 46  7 39  0   46  6 40  0             198582.1450   0.0376  0.050   0.0377 0.63  
1934: 45  6 39  0   45  5 40  0             198593.9395  -0.0181  0.050  -0.0181 0.37  
1935: 45  7 39  0   45  6 40  0             198593.9395  -0.0181  0.050  -0.0181 0.63  
1936: 44  5 39  0   44  4 40  0             198605.4192  -0.0655  0.050  -0.0655 0.62  
1937: 44  6 39  0   44  5 40  0             198605.4192  -0.0655  0.050  -0.0655 0.38  
1938: 39  1 39  0   38  0 38  0             198606.7771  -0.0602  0.050  -0.0603 0.63  
1939: 39  0 39  0   38  1 38  0             198606.7771  -0.0602  0.050  -0.0603 0.37  
1940: 38  2 37  0   37  1 36  0             198607.8177  -0.0710  0.050  -0.0711 0.38  
1941: 38  1 37  0   37  2 36  0             198607.8177  -0.0710  0.050  -0.0711 0.62  
1942: 37  3 35  0   36  2 34  0             198608.6595  -0.0371  0.050  -0.0372 0.62  
1943: 37  2 35  0   36  3 34  0             198608.6595  -0.0371  0.050  -0.0372 0.38  
1944: 34  6 29  0   33  5 28  0             198610.0876  -0.0418  0.050  -0.0418 0.38  
1945: 34  5 29  0   33  6 28  0             198610.0876  -0.0418  0.050  -0.0418 0.62  
1946: 33  6 27  0   32  7 26  0             198610.4523  -0.0031  0.050  -0.0031 0.37  
1947: 33  7 27  0   32  6 26  0             198610.4523  -0.0031  0.050  -0.0031 0.63  
1948: 31  9 23  0   30  8 22  0             198611.2341  -0.0743  0.050  -0.0744 0.62  
1949: 31  8 23  0   30  9 22  0             198611.2341  -0.0743  0.050  -0.0744 0.38  
1950: 30 10 21  0   29  9 20  0             198612.0693   0.0058  0.050   0.0059 0.37  
1951: 30  9 21  0   29 10 20  0             198612.0693   0.0058  0.050   0.0059 0.63  
1952: 29 10 19  0   28 11 18  0             198613.2611  -0.0292  0.050  -0.0293 0.37  
1953: 29 11 19  0   28 10 18  0             198613.2611  -0.0292  0.050  -0.0293 0.63  
1954: 28 11 17  0   27 12 16  0             198615.3351  -0.0129  0.050  -0.0130 0.62  
1955: 28 12 17  0   27 11 16  0             198615.3351  -0.0129  0.050  -0.0130 0.38  
1956: 43  4 39  0   43  3 40  0             198616.7124   0.0193  0.050   0.0194 0.38  
1957: 43  5 39  0   43  4 40  0             198616.7124   0.0193  0.050   0.0194 0.62  
1958: 27 13 15  0   26 12 14  0             198618.8878  -0.0332  0.050  -0.0332 0.63  
1959: 27 12 15  0   26 13 14  0             198618.8878  -0.0332  0.050  -0.0332 0.37  
1960: 26 14 13  0   25 13 12  0             198625.4483  -0.0180  0.050  -0.0180 0.37  
1961: 26 13 13  0   25 14 12  0             198625.4483  -0.0180  0.050  -0.0180 0.63  
1962: 42  4 39  0   42  3 40  0             198627.6184   0.0318  0.050   0.0318 0.38  
1963: 42  3 39  0   42  2 40  0             198627.6184   0.0318  0.050   0.0318 0.62  
1964: 25 14 11  0   24 15 10  0             198638.5162  -0.0006  0.050  -0.0007 0.38  
1965: 25 15 11  0   24 14 10  0             198638.5162  -0.0006  0.050  -0.0007 0.62  
1966: 40  2 39  0   40  1 40  0             198648.4600   0.0141  0.050   0.0141 0.37  
1967: 40  1 39  0   40  0 40  0             198648.4600   0.0141  0.050   0.0141 0.63  
1968: 22 17  5  0   21 18  4  0             198665.1939  -0.0149  0.050               
1969: 24 15  9  0   23 16  8  0             198668.2274  -0.0126  0.050  -0.0157 0.62  
1970: 24 16  9  0   23 15  8  0             198668.2274  -0.0208  0.050  -0.0157 0.38  
1971: 23 17  7  0   22 16  6  0             198755.4144  -0.0024  0.050               
1972: 18 16  3  0   17 13  4  0             198888.6239  -0.0280  0.050               
1973: 22 18  5  0   21 17  4  0             199594.4852   0.0235  0.050               
1974: 20 19  2  0   19 18  1  0             200546.9022   0.0627  0.050               
1975: 93 53 40  0   93 52 41  0             202600.7574  -0.0207  0.050  -0.0207 0.38  
1976: 93 54 40  0   93 53 41  0             202600.7574  -0.0207  0.050  -0.0207 0.62  
1977: 20 20  1  0   19 19  0  0             202615.3216  -0.0412  0.050               
1978: 92 53 40  0   92 52 41  0             202633.9428   0.0474  0.050   0.0474 0.38  
1979: 92 52 40  0   92 51 41  0             202633.9428   0.0474  0.050   0.0474 0.62  
1980: 91 52 40  0   91 51 41  0             202666.4104  -0.0006  0.050  -0.0006 0.62  
1981: 91 51 40  0   91 50 41  0             202666.4104  -0.0006  0.050  -0.0006 0.38  
1982: 20 19  1  0   19 18  2  0             202697.7885   0.0174  0.050               
1983: 20 20  0  0   19 19  1  0             202721.1572  -0.0287  0.050               
1984: 89 50 40  0   89 49 41  0             202729.7302   0.0612  0.050   0.0612 0.62  
1985: 89 49 40  0   89 48 41  0             202729.7302   0.0612  0.050   0.0612 0.38  
1986: 88 48 40  0   88 47 41  0             202760.4658   0.0391  0.050   0.0391 0.62  
1987: 88 49 40  0   88 48 41  0             202760.4658   0.0391  0.050   0.0391 0.38  
1988: 87 48 40  0   87 47 41  0             202790.6165   0.0029  0.050   0.0029 0.63  
1989: 87 47 40  0   87 46 41  0             202790.6165   0.0029  0.050   0.0029 0.37  
1990: 86 47 40  0   86 46 41  0             202820.2266  -0.0108  0.050  -0.0108 0.38  
1991: 86 46 40  0   86 45 41  0             202820.2266  -0.0108  0.050  -0.0108 0.62  
1992: 84 45 40  0   84 44 41  0             202877.8572   0.0321  0.050   0.0322 0.37  
1993: 84 44 40  0   84 43 41  0             202877.8572   0.0321  0.050   0.0322 0.63  
1994: 82 43 40  0   82 42 41  0             202933.2544   0.0062  0.050   0.0062 0.38  
1995: 82 42 40  0   82 41 41  0             202933.2544   0.0062  0.050   0.0062 0.62  
1996: 81 41 40  0   81 40 41  0             202960.1595  -0.0063  0.050  -0.0063 0.38  
1997: 81 42 40  0   81 41 41  0             202960.1595  -0.0063  0.050  -0.0063 0.62  
1998: 80 41 40  0   80 40 41  0             202986.5678   0.0040  0.050   0.0040 0.37  
1999: 80 40 40  0   80 39 41  0             202986.5678   0.0040  0.050   0.0040 0.63  
2000: 79 40 40  0   79 39 41  0             203012.4387  -0.0100  0.050  -0.0101 0.63  
2001: 79 39 40  0   79 38 41  0             203012.4387  -0.0100  0.050  -0.0101 0.37  
2002: 18 14  4  0   17 13  5  0             203017.9468  -0.0184  0.050               
2003: 77 38 40  0   77 37 41  0             203062.7030  -0.0046  0.050  -0.0046 0.63  
2004: 77 37 40  0   77 36 41  0             203062.7030  -0.0046  0.050  -0.0046 0.37  
2005: 76 36 40  0   76 35 41  0             203087.1456   0.0508  0.050   0.0508 0.62  
2006: 76 37 40  0   76 36 41  0             203087.1456   0.0508  0.050   0.0508 0.38  
2007: 75 35 40  0   75 34 41  0             203110.9534  -0.0427  0.050  -0.0428 0.38  
2008: 75 36 40  0   75 35 41  0             203110.9534  -0.0427  0.050  -0.0428 0.62  
2009: 74 35 40  0   74 34 41  0             203134.3963  -0.0217  0.050  -0.0217 0.38  
2010: 74 34 40  0   74 33 41  0             203134.3963  -0.0217  0.050  -0.0217 0.62  
2011: 73 33 40  0   73 32 41  0             203157.3475  -0.0195  0.050  -0.0196 0.38  
2012: 73 34 40  0   73 33 41  0             203157.3475  -0.0195  0.050  -0.0196 0.62  
2013: 72 32 40  0   72 31 41  0             203179.8372  -0.0123  0.050  -0.0124 0.62  
2014: 72 33 40  0   72 32 41  0             203179.8372  -0.0123  0.050  -0.0124 0.38  
2015: 71 31 40  0   71 30 41  0             203201.8856   0.0138  0.050   0.0139 0.38  
2016: 71 32 40  0   71 31 41  0             203201.8856   0.0138  0.050   0.0139 0.62  
2017: 70 30 40  0   70 29 41  0             203223.3992  -0.0406  0.050  -0.0407 0.63  
2018: 70 31 40  0   70 30 41  0             203223.3992  -0.0406  0.050  -0.0407 0.37  
2019: 69 30 40  0   69 29 41  0             203244.5560  -0.0041  0.050  -0.0041 0.62  
2020: 69 29 40  0   69 28 41  0             203244.5560  -0.0041  0.050  -0.0041 0.38  
2021: 68 28 40  0   68 27 41  0             203265.2364  -0.0019  0.050  -0.0019 0.62  
2022: 68 29 40  0   68 28 41  0             203265.2364  -0.0019  0.050  -0.0019 0.38  
2023: 67 27 40  0   67 26 41  0             203285.4598  -0.0210  0.050  -0.0210 0.38  
2024: 67 28 40  0   67 27 41  0             203285.4598  -0.0210  0.050  -0.0210 0.62  
2025: 18 15  4  0   17 12  5  0             203291.2366  -0.0028  0.050               
2026: 66 26 40  0   66 25 41  0             203305.2870  -0.0062  0.050  -0.0062 0.62  
2027: 66 27 40  0   66 26 41  0             203305.2870  -0.0062  0.050  -0.0062 0.38  
2028: 65 25 40  0   65 24 41  0             203324.6712  -0.0102  0.050  -0.0102 0.38  
2029: 65 26 40  0   65 25 41  0             203324.6712  -0.0102  0.050  -0.0102 0.62  
2030: 64 24 40  0   64 23 41  0             203343.6516   0.0005  0.050   0.0005 0.63  
2031: 64 25 40  0   64 24 41  0             203343.6516   0.0005  0.050   0.0005 0.37  
2032: 63 24 40  0   63 23 41  0             203362.2096   0.0016  0.050   0.0017 0.62  
2033: 63 23 40  0   63 22 41  0             203362.2096   0.0016  0.050   0.0017 0.38  
2034: 62 22 40  0   62 21 41  0             203380.3515  -0.0059  0.050  -0.0059 0.62  
2035: 62 23 40  0   62 22 41  0             203380.3515  -0.0059  0.050  -0.0059 0.38  
2036: 61 22 40  0   61 21 41  0             203398.0848  -0.0203  0.050  -0.0204 0.63  
2037: 61 21 40  0   61 20 41  0             203398.0848  -0.0203  0.050  -0.0204 0.37  
2038: 60 21 40  0   60 20 41  0             203415.4686   0.0122  0.050   0.0122 0.38  
2039: 60 20 40  0   60 19 41  0             203415.4686   0.0122  0.050   0.0122 0.62  
2040: 59 19 40  0   59 18 41  0             203432.4010  -0.0156  0.050  -0.0156 0.37  
2041: 59 20 40  0   59 19 41  0             203432.4010  -0.0156  0.050  -0.0156 0.63  
2042: 58 19 40  0   58 18 41  0             203448.9847  -0.0060  0.050  -0.0061 0.38  
2043: 58 18 40  0   58 17 41  0             203448.9847  -0.0060  0.050  -0.0061 0.62  
2044: 57 18 40  0   57 17 41  0             203465.2389   0.0546  0.050   0.0546 0.62  
2045: 57 17 40  0   57 16 41  0             203465.2389   0.0546  0.050   0.0546 0.38  
2046: 56 16 40  0   56 15 41  0             203481.0002  -0.0018  0.050  -0.0019 0.63  
2047: 56 17 40  0   56 16 41  0             203481.0002  -0.0018  0.050  -0.0019 0.37  
2048: 55 16 40  0   55 15 41  0             203496.4481  -0.0011  0.050  -0.0012 0.63  
2049: 55 15 40  0   55 14 41  0             203496.4481  -0.0011  0.050  -0.0012 0.37  
2050: 54 15 40  0   54 14 41  0             203511.5353   0.0047  0.050   0.0048 0.38  
2051: 54 14 40  0   54 13 41  0             203511.5353   0.0047  0.050   0.0048 0.62  
2052: 53 13 40  0   53 12 41  0             203526.2576   0.0067  0.050   0.0068 0.38  
2053: 53 14 40  0   53 13 41  0             203526.2576   0.0067  0.050   0.0068 0.62  
2054: 17 11  6  0   16 10  7  0             203529.9894   0.1639  0.050   0.0216 0.38  
2055: 17 12  6  0   16  9  7  0             203529.9894  -0.0638  0.050   0.0216 0.62  
2056: 52 13 40  0   52 12 41  0             203540.6185   0.0037  0.050   0.0037 0.38  
2057: 52 12 40  0   52 11 41  0             203540.6185   0.0037  0.050   0.0037 0.62  
2058: 51 11 40  0   51 10 41  0             203554.6193  -0.0079  0.050  -0.0080 0.38  
2059: 51 12 40  0   51 11 41  0             203554.6193  -0.0079  0.050  -0.0080 0.62  
2060: 50 11 40  0   50 10 41  0             203568.2921  -0.0004  0.050  -0.0004 0.38  
2061: 50 10 40  0   50  9 41  0             203568.2921  -0.0004  0.050  -0.0004 0.62  
2062: 49  9 40  0   49  8 41  0             203581.6261   0.0108  0.050   0.0108 0.37  
2063: 49 10 40  0   49  9 41  0             203581.6261   0.0108  0.050   0.0108 0.63  
2064: 48  8 40  0   48  7 41  0             203594.6046   0.0047  0.050   0.0047 0.62  
2065: 48  9 40  0   48  8 41  0             203594.6046   0.0047  0.050   0.0047 0.38  
2066: 47  7 40  0   47  6 41  0             203607.2231  -0.0274  0.050  -0.0275 0.37  
2067: 47  8 40  0   47  7 41  0             203607.2231  -0.0274  0.050  -0.0275 0.63  
2068: 46  7 40  0   46  6 41  0             203619.5720   0.0003  0.050   0.0004 0.38  
2069: 46  6 40  0   46  5 41  0             203619.5720   0.0003  0.050   0.0004 0.62  
2070: 45  5 40  0   45  4 41  0             203631.5785   0.0113  0.050   0.0114 0.38  
2071: 45  6 40  0   45  5 41  0             203631.5785   0.0113  0.050   0.0114 0.62  
2072: 40  0 40  0   39  1 39  0             203633.8476  -0.0324  0.050  -0.0324 0.63  
2073: 40  1 40  0   39  0 39  0             203633.8476  -0.0324  0.050  -0.0324 0.37  
2074: 39  2 38  0   38  1 37  0             203634.8892  -0.0355  0.050  -0.0356 0.62  
2075: 39  1 38  0   38  2 37  0             203634.8892  -0.0355  0.050  -0.0356 0.38  
2076: 38  2 36  0   37  3 35  0             203635.7020  -0.0158  0.050  -0.0158 0.63  
2077: 38  3 36  0   37  2 35  0             203635.7020  -0.0158  0.050  -0.0158 0.37  
2078: 31  9 22  0   30 10 21  0             203638.6824   0.0481  0.050   0.0481 0.38  
2079: 31 10 22  0   30  9 21  0             203638.6824   0.0481  0.050   0.0481 0.62  
2080: 30 10 20  0   29 11 19  0             203639.6678   0.0050  0.050   0.0050 0.62  
2081: 30 11 20  0   29 10 19  0             203639.6678   0.0050  0.050   0.0050 0.38  
2082: 29 11 18  0   28 12 17  0             203641.3865  -0.0068  0.050  -0.0068 0.37  
2083: 29 12 18  0   28 11 17  0             203641.3865  -0.0068  0.050  -0.0068 0.63  
2084: 28 13 16  0   27 12 15  0             203644.3608  -0.0048  0.050  -0.0049 0.38  
2085: 28 12 16  0   27 13 15  0             203644.3608  -0.0048  0.050  -0.0049 0.62  
2086: 27 14 14  0   26 13 13  0             203649.6650  -0.0039  0.050  -0.0039 0.62  
2087: 27 13 14  0   26 14 13  0             203649.6650  -0.0039  0.050  -0.0039 0.38  
2088: 43  4 40  0   43  3 41  0             203654.5878  -0.0099  0.050  -0.0100 0.62  
2089: 43  3 40  0   43  2 41  0             203654.5878  -0.0099  0.050  -0.0100 0.38  
2090: 26 15 12  0   25 14 11  0             203659.7836   0.0118  0.050   0.0119 0.37  
2091: 26 14 12  0   25 15 11  0             203659.7836   0.0118  0.050   0.0119 0.63  
2092: 42  2 40  0   42  1 41  0             203665.6207  -0.0200  0.050  -0.0201 0.62  
2093: 42  3 40  0   42  2 41  0             203665.6207  -0.0200  0.050  -0.0201 0.38  
2094: 41  2 40  0   41  1 41  0             203676.3120  -0.0619  0.050  -0.0619 0.62  
2095: 41  1 40  0   41  0 41  0             203676.3120  -0.0619  0.050  -0.0619 0.38  
2096: 25 15 10  0   24 16  9  0             203681.1484  -0.0042  0.050  -0.0045 0.37  
2097: 25 16 10  0   24 15  9  0             203681.1484  -0.0046  0.050  -0.0045 0.63  
2098: 24 16  8  0   23 17  7  0             203734.7151   0.1142  0.050  -0.0059 0.62  
2099: 24 17  8  0   23 16  7  0             203734.7151  -0.2059  0.050  -0.0059 0.38  
2100: 23 17  6  0   22 18  5  0             203864.6380   0.0051  0.050               
2101: 23 18  6  0   22 17  5  0             203972.1747  -0.0018  0.050               
2102: 25 21  5  0   24 22  2  0             206269.8874  -0.0018  0.050               
2103: 94 54 41  0   94 53 42  0             207605.9500  -0.0177  0.050  -0.0177 0.37  
2104: 94 53 41  0   94 52 42  0             207605.9500  -0.0177  0.050  -0.0177 0.63  
2105: 93 52 41  0   93 51 42  0             207639.4204   0.0839  0.050   0.0840 0.37  
2106: 93 53 41  0   93 52 42  0             207639.4204   0.0839  0.050   0.0840 0.63  
2107: 92 51 41  0   92 50 42  0             207672.1180   0.0000  0.050   0.0000 0.63  
2108: 92 52 41  0   92 51 42  0             207672.1180   0.0000  0.050   0.0000 0.37  
2109: 91 51 41  0   91 50 42  0             207704.2598  -0.0601  0.050  -0.0602 0.63  
2110: 91 50 41  0   91 49 42  0             207704.2598  -0.0601  0.050  -0.0602 0.37  
2111: 90 49 41  0   90 48 42  0             207735.9270  -0.0223  0.050  -0.0223 0.62  
2112: 90 50 41  0   90 49 42  0             207735.9270  -0.0223  0.050  -0.0223 0.38  
2113: 89 49 41  0   89 48 42  0             207766.9943  -0.0192  0.050  -0.0192 0.63  
2114: 89 48 41  0   89 47 42  0             207766.9943  -0.0192  0.050  -0.0192 0.37  
2115: 88 47 41  0   88 46 42  0             207797.5722   0.0527  0.050   0.0528 0.62  
2116: 88 48 41  0   88 47 42  0             207797.5722   0.0527  0.050   0.0528 0.38  
2117: 87 46 41  0   87 45 42  0             207827.4525  -0.0215  0.050  -0.0216 0.38  
2118: 87 47 41  0   87 46 42  0             207827.4525  -0.0215  0.050  -0.0216 0.62  
2119: 86 46 41  0   86 45 42  0             207856.8973   0.0126  0.050   0.0127 0.38  
2120: 86 45 41  0   86 44 42  0             207856.8973   0.0126  0.050   0.0127 0.62  
2121: 85 45 41  0   85 44 42  0             207885.7712   0.0134  0.050   0.0135 0.62  
2122: 85 44 41  0   85 43 42  0             207885.7712   0.0134  0.050   0.0135 0.38  
2123: 84 43 41  0   84 42 42  0             207914.0862  -0.0139  0.050  -0.0140 0.63  
2124: 84 44 41  0   84 43 42  0             207914.0862  -0.0139  0.050  -0.0140 0.37  
2125: 83 43 41  0   83 42 42  0             207941.9059  -0.0129  0.050  -0.0129 0.62  
2126: 83 42 41  0   83 41 42  0             207941.9059  -0.0129  0.050  -0.0129 0.38  
2127: 82 41 41  0   82 40 42  0             207969.2281   0.0078  0.050   0.0078 0.62  
2128: 82 42 41  0   82 41 42  0             207969.2281   0.0078  0.050   0.0078 0.38  
2129: 81 41 41  0   81 40 42  0             207996.0114   0.0004  0.050   0.0005 0.62  
2130: 81 40 41  0   81 39 42  0             207996.0114   0.0004  0.050   0.0005 0.38  
2131: 80 39 41  0   80 38 42  0             208022.3038   0.0062  0.050   0.0062 0.62  
2132: 80 40 41  0   80 39 42  0             208022.3038   0.0062  0.050   0.0062 0.38  
2133: 78 37 41  0   78 36 42  0             208073.4103   0.0263  0.050   0.0263 0.63  
2134: 78 38 41  0   78 37 42  0             208073.4103   0.0263  0.050   0.0263 0.37  
2135: 76 36 41  0   76 35 42  0             208122.5396   0.0097  0.050   0.0097 0.37  
2136: 76 35 41  0   76 34 42  0             208122.5396   0.0097  0.050   0.0097 0.63  
2137: 75 35 41  0   75 34 42  0             208146.3825  -0.0080  0.050  -0.0081 0.62  
2138: 75 34 41  0   75 33 42  0             208146.3825  -0.0080  0.050  -0.0081 0.38  
2139: 74 34 41  0   74 33 42  0             208169.7817  -0.0028  0.050  -0.0029 0.38  
2140: 74 33 41  0   74 32 42  0             208169.7817  -0.0028  0.050  -0.0029 0.62  
2141: 73 33 41  0   73 32 42  0             208192.7701   0.0523  0.050   0.0523 0.63  
2142: 73 32 41  0   73 31 42  0             208192.7701   0.0523  0.050   0.0523 0.37  
2143: 72 32 41  0   72 31 42  0             208215.1783  -0.0178  0.050  -0.0179 0.37  
2144: 72 31 41  0   72 30 42  0             208215.1783  -0.0178  0.050  -0.0179 0.63  
2145: 71 30 41  0   71 29 42  0             208237.2291   0.0036  0.050   0.0036 0.38  
2146: 71 31 41  0   71 30 42  0             208237.2291   0.0036  0.050   0.0036 0.62  
2147: 70 30 41  0   70 29 42  0             208258.8115  -0.0001  0.050  -0.0001 0.38  
2148: 70 29 41  0   70 28 42  0             208258.8115  -0.0001  0.050  -0.0001 0.62  
2149: 69 28 41  0   69 27 42  0             208279.9812   0.0211  0.050   0.0211 0.38  
2150: 69 29 41  0   69 28 42  0             208279.9812   0.0211  0.050   0.0211 0.62  
2151: 68 28 41  0   68 27 42  0             208300.6888   0.0123  0.050   0.0123 0.38  
2152: 68 27 41  0   68 26 42  0             208300.6888   0.0123  0.050   0.0123 0.62  
2153: 67 26 41  0   67 25 42  0             208320.9437  -0.0228  0.050  -0.0228 0.38  
2154: 67 27 41  0   67 26 42  0             208320.9437  -0.0228  0.050  -0.0228 0.62  
2155: 66 26 41  0   66 25 42  0             208340.8367   0.0012  0.050   0.0013 0.38  
2156: 66 25 41  0   66 24 42  0             208340.8367   0.0012  0.050   0.0013 0.62  
2157: 65 25 41  0   65 24 42  0             208360.2830  -0.0056  0.050  -0.0057 0.63  
2158: 65 24 41  0   65 23 42  0             208360.2830  -0.0056  0.050  -0.0057 0.37  
2159: 64 24 41  0   64 23 42  0             208379.3134  -0.0182  0.050  -0.0183 0.38  
2160: 64 23 41  0   64 22 42  0             208379.3134  -0.0182  0.050  -0.0183 0.62  
2161: 63 22 41  0   63 21 42  0             208397.9885   0.0189  0.050   0.0190 0.38  
2162: 63 23 41  0   63 22 42  0             208397.9885   0.0189  0.050   0.0190 0.62  
2163: 18 13  5  0   17 12  6  0             208409.3758  -0.0187  0.050               
2164: 62 21 41  0   62 20 42  0             208416.1883  -0.0189  0.050  -0.0190 0.62  
2165: 62 22 41  0   62 21 42  0             208416.1883  -0.0189  0.050  -0.0190 0.38  
2166: 18 14  5  0   17 11  6  0             208423.6723  -0.0341  0.050               
2167: 61 21 41  0   61 20 42  0             208434.0393  -0.0109  0.050  -0.0110 0.62  
2168: 61 20 41  0   61 19 42  0             208434.0393  -0.0109  0.050  -0.0110 0.38  
2169: 60 19 41  0   60 18 42  0             208451.5138   0.0105  0.050   0.0105 0.62  
2170: 60 20 41  0   60 19 42  0             208451.5138   0.0105  0.050   0.0105 0.38  
2171: 59 19 41  0   59 18 42  0             208468.5812   0.0099  0.050   0.0099 0.63  
2172: 59 18 41  0   59 17 42  0             208468.5812   0.0099  0.050   0.0099 0.37  
2173: 58 18 41  0   58 17 42  0             208485.2450  -0.0141  0.050  -0.0141 0.37  
2174: 58 17 41  0   58 16 42  0             208485.2450  -0.0141  0.050  -0.0141 0.63  
2175: 57 17 41  0   57 16 42  0             208501.5524  -0.0192  0.050  -0.0192 0.63  
2176: 57 16 41  0   57 15 42  0             208501.5524  -0.0192  0.050  -0.0192 0.37  
2177: 56 16 41  0   56 15 42  0             208517.5385   0.0251  0.050   0.0251 0.38  
2178: 56 15 41  0   56 14 42  0             208517.5385   0.0251  0.050   0.0251 0.62  
2179: 55 15 41  0   55 14 42  0             208533.0661  -0.0230  0.050  -0.0230 0.62  
2180: 55 14 41  0   55 13 42  0             208533.0661  -0.0230  0.050  -0.0230 0.38  
2181: 54 14 41  0   54 13 42  0             208548.3005  -0.0028  0.050  -0.0029 0.38  
2182: 54 13 41  0   54 12 42  0             208548.3005  -0.0028  0.050  -0.0029 0.62  
2183: 53 13 41  0   53 12 42  0             208563.1811   0.0206  0.050   0.0206 0.63  
2184: 53 12 41  0   53 11 42  0             208563.1811   0.0206  0.050   0.0206 0.37  
2185: 52 12 41  0   52 11 42  0             208577.6479  -0.0169  0.050  -0.0170 0.37  
2186: 52 11 41  0   52 10 42  0             208577.6479  -0.0169  0.050  -0.0170 0.63  
2187: 51 11 41  0   51 10 42  0             208591.8165  -0.0043  0.050  -0.0044 0.63  
2188: 51 10 41  0   51  9 42  0             208591.8165  -0.0043  0.050  -0.0044 0.37  
2189: 50 10 41  0   50  9 42  0             208605.6668   0.0339  0.050   0.0340 0.37  
2190: 50  9 41  0   50  8 42  0             208605.6668   0.0339  0.050   0.0340 0.63  
2191: 49  9 41  0   49  8 42  0             208619.1007  -0.0039  0.050  -0.0039 0.63  
2192: 49  8 41  0   49  7 42  0             208619.1007  -0.0039  0.050  -0.0039 0.37  
2193: 48  8 41  0   48  7 42  0             208632.2447   0.0041  0.050   0.0042 0.38  
2194: 48  7 41  0   48  6 42  0             208632.2447   0.0041  0.050   0.0042 0.62  
2195: 47  7 41  0   47  6 42  0             208645.1024   0.0578  0.050   0.0579 0.62  
2196: 47  6 41  0   47  5 42  0             208645.1024   0.0578  0.050   0.0579 0.38  
2197: 23 18  5  0   22 19  4  0             208649.2656   0.0007  0.050               
2198: 46  6 41  0   46  5 42  0             208657.5233   0.0028  0.050   0.0028 0.38  
2199: 46  5 41  0   46  4 42  0             208657.5233   0.0028  0.050   0.0028 0.62  
2200: 41  1 41  0   40  0 40  0             208660.8073  -0.0432  0.050  -0.0432 0.62  
2201: 41  0 41  0   40  1 40  0             208660.8073  -0.0432  0.050  -0.0432 0.38  
2202: 40  2 39  0   39  1 38  0             208661.8304  -0.0582  0.050  -0.0583 0.38  
2203: 40  1 39  0   39  2 38  0             208661.8304  -0.0582  0.050  -0.0583 0.62  
2204: 39  3 37  0   38  2 36  0             208662.6426  -0.0244  0.050  -0.0244 0.62  
2205: 39  2 37  0   38  3 36  0             208662.6426  -0.0244  0.050  -0.0244 0.38  
2206: 32 10 23  0   31  9 22  0             208665.1457  -0.0061  0.050  -0.0061 0.37  
2207: 32  9 23  0   31 10 22  0             208665.1457  -0.0061  0.050  -0.0061 0.63  
2208: 31 11 21  0   30 10 20  0             208666.0039   0.0008  0.050   0.0008 0.63  
2209: 31 10 21  0   30 11 20  0             208666.0039   0.0008  0.050   0.0008 0.37  
2210: 30 12 19  0   29 11 18  0             208667.4249  -0.0288  0.050  -0.0289 0.38  
2211: 30 11 19  0   29 12 18  0             208667.4249  -0.0288  0.050  -0.0289 0.62  
2212: 29 13 17  0   28 12 16  0             208669.8873  -0.0509  0.050  -0.0510 0.62  
2213: 29 12 17  0   28 13 16  0             208669.8873  -0.0509  0.050  -0.0510 0.38  
2214: 28 14 15  0   27 13 14  0             208674.2917   0.0006  0.050   0.0006 0.38  
2215: 28 13 15  0   27 14 14  0             208674.2917   0.0006  0.050   0.0006 0.62  
2216: 27 15 13  0   26 14 12  0             208682.3212   0.0261  0.050   0.0262 0.62  
2217: 27 14 13  0   26 15 12  0             208682.3212   0.0261  0.050   0.0262 0.38  
2218: 43  3 41  0   43  2 42  0             208693.0108  -0.0074  0.050  -0.0074 0.63  
2219: 43  2 41  0   43  1 42  0             208693.0108  -0.0074  0.050  -0.0074 0.37  
2220: 26 16 11  0   25 15 10  0             208698.2623  -0.0170  0.050  -0.0170 0.38  
2221: 26 15 11  0   25 16 10  0             208698.2623  -0.0170  0.050  -0.0170 0.62  
2222: 42  2 41  0   42  1 42  0             208704.2312   0.0115  0.050   0.0115 0.38  
2223: 42  1 41  0   42  0 42  0             208704.2312   0.0115  0.050   0.0115 0.62  
2224: 25 17  9  0   24 16  8  0             208734.7451   0.0118  0.050   0.0179 0.62  
2225: 25 16  9  0   24 17  8  0             208734.7451   0.0281  0.050   0.0179 0.38  
2226: 24 17  7  0   23 18  6  0             208834.2189  -0.0277  0.050               
2227: 19 17  3  0   18 14  4  0             209161.4508  -0.0035  0.050               
2228: 23 19  5  0   22 18  4  0             209957.2817   0.0691  0.050               
2229: 21 20  2  0   20 19  1  0             210929.3622   0.0136  0.050               
2230: 97 55 42  0   97 54 43  0             212540.7396  -0.0403  0.050  -0.0403 0.38  
2231: 97 56 42  0   97 55 43  0             212540.7396  -0.0403  0.050  -0.0403 0.62  
2232: 95 54 42  0   95 53 43  0             212609.8774   0.0126  0.050   0.0127 0.63  
2233: 95 53 42  0   95 52 43  0             212609.8774   0.0126  0.050   0.0127 0.37  
2234: 21 20  1  0   20 19  2  0             212626.4522   0.0240  0.050               
2235: 94 53 42  0   94 52 43  0             212643.5221  -0.0100  0.050  -0.0100 0.37  
2236: 94 52 42  0   94 51 43  0             212643.5221  -0.0100  0.050  -0.0100 0.63  
2237: 93 51 42  0   93 50 43  0             212676.6759   0.0504  0.050   0.0504 0.38  
2238: 93 52 42  0   93 51 43  0             212676.6759   0.0504  0.050   0.0504 0.62  
2239: 91 49 42  0   91 48 43  0             212741.1155  -0.0016  0.050  -0.0016 0.37  
2240: 91 50 42  0   91 49 43  0             212741.1155  -0.0016  0.050  -0.0016 0.63  
2241: 21 21  1  0   20 20  0  0             212786.1651  -0.0129  0.050               
2242: 89 48 42  0   89 47 43  0             212803.4328   0.0389  0.050   0.0390 0.62  
2243: 89 47 42  0   89 46 43  0             212803.4328   0.0389  0.050   0.0390 0.38  
2244: 88 47 42  0   88 46 43  0             212833.6943  -0.0237  0.050  -0.0237 0.38  
2245: 88 46 42  0   88 45 43  0             212833.6943  -0.0237  0.050  -0.0237 0.62  
2246: 21 21  0  0   20 20  1  0             212862.8693  -0.0393  0.050               
2247: 19 15  4  0   18 14  5  0             212884.2628  -0.0365  0.050               
2248: 86 45 42  0   86 44 43  0             212892.7921   0.0213  0.050   0.0214 0.37  
2249: 86 44 42  0   86 43 43  0             212892.7921   0.0213  0.050   0.0214 0.63  
2250: 85 44 42  0   85 43 43  0             212921.5302   0.0181  0.050   0.0181 0.63  
2251: 85 43 42  0   85 42 43  0             212921.5302   0.0181  0.050   0.0181 0.37  
2252: 84 43 42  0   84 42 43  0             212949.7365  -0.0019  0.050  -0.0019 0.38  
2253: 84 42 42  0   84 41 43  0             212949.7365  -0.0019  0.050  -0.0019 0.62  
2254: 83 42 42  0   83 41 43  0             212977.3667  -0.0893  0.050  -0.0893 0.62  
2255: 83 41 42  0   83 40 43  0             212977.3667  -0.0893  0.050  -0.0893 0.38  
2256: 82 41 42  0   82 40 43  0             213004.7207   0.0495  0.050   0.0495 0.37  
2257: 82 40 42  0   82 39 43  0             213004.7207   0.0495  0.050   0.0495 0.63  
2258: 81 40 42  0   81 39 43  0             213031.3740  -0.0157  0.050  -0.0157 0.62  
2259: 81 39 42  0   81 38 43  0             213031.3740  -0.0157  0.050  -0.0157 0.38  
2260: 79 38 42  0   79 37 43  0             213083.3709   0.0094  0.050   0.0094 0.63  
2261: 79 37 42  0   79 36 43  0             213083.3709   0.0094  0.050   0.0094 0.37  
2262: 77 36 42  0   77 35 43  0             213133.3539  -0.0646  0.050  -0.0646 0.62  
2263: 77 35 42  0   77 34 43  0             213133.3539  -0.0646  0.050  -0.0646 0.38  
2264: 76 35 42  0   76 34 43  0             213157.7439   0.0002  0.050   0.0003 0.37  
2265: 76 34 42  0   76 33 43  0             213157.7439   0.0002  0.050   0.0003 0.63  
2266: 75 34 42  0   75 33 43  0             213181.6167   0.0092  0.050   0.0093 0.62  
2267: 75 33 42  0   75 32 43  0             213181.6167   0.0092  0.050   0.0093 0.38  
2268: 74 33 42  0   74 32 43  0             213205.0087  -0.0066  0.050  -0.0067 0.37  
2269: 74 32 42  0   74 31 43  0             213205.0087  -0.0066  0.050  -0.0067 0.63  
2270: 73 32 42  0   73 31 43  0             213227.9836   0.0105  0.050   0.0106 0.63  
2271: 73 31 42  0   73 30 43  0             213227.9836   0.0105  0.050   0.0106 0.37  
2272: 72 31 42  0   72 30 43  0             213250.4909   0.0048  0.050   0.0049 0.37  
2273: 72 30 42  0   72 29 43  0             213250.4909   0.0048  0.050   0.0049 0.63  
2274: 71 30 42  0   71 29 43  0             213272.5470  -0.0126  0.050  -0.0126 0.62  
2275: 71 29 42  0   71 28 43  0             213272.5470  -0.0126  0.050  -0.0126 0.38  
2276: 70 29 42  0   70 28 43  0             213294.2094   0.0102  0.050   0.0103 0.38  
2277: 70 28 42  0   70 27 43  0             213294.2094   0.0102  0.050   0.0103 0.62  
2278: 19 16  4  0   18 13  5  0             213296.5157   0.0214  0.050               
2279: 69 28 42  0   69 27 43  0             213315.3914  -0.0185  0.050  -0.0186 0.62  
2280: 69 27 42  0   69 26 43  0             213315.3914  -0.0185  0.050  -0.0186 0.38  
2281: 68 27 42  0   68 26 43  0             213336.2126   0.0153  0.050   0.0154 0.37  
2282: 68 26 42  0   68 25 43  0             213336.2126   0.0153  0.050   0.0154 0.63  
2283: 67 26 42  0   67 25 43  0             213356.5547  -0.0113  0.050  -0.0113 0.63  
2284: 67 25 42  0   67 24 43  0             213356.5547  -0.0113  0.050  -0.0113 0.37  
2285: 66 25 42  0   66 24 43  0             213376.5306   0.0091  0.050   0.0092 0.38  
2286: 66 24 42  0   66 23 43  0             213376.5306   0.0091  0.050   0.0092 0.62  
2287: 65 24 42  0   65 23 43  0             213396.0805   0.0120  0.050   0.0121 0.63  
2288: 65 23 42  0   65 22 43  0             213396.0805   0.0120  0.050   0.0121 0.37  
2289: 64 23 42  0   64 22 43  0             213415.1960  -0.0159  0.050  -0.0160 0.37  
2290: 64 22 42  0   64 21 43  0             213415.1960  -0.0159  0.050  -0.0160 0.63  
2291: 63 22 42  0   63 21 43  0             213433.9633   0.0064  0.050   0.0064 0.62  
2292: 63 21 42  0   63 20 43  0             213433.9633   0.0064  0.050   0.0064 0.38  
2293: 62 21 42  0   62 20 43  0             213452.3036  -0.0043  0.050  -0.0044 0.37  
2294: 62 20 42  0   62 19 43  0             213452.3036  -0.0043  0.050  -0.0044 0.63  
2295: 61 20 42  0   61 19 43  0             213470.2700   0.0001  0.050   0.0002 0.62  
2296: 61 19 42  0   61 18 43  0             213470.2700   0.0001  0.050   0.0002 0.38  
2297: 60 19 42  0   60 18 43  0             213487.8402  -0.0070  0.050  -0.0070 0.37  
2298: 60 18 42  0   60 17 43  0             213487.8402  -0.0070  0.050  -0.0070 0.63  
2299: 59 18 42  0   59 17 43  0             213505.0591   0.0144  0.050   0.0144 0.62  
2300: 59 17 42  0   59 16 43  0             213505.0591   0.0144  0.050   0.0144 0.38  
2301: 58 17 42  0   58 16 43  0             213521.8502  -0.0164  0.050  -0.0165 0.38  
2302: 58 16 42  0   58 15 43  0             213521.8502  -0.0164  0.050  -0.0165 0.62  
2303: 57 16 42  0   57 15 43  0             213538.3258   0.0081  0.050   0.0081 0.62  
2304: 57 15 42  0   57 14 43  0             213538.3258   0.0081  0.050   0.0081 0.38  
2305: 18 12  6  0   17 11  7  0             213551.9356   0.1740  0.050   0.0032 0.62  
2306: 18 13  6  0   17 10  7  0             213551.9356  -0.2804  0.050   0.0032 0.38  
2307: 56 15 42  0   56 14 43  0             213554.4221   0.0202  0.050   0.0203 0.38  
2308: 56 14 42  0   56 13 43  0             213554.4221   0.0202  0.050   0.0203 0.62  
2309: 55 14 42  0   55 13 43  0             213570.1164  -0.0073  0.050  -0.0073 0.62  
2310: 55 13 42  0   55 12 43  0             213570.1164  -0.0073  0.050  -0.0073 0.38  
2311: 54 13 42  0   54 12 43  0             213585.4756  -0.0119  0.050  -0.0119 0.37  
2312: 54 12 42  0   54 11 43  0             213585.4756  -0.0119  0.050  -0.0119 0.63  
2313: 53 12 42  0   53 11 43  0             213600.5160   0.0188  0.050   0.0189 0.62  
2314: 53 11 42  0   53 10 43  0             213600.5160   0.0188  0.050   0.0189 0.38  
2315: 52 11 42  0   52 10 43  0             213615.1796   0.0226  0.050   0.0227 0.38  
2316: 52 10 42  0   52  9 43  0             213615.1796   0.0226  0.050   0.0227 0.62  
2317: 51 10 42  0   51  9 43  0             213629.4720   0.0014  0.050   0.0014 0.63  
2318: 51  9 42  0   51  8 43  0             213629.4720   0.0014  0.050   0.0014 0.37  
2319: 50  9 42  0   50  8 43  0             213643.4315  -0.0108  0.050  -0.0108 0.38  
2320: 50  8 42  0   50  7 43  0             213643.4315  -0.0108  0.050  -0.0108 0.62  
2321: 49  8 42  0   49  7 43  0             213657.0684  -0.0073  0.050  -0.0074 0.63  
2322: 49  7 42  0   49  6 43  0             213657.0684  -0.0073  0.050  -0.0074 0.37  
2323: 17  9  8  0   16  8  9  0             213664.0262  -0.0286  0.050  -0.0286 0.38  
2324: 17 10  8  0   16  7  9  0             213664.0262  -0.0286  0.050  -0.0286 0.62  
2325: 48  7 42  0   48  6 43  0             213670.3486  -0.0263  0.050  -0.0263 0.38  
2326: 48  6 42  0   48  5 43  0             213670.3486  -0.0263  0.050  -0.0263 0.62  
2327: 47  6 42  0   47  5 43  0             213683.2836  -0.0596  0.050  -0.0596 0.63  
2328: 47  5 42  0   47  4 43  0             213683.2836  -0.0596  0.050  -0.0596 0.37  
2329: 42  1 42  0   41  0 41  0             213687.7043  -0.0427  0.050  -0.0428 0.37  
2330: 42  0 42  0   41  1 41  0             213687.7043  -0.0427  0.050  -0.0428 0.63  
2331: 41  2 40  0   40  1 39  0             213688.7123  -0.0662  0.050  -0.0663 0.63  
2332: 41  1 40  0   40  2 39  0             213688.7123  -0.0662  0.050  -0.0663 0.37  
2333: 40  3 38  0   39  2 37  0             213689.5167  -0.0255  0.050  -0.0255 0.37  
2334: 40  2 38  0   39  3 37  0             213689.5167  -0.0255  0.050  -0.0255 0.63  
2335: 37  6 32  0   36  5 31  0             213690.8167   0.1334  0.050  -0.0219 0.22  
2336: 37  5 32  0   36  6 31  0             213690.8167   0.1334  0.050  -0.0219 0.13  
2337: 36  7 30  0   35  6 29  0             213690.8167  -0.0310  0.050  -0.0219 0.13  
2338: 36  6 30  0   35  7 29  0             213690.8167  -0.0310  0.050  -0.0219 0.21  
2339: 35  8 28  0   34  7 27  0             213690.8167  -0.1860  0.050  -0.0219 0.20  
2340: 35  7 28  0   34  8 27  0             213690.8167  -0.1860  0.050  -0.0219 0.12  
2341: 32 11 22  0   31 10 21  0             213692.3230   0.0215  0.050   0.0215 0.38  
2342: 32 10 22  0   31 11 21  0             213692.3230   0.0215  0.050   0.0215 0.62  
2343: 31 12 20  0   30 11 19  0             213693.5095   0.0010  0.050   0.0011 0.62  
2344: 31 11 20  0   30 12 19  0             213693.5095   0.0010  0.050   0.0011 0.38  
2345: 30 13 18  0   29 12 17  0             213695.5728  -0.0148  0.050  -0.0148 0.37  
2346: 30 12 18  0   29 13 17  0             213695.5728  -0.0148  0.050  -0.0148 0.63  
2347: 29 14 16  0   28 13 15  0             213699.1654  -0.0274  0.050  -0.0275 0.63  
2348: 29 13 16  0   28 14 15  0             213699.1654  -0.0274  0.050  -0.0275 0.37  
2349: 28 15 14  0   27 14 13  0             213705.6463  -0.0022  0.050  -0.0023 0.37  
2350: 28 14 14  0   27 15 13  0             213705.6463  -0.0022  0.050  -0.0023 0.63  
2351: 45  3 42  0   45  2 43  0             213708.3362   0.0338  0.050   0.0339 0.37  
2352: 45  4 42  0   45  3 43  0             213708.3362   0.0338  0.050   0.0339 0.63  
2353: 27 15 12  0   26 16 11  0             213717.9787   0.0150  0.050   0.0150 0.38  
2354: 27 16 12  0   26 15 11  0             213717.9787   0.0150  0.050   0.0150 0.62  
2355: 44  3 42  0   44  2 43  0             213720.3951   0.0949  0.050   0.0950 0.37  
2356: 44  2 42  0   44  1 43  0             213720.3951   0.0949  0.050   0.0950 0.63  
2357: 43  2 42  0   43  1 43  0             213731.9839   0.0026  0.050   0.0026 0.62  
2358: 43  1 42  0   43  0 43  0             213731.9839   0.0026  0.050   0.0026 0.38  
2359: 26 16 10  0   25 17  9  0             213744.0182  -0.0249  0.050  -0.0252 0.63  
2360: 26 17 10  0   25 16  9  0             213744.0182  -0.0256  0.050  -0.0252 0.37  
2361: 25 18  8  0   24 17  7  0             213809.7242  -0.0895  0.050               
2362: 24 18  6  0   23 19  5  0             213953.0615  -0.0119  0.050               
2363: 24 19  6  0   23 18  5  0             214118.5954  -0.0096  0.050               
2364: 26 22  5  0   25 23  2  0             216335.4702   0.0362  0.050               
2365: 93 50 43  0   93 49 44  0             217712.9236   0.0487  0.050   0.0487 0.38  
2366: 93 51 43  0   93 50 44  0             217712.9236   0.0487  0.050   0.0487 0.62  
2367: 92 50 43  0   92 49 44  0             217745.1579  -0.0585  0.050  -0.0585 0.38  
2368: 92 49 43  0   92 48 44  0             217745.1579  -0.0585  0.050  -0.0585 0.62  
2369: 91 49 43  0   91 48 44  0             217777.0097  -0.0047  0.050  -0.0047 0.63  
2370: 91 48 43  0   91 47 44  0             217777.0097  -0.0047  0.050  -0.0047 0.37  
2371: 89 47 43  0   89 46 44  0             217838.9227  -0.0821  0.050  -0.0821 0.62  
2372: 89 46 43  0   89 45 44  0             217838.9227  -0.0821  0.050  -0.0821 0.38  
2373: 88 46 43  0   88 45 44  0             217869.2435   0.0340  0.050   0.0340 0.38  
2374: 88 45 43  0   88 44 44  0             217869.2435   0.0340  0.050   0.0340 0.62  
2375: 87 45 43  0   87 44 44  0             217898.9121   0.0169  0.050   0.0169 0.62  
2376: 87 44 43  0   87 43 44  0             217898.9121   0.0169  0.050   0.0169 0.38  
2377: 86 44 43  0   86 43 44  0             217928.0707   0.0028  0.050   0.0029 0.38  
2378: 86 43 43  0   86 42 44  0             217928.0707   0.0028  0.050   0.0029 0.62  
2379: 85 43 43  0   85 42 44  0             217956.7162  -0.0172  0.050  -0.0172 0.62  
2380: 85 42 43  0   85 41 44  0             217956.7162  -0.0172  0.050  -0.0172 0.38  
2381: 84 42 43  0   84 41 44  0             217984.9049   0.0072  0.050   0.0072 0.38  
2382: 84 41 43  0   84 40 44  0             217984.9049   0.0072  0.050   0.0072 0.62  
2383: 82 40 43  0   82 39 44  0             218039.7776   0.0319  0.050   0.0319 0.38  
2384: 82 39 43  0   82 38 44  0             218039.7776   0.0319  0.050   0.0319 0.62  
2385: 81 39 43  0   81 38 44  0             218066.4368  -0.0038  0.050  -0.0039 0.62  
2386: 81 38 43  0   81 37 44  0             218066.4368  -0.0038  0.050  -0.0039 0.38  
2387: 80 38 43  0   80 37 44  0             218092.6633   0.0062  0.050   0.0063 0.38  
2388: 80 37 43  0   80 36 44  0             218092.6633   0.0062  0.050   0.0063 0.62  
2389: 79 37 43  0   79 36 44  0             218118.3963  -0.0042  0.050  -0.0042 0.62  
2390: 79 36 43  0   79 35 44  0             218118.3963  -0.0042  0.050  -0.0042 0.38  
2391: 78 36 43  0   78 35 44  0             218143.6937   0.0173  0.050   0.0173 0.37  
2392: 78 35 43  0   78 34 44  0             218143.6937   0.0173  0.050   0.0173 0.63  
2393: 77 35 43  0   77 34 44  0             218168.4970   0.0069  0.050   0.0069 0.62  
2394: 77 34 43  0   77 33 44  0             218168.4970   0.0069  0.050   0.0069 0.38  
2395: 76 34 43  0   76 33 44  0             218192.8732   0.0261  0.050   0.0261 0.37  
2396: 76 33 43  0   76 32 44  0             218192.8732   0.0261  0.050   0.0261 0.63  
2397: 75 33 43  0   75 32 44  0             218216.7250  -0.0275  0.050  -0.0276 0.62  
2398: 75 32 43  0   75 31 44  0             218216.7250  -0.0275  0.050  -0.0276 0.38  
2399: 74 32 43  0   74 31 44  0             218240.1221  -0.0895  0.050  -0.0895 0.38  
2400: 74 31 43  0   74 30 44  0             218240.1221  -0.0895  0.050  -0.0895 0.62  
2401: 73 31 43  0   73 30 44  0             218263.2097  -0.0199  0.050  -0.0199 0.62  
2402: 73 30 43  0   73 29 44  0             218263.2097  -0.0199  0.050  -0.0199 0.38  
2403: 72 30 43  0   72 29 44  0             218285.8048  -0.0066  0.050  -0.0066 0.38  
2404: 72 29 43  0   72 28 44  0             218285.8048  -0.0066  0.050  -0.0066 0.62  
2405: 71 29 43  0   71 28 44  0             218307.9772   0.0150  0.050   0.0150 0.63  
2406: 71 28 43  0   71 27 44  0             218307.9772   0.0150  0.050   0.0150 0.37  
2407: 70 28 43  0   70 27 44  0             218329.7329   0.0460  0.050   0.0461 0.37  
2408: 70 27 43  0   70 26 44  0             218329.7329   0.0460  0.050   0.0461 0.63  
2409: 69 27 43  0   69 26 44  0             218350.9545  -0.0358  0.050  -0.0358 0.62  
2410: 69 26 43  0   69 25 44  0             218350.9545  -0.0358  0.050  -0.0358 0.38  
2411: 68 26 43  0   68 25 44  0             218371.8957   0.0183  0.050   0.0183 0.38  
2412: 68 25 43  0   68 24 44  0             218371.8957   0.0183  0.050   0.0183 0.62  
2413: 67 25 43  0   67 24 44  0             218392.3303  -0.0224  0.050  -0.0225 0.63  
2414: 67 24 43  0   67 23 44  0             218392.3303  -0.0224  0.050  -0.0225 0.37  
2415: 19 14  5  0   18 13  6  0             218396.4467  -0.0277  0.050               
2416: 66 23 43  0   66 22 44  0             218412.4382   0.0169  0.050   0.0169 0.62  
2417: 66 24 43  0   66 23 44  0             218412.4382   0.0169  0.050   0.0169 0.38  
2418: 65 22 43  0   65 21 44  0             218432.0813  -0.0060  0.050  -0.0060 0.38  
2419: 65 23 43  0   65 22 44  0             218432.0813  -0.0060  0.050  -0.0060 0.62  
2420: 64 21 43  0   64 20 44  0             218451.3457  -0.0100  0.050  -0.0101 0.63  
2421: 64 22 43  0   64 21 44  0             218451.3457  -0.0100  0.050  -0.0101 0.37  
2422: 63 20 43  0   63 19 44  0             218470.2388   0.0078  0.050   0.0078 0.37  
2423: 63 21 43  0   63 20 44  0             218470.2388   0.0078  0.050   0.0078 0.63  
2424: 62 20 43  0   62 19 44  0             218488.7231   0.0058  0.050   0.0058 0.38  
2425: 62 19 43  0   62 18 44  0             218488.7231   0.0058  0.050   0.0058 0.62  
2426: 61 18 43  0   61 17 44  0             218506.7846  -0.0346  0.050  -0.0347 0.37  
2427: 61 19 43  0   61 18 44  0             218506.7846  -0.0346  0.050  -0.0347 0.63  
2428: 60 17 43  0   60 16 44  0             218524.5763   0.0351  0.050   0.0352 0.62  
2429: 60 18 43  0   60 17 44  0             218524.5763   0.0351  0.050   0.0352 0.38  
2430: 59 16 43  0   59 15 44  0             218541.9036   0.0164  0.050   0.0165 0.38  
2431: 59 17 43  0   59 16 44  0             218541.9036   0.0164  0.050   0.0165 0.62  
2432: 58 15 43  0   58 14 44  0             218558.8197  -0.0417  0.050  -0.0418 0.63  
2433: 58 16 43  0   58 15 44  0             218558.8197  -0.0417  0.050  -0.0418 0.37  
2434: 57 15 43  0   57 14 44  0             218575.4967   0.0285  0.050   0.0285 0.63  
2435: 57 14 43  0   57 13 44  0             218575.4967   0.0285  0.050   0.0285 0.37  
2436: 56 14 43  0   56 13 44  0             218591.6529  -0.0584  0.050  -0.0585 0.37  
2437: 56 13 43  0   56 12 44  0             218591.6529  -0.0584  0.050  -0.0585 0.63  
2438: 24 19  5  0   23 20  4  0             218592.3536   0.0499  0.050               
2439: 55 13 43  0   55 12 44  0             218607.5866  -0.0084  0.050  -0.0084 0.63  
2440: 55 12 43  0   55 11 44  0             218607.5866  -0.0084  0.050  -0.0084 0.37  
2441: 54 12 43  0   54 11 44  0             218623.1266   0.0035  0.050   0.0036 0.37  
2442: 54 11 43  0   54 10 44  0             218623.1266   0.0035  0.050   0.0036 0.63  
2443: 53 11 43  0   53 10 44  0             218638.2989  -0.0003  0.050  -0.0003 0.62  
2444: 53 10 43  0   53  9 44  0             218638.2989  -0.0003  0.050  -0.0003 0.38  
2445: 52 10 43  0   52  9 44  0             218653.1389   0.0113  0.050   0.0114 0.37  
2446: 52  9 43  0   52  8 44  0             218653.1389   0.0113  0.050   0.0114 0.63  
2447: 51  9 43  0   51  8 44  0             218667.5847  -0.0267  0.050  -0.0267 0.62  
2448: 51  8 43  0   51  7 44  0             218667.5847  -0.0267  0.050  -0.0267 0.38  
2449: 50  8 43  0   50  7 44  0             218681.7721   0.0173  0.050   0.0174 0.38  
2450: 50  7 43  0   50  6 44  0             218681.7721   0.0173  0.050   0.0174 0.62  
2451: 48  5 43  0   48  4 44  0             218709.0337   0.0000  0.050  -0.0001 0.63  
2452: 48  6 43  0   48  5 44  0             218709.0337   0.0000  0.050  -0.0001 0.37  
2453: 17  9  9  0   16  6 10  0             218712.3414  -0.0593  0.050  -0.0594 0.62  
2454: 17  8  9  0   16  7 10  0             218712.3414  -0.0593  0.050  -0.0594 0.38  
2455: 43  1 43  0   42  0 42  0             218714.5104  -0.0574  0.050  -0.0574 0.62  
2456: 43  0 43  0   42  1 42  0             218714.5104  -0.0574  0.050  -0.0574 0.38  
2457: 42  2 41  0   41  1 40  0             218715.5223  -0.0704  0.050  -0.0705 0.38  
2458: 42  1 41  0   41  2 40  0             218715.5223  -0.0704  0.050  -0.0705 0.62  
2459: 41  2 39  0   40  3 38  0             218716.3139  -0.0280  0.050  -0.0280 0.38  
2460: 41  3 39  0   40  2 38  0             218716.3139  -0.0280  0.050  -0.0280 0.62  
2461: 38  5 33  0   37  6 32  0             218717.4843   0.0972  0.050  -0.0040 0.22  
2462: 38  6 33  0   37  5 32  0             218717.4843   0.0972  0.050  -0.0040 0.13  
2463: 37  7 31  0   36  6 30  0             218717.4843  -0.0152  0.050  -0.0040 0.21  
2464: 37  6 31  0   36  7 30  0             218717.4843  -0.0152  0.050  -0.0040 0.13  
2465: 36  8 29  0   35  7 28  0             218717.4843  -0.1049  0.050  -0.0040 0.12  
2466: 36  7 29  0   35  8 28  0             218717.4843  -0.1049  0.050  -0.0040 0.20  
2467: 33 10 23  0   32 11 22  0             218718.5827   0.0324  0.050   0.0324 0.37  
2468: 33 11 23  0   32 10 22  0             218718.5827   0.0324  0.050   0.0324 0.63  
2469: 32 12 21  0   31 11 20  0             218719.5142  -0.0272  0.050  -0.0272 0.37  
2470: 32 11 21  0   31 12 20  0             218719.5142  -0.0272  0.050  -0.0272 0.63  
2471: 31 13 19  0   30 12 18  0             218721.2317  -0.0453  0.050  -0.0453 0.63  
2472: 31 12 19  0   30 13 18  0             218721.2317  -0.0453  0.050  -0.0453 0.37  
2473: 47  5 43  0   47  4 44  0             218722.2342   0.0578  0.050   0.0579 0.63  
2474: 47  4 43  0   47  3 44  0             218722.2342   0.0578  0.050   0.0579 0.37  
2475: 30 14 17  0   29 13 16  0             218724.2054  -0.0739  0.050  -0.0740 0.37  
2476: 30 13 17  0   29 14 16  0             218724.2054  -0.0739  0.050  -0.0740 0.63  
2477: 29 15 15  0   28 14 14  0             218729.5246  -0.0327  0.050  -0.0328 0.63  
2478: 29 14 15  0   28 15 14  0             218729.5246  -0.0327  0.050  -0.0328 0.37  
2479: 46  3 43  0   46  2 44  0             218735.0135   0.0212  0.050   0.0213 0.63  
2480: 46  4 43  0   46  3 44  0             218735.0135   0.0212  0.050   0.0213 0.37  
2481: 28 15 13  0   27 16 12  0             218739.2933   0.0207  0.050   0.0207 0.63  
2482: 28 16 13  0   27 15 12  0             218739.2933   0.0207  0.050   0.0207 0.37  
2483: 27 17 11  0   26 16 10  0             218758.6782  -0.0019  0.050  -0.0019 0.62  
2484: 27 16 11  0   26 17 10  0             218758.6782  -0.0018  0.050  -0.0019 0.38  
2485: 44  2 43  0   44  1 44  0             218759.7183   0.0611  0.050   0.0611 0.38  
2486: 44  1 43  0   44  0 44  0             218759.7183   0.0611  0.050   0.0611 0.62  
2487: 26 17  9  0   25 18  8  0             218802.9595   0.0187  0.050   0.0069 0.62  
2488: 26 18  9  0   25 17  8  0             218802.9595  -0.0129  0.050   0.0069 0.38  
2489: 25 18  7  0   24 19  6  0             218922.3503   0.0079  0.050               
2490: 25 19  7  0   24 18  6  0             218937.0966  -0.0196  0.050               
2491: 20 18  3  0   19 15  4  0             219514.3780   0.0222  0.050               
2492: 22 21  2  0   21 20  1  0             221272.6532  -0.0220  0.050               
2493: 22 21  1  0   21 20  2  0             222596.9094   0.0060  0.050               
2494: 20 16  4  0   19 15  5  0             222702.2562  -0.0726  0.050               
2495: 91 48 44  0   91 47 45  0             222812.1173  -0.0799  0.050  -0.0799 0.62  
2496: 91 47 44  0   91 46 45  0             222812.1173  -0.0799  0.050  -0.0799 0.38  
2497: 90 47 44  0   90 46 45  0             222843.3999   0.0340  0.050   0.0340 0.37  
2498: 90 46 44  0   90 45 45  0             222843.3999   0.0340  0.050   0.0340 0.63  
2499: 88 45 44  0   88 44 45  0             222904.1537  -0.0041  0.050  -0.0041 0.38  
2500: 88 44 44  0   88 43 45  0             222904.1537  -0.0041  0.050  -0.0041 0.62  
2501: 87 44 44  0   87 43 45  0             222933.8205   0.0279  0.050   0.0280 0.62  
2502: 87 43 44  0   87 42 45  0             222933.8205   0.0279  0.050   0.0280 0.38  
2503: 22 22  1  0   21 21  0  0             222952.5730  -0.0183  0.050               
2504: 86 43 44  0   86 42 45  0             222962.9478   0.0209  0.050   0.0209 0.37  
2505: 86 42 44  0   86 41 45  0             222962.9478   0.0209  0.050   0.0209 0.63  
2506: 85 42 44  0   85 41 45  0             222991.5846   0.0179  0.050   0.0180 0.63  
2507: 85 41 44  0   85 40 45  0             222991.5846   0.0179  0.050   0.0180 0.37  
2508: 22 22  0  0   21 21  1  0             223007.9656  -0.0273  0.050               
2509: 84 41 44  0   84 40 45  0             223019.7102  -0.0068  0.050  -0.0068 0.38  
2510: 84 40 44  0   84 39 45  0             223019.7102  -0.0068  0.050  -0.0068 0.62  
2511: 83 40 44  0   83 39 45  0             223047.4000   0.0165  0.050   0.0165 0.62  
2512: 83 39 44  0   83 38 45  0             223047.4000   0.0165  0.050   0.0165 0.38  
2513: 81 38 44  0   81 37 45  0             223101.3046   0.0185  0.050   0.0186 0.62  
2514: 81 37 44  0   81 36 45  0             223101.3046   0.0185  0.050   0.0186 0.38  
2515: 80 37 44  0   80 36 45  0             223127.5485   0.0160  0.050   0.0161 0.37  
2516: 80 36 44  0   80 35 45  0             223127.5485   0.0160  0.050   0.0161 0.63  
2517: 79 36 44  0   79 35 45  0             223153.2932  -0.0226  0.050  -0.0226 0.63  
2518: 79 35 44  0   79 34 45  0             223153.2932  -0.0226  0.050  -0.0226 0.37  
2519: 78 35 44  0   78 34 45  0             223178.6069  -0.0344  0.050  -0.0344 0.37  
2520: 78 34 44  0   78 33 45  0             223178.6069  -0.0344  0.050  -0.0344 0.63  
2521: 77 33 44  0   77 32 45  0             223203.5354   0.0215  0.050   0.0215 0.38  
2522: 77 34 44  0   77 33 45  0             223203.5354   0.0215  0.050   0.0215 0.62  
2523: 76 32 44  0   76 31 45  0             223227.8431  -0.0954  0.050  -0.0955 0.63  
2524: 76 33 44  0   76 32 45  0             223227.8431  -0.0954  0.050  -0.0955 0.37  
2525: 75 32 44  0   75 31 45  0             223251.9299   0.0098  0.050   0.0098 0.63  
2526: 75 31 44  0   75 30 45  0             223251.9299   0.0098  0.050   0.0098 0.37  
2527: 74 31 44  0   74 30 45  0             223275.4796   0.0161  0.050   0.0161 0.38  
2528: 74 30 44  0   74 29 45  0             223275.4796   0.0161  0.050   0.0161 0.62  
2529: 73 30 44  0   73 29 45  0             223298.5576  -0.0158  0.050  -0.0159 0.63  
2530: 73 29 44  0   73 28 45  0             223298.5576  -0.0158  0.050  -0.0159 0.37  
2531: 20 17  4  0   19 14  5  0             223308.2826   0.0030  0.050               
2532: 72 29 44  0   72 28 45  0             223321.2263  -0.0284  0.050  -0.0285 0.38  
2533: 72 28 44  0   72 27 45  0             223321.2263  -0.0284  0.050  -0.0285 0.62  
2534: 71 27 44  0   71 26 45  0             223343.4808  -0.0312  0.050  -0.0313 0.38  
2535: 71 28 44  0   71 27 45  0             223343.4808  -0.0312  0.050  -0.0313 0.62  
2536: 70 27 44  0   70 26 45  0             223365.3383  -0.0116  0.050  -0.0117 0.37  
2537: 70 26 44  0   70 25 45  0             223365.3383  -0.0116  0.050  -0.0117 0.63  
2538: 69 26 44  0   69 25 45  0             223386.7724  -0.0005  0.050  -0.0006 0.62  
2539: 69 25 44  0   69 24 45  0             223386.7724  -0.0005  0.050  -0.0006 0.38  
2540: 68 25 44  0   68 24 45  0             223407.7466  -0.0390  0.050  -0.0390 0.37  
2541: 68 24 44  0   68 23 45  0             223407.7466  -0.0390  0.050  -0.0390 0.63  
2542: 67 24 44  0   67 23 45  0             223428.4444   0.0521  0.050   0.0521 0.62  
2543: 67 23 44  0   67 22 45  0             223428.4444   0.0521  0.050   0.0521 0.38  
2544: 66 23 44  0   66 22 45  0             223448.5999   0.0023  0.050   0.0024 0.38  
2545: 66 22 44  0   66 21 45  0             223448.5999   0.0023  0.050   0.0024 0.62  
2546: 65 21 44  0   65 20 45  0             223468.3840  -0.0213  0.050  -0.0214 0.38  
2547: 65 22 44  0   65 21 45  0             223468.3840  -0.0213  0.050  -0.0214 0.62  
2548: 64 21 44  0   64 20 45  0             223487.7816  -0.0387  0.050  -0.0387 0.38  
2549: 64 20 44  0   64 19 45  0             223487.7816  -0.0387  0.050  -0.0387 0.62  
2550: 63 20 44  0   63 19 45  0             223506.8178  -0.0286  0.050  -0.0286 0.62  
2551: 63 19 44  0   63 18 45  0             223506.8178  -0.0286  0.050  -0.0286 0.38  
2552: 62 18 44  0   62 17 45  0             223525.4778  -0.0100  0.050  -0.0100 0.63  
2553: 62 19 44  0   62 18 45  0             223525.4778  -0.0100  0.050  -0.0100 0.37  
2554: 61 18 44  0   61 17 45  0             223543.7789   0.0301  0.050   0.0302 0.62  
2555: 61 17 44  0   61 16 45  0             223543.7789   0.0301  0.050   0.0302 0.38  
2556: 60 17 44  0   60 16 45  0             223561.6226  -0.0102  0.050  -0.0103 0.38  
2557: 60 16 44  0   60 15 45  0             223561.6226  -0.0102  0.050  -0.0103 0.62  
2558: 19 13  6  0   18 12  7  0             223567.7558  -0.0884  0.050               
2559: 19 14  6  0   18 11  7  0             223568.6862  -0.0292  0.050               
2560: 59 15 44  0   59 14 45  0             223579.1346  -0.0098  0.050  -0.0099 0.37  
2561: 59 16 44  0   59 15 45  0             223579.1346  -0.0098  0.050  -0.0099 0.63  
2562: 58 14 44  0   58 13 45  0             223596.2812  -0.0061  0.050  -0.0062 0.62  
2563: 58 15 44  0   58 14 45  0             223596.2812  -0.0061  0.050  -0.0062 0.38  
2564: 57 13 44  0   57 12 45  0             223613.0559  -0.0093  0.050  -0.0094 0.38  
2565: 57 14 44  0   57 13 45  0             223613.0559  -0.0093  0.050  -0.0094 0.62  
2566: 56 12 44  0   56 11 45  0             223629.4878   0.0058  0.050   0.0058 0.62  
2567: 56 13 44  0   56 12 45  0             223629.4878   0.0058  0.050   0.0058 0.38  
2568: 55 12 44  0   55 11 45  0             223645.5441   0.0027  0.050   0.0028 0.63  
2569: 55 11 44  0   55 10 45  0             223645.5441   0.0027  0.050   0.0028 0.37  
2570: 54 11 44  0   54 10 45  0             223661.2559   0.0091  0.050   0.0092 0.38  
2571: 54 10 44  0   54  9 45  0             223661.2559   0.0091  0.050   0.0092 0.62  
2572: 53 10 44  0   53  9 45  0             223676.6064   0.0043  0.050   0.0044 0.63  
2573: 53  9 44  0   53  8 45  0             223676.6064   0.0043  0.050   0.0044 0.37  
2574: 52  9 44  0   52  8 45  0             223691.6125   0.0019  0.050   0.0020 0.38  
2575: 52  8 44  0   52  7 45  0             223691.6125   0.0019  0.050   0.0020 0.62  
2576: 51  8 44  0   51  7 45  0             223706.2987   0.0228  0.050   0.0228 0.63  
2577: 51  7 44  0   51  6 45  0             223706.2987   0.0228  0.050   0.0228 0.37  
2578: 50  7 44  0   50  6 45  0             223720.5866  -0.0147  0.050  -0.0147 0.38  
2579: 50  6 44  0   50  5 45  0             223720.5866  -0.0147  0.050  -0.0147 0.62  
2580: 49  6 44  0   49  5 45  0             223734.5999   0.0096  0.050   0.0096 0.63  
2581: 49  5 44  0   49  4 45  0             223734.5999   0.0096  0.050   0.0096 0.37  
2582: 44  0 44  0   43  1 43  0             223741.2950  -0.0159  0.050  -0.0159 0.62  
2583: 44  1 44  0   43  0 43  0             223741.2950  -0.0159  0.050  -0.0159 0.38  
2584: 43  1 42  0   42  2 41  0             223742.2950  -0.0344  0.050  -0.0344 0.38  
2585: 43  2 42  0   42  1 41  0             223742.2950  -0.0344  0.050  -0.0344 0.62  
2586: 42  3 40  0   41  2 39  0             223743.0554  -0.0085  0.050  -0.0086 0.38  
2587: 42  2 40  0   41  3 39  0             223743.0554  -0.0085  0.050  -0.0086 0.62  
2588: 40  5 36  0   39  4 35  0             223744.0565   0.1972  0.050  -0.0224 0.07  
2589: 40  4 36  0   39  5 35  0             223744.0565   0.1972  0.050  -0.0224 0.12  
2590: 39  6 34  0   38  5 33  0             223744.0565   0.0424  0.050  -0.0224 0.11  
2591: 39  5 34  0   38  6 33  0             223744.0565   0.0424  0.050  -0.0224 0.07  
2592: 38  7 32  0   37  6 31  0             223744.0565  -0.0187  0.050  -0.0224 0.06  
2593: 38  6 32  0   37  7 31  0             223744.0565  -0.0187  0.050  -0.0224 0.11  
2594: 37  8 30  0   36  7 29  0             223744.0565  -0.0446  0.050  -0.0224 0.10  
2595: 37  7 30  0   36  8 29  0             223744.0565  -0.0446  0.050  -0.0224 0.06  
2596: 36  9 28  0   35  8 27  0             223744.0565  -0.1035  0.050  -0.0224 0.06  
2597: 36  8 28  0   35  9 27  0             223744.0565  -0.1035  0.050  -0.0224 0.10  
2598: 35 10 26  0   34  9 25  0             223744.0565  -0.2800  0.050  -0.0224 0.09  
2599: 35  9 26  0   34 10 25  0             223744.0565  -0.2800  0.050  -0.0224 0.05  
2600: 33 12 22  0   32 11 21  0             223745.5837   0.0435  0.050   0.0435 0.63  
2601: 33 11 22  0   32 12 21  0             223745.5837   0.0435  0.050   0.0435 0.37  
2602: 32 12 20  0   31 13 19  0             223746.9967   0.0175  0.050   0.0175 0.62  
2603: 32 13 20  0   31 12 19  0             223746.9967   0.0175  0.050   0.0175 0.38  
2604: 31 13 18  0   30 14 17  0             223749.5248   0.0403  0.050   0.0404 0.38  
2605: 31 14 18  0   30 13 17  0             223749.5248   0.0403  0.050   0.0404 0.62  
2606: 30 15 16  0   29 14 15  0             223753.8561   0.0142  0.050   0.0143 0.38  
2607: 30 14 16  0   29 15 15  0             223753.8561   0.0142  0.050   0.0143 0.62  
2608: 29 16 14  0   28 15 13  0             223761.6254  -0.0233  0.050  -0.0233 0.63  
2609: 29 15 14  0   28 16 13  0             223761.6254  -0.0233  0.050  -0.0233 0.37  
2610: 28 17 12  0   27 16 11  0             223776.5235  -0.0162  0.050  -0.0162 0.38  
2611: 28 16 12  0   27 17 11  0             223776.5235  -0.0162  0.050  -0.0162 0.62  
2612: 27 17 10  0   26 18  9  0             223808.0639  -0.0112  0.050  -0.0121 0.37  
2613: 27 18 10  0   26 17  9  0             223808.0639  -0.0126  0.050  -0.0121 0.63  
2614: 26 18  8  0   25 19  7  0             223886.8819   0.0290  0.050               
2615: 26 19  8  0   25 18  7  0             223887.8741  -0.0106  0.050               
2616: 25 19  6  0   24 20  5  0             224039.5583   0.0135  0.050               
2617: 25 20  6  0   24 19  5  0             224288.9526  -0.0157  0.050               
2618: 73 29 45  0   73 28 46  0             228334.0864   0.0048  0.050   0.0048 0.63  
2619: 73 28 45  0   73 27 46  0             228334.0864   0.0048  0.050   0.0048 0.37  
2620: 20 15  5  0   19 14  6  0             228370.0471   0.0349  0.050               
2621: 71 27 45  0   71 26 46  0             228379.2766  -0.0030  0.050  -0.0030 0.63  
2622: 71 26 45  0   71 25 46  0             228379.2766  -0.0030  0.050  -0.0030 0.37  
2623: 69 25 45  0   69 24 46  0             228422.8010  -0.0214  0.050  -0.0215 0.63  
2624: 69 24 45  0   69 23 46  0             228422.8010  -0.0214  0.050  -0.0215 0.37  
2625: 68 24 45  0   68 23 46  0             228443.9657  -0.0180  0.050  -0.0181 0.38  
2626: 68 23 45  0   68 22 46  0             228443.9657  -0.0180  0.050  -0.0181 0.62  
2627: 67 23 45  0   67 22 46  0             228464.7890   0.0450  0.050   0.0450 0.62  
2628: 67 22 45  0   67 21 46  0             228464.7890   0.0450  0.050   0.0450 0.38  
2629: 25 20  5  0   24 21  4  0             228482.2256   0.0214  0.050               
2630: 66 22 45  0   66 21 46  0             228485.0555  -0.0514  0.050  -0.0515 0.38  
2631: 66 21 45  0   66 20 46  0             228485.0555  -0.0514  0.050  -0.0515 0.62  
2632: 65 21 45  0   65 20 46  0             228505.0722  -0.0046  0.050  -0.0046 0.63  
2633: 65 20 45  0   65 19 46  0             228505.0722  -0.0046  0.050  -0.0046 0.37  
2634: 64 20 45  0   64 19 46  0             228524.6340  -0.0235  0.050  -0.0235 0.37  
2635: 64 19 45  0   64 18 46  0             228524.6340  -0.0235  0.050  -0.0235 0.63  
2636: 63 19 45  0   63 18 46  0             228543.8734   0.0203  0.050   0.0204 0.62  
2637: 63 18 45  0   63 17 46  0             228543.8734   0.0203  0.050   0.0204 0.38  
2638: 62 18 45  0   62 17 46  0             228562.6757   0.0086  0.050   0.0086 0.37  
2639: 62 17 45  0   62 16 46  0             228562.6757   0.0086  0.050   0.0086 0.63  
2640: 61 17 45  0   61 16 46  0             228581.0852  -0.0183  0.050  -0.0184 0.62  
2641: 61 16 45  0   61 15 46  0             228581.0852  -0.0183  0.050  -0.0184 0.38  
2642: 60 16 45  0   60 15 46  0             228599.1172  -0.0489  0.050  -0.0490 0.37  
2643: 60 15 45  0   60 14 46  0             228599.1172  -0.0489  0.050  -0.0490 0.63  
2644: 59 15 45  0   59 14 46  0             228616.8644   0.0058  0.050   0.0058 0.62  
2645: 59 14 45  0   59 13 46  0             228616.8644   0.0058  0.050   0.0058 0.38  
2646: 58 14 45  0   58 13 46  0             228634.1825  -0.0019  0.050  -0.0019 0.38  
2647: 58 13 45  0   58 12 46  0             228634.1825  -0.0019  0.050  -0.0019 0.62  
2648: 57 13 45  0   57 12 46  0             228651.1436  -0.0036  0.050  -0.0037 0.63  
2649: 57 12 45  0   57 11 46  0             228651.1436  -0.0036  0.050  -0.0037 0.37  
2650: 19 12  7  0   18 11  8  0             228667.7434  -0.0104  0.050  -0.0233 0.38  
2651: 19 13  7  0   18 10  8  0             228667.7434  -0.0311  0.050  -0.0233 0.62  
2652: 55 11 45  0   55 10 46  0             228683.9585  -0.0395  0.050  -0.0395 0.63  
2653: 55 10 45  0   55  9 46  0             228683.9585  -0.0395  0.050  -0.0395 0.37  
2654: 54 10 45  0   54  9 46  0             228699.8695  -0.0231  0.050  -0.0232 0.38  
2655: 54  9 45  0   54  8 46  0             228699.8695  -0.0231  0.050  -0.0232 0.62  
2656: 53  9 45  0   53  8 46  0             228715.4379  -0.0002  0.050  -0.0003 0.63  
2657: 53  8 45  0   53  7 46  0             228715.4379  -0.0002  0.050  -0.0003 0.37  
2658: 52  8 45  0   52  7 46  0             228730.6405   0.0029  0.050   0.0029 0.38  
2659: 52  7 45  0   52  6 46  0             228730.6405   0.0029  0.050   0.0029 0.62  
2660: 51  7 45  0   51  6 46  0             228745.4589  -0.0352  0.050  -0.0353 0.62  
2661: 51  6 45  0   51  5 46  0             228745.4589  -0.0352  0.050  -0.0353 0.38  
2662: 45  1 45  0   44  0 44  0             228767.9392  -0.0356  0.050  -0.0356 0.63  
2663: 45  0 45  0   44  1 44  0             228767.9392  -0.0356  0.050  -0.0356 0.37  
2664: 44  2 43  0   43  1 42  0             228768.9321  -0.0547  0.050  -0.0547 0.38  
2665: 44  1 43  0   43  2 42  0             228768.9321  -0.0547  0.050  -0.0547 0.62  
2666: 41  5 37  0   40  4 36  0             228770.5225   0.0743  0.050  -0.0140 0.12  
2667: 41  4 37  0   40  5 36  0             228770.5225   0.0743  0.050  -0.0140 0.07  
2668: 37  9 29  0   36  8 28  0             228770.5225   0.0051  0.050  -0.0140 0.10  
2669: 37  8 29  0   36  9 28  0             228770.5225   0.0051  0.050  -0.0140 0.06  
2670: 38  8 31  0   37  7 30  0             228770.5225  -0.0136  0.050  -0.0140 0.06  
2671: 38  7 31  0   37  8 30  0             228770.5225  -0.0136  0.050  -0.0140 0.10  
2672: 40  6 35  0   39  5 34  0             228770.5225  -0.0399  0.050  -0.0140 0.07  
2673: 40  5 35  0   39  6 34  0             228770.5225  -0.0399  0.050  -0.0140 0.11  
2674: 39  7 33  0   38  6 32  0             228770.5225  -0.0504  0.050  -0.0140 0.11  
2675: 39  6 33  0   38  7 32  0             228770.5225  -0.0504  0.050  -0.0140 0.06  
2676: 36 10 27  0   35  9 26  0             228770.5225  -0.0733  0.050  -0.0140 0.05  
2677: 36  9 27  0   35 10 26  0             228770.5225  -0.0733  0.050  -0.0140 0.09  
2678: 34 12 23  0   33 11 22  0             228771.5946   0.0997  0.050   0.0997 0.37  
2679: 34 11 23  0   33 12 22  0             228771.5946   0.0997  0.050   0.0997 0.63  
2680: 33 13 21  0   32 12 20  0             228772.6714  -0.0018  0.050  -0.0019 0.62  
2681: 33 12 21  0   32 13 20  0             228772.6714  -0.0018  0.050  -0.0019 0.38  
2682: 32 14 19  0   31 13 18  0             228774.7580  -0.0025  0.050  -0.0025 0.38  
2683: 32 13 19  0   31 14 18  0             228774.7580  -0.0025  0.050  -0.0025 0.62  
2684: 31 15 17  0   30 14 16  0             228778.3788  -0.0016  0.050  -0.0016 0.62  
2685: 31 14 17  0   30 15 16  0             228778.3788  -0.0016  0.050  -0.0016 0.38  
2686: 30 16 15  0   29 15 14  0             228784.7162  -0.0271  0.050  -0.0271 0.38  
2687: 30 15 15  0   29 16 14  0             228784.7162  -0.0271  0.050  -0.0271 0.62  
2688: 29 17 13  0   28 16 12  0             228796.4267  -0.0209  0.050  -0.0210 0.63  
2689: 29 16 13  0   28 17 12  0             228796.4267  -0.0209  0.050  -0.0210 0.37  
2690: 28 18 11  0   27 17 10  0             228819.8104  -0.0085  0.050  -0.0085 0.37  
2691: 28 17 11  0   27 18 10  0             228819.8104  -0.0084  0.050  -0.0085 0.63  
2692: 27 18  9  0   26 19  8  0             228873.1876   0.0565  0.050   0.0192 0.38  
2693: 27 19  9  0   26 18  8  0             228873.1876  -0.0031  0.050   0.0192 0.62  
2694: 26 19  7  0   25 20  6  0             229014.5438  -0.0268  0.050               
2695: 26 20  7  0   25 19  6  0             229038.5177   0.0009  0.050               
2696: 85 39 47  0   85 38 48  0             238094.9708   0.0225  0.050   0.0225 0.62  
2697: 85 38 47  0   85 37 48  0             238094.9708   0.0225  0.050   0.0225 0.38  
2698: 83 37 47  0   83 36 48  0             238151.1857  -0.0025  0.050  -0.0026 0.63  
2699: 83 36 47  0   83 35 48  0             238151.1857  -0.0025  0.050  -0.0026 0.37  
2700: 80 34 47  0   80 33 48  0             238232.1344  -0.0252  0.050  -0.0252 0.38  
2701: 80 33 47  0   80 32 48  0             238232.1344  -0.0252  0.050  -0.0252 0.62  
2702: 79 32 47  0   79 31 48  0             238258.3515   0.0881  0.050   0.0882 0.37  
2703: 79 33 47  0   79 32 48  0             238258.3515   0.0881  0.050   0.0882 0.63  
2704: 78 31 47  0   78 30 48  0             238283.9137  -0.0169  0.050  -0.0169 0.63  
2705: 78 32 47  0   78 31 48  0             238283.9137  -0.0169  0.050  -0.0169 0.37  
2706: 26 21  5  0   25 22  4  0             238305.0538   0.0553  0.050               
2707: 77 31 47  0   77 30 48  0             238309.1536  -0.0118  0.050  -0.0118 0.62  
2708: 77 30 47  0   77 29 48  0             238309.1536  -0.0118  0.050  -0.0118 0.38  
2709: 21 16  5  0   20 15  6  0             238327.3114  -0.0430  0.050               
2710: 76 30 47  0   76 29 48  0             238333.8781  -0.0937  0.050  -0.0938 0.38  
2711: 76 29 47  0   76 28 48  0             238333.8781  -0.0937  0.050  -0.0938 0.62  
2712: 75 28 47  0   75 27 48  0             238358.3481  -0.0057  0.050  -0.0058 0.37  
2713: 75 29 47  0   75 28 48  0             238358.3481  -0.0057  0.050  -0.0058 0.63  
2714: 74 27 47  0   74 26 48  0             238382.3266   0.0112  0.050   0.0112 0.62  
2715: 74 28 47  0   74 27 48  0             238382.3266   0.0112  0.050   0.0112 0.38  
2716: 21 17  5  0   20 14  6  0             238392.2875  -0.0099  0.050               
2717: 73 27 47  0   73 26 48  0             238405.8055  -0.0548  0.050  -0.0548 0.62  
2718: 73 26 47  0   73 25 48  0             238405.8055  -0.0548  0.050  -0.0548 0.38  
2719: 72 26 47  0   72 25 48  0             238429.0103   0.0177  0.050   0.0178 0.37  
2720: 72 25 47  0   72 24 48  0             238429.0103   0.0177  0.050   0.0178 0.63  
2721: 71 25 47  0   71 24 48  0             238451.6965  -0.0192  0.050  -0.0193 0.63  
2722: 71 24 47  0   71 23 48  0             238451.6965  -0.0192  0.050  -0.0193 0.37  
2723: 70 23 47  0   70 22 48  0             238474.0408   0.0070  0.050   0.0070 0.63  
2724: 70 24 47  0   70 23 48  0             238474.0408   0.0070  0.050   0.0070 0.37  
2725: 69 23 47  0   69 22 48  0             238495.9111  -0.0391  0.050  -0.0391 0.63  
2726: 69 22 47  0   69 21 48  0             238495.9111  -0.0391  0.050  -0.0391 0.37  
2727: 68 22 47  0   68 21 48  0             238517.4833   0.0146  0.050   0.0146 0.37  
2728: 68 21 47  0   68 20 48  0             238517.4833   0.0146  0.050   0.0146 0.63  
2729: 67 20 47  0   67 19 48  0             238538.5915  -0.0014  0.050  -0.0014 0.37  
2730: 67 21 47  0   67 20 48  0             238538.5915  -0.0014  0.050  -0.0014 0.63  
2731: 66 20 47  0   66 19 48  0             238559.3015  -0.0249  0.050               
2732: 65 19 47  0   65 18 48  0             238579.6587  -0.0140  0.050  -0.0141 0.62  
2733: 65 18 47  0   65 17 48  0             238579.6587  -0.0140  0.050  -0.0141 0.38  
2734: 64 17 47  0   64 16 48  0             238599.6365   0.0013  0.050   0.0013 0.62  
2735: 64 18 47  0   64 17 48  0             238599.6365   0.0013  0.050   0.0013 0.38  
2736: 63 16 47  0   63 15 48  0             238619.1953  -0.0220  0.050  -0.0220 0.38  
2737: 63 17 47  0   63 16 48  0             238619.1953  -0.0220  0.050  -0.0220 0.62  
2738: 62 15 47  0   62 14 48  0             238638.4321   0.0097  0.050   0.0097 0.63  
2739: 62 16 47  0   62 15 48  0             238638.4321   0.0097  0.050   0.0097 0.37  
2740: 61 15 47  0   61 14 48  0             238657.2168  -0.0368  0.050  -0.0369 0.62  
2741: 61 14 47  0   61 13 48  0             238657.2168  -0.0368  0.050  -0.0369 0.38  
2742: 60 13 47  0   60 12 48  0             238675.7122  -0.0023  0.050  -0.0024 0.62  
2743: 60 14 47  0   60 13 48  0             238675.7122  -0.0023  0.050  -0.0024 0.38  
2744: 20 13  7  0   19 12  8  0             238692.3212   0.0202  0.050   0.0042 0.63  
2745: 20 14  7  0   19 11  8  0             238692.3212  -0.0226  0.050   0.0042 0.37  
2746: 59 12 47  0   59 11 48  0             238693.8178   0.0095  0.050   0.0096 0.37  
2747: 59 13 47  0   59 12 48  0             238693.8178   0.0095  0.050   0.0096 0.63  
2748: 58 11 47  0   58 10 48  0             238711.5345  -0.0032  0.050  -0.0032 0.63  
2749: 58 12 47  0   58 11 48  0             238711.5345  -0.0032  0.050  -0.0032 0.37  
2750: 57 10 47  0   57  9 48  0             238728.8840  -0.0222  0.050  -0.0222 0.37  
2751: 57 11 47  0   57 10 48  0             238728.8840  -0.0222  0.050  -0.0222 0.63  
2752: 56  9 47  0   56  8 48  0             238745.9236   0.0066  0.050   0.0067 0.62  
2753: 56 10 47  0   56  9 48  0             238745.9236   0.0066  0.050   0.0067 0.38  
2754: 55  8 47  0   55  7 48  0             238762.5897   0.0170  0.050   0.0171 0.37  
2755: 55  9 47  0   55  8 48  0             238762.5897   0.0170  0.050   0.0171 0.63  
2756: 53  6 47  0   53  5 48  0             238794.8204  -0.0106  0.050  -0.0106 0.38  
2757: 53  7 47  0   53  6 48  0             238794.8204  -0.0106  0.050  -0.0106 0.62  
2758: 47  0 47  0   46  1 46  0             238820.9739  -0.0834  0.050  -0.0834 0.37  
2759: 47  1 47  0   46  0 46  0             238820.9739  -0.0834  0.050  -0.0834 0.63  
2760: 39  9 31  0   38  8 30  0             238823.1497   0.1510  0.050  -0.0324 0.12  
2761: 39  8 31  0   38  9 30  0             238823.1497   0.1510  0.050  -0.0324 0.07  
2762: 44  3 41  0   43  4 40  0             238823.1497  -0.0248  0.050  -0.0324 0.15  
2763: 44  4 41  0   43  3 40  0             238823.1497  -0.0248  0.050  -0.0324 0.09  
2764: 40  7 33  0   39  8 32  0             238823.1497  -0.0175  0.050  -0.0324 0.12  
2765: 40  8 33  0   39  7 32  0             238823.1497  -0.0175  0.050  -0.0324 0.07  
2766: 36 11 25  0   35 12 24  0             238823.1497  -0.0911  0.050  -0.0324 0.10  
2767: 36 12 25  0   35 11 24  0             238823.1497  -0.0911  0.050  -0.0324 0.06  
2768: 41  7 35  0   40  6 34  0             238823.1497  -0.1767  0.050  -0.0324 0.13  
2769: 41  6 35  0   40  7 34  0             238823.1497  -0.1767  0.050  -0.0324 0.08  
2770: 34 14 21  0   33 13 20  0             238825.3437  -0.0504  0.050  -0.0505 0.37  
2771: 34 13 21  0   33 14 20  0             238825.3437  -0.0504  0.050  -0.0505 0.63  
2772: 33 14 19  0   32 15 18  0             238827.8389  -0.0667  0.050  -0.0667 0.37  
2773: 33 15 19  0   32 14 18  0             238827.8389  -0.0667  0.050  -0.0667 0.63  
2774: 32 16 17  0   31 15 16  0             238832.2239  -0.0278  0.050  -0.0278 0.37  
2775: 32 15 17  0   31 16 16  0             238832.2239  -0.0278  0.050  -0.0278 0.63  
2776: 31 16 15  0   30 17 14  0             238839.8497  -0.0244  0.050  -0.0244 0.37  
2777: 31 17 15  0   30 16 14  0             238839.8497  -0.0244  0.050  -0.0244 0.63  
2778: 30 17 13  0   29 18 12  0             238853.8903   0.0177  0.050   0.0177 0.62  
2779: 30 18 13  0   29 17 12  0             238853.8903   0.0177  0.050   0.0177 0.38  
2780: 29 18 11  0   28 19 10  0             238881.7707  -0.0309  0.050  -0.0310 0.38  
2781: 29 19 11  0   28 18 10  0             238881.7707  -0.0310  0.050  -0.0310 0.62  
2782: 28 19  9  0   27 20  8  0             238945.5567   0.0352  0.050  -0.0059 0.63  
2783: 28 20  9  0   27 19  8  0             238945.5567  -0.0744  0.050  -0.0059 0.37  
2784: 27 20  7  0   26 21  6  0             239110.8663  -0.0238  0.050               
2785: 27 21  7  0   26 20  6  0             239148.8862  -0.0157  0.050               
2786: 24 23  1  0   23 22  2  0             242641.1338   0.0280  0.050               
2787: 80 32 48  0   80 31 49  0             243267.3005  -0.0135  0.050  -0.0135 0.63  
2788: 80 33 48  0   80 32 49  0             243267.3005  -0.0135  0.050  -0.0135 0.37  
2789: 24 24  1  0   23 23  0  0             243275.8511  -0.0384  0.050               
2790: 24 24  0  0   23 23  1  0             243304.4064  -0.0491  0.050               
2791: 76 29 48  0   76 28 49  0             243369.7684  -0.0373  0.050  -0.0374 0.38  
2792: 76 28 48  0   76 27 49  0             243369.7684  -0.0373  0.050  -0.0374 0.62  
2793: 22 19  4  0   21 16  5  0             243374.7681  -0.0396  0.050               
2794: 74 27 48  0   74 26 49  0             243418.4639  -0.0520  0.050  -0.0521 0.38  
2795: 74 26 48  0   74 25 49  0             243418.4639  -0.0520  0.050  -0.0521 0.62  
2796: 73 26 48  0   73 25 49  0             243442.1645  -0.0856  0.050  -0.0856 0.63  
2797: 73 25 48  0   73 24 49  0             243442.1645  -0.0856  0.050  -0.0856 0.37  
2798: 72 25 48  0   72 24 49  0             243465.6057   0.0305  0.050   0.0306 0.38  
2799: 72 24 48  0   72 23 49  0             243465.6057   0.0305  0.050   0.0306 0.62  
2800: 71 24 48  0   71 23 49  0             243488.5033   0.0088  0.050   0.0089 0.62  
2801: 71 23 48  0   71 22 49  0             243488.5033   0.0088  0.050   0.0089 0.38  
2802: 70 23 48  0   70 22 49  0             243510.9760  -0.0354  0.050  -0.0355 0.38  
2803: 70 22 48  0   70 21 49  0             243510.9760  -0.0354  0.050  -0.0355 0.62  
2804: 69 22 48  0   69 21 49  0             243533.1273  -0.0025  0.050  -0.0026 0.63  
2805: 69 21 48  0   69 20 49  0             243533.1273  -0.0025  0.050  -0.0026 0.37  
2806: 68 21 48  0   68 20 49  0             243554.7997  -0.0532  0.050  -0.0533 0.38  
2807: 68 20 48  0   68 19 49  0             243554.7997  -0.0532  0.050  -0.0533 0.62  
2808: 67 20 48  0   67 19 49  0             243576.2246   0.0403  0.050   0.0404 0.62  
2809: 67 19 48  0   67 18 49  0             243576.2246   0.0403  0.050   0.0404 0.38  
2810: 21 15  6  0   20 14  7  0             243579.7286   0.0199  0.050               
2811: 21 16  6  0   20 13  7  0             243582.5977   0.0006  0.050               
2812: 66 19 48  0   66 18 49  0             243597.0796  -0.0471  0.050  -0.0471 0.38  
2813: 66 18 48  0   66 17 49  0             243597.0796  -0.0471  0.050  -0.0471 0.62  
2814: 65 18 48  0   65 17 49  0             243617.6689  -0.0150  0.050  -0.0150 0.63  
2815: 65 17 48  0   65 16 49  0             243617.6689  -0.0150  0.050  -0.0150 0.37  
2816: 64 17 48  0   64 16 49  0             243637.8536  -0.0054  0.050  -0.0055 0.38  
2817: 64 16 48  0   64 15 49  0             243637.8536  -0.0054  0.050  -0.0055 0.62  
2818: 63 16 48  0   63 15 49  0             243657.6106  -0.0445  0.050  -0.0446 0.62  
2819: 63 15 48  0   63 14 49  0             243657.6106  -0.0445  0.050  -0.0446 0.38  
2820: 62 15 48  0   62 14 49  0             243677.0198  -0.0557  0.050  -0.0558 0.37  
2821: 62 14 48  0   62 13 49  0             243677.0198  -0.0557  0.050  -0.0558 0.63  
2822: 61 14 48  0   61 13 49  0             243696.1426   0.0192  0.050   0.0193 0.63  
2823: 61 13 48  0   61 12 49  0             243696.1426   0.0192  0.050   0.0193 0.37  
2824: 60 13 48  0   60 12 49  0             243714.7865  -0.0147  0.050  -0.0148 0.38  
2825: 60 12 48  0   60 11 49  0             243714.7865  -0.0147  0.050  -0.0148 0.62  
2826: 59 11 48  0   59 10 49  0             243733.0238  -0.0889  0.050  -0.0889 0.38  
2827: 59 12 48  0   59 11 49  0             243733.0238  -0.0889  0.050  -0.0889 0.62  
2828: 58 11 48  0   58 10 49  0             243751.1008   0.0404  0.050   0.0404 0.37  
2829: 58 10 48  0   58  9 49  0             243751.1008   0.0404  0.050   0.0404 0.63  
2830: 57 10 48  0   57  9 49  0             243768.6165  -0.0307  0.050  -0.0307 0.63  
2831: 57  9 48  0   57  8 49  0             243768.6165  -0.0307  0.050  -0.0307 0.37  
2832: 20 12  8  0   19 11  9  0             243772.3582  -0.0651  0.050  -0.0655 0.63  
2833: 20 13  8  0   19 10  9  0             243772.3582  -0.0659  0.050  -0.0655 0.37  
2834: 56  9 48  0   56  8 49  0             243785.8645  -0.0117  0.050  -0.0117 0.38  
2835: 56  8 48  0   56  7 49  0             243785.8645  -0.0117  0.050  -0.0117 0.62  
2836: 55  8 48  0   55  7 49  0             243802.7443  -0.0058  0.050  -0.0059 0.62  
2837: 55  7 48  0   55  6 49  0             243802.7443  -0.0058  0.050  -0.0059 0.38  
2838: 54  7 48  0   54  6 49  0             243819.2765   0.0047  0.050   0.0047 0.38  
2839: 54  6 48  0   54  5 49  0             243819.2765   0.0047  0.050   0.0047 0.62  
2840: 48  0 48  0   47  1 47  0             243847.3997  -0.0725  0.050  -0.0726 0.62  
2841: 48  1 48  0   47  0 47  0             243847.3997  -0.0725  0.050  -0.0726 0.38  
2842: 34 15 20  0   33 14 19  0             243852.7594  -0.0279  0.050  -0.0279 0.38  
2843: 34 14 20  0   33 15 19  0             243852.7594  -0.0279  0.050  -0.0279 0.62  
2844: 33 16 18  0   32 15 17  0             243856.3992  -0.0065  0.050  -0.0066 0.63  
2845: 33 15 18  0   32 16 17  0             243856.3992  -0.0065  0.050  -0.0066 0.37  
2846: 32 17 16  0   31 16 15  0             243862.6665  -0.0047  0.050  -0.0048 0.38  
2847: 32 16 16  0   31 17 15  0             243862.6665  -0.0047  0.050  -0.0048 0.62  
2848: 51  4 48  0   51  3 49  0             243866.7190  -0.0304  0.050  -0.0305 0.63  
2849: 51  3 48  0   51  2 49  0             243866.7190  -0.0304  0.050  -0.0305 0.37  
2850: 31 18 14  0   30 17 13  0             243873.8355  -0.0192  0.050  -0.0192 0.62  
2851: 31 17 14  0   30 18 13  0             243873.8355  -0.0192  0.050  -0.0192 0.38  
2852: 50  3 48  0   50  2 49  0             243881.8511  -0.0373  0.050  -0.0373 0.38  
2853: 50  2 48  0   50  1 49  0             243881.8511  -0.0373  0.050  -0.0373 0.62  
2854: 30 19 12  0   29 18 11  0             243895.1050  -0.0302  0.050  -0.0302 0.38  
2855: 30 18 12  0   29 19 11  0             243895.1050  -0.0302  0.050  -0.0302 0.62  
2856: 29 19 10  0   28 20  9  0             243940.1252  -0.0503  0.050  -0.0539 0.37  
2857: 29 20 10  0   28 19  9  0             243940.1252  -0.0560  0.050  -0.0539 0.63  
2858: 28 20  8  0   27 21  7  0             244052.3360  -0.0096  0.050               
2859: 28 21  8  0   27 20  7  0             244055.3514  -0.0146  0.050               
2860: 27 21  6  0   26 22  5  0             244193.5203  -0.0132  0.050               
2861: 27 22  6  0   26 21  5  0             244727.3603   0.0038  0.050               
2862: 27 22  5  0   26 23  4  0             248044.9828  -0.0174  0.050               
2863: 88 40 49  0   88 39 50  0             248075.2435  -0.0503  0.050  -0.0503 0.38  
2864: 88 39 49  0   88 38 50  0             248075.2435  -0.0503  0.050  -0.0503 0.62  
2865: 84 36 49  0   84 35 50  0             248192.5631  -0.0117  0.050  -0.0118 0.37  
2866: 84 35 49  0   84 34 50  0             248192.5631  -0.0117  0.050  -0.0118 0.63  
2867: 83 35 49  0   83 34 50  0             248220.7333  -0.0384  0.050  -0.0384 0.62  
2868: 83 34 49  0   83 33 50  0             248220.7333  -0.0384  0.050  -0.0384 0.38  
2869: 82 34 49  0   82 33 50  0             248248.5468   0.0198  0.050   0.0199 0.38  
2870: 82 33 49  0   82 32 50  0             248248.5468   0.0198  0.050   0.0199 0.62  
2871: 22 17  5  0   21 16  6  0             248265.1670  -0.0212  0.050               
2872: 81 33 49  0   81 32 50  0             248275.8250  -0.0189  0.050  -0.0190 0.62  
2873: 81 32 49  0   81 31 50  0             248275.8250  -0.0189  0.050  -0.0190 0.38  
2874: 80 32 49  0   80 31 50  0             248302.6906  -0.0361  0.050  -0.0361 0.37  
2875: 80 31 49  0   80 30 50  0             248302.6906  -0.0361  0.050  -0.0361 0.63  
2876: 79 31 49  0   79 30 50  0             248329.1564  -0.0223  0.050  -0.0223 0.63  
2877: 79 30 49  0   79 29 50  0             248329.1564  -0.0223  0.050  -0.0223 0.37  
2878: 78 30 49  0   78 29 50  0             248355.2109   0.0073  0.050   0.0073 0.38  
2879: 78 29 49  0   78 28 50  0             248355.2109   0.0073  0.050   0.0073 0.62  
2880: 22 18  5  0   21 15  6  0             248367.2172   0.0000  0.050               
2881: 76 28 49  0   76 27 50  0             248405.9696  -0.0165  0.050  -0.0166 0.38  
2882: 76 27 49  0   76 26 50  0             248405.9696  -0.0165  0.050  -0.0166 0.62  
2883: 75 27 49  0   75 26 50  0             248430.7161  -0.0348  0.050  -0.0348 0.63  
2884: 75 26 49  0   75 25 50  0             248430.7161  -0.0348  0.050  -0.0348 0.37  
2885: 74 26 49  0   74 25 50  0             248455.1130   0.0105  0.050   0.0105 0.38  
2886: 74 25 49  0   74 24 50  0             248455.1130   0.0105  0.050   0.0105 0.62  
2887: 73 25 49  0   73 24 50  0             248479.0174  -0.0269  0.050  -0.0269 0.62  
2888: 73 24 49  0   73 23 50  0             248479.0174  -0.0269  0.050  -0.0269 0.38  
2889: 72 24 49  0   72 23 50  0             248502.5812   0.0013  0.050   0.0014 0.38  
2890: 72 23 49  0   72 22 50  0             248502.5812   0.0013  0.050   0.0014 0.62  
2891: 71 23 49  0   71 22 50  0             248525.7004  -0.0118  0.050  -0.0118 0.62  
2892: 71 22 49  0   71 21 50  0             248525.7004  -0.0118  0.050  -0.0118 0.38  
2893: 70 22 49  0   70 21 50  0             248548.4208  -0.0240  0.050  -0.0241 0.38  
2894: 70 21 49  0   70 20 50  0             248548.4208  -0.0240  0.050  -0.0241 0.62  
2895: 69 21 49  0   69 20 50  0             248570.8115   0.0305  0.050   0.0306 0.62  
2896: 69 20 49  0   69 19 50  0             248570.8115   0.0305  0.050   0.0306 0.38  
2897: 68 20 49  0   68 19 50  0             248592.6994  -0.0242  0.050  -0.0243 0.38  
2898: 68 19 49  0   68 18 50  0             248592.6994  -0.0242  0.050  -0.0243 0.62  
2899: 67 19 49  0   67 18 50  0             248614.2786   0.0024  0.050   0.0024 0.62  
2900: 67 18 49  0   67 17 50  0             248614.2786   0.0024  0.050   0.0024 0.38  
2901: 66 18 49  0   66 17 50  0             248635.4302  -0.0113  0.050  -0.0114 0.37  
2902: 66 17 49  0   66 16 50  0             248635.4302  -0.0113  0.050  -0.0114 0.63  
2903: 65 17 49  0   65 16 50  0             248656.2058  -0.0171  0.050  -0.0172 0.62  
2904: 65 16 49  0   65 15 50  0             248656.2058  -0.0171  0.050  -0.0172 0.38  
2905: 64 16 49  0   64 15 50  0             248676.6231  -0.0001  0.050  -0.0002 0.38  
2906: 64 15 49  0   64 14 50  0             248676.6231  -0.0001  0.050  -0.0002 0.62  
2907: 63 15 49  0   63 14 50  0             248696.6604   0.0148  0.050   0.0149 0.62  
2908: 63 14 49  0   63 13 50  0             248696.6604   0.0148  0.050   0.0149 0.38  
2909: 21 14  7  0   20 13  8  0             248712.1335  -0.0013  0.050  -0.0549 0.37  
2910: 21 15  7  0   20 12  8  0             248712.1335  -0.0869  0.050  -0.0549 0.63  
2911: 62 14 49  0   62 13 50  0             248716.2786  -0.0142  0.050  -0.0142 0.37  
2912: 62 13 49  0   62 12 50  0             248716.2786  -0.0142  0.050  -0.0142 0.63  
2913: 61 13 49  0   61 12 50  0             248735.6022   0.0344  0.050   0.0344 0.62  
2914: 61 12 49  0   61 11 50  0             248735.6022   0.0344  0.050   0.0344 0.38  
2915: 60 12 49  0   60 11 50  0             248754.4684  -0.0051  0.050  -0.0051 0.38  
2916: 60 11 49  0   60 10 50  0             248754.4684  -0.0051  0.050  -0.0051 0.62  
2917: 59 11 49  0   59 10 50  0             248772.9486  -0.0640  0.050  -0.0640 0.63  
2918: 59 10 49  0   59  9 50  0             248772.9486  -0.0640  0.050  -0.0640 0.37  
2919: 58 10 49  0   58  9 50  0             248791.2468   0.0589  0.050   0.0589 0.37  
2920: 58  9 49  0   58  8 50  0             248791.2468   0.0589  0.050   0.0589 0.63  
2921: 57  9 49  0   57  8 50  0             248808.9913  -0.0108  0.050  -0.0109 0.62  
2922: 57  8 49  0   57  7 50  0             248808.9913  -0.0108  0.050  -0.0109 0.38  
2923: 20 12  9  0   19  9 10  0             248834.7178  -0.0281  0.050  -0.0281 0.38  
2924: 20 11  9  0   19 10 10  0             248834.7178  -0.0281  0.050  -0.0281 0.62  
2925: 54  6 49  0   54  5 50  0             248860.2829  -0.0224  0.050  -0.0225 0.38  
2926: 54  5 49  0   54  4 50  0             248860.2829  -0.0224  0.050  -0.0225 0.62  
2927: 39 11 29  0   38 10 28  0             248874.7393   0.0418  0.050  -0.0353 0.14  
2928: 39 10 29  0   38 11 28  0             248874.7393   0.0418  0.050  -0.0353 0.08  
2929: 48  2 47  0   47  1 46  0             248874.7393  -0.0481  0.050  -0.0353 0.12  
2930: 48  1 47  0   47  2 46  0             248874.7393  -0.0481  0.050  -0.0353 0.21  
2931: 38 12 27  0   37 11 26  0             248874.7393   0.0105  0.050  -0.0353 0.08  
2932: 38 11 27  0   37 12 26  0             248874.7393   0.0105  0.050  -0.0353 0.13  
2933: 40 10 31  0   39  9 30  0             248874.7393  -0.1323  0.050  -0.0353 0.09  
2934: 40  9 31  0   39 10 30  0             248874.7393  -0.1323  0.050  -0.0353 0.15  
2935: 43  7 37  0   42  6 36  0             248875.8353   0.0904  0.050  -0.0484 0.14  
2936: 43  6 37  0   42  7 36  0             248875.8353   0.0904  0.050  -0.0484 0.09  
2937: 46  4 43  0   45  3 42  0             248875.8353   0.0032  0.050  -0.0484 0.10  
2938: 46  3 43  0   45  4 42  0             248875.8353   0.0032  0.050  -0.0484 0.16  
2939: 44  6 39  0   43  5 38  0             248875.8353  -0.0971  0.050  -0.0484 0.09  
2940: 45  5 41  0   44  4 40  0             248875.8353  -0.1422  0.050  -0.0484 0.16  
2941: 45  4 41  0   44  5 40  0             248875.8353  -0.1422  0.050  -0.0484 0.09  
2942: 36 14 23  0   35 13 22  0             248875.8353  -0.1545  0.050  -0.0484 0.06  
2943: 36 13 23  0   35 14 22  0             248875.8353  -0.1545  0.050  -0.0484 0.10  
2944: 35 15 21  0   34 14 20  0             248877.6753  -0.0251  0.050  -0.0251 0.63  
2945: 35 14 21  0   34 15 20  0             248877.6753  -0.0251  0.050  -0.0251 0.37  
2946: 34 15 19  0   33 16 18  0             248880.6954  -0.0191  0.050  -0.0191 0.62  
2947: 34 16 19  0   33 15 18  0             248880.6954  -0.0191  0.050  -0.0191 0.38  
2948: 33 16 17  0   32 17 16  0             248885.9139   0.0086  0.050   0.0087 0.38  
2949: 33 17 17  0   32 16 16  0             248885.9139   0.0086  0.050   0.0087 0.62  
2950: 52  4 49  0   52  3 50  0             248892.7841   0.0338  0.050   0.0338 0.38  
2951: 52  3 49  0   52  2 50  0             248892.7841   0.0338  0.050   0.0338 0.62  
2952: 32 18 15  0   31 17 14  0             248894.9548  -0.0225  0.050  -0.0225 0.37  
2953: 32 17 15  0   31 18 14  0             248894.9548  -0.0225  0.050  -0.0225 0.63  
2954: 31 19 13  0   30 18 12  0             248911.6113   0.0084  0.050   0.0084 0.62  
2955: 31 18 13  0   30 19 12  0             248911.6113   0.0084  0.050   0.0084 0.38  
2956: 30 19 11  0   29 20 10  0             248944.6779  -0.0636  0.050  -0.0638 0.62  
2957: 30 20 11  0   29 19 10  0             248944.6779  -0.0639  0.050  -0.0638 0.38  
2958: 29 20  9  0   28 21  8  0             249020.4538   0.0936  0.050  -0.0292 0.38  
2959: 29 21  9  0   28 20  8  0             249020.4538  -0.1030  0.050  -0.0292 0.62  
2960: 28 21  7  0   27 22  6  0             249211.0186  -0.0200  0.050               
2961: 28 22  7  0   27 21  6  0             249270.2008  -0.0141  0.050               
2962: 25 24  2  0   24 23  1  0             252107.9590  -0.0366  0.050               
2963: 25 24  1  0   24 23  2  0             252703.6768  -0.0364  0.050               
2964: 89 40 50  0   89 39 51  0             253078.9288   0.0319  0.050   0.0319 0.62  
2965: 89 39 50  0   89 38 51  0             253078.9288   0.0319  0.050   0.0319 0.38  
2966: 85 36 50  0   85 35 51  0             253198.7153   0.0243  0.050   0.0243 0.62  
2967: 85 35 50  0   85 34 51  0             253198.7153   0.0243  0.050   0.0243 0.38  
2968: 81 32 50  0   81 31 51  0             253311.3625  -0.0109  0.050  -0.0109 0.62  
2969: 81 31 50  0   81 30 51  0             253311.3625  -0.0109  0.050  -0.0109 0.38  
2970: 80 31 50  0   80 30 51  0             253338.4407  -0.0186  0.050  -0.0187 0.38  
2971: 80 30 50  0   80 29 51  0             253338.4407  -0.0186  0.050  -0.0187 0.62  
2972: 78 29 50  0   78 28 51  0             253391.2675  -0.0859  0.050  -0.0860 0.38  
2973: 78 28 50  0   78 27 51  0             253391.2675  -0.0859  0.050  -0.0860 0.62  
2974: 77 28 50  0   77 27 51  0             253417.1765   0.0080  0.050   0.0080 0.62  
2975: 77 27 50  0   77 26 51  0             253417.1765   0.0080  0.050   0.0080 0.38  
2976: 25 25  1  0   24 24  0  0             253434.0135  -0.0542  0.050               
2977: 76 27 50  0   76 26 51  0             253442.5517  -0.0146  0.050  -0.0147 0.38  
2978: 76 26 50  0   76 25 51  0             253442.5517  -0.0146  0.050  -0.0147 0.62  
2979: 23 20  4  0   22 17  5  0             253444.7319  -0.0312  0.050               
2980: 25 25  0  0   24 24  1  0             253454.4730  -0.0085  0.050               
2981: 75 26 50  0   75 25 51  0             253467.5120  -0.0385  0.050  -0.0386 0.62  
2982: 75 25 50  0   75 24 51  0             253467.5120  -0.0385  0.050  -0.0386 0.38  
2983: 74 25 50  0   74 24 51  0             253492.1051  -0.0191  0.050  -0.0191 0.37  
2984: 74 24 50  0   74 23 51  0             253492.1051  -0.0191  0.050  -0.0191 0.63  
2985: 73 24 50  0   73 23 51  0             253516.2650  -0.0255  0.050  -0.0255 0.62  
2986: 73 23 50  0   73 22 51  0             253516.2650  -0.0255  0.050  -0.0255 0.38  
2987: 72 23 50  0   72 22 51  0             253540.0772   0.0245  0.050   0.0245 0.37  
2988: 72 22 50  0   72 21 51  0             253540.0772   0.0245  0.050   0.0245 0.63  
2989: 71 22 50  0   71 21 51  0             253563.3917  -0.0219  0.050  -0.0219 0.62  
2990: 71 21 50  0   71 20 51  0             253563.3917  -0.0219  0.050  -0.0219 0.38  
2991: 22 16  6  0   21 15  7  0             253573.9154   0.0276  0.050               
2992: 22 17  6  0   21 14  7  0             253578.9369   0.0211  0.050               
2993: 70 21 50  0   70 20 51  0             253586.3761  -0.0004  0.050  -0.0005 0.38  
2994: 70 20 50  0   70 19 51  0             253586.3761  -0.0004  0.050  -0.0005 0.62  
2995: 69 20 50  0   69 19 51  0             253608.9064  -0.0381  0.050  -0.0381 0.62  
2996: 69 19 50  0   69 18 51  0             253608.9064  -0.0381  0.050  -0.0381 0.38  
2997: 68 19 50  0   68 18 51  0             253631.1118  -0.0087  0.050  -0.0087 0.38  
2998: 68 18 50  0   68 17 51  0             253631.1118  -0.0087  0.050  -0.0087 0.62  
2999: 67 18 50  0   67 17 51  0             253652.8643  -0.0430  0.050  -0.0431 0.62  
3000: 67 17 50  0   67 16 51  0             253652.8643  -0.0430  0.050  -0.0431 0.38  
3001: 66 17 50  0   66 16 51  0             253674.3061  -0.0019  0.050  -0.0020 0.38  
3002: 66 16 50  0   66 15 51  0             253674.3061  -0.0019  0.050  -0.0020 0.62  
3003: 65 16 50  0   65 15 51  0             253695.3082  -0.0173  0.050  -0.0173 0.62  
3004: 65 15 50  0   65 14 51  0             253695.3082  -0.0173  0.050  -0.0173 0.38  
3005: 64 15 50  0   64 14 51  0             253715.9847   0.0221  0.050   0.0222 0.38  
3006: 64 14 50  0   64 13 51  0             253715.9847   0.0221  0.050   0.0222 0.62  
3007: 63 14 50  0   63 13 51  0             253736.1912  -0.0307  0.050  -0.0307 0.62  
3008: 63 13 50  0   63 12 51  0             253736.1912  -0.0307  0.050  -0.0307 0.38  
3009: 62 13 50  0   62 12 51  0             253756.1053  -0.0010  0.050  -0.0010 0.38  
3010: 62 12 50  0   62 11 51  0             253756.1053  -0.0010  0.050  -0.0010 0.62  
3011: 61 12 50  0   61 11 51  0             253775.5781  -0.0404  0.050  -0.0404 0.63  
3012: 61 11 50  0   61 10 51  0             253775.5781  -0.0404  0.050  -0.0404 0.37  
3013: 60 11 50  0   60 10 51  0             253794.7962   0.0349  0.050   0.0349 0.38  
3014: 60 10 50  0   60  9 51  0             253794.7962   0.0349  0.050   0.0349 0.62  
3015: 21 13  8  0   20 12  9  0             253802.0653  -0.0003  0.050  -0.0015 0.38  
3016: 21 14  8  0   20 11  9  0             253802.0653  -0.0021  0.050  -0.0015 0.62  
3017: 59 10 50  0   59  9 51  0             253813.5336  -0.0035  0.050  -0.0036 0.62  
3018: 59  9 50  0   59  8 51  0             253813.5336  -0.0035  0.050  -0.0036 0.38  
3019: 58  9 50  0   58  8 51  0             253831.9972   0.0484  0.050   0.0485 0.37  
3020: 58  8 50  0   58  7 51  0             253831.9972   0.0484  0.050   0.0485 0.63  
3021: 57  8 50  0   57  7 51  0             253850.0105   0.0119  0.050   0.0119 0.62  
3022: 57  7 50  0   57  6 51  0             253850.0105   0.0119  0.050   0.0119 0.38  
3023: 56  7 50  0   56  6 51  0             253867.6496  -0.0395  0.050  -0.0396 0.37  
3024: 56  6 50  0   56  5 51  0             253867.6496  -0.0395  0.050  -0.0396 0.63  
3025: 35 15 20  0   34 16 19  0             253905.0774  -0.0454  0.050               
3026: 34 17 18  0   33 16 17  0             253909.4355  -0.0076  0.050  -0.0077 0.37  
3027: 34 16 18  0   33 17 17  0             253909.4355  -0.0076  0.050  -0.0077 0.63  
3028: 33 18 16  0   32 17 15  0             253916.8763  -0.0128  0.050  -0.0128 0.62  
3029: 33 17 16  0   32 18 15  0             253916.8763  -0.0128  0.050  -0.0128 0.38  
3030: 53  4 50  0   53  3 51  0             253918.6504   0.0201  0.050   0.0202 0.62  
3031: 53  3 50  0   53  2 51  0             253918.6504   0.0201  0.050   0.0202 0.38  
3032: 32 19 14  0   31 18 13  0             253930.1415   0.0018  0.050   0.0019 0.38  
3033: 32 18 14  0   31 19 13  0             253930.1415   0.0018  0.050   0.0019 0.62  
3034: 51  2 50  0   51  1 51  0             253950.7555  -0.0835  0.050  -0.0836 0.62  
3035: 51  1 50  0   51  0 51  0             253950.7555  -0.0835  0.050  -0.0836 0.38  
3036: 31 20 12  0   30 19 11  0             253955.3185   0.0058  0.050   0.0055 0.61  
3037: 31 19 12  0   30 20 11  0             253955.3185   0.0058  0.050   0.0055 0.37  
3038: 18  5 14  0   17  2 15  0             253955.3185  -0.0105  0.050   0.0055 0.01  
3039: 18  4 14  0   17  3 15  0             253955.3185  -0.0105  0.050   0.0055 0.01  
3040: 30 20 10  0   29 21  9  0             254008.5766   0.0011  0.050  -0.0030 0.63  
3041: 30 21 10  0   29 20  9  0             254008.5766  -0.0098  0.050  -0.0030 0.37  
3042: 29 21  8  0   28 22  7  0             254140.8187  -0.0306  0.050               
3043: 29 22  8  0   28 21  7  0             254145.8213  -0.0336  0.050               
3044: 28 22  6  0   27 23  5  0             254251.8052  -0.0107  0.050               
3045: 25 23  2  0   24 22  3  0             254254.1824  -0.0499  0.050               
3046: 28 23  6  0   27 22  5  0             255011.4019  -0.0099  0.050               
3047: 28 23  5  0   27 24  4  0             257685.1574   0.0403  0.050               
3048: 93 42 51  0   93 41 52  0             257985.3272   0.0455  0.050   0.0456 0.37  
3049: 93 43 51  0   93 42 52  0             257985.3272   0.0455  0.050   0.0456 0.63  
3050: 90 40 51  0   90 39 52  0             258081.8777   0.0175  0.050   0.0176 0.37  
3051: 90 39 51  0   90 38 52  0             258081.8777   0.0175  0.050   0.0176 0.63  
3052: 89 39 51  0   89 38 52  0             258113.0693  -0.0637  0.050  -0.0638 0.62  
3053: 89 38 51  0   89 37 52  0             258113.0693  -0.0637  0.050  -0.0638 0.38  
3054: 23 18  5  0   22 17  6  0             258179.3582  -0.0346  0.050               
3055: 86 36 51  0   86 35 52  0             258204.2060  -0.0358  0.050  -0.0358 0.38  
3056: 86 35 51  0   86 34 52  0             258204.2060  -0.0358  0.050  -0.0358 0.62  
3057: 84 34 51  0   84 33 52  0             258262.6794  -0.0773  0.050  -0.0773 0.38  
3058: 84 33 51  0   84 32 52  0             258262.6794  -0.0773  0.050  -0.0773 0.62  
3059: 83 33 51  0   83 32 52  0             258291.3923   0.0354  0.050   0.0354 0.63  
3060: 83 32 51  0   83 31 52  0             258291.3923   0.0354  0.050   0.0354 0.37  
3061: 23 19  5  0   22 16  6  0             258336.0750   0.0062  0.050               
3062: 81 31 51  0   81 30 52  0             258347.2066  -0.0529  0.050  -0.0529 0.62  
3063: 81 30 51  0   81 29 52  0             258347.2066  -0.0529  0.050  -0.0529 0.38  
3064: 80 30 51  0   80 29 52  0             258374.5324  -0.0359  0.050  -0.0360 0.38  
3065: 80 29 51  0   80 28 52  0             258374.5324  -0.0359  0.050  -0.0360 0.62  
3066: 79 29 51  0   79 28 52  0             258401.4361  -0.0171  0.050  -0.0171 0.62  
3067: 79 28 51  0   79 27 52  0             258401.4361  -0.0171  0.050  -0.0171 0.38  
3068: 77 27 51  0   77 26 52  0             258453.9973   0.0337  0.050   0.0338 0.62  
3069: 77 26 51  0   77 25 52  0             258453.9973   0.0337  0.050   0.0338 0.38  
3070: 76 26 51  0   76 25 52  0             258479.5630  -0.0321  0.050  -0.0321 0.38  
3071: 76 25 51  0   76 24 52  0             258479.5630  -0.0321  0.050  -0.0321 0.62  
3072: 75 25 51  0   75 24 52  0             258504.8285   0.0132  0.050   0.0133 0.62  
3073: 75 24 51  0   75 23 52  0             258504.8285   0.0132  0.050   0.0133 0.38  
3074: 74 24 51  0   74 23 52  0             258529.6369   0.0101  0.050   0.0101 0.37  
3075: 74 23 51  0   74 22 52  0             258529.6369   0.0101  0.050   0.0101 0.63  
3076: 73 23 51  0   73 22 52  0             258554.0015  -0.0311  0.050  -0.0311 0.62  
3077: 73 22 51  0   73 21 52  0             258554.0015  -0.0311  0.050  -0.0311 0.38  
3078: 72 22 51  0   72 21 52  0             258578.0629   0.0270  0.050   0.0270 0.38  
3079: 72 21 51  0   72 20 52  0             258578.0629   0.0270  0.050   0.0270 0.62  
3080: 71 21 51  0   71 20 52  0             258601.6006  -0.0388  0.050  -0.0389 0.62  
3081: 71 20 51  0   71 19 52  0             258601.6006  -0.0388  0.050  -0.0389 0.38  
3082: 70 20 51  0   70 19 52  0             258624.8850   0.0388  0.050   0.0389 0.38  
3083: 70 19 51  0   70 18 52  0             258624.8850   0.0388  0.050   0.0389 0.62  
3084: 69 19 51  0   69 18 52  0             258647.6240  -0.0349  0.050  -0.0349 0.63  
3085: 69 18 51  0   69 17 52  0             258647.6240  -0.0349  0.050  -0.0349 0.37  
3086: 68 18 51  0   68 17 52  0             258670.0884   0.0080  0.050   0.0080 0.38  
3087: 68 17 51  0   68 16 52  0             258670.0884   0.0080  0.050   0.0080 0.62  
3088: 67 17 51  0   67 16 52  0             258692.0851  -0.0283  0.050  -0.0284 0.62  
3089: 67 16 51  0   67 15 52  0             258692.0851  -0.0283  0.050  -0.0284 0.38  
3090: 66 16 51  0   66 15 52  0             258713.7571  -0.0037  0.050  -0.0037 0.38  
3091: 66 15 51  0   66 14 52  0             258713.7571  -0.0037  0.050  -0.0037 0.62  
3092: 22 15  7  0   21 14  8  0             258726.8477   0.0222  0.050  -0.0397 0.62  
3093: 22 16  7  0   21 13  8  0             258726.8477  -0.1428  0.050  -0.0397 0.38  
3094: 65 15 51  0   65 14 52  0             258734.9957  -0.0295  0.050  -0.0295 0.63  
3095: 65 14 51  0   65 13 52  0             258734.9957  -0.0295  0.050  -0.0295 0.37  
3096: 64 14 51  0   64 13 52  0             258755.8941  -0.0150  0.050  -0.0151 0.38  
3097: 64 13 51  0   64 12 52  0             258755.8941  -0.0150  0.050  -0.0151 0.62  
3098: 63 13 51  0   63 12 52  0             258776.3819  -0.0335  0.050  -0.0335 0.63  
3099: 63 12 51  0   63 11 52  0             258776.3819  -0.0335  0.050  -0.0335 0.37  
3100: 62 12 51  0   62 11 52  0             258796.5543   0.0077  0.050   0.0077 0.37  
3101: 62 11 51  0   62 10 52  0             258796.5543   0.0077  0.050   0.0077 0.63  
3102: 61 11 51  0   61 10 52  0             258816.2859  -0.0192  0.050  -0.0192 0.63  
3103: 61 10 51  0   61  9 52  0             258816.2859  -0.0192  0.050  -0.0192 0.37  
3104: 60 10 51  0   60  9 52  0             258835.7381   0.0446  0.050   0.0447 0.38  
3105: 60  9 51  0   60  8 52  0             258835.7381   0.0446  0.050   0.0447 0.62  
3106: 59  9 51  0   59  8 52  0             258854.6900  -0.0242  0.050  -0.0243 0.63  
3107: 59  8 51  0   59  7 52  0             258854.6900  -0.0242  0.050  -0.0243 0.37  
3108: 21 13  9  0   20 10 10  0             258870.4799  -0.0481  0.050  -0.0481 0.63  
3109: 21 12  9  0   20 11 10  0             258870.4799  -0.0480  0.050  -0.0481 0.37  
3110: 58  8 51  0   58  7 52  0             258873.4557   0.0858  0.050   0.0859 0.37  
3111: 58  7 51  0   58  6 52  0             258873.4557   0.0858  0.050   0.0859 0.63  
3112: 57  7 51  0   57  6 52  0             258891.6370  -0.0255  0.050  -0.0256 0.62  
3113: 57  6 51  0   57  5 52  0             258891.6370  -0.0255  0.050  -0.0256 0.38  
3114: 36 16 21  0   35 15 20  0             258929.6012   0.0121  0.050   0.0122 0.38  
3115: 36 15 21  0   35 16 20  0             258929.6012   0.0121  0.050   0.0122 0.62  
3116: 35 17 19  0   34 16 18  0             258933.1699  -0.0209  0.050  -0.0209 0.63  
3117: 35 16 19  0   34 17 18  0             258933.1699  -0.0209  0.050  -0.0209 0.37  
3118: 34 18 17  0   33 17 16  0             258939.3199  -0.0342  0.050  -0.0343 0.37  
3119: 34 17 17  0   33 18 16  0             258939.3199  -0.0342  0.050  -0.0343 0.63  
3120: 33 19 15  0   32 18 14  0             258950.0351  -0.0478  0.050  -0.0478 0.63  
3121: 33 18 15  0   32 19 14  0             258950.0351  -0.0478  0.050  -0.0478 0.37  
3122: 53  2 51  0   53  1 52  0             258961.2866   0.0342  0.050   0.0343 0.37  
3123: 53  3 51  0   53  2 52  0             258961.2866   0.0342  0.050   0.0343 0.63  
3124: 32 20 13  0   31 19 12  0             258969.6775  -0.0207  0.050  -0.0207 0.38  
3125: 32 19 13  0   31 20 12  0             258969.6775  -0.0206  0.050  -0.0207 0.62  
3126: 52  2 51  0   52  1 52  0             258977.7347  -0.0310  0.050  -0.0310 0.37  
3127: 52  1 51  0   52  0 52  0             258977.7347  -0.0310  0.050  -0.0310 0.63  
3128: 31 20 11  0   30 21 10  0             259008.7826   0.0240  0.050   0.0237 0.37  
3129: 31 21 11  0   30 20 10  0             259008.7826   0.0234  0.050   0.0237 0.63  
3130: 30 21  9  0   29 22  8  0             259098.0170   0.1078  0.050  -0.0214 0.63  
3131: 30 22  9  0   29 21  8  0             259098.0170  -0.2374  0.050  -0.0214 0.37  
3132: 29 22  7  0   28 23  6  0             259314.4343  -0.0208  0.050               
3133: 29 23  7  0   28 22  6  0             259404.8818  -0.0297  0.050               
3134: 26 25  2  0   25 24  1  0             262336.8261  -0.0556  0.050               
3135: 26 25  1  0   25 24  2  0             262786.6066  -0.0106  0.050               
3136: 86 34 52  0   86 33 53  0             263239.3835   0.0080  0.050   0.0080 0.63  
3137: 86 35 52  0   86 34 53  0             263239.3835   0.0080  0.050   0.0080 0.37  
3138: 84 33 52  0   84 32 53  0             263298.3086  -0.0374  0.050  -0.0375 0.37  
3139: 84 32 52  0   84 31 53  0             263298.3086  -0.0374  0.050  -0.0375 0.63  
3140: 82 31 52  0   82 30 53  0             263355.5745  -0.0066  0.050  -0.0067 0.38  
3141: 82 30 52  0   82 29 53  0             263355.5745  -0.0066  0.050  -0.0067 0.62  
3142: 81 30 52  0   81 29 53  0             263383.5732   0.0174  0.050   0.0175 0.63  
3143: 81 29 52  0   81 28 53  0             263383.5732   0.0174  0.050   0.0175 0.37  
3144: 80 29 52  0   80 28 53  0             263411.0178  -0.0877  0.050  -0.0877 0.37  
3145: 80 28 52  0   80 27 53  0             263411.0178  -0.0877  0.050  -0.0877 0.63  
3146: 79 28 52  0   79 27 53  0             263438.1823  -0.0514  0.050  -0.0514 0.63  
3147: 79 27 52  0   79 26 53  0             263438.1823  -0.0514  0.050  -0.0514 0.37  
3148: 78 27 52  0   78 26 53  0             263464.9445   0.0013  0.050   0.0014 0.38  
3149: 78 26 52  0   78 25 53  0             263464.9445   0.0013  0.050   0.0014 0.62  
3150: 77 26 52  0   77 25 53  0             263491.1755  -0.0613  0.050  -0.0613 0.62  
3151: 77 25 52  0   77 24 53  0             263491.1755  -0.0613  0.050  -0.0613 0.38  
3152: 76 25 52  0   76 24 53  0             263517.1159  -0.0017  0.050  -0.0017 0.38  
3153: 76 24 52  0   76 23 53  0             263517.1159  -0.0017  0.050  -0.0017 0.62  
3154: 75 24 52  0   75 23 53  0             263542.5804  -0.0080  0.050  -0.0081 0.62  
3155: 75 23 52  0   75 22 53  0             263542.5804  -0.0080  0.050  -0.0081 0.38  
3156: 24 21  4  0   23 18  5  0             263551.9173   0.0004  0.050               
3157: 23 17  6  0   22 16  7  0             263558.9439  -0.0082  0.050               
3158: 23 18  6  0   22 15  7  0             263567.5136   0.0375  0.050  -0.0220 0.66  
3159: 74 23 52  0   74 22 53  0             263567.5136  -0.1385  0.050  -0.0220 0.13  
3160: 74 22 52  0   74 21 53  0             263567.5136  -0.1385  0.050  -0.0220 0.21  
3161: 26 26  1  0   25 25  0  0             263590.4791  -0.0439  0.050               
3162: 73 22 52  0   73 21 53  0             263592.3473   0.0358  0.050   0.0358 0.62  
3163: 73 21 52  0   73 20 53  0             263592.3473   0.0358  0.050   0.0358 0.38  
3164: 26 26  0  0   25 25  1  0             263605.0164  -0.0536  0.050               
3165: 72 21 52  0   72 20 53  0             263616.5328  -0.0363  0.050  -0.0364 0.38  
3166: 72 20 52  0   72 19 53  0             263616.5328  -0.0363  0.050  -0.0364 0.62  
3167: 71 20 52  0   71 19 53  0             263640.4202  -0.0077  0.050  -0.0077 0.63  
3168: 71 19 52  0   71 18 53  0             263640.4202  -0.0077  0.050  -0.0077 0.37  
3169: 70 19 52  0   70 18 53  0             263663.8750  -0.0155  0.050  -0.0156 0.37  
3170: 70 18 52  0   70 17 53  0             263663.8750  -0.0155  0.050  -0.0156 0.63  
3171: 69 18 52  0   69 17 53  0             263686.9533  -0.0063  0.050  -0.0064 0.62  
3172: 69 17 52  0   69 16 53  0             263686.9533  -0.0063  0.050  -0.0064 0.38  
3173: 68 17 52  0   68 16 53  0             263709.6109  -0.0271  0.050  -0.0271 0.38  
3174: 68 16 52  0   68 15 53  0             263709.6109  -0.0271  0.050  -0.0271 0.62  
3175: 67 16 52  0   67 15 53  0             263731.9023  -0.0256  0.050  -0.0257 0.63  
3176: 67 15 52  0   67 14 53  0             263731.9023  -0.0256  0.050  -0.0257 0.37  
3177: 66 15 52  0   66 14 53  0             263753.7999  -0.0323  0.050  -0.0323 0.38  
3178: 66 14 52  0   66 13 53  0             263753.7999  -0.0323  0.050  -0.0323 0.62  
3179: 65 14 52  0   65 13 53  0             263775.3259  -0.0274  0.050  -0.0275 0.63  
3180: 65 13 52  0   65 12 53  0             263775.3259  -0.0274  0.050  -0.0275 0.37  
3181: 64 13 52  0   64 12 53  0             263796.5068   0.0130  0.050   0.0130 0.37  
3182: 64 12 52  0   64 11 53  0             263796.5068   0.0130  0.050   0.0130 0.63  
3183: 63 12 52  0   63 11 53  0             263817.2481  -0.0078  0.050  -0.0078 0.63  
3184: 63 11 52  0   63 10 53  0             263817.2481  -0.0078  0.050  -0.0078 0.37  
3185: 22 14  8  0   21 13  9  0             263827.9455  -0.0533  0.050  -0.0548 0.62  
3186: 22 15  8  0   21 12  9  0             263827.9455  -0.0572  0.050  -0.0548 0.38  
3187: 62 11 52  0   62 10 53  0             263837.6434   0.0010  0.050   0.0011 0.38  
3188: 62 10 52  0   62  9 53  0             263837.6434   0.0010  0.050   0.0011 0.62  
3189: 61 10 52  0   61  9 53  0             263857.6493  -0.0059  0.050  -0.0059 0.63  
3190: 61  9 52  0   61  8 53  0             263857.6493  -0.0059  0.050  -0.0059 0.37  
3191: 60  8 52  0   60  7 53  0             263877.2765  -0.0206  0.050  -0.0206 0.62  
3192: 60  9 52  0   60  8 53  0             263877.2765  -0.0206  0.050  -0.0206 0.38  
3193: 26 24  2  0   25 23  3  0             263895.2811  -0.0189  0.050               
3194: 58  6 52  0   58  5 53  0             263915.4733  -0.0036  0.050  -0.0036 0.62  
3195: 58  7 52  0   58  6 53  0             263915.4733  -0.0036  0.050  -0.0036 0.38  
3196: 57  5 52  0   57  4 53  0             263934.0354   0.0159  0.050   0.0160 0.37  
3197: 57  6 52  0   57  5 53  0             263934.0354   0.0159  0.050   0.0160 0.63  
3198: 40 13 28  0   39 12 27  0             263951.4271   0.1291  0.050  -0.0757 0.09  
3199: 40 12 28  0   39 13 27  0             263951.4271   0.1291  0.050  -0.0757 0.15  
3200: 41 12 30  0   40 11 29  0             263951.4271   0.0296  0.050  -0.0757 0.16  
3201: 41 11 30  0   40 12 29  0             263951.4271   0.0296  0.050  -0.0757 0.10  
3202: 39 13 26  0   38 14 25  0             263951.4271  -0.1420  0.050  -0.0757 0.09  
3203: 39 14 26  0   38 13 25  0             263951.4271  -0.1420  0.050  -0.0757 0.15  
3204: 42 11 32  0   41 10 31  0             263951.4271  -0.3068  0.050  -0.0757 0.10  
3205: 42 10 32  0   41 11 31  0             263951.4271  -0.3068  0.050  -0.0757 0.17  
3206: 52  0 52  0   51  1 51  0             263952.2457  -0.0036  0.050  -0.0585 0.40  
3207: 52  1 52  0   51  0 51  0             263952.2457  -0.0036  0.050  -0.0585 0.24  
3208: 38 15 24  0   37 14 23  0             263952.2457  -0.1552  0.050  -0.0585 0.14  
3209: 38 14 24  0   37 15 23  0             263952.2457  -0.1552  0.050  -0.0585 0.23  
3210: 47  6 42  0   46  5 41  0             263954.0414  -0.0027  0.050  -0.0852 0.17  
3211: 47  5 42  0   46  6 41  0             263954.0414  -0.0027  0.050  -0.0852 0.10  
3212: 49  4 46  0   48  3 45  0             263954.0414  -0.1114  0.050  -0.0852 0.18  
3213: 49  3 46  0   48  4 45  0             263954.0414  -0.1114  0.050  -0.0852 0.11  
3214: 37 16 22  0   36 15 21  0             263954.0414  -0.0402  0.050  -0.0852 0.11  
3215: 37 15 22  0   36 16 21  0             263954.0414  -0.0402  0.050  -0.0852 0.07  
3216: 48  5 44  0   47  4 43  0             263954.0414  -0.1653  0.050  -0.0852 0.10  
3217: 48  4 44  0   47  5 43  0             263954.0414  -0.1653  0.050  -0.0852 0.17  
3218: 36 16 20  0   35 17 19  0             263957.0951   0.0157  0.050   0.0157 0.63  
3219: 36 17 20  0   35 16 19  0             263957.0951   0.0157  0.050   0.0157 0.37  
3220: 35 17 18  0   34 18 17  0             263962.2094   0.0000  0.050   0.0001 0.37  
3221: 35 18 18  0   34 17 17  0             263962.2094   0.0000  0.050   0.0001 0.63  
3222: 34 19 16  0   33 18 15  0             263970.9762  -0.0271  0.050  -0.0272 0.38  
3223: 34 18 16  0   33 19 15  0             263970.9762  -0.0271  0.050  -0.0272 0.62  
3224: 33 20 14  0   32 19 13  0             263986.5611  -0.0418  0.050  -0.0418 0.63  
3225: 33 19 14  0   32 20 13  0             263986.5611  -0.0418  0.050  -0.0418 0.37  
3226: 32 21 12  0   31 20 11  0             264016.1740  -0.0161  0.050  -0.0161 0.37  
3227: 32 20 12  0   31 21 11  0             264016.1740  -0.0160  0.050  -0.0161 0.63  
3228: 31 21 10  0   30 22  9  0             264078.7758  -0.0050  0.050  -0.0177 0.38  
3229: 31 22 10  0   30 21  9  0             264078.7758  -0.0252  0.050  -0.0177 0.62  
3230: 30 22  8  0   29 23  7  0             264233.5649  -0.0191  0.050               
3231: 30 23  8  0   29 22  7  0             264241.7004  -0.0208  0.050               
3232: 29 23  6  0   28 24  5  0             264289.2998  -0.0054  0.050               
3233: 29 24  6  0   28 23  5  0             265351.2342  -0.0589  0.050               
3234: 29 24  5  0   28 25  4  0             267207.3325  -0.0641  0.050               
3235: 93 41 53  0   93 40 54  0             268052.8389   0.0205  0.050   0.0205 0.62  
3236: 93 40 53  0   93 39 54  0             268052.8389   0.0205  0.050   0.0205 0.38  
3237: 24 19  5  0   23 18  6  0             268064.8600  -0.0302  0.050               
3238: 92 40 53  0   92 39 54  0             268085.9332   0.0406  0.050   0.0406 0.37  
3239: 92 39 53  0   92 38 54  0             268085.9332   0.0406  0.050   0.0406 0.63  
3240: 91 39 53  0   91 38 54  0             268118.5069  -0.0042  0.050  -0.0042 0.63  
3241: 91 38 53  0   91 37 54  0             268118.5069  -0.0042  0.050  -0.0042 0.37  
3242: 89 37 53  0   89 36 54  0             268182.3926  -0.0011  0.050  -0.0011 0.62  
3243: 89 36 53  0   89 35 54  0             268182.3926  -0.0011  0.050  -0.0011 0.38  
3244: 87 35 53  0   87 34 54  0             268244.4360  -0.0549  0.050  -0.0550 0.62  
3245: 87 34 53  0   87 33 54  0             268244.4360  -0.0549  0.050  -0.0550 0.38  
3246: 86 34 53  0   86 33 54  0             268274.8481  -0.0295  0.050  -0.0296 0.38  
3247: 86 33 53  0   86 32 54  0             268274.8481  -0.0295  0.050  -0.0296 0.62  
3248: 24 20  5  0   23 17  6  0             268300.4117   0.0021  0.050               
3249: 85 32 53  0   85 31 54  0             268304.8009  -0.0262  0.050  -0.0263 0.37  
3250: 85 33 53  0   85 32 54  0             268304.8009  -0.0262  0.050  -0.0263 0.63  
3251: 84 32 53  0   84 31 54  0             268334.3879   0.0455  0.050   0.0455 0.38  
3252: 84 31 53  0   84 30 54  0             268334.3879   0.0455  0.050   0.0455 0.62  
3253: 82 30 53  0   82 29 54  0             268392.0759  -0.0057  0.050  -0.0057 0.38  
3254: 82 29 53  0   82 28 54  0             268392.0759  -0.0057  0.050  -0.0057 0.62  
3255: 81 29 53  0   81 28 54  0             268420.2739  -0.0376  0.050  -0.0376 0.62  
3256: 81 28 53  0   81 27 54  0             268420.2739  -0.0376  0.050  -0.0376 0.38  
3257: 80 28 53  0   80 27 54  0             268448.1186   0.0000  0.050   0.0000 0.38  
3258: 80 27 53  0   80 26 54  0             268448.1186   0.0000  0.050   0.0000 0.62  
3259: 78 26 53  0   78 25 54  0             268502.4337  -0.0421  0.050  -0.0422 0.37  
3260: 78 25 53  0   78 24 54  0             268502.4337  -0.0421  0.050  -0.0422 0.63  
3261: 77 24 53  0   77 23 54  0             268528.9863  -0.0453  0.050  -0.0453 0.38  
3262: 77 25 53  0   77 24 54  0             268528.9863  -0.0453  0.050  -0.0453 0.62  
3263: 76 24 53  0   76 23 54  0             268555.1788   0.0030  0.050   0.0031 0.37  
3264: 76 23 53  0   76 22 54  0             268555.1788   0.0030  0.050   0.0031 0.63  
3265: 75 23 53  0   75 22 54  0             268580.8923  -0.0186  0.050  -0.0186 0.62  
3266: 75 22 53  0   75 21 54  0             268580.8923  -0.0186  0.050  -0.0186 0.38  
3267: 74 22 53  0   74 21 54  0             268606.1858  -0.0539  0.050  -0.0539 0.38  
3268: 74 21 53  0   74 20 54  0             268606.1858  -0.0539  0.050  -0.0539 0.62  
3269: 73 21 53  0   73 20 54  0             268631.1444  -0.0205  0.050  -0.0205 0.63  
3270: 73 20 53  0   73 19 54  0             268631.1444  -0.0205  0.050  -0.0205 0.37  
3271: 72 20 53  0   72 19 54  0             268655.6503  -0.0387  0.050  -0.0387 0.37  
3272: 72 19 53  0   72 18 54  0             268655.6503  -0.0387  0.050  -0.0387 0.63  
3273: 71 19 53  0   71 18 54  0             268679.8013  -0.0133  0.050  -0.0134 0.62  
3274: 71 18 53  0   71 17 54  0             268679.8013  -0.0133  0.050  -0.0134 0.38  
3275: 70 18 53  0   70 17 54  0             268703.5045  -0.0398  0.050  -0.0399 0.37  
3276: 70 17 53  0   70 16 54  0             268703.5045  -0.0398  0.050  -0.0399 0.63  
3277: 69 17 53  0   69 16 54  0             268726.8718  -0.0087  0.050  -0.0088 0.62  
3278: 69 16 53  0   69 15 54  0             268726.8718  -0.0087  0.050  -0.0088 0.38  
3279: 23 16  7  0   22 15  8  0             268736.0667   0.1539  0.050  -0.0386 0.38  
3280: 23 17  7  0   22 14  8  0             268736.0667  -0.1544  0.050  -0.0386 0.62  
3281: 68 16 53  0   68 15 54  0             268749.8114  -0.0144  0.050  -0.0144 0.38  
3282: 68 15 53  0   68 14 54  0             268749.8114  -0.0144  0.050  -0.0144 0.62  
3283: 67 15 53  0   67 14 54  0             268772.3617  -0.0208  0.050  -0.0208 0.62  
3284: 67 14 53  0   67 13 54  0             268772.3617  -0.0208  0.050  -0.0208 0.38  
3285: 66 14 53  0   66 13 54  0             268794.5634   0.0103  0.050   0.0103 0.37  
3286: 66 13 53  0   66 12 54  0             268794.5634   0.0103  0.050   0.0103 0.63  
3287: 65 13 53  0   65 12 54  0             268816.3287  -0.0111  0.050  -0.0112 0.62  
3288: 65 12 53  0   65 11 54  0             268816.3287  -0.0111  0.050  -0.0112 0.38  
3289: 64 11 53  0   64 10 54  0             268837.7865   0.0412  0.050   0.0413 0.63  
3290: 64 12 53  0   64 11 54  0             268837.7865   0.0412  0.050   0.0413 0.37  
3291: 63 11 53  0   63 10 54  0             268858.7576  -0.0138  0.050  -0.0139 0.62  
3292: 63 10 53  0   63  9 54  0             268858.7576  -0.0138  0.050  -0.0139 0.38  
3293: 62 10 53  0   62  9 54  0             268879.3941  -0.0268  0.050  -0.0268 0.37  
3294: 62  9 53  0   62  8 54  0             268879.3941  -0.0268  0.050  -0.0268 0.63  
3295: 61  9 53  0   61  8 54  0             268899.6710  -0.0247  0.050  -0.0247 0.63  
3296: 61  8 53  0   61  7 54  0             268899.6710  -0.0247  0.050  -0.0247 0.37  
3297: 22 13  9  0   21 12 10  0             268903.4050  -0.0615  0.050  -0.0616 0.63  
3298: 22 14  9  0   21 11 10  0             268903.4050  -0.0616  0.050  -0.0616 0.37  
3299: 60  8 53  0   60  7 54  0             268919.5850  -0.0132  0.050  -0.0132 0.38  
3300: 60  7 53  0   60  6 54  0             268919.5850  -0.0132  0.050  -0.0132 0.62  
3301: 58  6 53  0   58  5 54  0             268958.3330   0.0382  0.050   0.0383 0.38  
3302: 58  5 53  0   58  4 54  0             268958.3330   0.0382  0.050   0.0383 0.62  
3303: 41 13 29  0   40 12 28  0             268976.6161   0.0666  0.050  -0.0462 0.21  
3304: 41 12 29  0   40 13 28  0             268976.6161   0.0666  0.050  -0.0462 0.13  
3305: 40 14 27  0   39 13 26  0             268976.6161  -0.0259  0.050  -0.0462 0.12  
3306: 40 13 27  0   39 14 26  0             268976.6161  -0.0259  0.050  -0.0462 0.20  
3307: 42 12 31  0   41 11 30  0             268976.6161  -0.1729  0.050  -0.0462 0.13  
3308: 42 11 31  0   41 12 30  0             268976.6161  -0.1729  0.050  -0.0462 0.22  
3309: 53  1 53  0   52  0 52  0             268978.2825   0.0687  0.050  -0.0183 0.36  
3310: 53  0 53  0   52  1 52  0             268978.2825   0.0687  0.050  -0.0183 0.22  
3311: 45  8 37  0   44  9 36  0             268978.2825  -0.1353  0.050  -0.0183 0.16  
3312: 45  9 37  0   44  8 36  0             268978.2825  -0.1353  0.050  -0.0183 0.27  
3313: 51  3 49  0   50  2 48  0             268979.9187   0.1366  0.050  -0.0427 0.17  
3314: 51  2 49  0   50  3 48  0             268979.9187   0.1366  0.050  -0.0427 0.10  
3315: 48  6 43  0   47  5 42  0             268979.9187   0.0215  0.050  -0.0427 0.09  
3316: 48  5 43  0   47  6 42  0             268979.9187   0.0215  0.050  -0.0427 0.15  
3317: 50  4 47  0   49  3 46  0             268979.9187  -0.1564  0.050  -0.0427 0.10  
3318: 50  3 47  0   49  4 46  0             268979.9187  -0.1564  0.050  -0.0427 0.16  
3319: 49  5 45  0   48  4 44  0             268979.9187  -0.1799  0.050  -0.0427 0.15  
3320: 49  4 45  0   48  5 44  0             268979.9187  -0.1799  0.050  -0.0427 0.09  
3321: 36 18 19  0   35 17 18  0             268985.2979  -0.0407  0.050  -0.0408 0.37  
3322: 36 17 19  0   35 18 18  0             268985.2979  -0.0407  0.050  -0.0408 0.63  
3323: 35 19 17  0   34 18 16  0             268992.5709  -0.0423  0.050  -0.0424 0.62  
3324: 35 18 17  0   34 19 16  0             268992.5709  -0.0423  0.050  -0.0424 0.38  
3325: 56  3 53  0   56  2 54  0             268995.5730   0.0456  0.050               
3326: 34 20 15  0   33 19 14  0             269005.2387   0.0161  0.050   0.0161 0.38  
3327: 34 19 15  0   33 20 14  0             269005.2387   0.0161  0.050   0.0161 0.62  
3328: 55  3 53  0   55  2 54  0             269013.5850  -0.0150  0.050  -0.0150 0.63  
3329: 55  2 53  0   55  1 54  0             269013.5850  -0.0150  0.050  -0.0150 0.37  
3330: 33 20 13  0   32 21 12  0             269028.1964  -0.0253  0.050  -0.0254 0.38  
3331: 33 21 13  0   32 20 12  0             269028.1964  -0.0253  0.050  -0.0254 0.62  
3332: 54  2 53  0   54  1 54  0             269031.3973   0.0845  0.050   0.0845 0.38  
3333: 54  1 53  0   54  0 54  0             269031.3973   0.0845  0.050   0.0845 0.62  
3334: 32 21 11  0   31 22 10  0             269073.9674  -0.0128  0.050  -0.0133 0.62  
3335: 32 22 11  0   31 21 10  0             269073.9674  -0.0139  0.050  -0.0133 0.38  
3336: 31 22  9  0   30 23  8  0             269178.4097  -0.0343  0.050               
3337: 31 23  9  0   30 22  8  0             269179.0451   0.0073  0.050               
3338: 30 23  7  0   29 24  6  0             269420.1280  -0.0562  0.050               
3339: 30 24  7  0   29 23  6  0             269556.0849  -0.0036  0.050               
3340: 27 26  2  0   26 25  1  0             272548.0597  -0.0406  0.050               
3341: 27 26  1  0   26 25  2  0             272885.5373  -0.0353  0.050               
3342: 96 42 54  0   96 41 55  0             272984.2483  -0.0272  0.050  -0.0272 0.62  
3343: 96 43 54  0   96 42 55  0             272984.2483  -0.0272  0.050  -0.0272 0.38  
3344: 95 42 54  0   95 41 55  0             273018.9392  -0.0290  0.050  -0.0291 0.63  
3345: 95 41 54  0   95 40 55  0             273018.9392  -0.0290  0.050  -0.0291 0.37  
3346: 94 41 54  0   94 40 55  0             273053.1699  -0.0297  0.050  -0.0298 0.37  
3347: 94 40 54  0   94 39 55  0             273053.1699  -0.0297  0.050  -0.0298 0.63  
3348: 91 38 54  0   91 37 55  0             273153.1434  -0.0128  0.050  -0.0129 0.63  
3349: 91 37 54  0   91 36 55  0             273153.1434  -0.0128  0.050  -0.0129 0.37  
3350: 90 37 54  0   90 36 55  0             273185.5902   0.0176  0.050   0.0177 0.38  
3351: 90 36 54  0   90 35 55  0             273185.5902   0.0176  0.050   0.0177 0.62  
3352: 88 35 54  0   88 34 55  0             273249.0528  -0.0159  0.050  -0.0159 0.38  
3353: 88 34 54  0   88 33 55  0             273249.0528  -0.0159  0.050  -0.0159 0.62  
3354: 87 33 54  0   87 32 55  0             273280.1321  -0.0222  0.050  -0.0222 0.38  
3355: 87 34 54  0   87 33 55  0             273280.1321  -0.0222  0.050  -0.0222 0.62  
3356: 86 32 54  0   86 31 55  0             273310.7818  -0.0204  0.050  -0.0205 0.62  
3357: 86 33 54  0   86 32 55  0             273310.7818  -0.0204  0.050  -0.0205 0.38  
3358: 85 32 54  0   85 31 55  0             273341.0684   0.0531  0.050   0.0532 0.63  
3359: 85 31 54  0   85 30 55  0             273341.0684   0.0531  0.050   0.0532 0.37  
3360: 84 31 54  0   84 30 55  0             273370.7743  -0.0217  0.050  -0.0217 0.38  
3361: 84 30 54  0   84 29 55  0             273370.7743  -0.0217  0.050  -0.0217 0.62  
3362: 82 29 54  0   82 28 55  0             273429.0912   0.0193  0.050   0.0193 0.37  
3363: 82 28 54  0   82 27 55  0             273429.0912   0.0193  0.050   0.0193 0.63  
3364: 80 26 54  0   80 25 55  0             273485.6264  -0.0254  0.050  -0.0254 0.62  
3365: 80 27 54  0   80 26 55  0             273485.6264  -0.0254  0.050  -0.0254 0.38  
3366: 79 25 54  0   79 24 55  0             273513.3064  -0.0060  0.050  -0.0061 0.37  
3367: 79 26 54  0   79 25 55  0             273513.3064  -0.0060  0.050  -0.0061 0.63  
3368: 24 18  6  0   23 17  7  0             273533.7052  -0.0202  0.050               
3369: 78 25 54  0   78 24 55  0             273540.5037  -0.0533  0.050  -0.0534 0.38  
3370: 78 24 54  0   78 23 55  0             273540.5037  -0.0533  0.050  -0.0534 0.62  
3371: 24 19  6  0   23 16  7  0             273547.8083  -0.0205  0.050               
3372: 77 24 54  0   77 23 55  0             273567.4050   0.0167  0.050   0.0168 0.62  
3373: 77 23 54  0   77 22 55  0             273567.4050   0.0167  0.050   0.0168 0.38  
3374: 76 22 54  0   76 21 55  0             273593.7904  -0.0179  0.050  -0.0179 0.63  
3375: 76 23 54  0   76 22 55  0             273593.7904  -0.0179  0.050  -0.0179 0.37  
3376: 27 25  2  0   26 24  3  0             273603.5655  -0.0023  0.050               
3377: 75 21 54  0   75 20 55  0             273619.8213   0.0010  0.050   0.0011 0.38  
3378: 75 22 54  0   75 21 55  0             273619.8213   0.0010  0.050   0.0011 0.62  
3379: 74 21 54  0   74 20 55  0             273645.4079  -0.0182  0.050  -0.0182 0.37  
3380: 74 20 54  0   74 19 55  0             273645.4079  -0.0182  0.050  -0.0182 0.63  
3381: 73 20 54  0   73 19 55  0             273670.6229  -0.0057  0.050  -0.0058 0.62  
3382: 73 19 54  0   73 18 55  0             273670.6229  -0.0057  0.050  -0.0058 0.38  
3383: 72 19 54  0   72 18 55  0             273695.4230  -0.0071  0.050  -0.0072 0.37  
3384: 72 18 54  0   72 17 55  0             273695.4230  -0.0071  0.050  -0.0072 0.63  
3385: 25 22  4  0   24 19  5  0             273707.8678  -0.0447  0.050               
3386: 71 18 54  0   71 17 55  0             273719.8327  -0.0005  0.050  -0.0005 0.63  
3387: 71 17 54  0   71 16 55  0             273719.8327  -0.0005  0.050  -0.0005 0.37  
3388: 70 17 54  0   70 16 55  0             273743.8218  -0.0181  0.050  -0.0182 0.37  
3389: 70 16 54  0   70 15 55  0             273743.8218  -0.0181  0.050  -0.0182 0.63  
3390: 27 27  1  0   26 26  0  0             273745.5154  -0.0358  0.050               
3391: 27 27  0  0   26 26  1  0             273755.8286  -0.0620  0.050               
3392: 69 15 54  0   69 14 55  0             273767.4424  -0.0106  0.050  -0.0106 0.38  
3393: 69 16 54  0   69 15 55  0             273767.4424  -0.0106  0.050  -0.0106 0.62  
3394: 68 14 54  0   68 13 55  0             273790.6760   0.0014  0.050   0.0014 0.63  
3395: 68 15 54  0   68 14 55  0             273790.6760   0.0014  0.050   0.0014 0.37  
3396: 67 13 54  0   67 12 55  0             273813.4899  -0.0169  0.050  -0.0169 0.38  
3397: 67 14 54  0   67 13 55  0             273813.4899  -0.0169  0.050  -0.0169 0.62  
3398: 66 13 54  0   66 12 55  0             273835.9582   0.0059  0.050   0.0060 0.37  
3399: 66 12 54  0   66 11 55  0             273835.9582   0.0059  0.050   0.0060 0.63  
3400: 23 15  8  0   22 14  9  0             273849.8819  -0.0386  0.050  -0.0436 0.38  
3401: 23 16  8  0   22 13  9  0             273849.8819  -0.0465  0.050  -0.0436 0.62  
3402: 65 12 54  0   65 11 55  0             273858.0047  -0.0081  0.050  -0.0081 0.63  
3403: 65 11 54  0   65 10 55  0             273858.0047  -0.0081  0.050  -0.0081 0.37  
3404: 64 11 54  0   64 10 55  0             273879.6583  -0.0326  0.050  -0.0327 0.38  
3405: 64 10 54  0   64  9 55  0             273879.6583  -0.0326  0.050  -0.0327 0.62  
3406: 63 10 54  0   63  9 55  0             273900.9332  -0.0555  0.050  -0.0556 0.62  
3407: 63  9 54  0   63  8 55  0             273900.9332  -0.0555  0.050  -0.0556 0.38  
3408: 62  8 54  0   62  7 55  0             273921.8814  -0.0270  0.050  -0.0270 0.62  
3409: 62  9 54  0   62  8 55  0             273921.8814  -0.0270  0.050  -0.0270 0.38  
3410: 61  8 54  0   61  7 55  0             273942.4555   0.0035  0.050   0.0036 0.62  
3411: 61  7 54  0   61  6 55  0             273942.4555   0.0035  0.050   0.0036 0.38  
3412: 60  6 54  0   60  5 55  0             273962.5909  -0.0306  0.050  -0.0306 0.62  
3413: 60  7 54  0   60  6 55  0             273962.5909  -0.0306  0.050  -0.0306 0.38  
3414: 59  5 54  0   59  4 55  0             273982.4979   0.0788  0.050   0.0788 0.38  
3415: 59  6 54  0   59  5 55  0             273982.4979   0.0788  0.050   0.0788 0.62  
3416: 46  9 38  0   45  8 37  0             274003.9826  -0.0217  0.050  -0.0667 0.16  
3417: 46  8 38  0   45  9 37  0             274003.9826  -0.0217  0.050  -0.0667 0.27  
3418: 54  0 54  0   53  1 53  0             274003.9826  -0.1002  0.050  -0.0667 0.36  
3419: 54  1 54  0   53  0 53  0             274003.9826  -0.1002  0.050  -0.0667 0.21  
3420: 52  3 50  0   51  2 49  0             274005.7597   0.1285  0.050  -0.0107 0.10  
3421: 52  2 50  0   51  3 49  0             274005.7597   0.1285  0.050  -0.0107 0.17  
3422: 49  6 44  0   48  5 43  0             274005.7597   0.1045  0.050  -0.0107 0.15  
3423: 49  5 44  0   48  6 43  0             274005.7597   0.1045  0.050  -0.0107 0.09  
3424: 51  4 48  0   50  3 47  0             274005.7597  -0.1424  0.050  -0.0107 0.16  
3425: 51  3 48  0   50  4 47  0             274005.7597  -0.1424  0.050  -0.0107 0.10  
3426: 50  5 46  0   49  4 45  0             274005.7597  -0.1356  0.050  -0.0107 0.09  
3427: 50  4 46  0   49  5 45  0             274005.7597  -0.1356  0.050  -0.0107 0.15  
3428: 37 18 20  0   36 17 19  0             274008.6585   0.0005  0.050   0.0005 0.62  
3429: 37 17 20  0   36 18 19  0             274008.6585   0.0005  0.050   0.0005 0.38  
3430: 36 19 18  0   35 18 17  0             274014.6748  -0.0388  0.050  -0.0388 0.37  
3431: 36 18 18  0   35 19 17  0             274014.6748  -0.0388  0.050  -0.0388 0.63  
3432: 35 20 16  0   34 19 15  0             274025.0169  -0.0204  0.050  -0.0204 0.62  
3433: 35 19 16  0   34 20 15  0             274025.0169  -0.0204  0.050  -0.0204 0.38  
3434: 34 20 14  0   33 21 13  0             274043.2621  -0.0291  0.050  -0.0291 0.63  
3435: 34 21 14  0   33 20 13  0             274043.2621  -0.0291  0.050  -0.0291 0.37  
3436: 33 21 12  0   32 22 11  0             274077.8390  -0.0202  0.050  -0.0202 0.38  
3437: 33 22 12  0   32 21 11  0             274077.8390  -0.0202  0.050  -0.0202 0.62  
3438: 32 23 10  0   31 22  9  0             274150.9968  -0.0245  0.050               
3439: 30 24  6  0   29 25  5  0             274297.8579  -0.0251  0.050               
3440: 31 23  8  0   30 24  7  0             274330.7854  -0.0107  0.050               
3441: 31 24  8  0   30 23  7  0             274343.7512  -0.0356  0.050               
3442: 30 25  6  0   29 24  5  0             275757.4223   0.0190  0.050               
3443: 25 20  5  0   24 19  6  0             277915.4923  -0.0235  0.050               
3444: 95 40 55  0   95 39 56  0             278052.9664   0.0207  0.050   0.0207 0.38  
3445: 95 41 55  0   95 40 56  0             278052.9664   0.0207  0.050   0.0207 0.62  
3446: 94 40 55  0   94 39 56  0             278087.4608   0.0256  0.050   0.0257 0.38  
3447: 94 39 55  0   94 38 56  0             278087.4608   0.0256  0.050   0.0257 0.62  
3448: 93 39 55  0   93 38 56  0             278121.5217   0.0523  0.050   0.0523 0.62  
3449: 93 38 55  0   93 37 56  0             278121.5217   0.0523  0.050   0.0523 0.38  
3450: 92 38 55  0   92 37 56  0             278155.0350  -0.0163  0.050  -0.0163 0.38  
3451: 92 37 55  0   92 36 56  0             278155.0350  -0.0163  0.050  -0.0163 0.62  
3452: 91 37 55  0   91 36 56  0             278188.1607  -0.0229  0.050  -0.0230 0.62  
3453: 91 36 55  0   91 35 56  0             278188.1607  -0.0229  0.050  -0.0230 0.38  
3454: 90 36 55  0   90 35 56  0             278220.8863   0.0169  0.050   0.0170 0.37  
3455: 90 35 55  0   90 34 56  0             278220.8863   0.0169  0.050   0.0170 0.63  
3456: 89 35 55  0   89 34 56  0             278253.0849  -0.0260  0.050  -0.0261 0.63  
3457: 89 34 55  0   89 33 56  0             278253.0849  -0.0260  0.050  -0.0261 0.37  
3458: 25 21  5  0   24 18  6  0             278262.5038  -0.0143  0.050               
3459: 88 34 55  0   88 33 56  0             278284.9352   0.0239  0.050   0.0239 0.37  
3460: 88 33 55  0   88 32 56  0             278284.9352   0.0239  0.050   0.0239 0.63  
3461: 87 33 55  0   87 32 56  0             278316.2257  -0.0473  0.050  -0.0474 0.62  
3462: 87 32 55  0   87 31 56  0             278316.2257  -0.0473  0.050  -0.0474 0.38  
3463: 86 32 55  0   86 31 56  0             278347.1558  -0.0432  0.050  -0.0432 0.38  
3464: 86 31 55  0   86 30 56  0             278347.1558  -0.0432  0.050  -0.0432 0.62  
3465: 84 30 55  0   84 29 56  0             278407.7847   0.0311  0.050   0.0311 0.37  
3466: 84 29 55  0   84 28 56  0             278407.7847   0.0311  0.050   0.0311 0.63  
3467: 83 29 55  0   83 28 56  0             278437.3737  -0.0138  0.050  -0.0138 0.62  
3468: 83 28 55  0   83 27 56  0             278437.3737  -0.0138  0.050  -0.0138 0.38  
3469: 82 28 55  0   82 27 56  0             278466.5698  -0.0261  0.050  -0.0262 0.38  
3470: 82 27 55  0   82 26 56  0             278466.5698  -0.0261  0.050  -0.0262 0.62  
3471: 81 27 55  0   81 26 56  0             278495.4024   0.0208  0.050   0.0209 0.63  
3472: 81 26 55  0   81 25 56  0             278495.4024   0.0208  0.050   0.0209 0.37  
3473: 80 26 55  0   80 25 56  0             278523.7374  -0.0092  0.050  -0.0093 0.37  
3474: 80 25 55  0   80 24 56  0             278523.7374  -0.0092  0.050  -0.0093 0.63  
3475: 79 25 55  0   79 24 56  0             278551.7068   0.0130  0.050   0.0130 0.63  
3476: 79 24 55  0   79 23 56  0             278551.7068   0.0130  0.050   0.0130 0.37  
3477: 78 24 55  0   78 23 56  0             278579.1961  -0.0293  0.050  -0.0294 0.37  
3478: 78 23 55  0   78 22 56  0             278579.1961  -0.0293  0.050  -0.0294 0.63  
3479: 77 23 55  0   77 22 56  0             278606.3413  -0.0028  0.050  -0.0028 0.63  
3480: 77 22 55  0   77 21 56  0             278606.3413  -0.0028  0.050  -0.0028 0.37  
3481: 76 22 55  0   76 21 56  0             278633.0306  -0.0215  0.050  -0.0215 0.37  
3482: 76 21 55  0   76 20 56  0             278633.0306  -0.0215  0.050  -0.0215 0.63  
3483: 75 21 55  0   75 20 56  0             278659.3537   0.0018  0.050   0.0018 0.63  
3484: 75 20 55  0   75 19 56  0             278659.3537   0.0018  0.050   0.0018 0.37  
3485: 74 20 55  0   74 19 56  0             278685.2212  -0.0246  0.050  -0.0246 0.37  
3486: 74 19 55  0   74 18 56  0             278685.2212  -0.0246  0.050  -0.0246 0.63  
3487: 73 19 55  0   73 18 56  0             278710.7519   0.0157  0.050   0.0158 0.62  
3488: 73 18 55  0   73 17 56  0             278710.7519   0.0157  0.050   0.0158 0.38  
3489: 72 18 55  0   72 17 56  0             278735.7975  -0.0275  0.050  -0.0276 0.37  
3490: 72 17 55  0   72 16 56  0             278735.7975  -0.0275  0.050  -0.0276 0.63  
3491: 24 17  7  0   23 16  8  0             278738.8330  -0.0677  0.050               
3492: 24 18  7  0   23 15  8  0             278739.3863  -0.0744  0.050               
3493: 71 17 55  0   71 16 56  0             278760.5242   0.0090  0.050   0.0091 0.62  
3494: 71 16 55  0   71 15 56  0             278760.5242   0.0090  0.050   0.0091 0.38  
3495: 70 16 55  0   70 15 56  0             278784.7955  -0.0128  0.050  -0.0128 0.37  
3496: 70 15 55  0   70 14 56  0             278784.7955  -0.0128  0.050  -0.0128 0.63  
3497: 69 15 55  0   69 14 56  0             278808.6966  -0.0103  0.050  -0.0103 0.62  
3498: 69 14 55  0   69 13 56  0             278808.6966  -0.0103  0.050  -0.0103 0.38  
3499: 68 14 55  0   68 13 56  0             278832.2378   0.0245  0.050   0.0245 0.37  
3500: 68 13 55  0   68 12 56  0             278832.2378   0.0245  0.050   0.0245 0.63  
3501: 67 13 55  0   67 12 56  0             278855.2962  -0.0330  0.050  -0.0331 0.62  
3502: 67 12 55  0   67 11 56  0             278855.2962  -0.0330  0.050  -0.0331 0.38  
3503: 66 12 55  0   66 11 56  0             278878.1072   0.0499  0.050   0.0499 0.38  
3504: 66 11 55  0   66 10 56  0             278878.1072   0.0499  0.050   0.0499 0.62  
3505: 65 11 55  0   65 10 56  0             278900.3672  -0.0321  0.050  -0.0321 0.63  
3506: 65 10 55  0   65  9 56  0             278900.3672  -0.0321  0.050  -0.0321 0.37  
3507: 64 10 55  0   64  9 56  0             278922.3287  -0.0285  0.050  -0.0286 0.38  
3508: 64  9 55  0   64  8 56  0             278922.3287  -0.0285  0.050  -0.0286 0.62  
3509: 23 14  9  0   22 13 10  0             278933.3343  -0.0082  0.050  -0.0083 0.37  
3510: 23 15  9  0   22 12 10  0             278933.3343  -0.0083  0.050  -0.0083 0.63  
3511: 63  9 55  0   63  8 56  0             278943.9187  -0.0148  0.050  -0.0149 0.63  
3512: 63  8 55  0   63  7 56  0             278943.9187  -0.0148  0.050  -0.0149 0.37  
3513: 62  8 55  0   62  7 56  0             278965.1371   0.0072  0.050   0.0072 0.37  
3514: 62  7 55  0   62  6 56  0             278965.1371   0.0072  0.050   0.0072 0.63  
3515: 61  7 55  0   61  6 56  0             278985.9665   0.0181  0.050   0.0182 0.62  
3516: 61  6 55  0   61  5 56  0             278985.9665   0.0181  0.050   0.0182 0.38  
3517: 60  6 55  0   60  5 56  0             279006.3420  -0.0489  0.050  -0.0489 0.38  
3518: 60  5 55  0   60  4 56  0             279006.3420  -0.0489  0.050  -0.0489 0.62  
3519: 22 12 11  0   21  9 12  0             279016.5772  -0.0259  0.050  -0.0260 0.38  
3520: 22 11 11  0   21 10 12  0             279016.5772  -0.0259  0.050  -0.0260 0.62  
3521: 42 14 29  0   41 13 28  0             279026.6434   0.0750  0.050  -0.0604 0.13  
3522: 42 13 29  0   41 14 28  0             279026.6434   0.0750  0.050  -0.0604 0.21  
3523: 41 15 27  0   40 14 26  0             279026.6434  -0.0929  0.050  -0.0604 0.20  
3524: 41 14 27  0   40 15 26  0             279026.6434  -0.0929  0.050  -0.0604 0.12  
3525: 43 13 31  0   42 12 30  0             279026.6434  -0.1603  0.050  -0.0604 0.22  
3526: 43 12 31  0   42 13 30  0             279026.6434  -0.1603  0.050  -0.0604 0.13  
3527: 50  6 45  0   49  5 44  0             279031.4429   0.1265  0.050  -0.0396 0.09  
3528: 50  5 45  0   49  6 44  0             279031.4429   0.1265  0.050  -0.0396 0.15  
3529: 53  3 51  0   52  2 50  0             279031.4429   0.0598  0.050  -0.0396 0.16  
3530: 53  2 51  0   52  3 50  0             279031.4429   0.0598  0.050  -0.0396 0.10  
3531: 51  5 47  0   50  4 46  0             279031.4429  -0.1521  0.050  -0.0396 0.15  
3532: 51  4 47  0   50  5 46  0             279031.4429  -0.1521  0.050  -0.0396 0.09  
3533: 52  4 49  0   51  3 48  0             279031.4429  -0.1891  0.050  -0.0396 0.10  
3534: 52  3 49  0   51  4 48  0             279031.4429  -0.1891  0.050  -0.0396 0.16  
3535: 37 19 19  0   36 18 18  0             279037.1335  -0.0300  0.050  -0.0301 0.63  
3536: 37 18 19  0   36 19 18  0             279037.1335  -0.0300  0.050  -0.0301 0.37  
3537: 36 20 17  0   35 19 16  0             279045.7078   0.0090  0.050   0.0091 0.37  
3538: 36 19 17  0   35 20 16  0             279045.7078   0.0090  0.050   0.0091 0.63  
3539: 35 21 15  0   34 20 14  0             279060.3878  -0.0429  0.050  -0.0429 0.63  
3540: 35 20 15  0   34 21 14  0             279060.3878  -0.0429  0.050  -0.0429 0.37  
3541: 57  3 55  0   57  2 56  0             279065.4845   0.0024  0.050   0.0024 0.62  
3542: 57  2 55  0   57  1 56  0             279065.4845   0.0024  0.050   0.0024 0.38  
3543: 34 22 13  0   33 21 12  0             279087.2261  -0.0143  0.050  -0.0143 0.38  
3544: 34 21 13  0   33 22 12  0             279087.2261  -0.0143  0.050  -0.0143 0.62  
3545: 33 22 11  0   32 23 10  0             279140.5735   0.0319  0.050   0.0307 0.38  
3546: 33 23 11  0   32 22 10  0             279140.5735   0.0299  0.050   0.0307 0.62  
3547: 32 23  9  0   31 24  8  0             279262.2453  -0.0068  0.050               
3548: 32 24  9  0   31 23  8  0             279263.2827   0.0290  0.050               
3549: 31 24  7  0   30 25  6  0             279526.7495  -0.0148  0.050               
3550: 31 25  7  0   30 24  6  0             279727.5907  -0.0392  0.050               
3551: 28 26  3  0   27 25  2  0             280199.6078   0.0192  0.050               
3552: 28 27  2  0   27 26  1  0             282745.0983  -0.0523  0.050               
3553: 28 27  1  0   27 26  2  0             282997.0018  -0.0077  0.050               
3554: 96 40 56  0   96 39 57  0             283052.0727   0.0117  0.050   0.0118 0.62  
3555: 96 41 56  0   96 40 57  0             283052.0727   0.0117  0.050   0.0118 0.38  
3556: 95 40 56  0   95 39 57  0             283087.2765  -0.0070  0.050  -0.0070 0.62  
3557: 95 39 56  0   95 38 57  0             283087.2765  -0.0070  0.050  -0.0070 0.38  
3558: 94 39 56  0   94 38 57  0             283122.1220   0.0712  0.050   0.0712 0.37  
3559: 94 38 56  0   94 37 57  0             283122.1220   0.0712  0.050   0.0712 0.63  
3560: 93 38 56  0   93 37 57  0             283156.3686   0.0031  0.050   0.0031 0.62  
3561: 93 37 56  0   93 36 57  0             283156.3686   0.0031  0.050   0.0031 0.38  
3562: 92 37 56  0   92 36 57  0             283190.2631   0.0329  0.050   0.0330 0.37  
3563: 92 36 56  0   92 35 57  0             283190.2631   0.0329  0.050   0.0330 0.63  
3564: 91 36 56  0   91 35 57  0             283223.6393  -0.0081  0.050  -0.0081 0.63  
3565: 91 35 56  0   91 34 57  0             283223.6393  -0.0081  0.050  -0.0081 0.37  
3566: 89 34 56  0   89 33 57  0             283289.1437  -0.0066  0.050  -0.0066 0.63  
3567: 89 33 56  0   89 32 57  0             283289.1437  -0.0066  0.050  -0.0066 0.37  
3568: 88 33 56  0   88 32 57  0             283321.2619   0.0207  0.050   0.0208 0.37  
3569: 88 32 56  0   88 31 57  0             283321.2619   0.0207  0.050   0.0208 0.63  
3570: 87 32 56  0   87 31 57  0             283352.8517  -0.0431  0.050  -0.0432 0.63  
3571: 87 31 56  0   87 30 57  0             283352.8517  -0.0431  0.050  -0.0432 0.37  
3572: 28 26  2  0   27 25  3  0             283377.4307   0.0286  0.050               
3573: 86 31 56  0   86 30 57  0             283384.0888  -0.0253  0.050  -0.0253 0.38  
3574: 86 30 56  0   86 29 57  0             283384.0888  -0.0253  0.050  -0.0253 0.62  
3575: 85 30 56  0   85 29 57  0             283414.9071   0.0059  0.050   0.0060 0.62  
3576: 85 29 56  0   85 28 57  0             283414.9071   0.0059  0.050   0.0060 0.38  
3577: 83 28 56  0   83 27 57  0             283475.2022   0.0131  0.050   0.0131 0.63  
3578: 83 27 56  0   83 26 57  0             283475.2022   0.0131  0.050   0.0131 0.37  
3579: 25 19  6  0   24 18  7  0             283496.7980   0.0032  0.050               
3580: 82 27 56  0   82 26 57  0             283504.7162   0.0214  0.050   0.0214 0.37  
3581: 82 26 56  0   82 25 57  0             283504.7162   0.0214  0.050   0.0214 0.63  
3582: 25 20  6  0   24 17  7  0             283519.5801  -0.0318  0.050               
3583: 81 26 56  0   81 25 57  0             283533.7671  -0.0110  0.050  -0.0110 0.62  
3584: 81 25 56  0   81 24 57  0             283533.7671  -0.0110  0.050  -0.0110 0.38  
3585: 80 25 56  0   80 24 57  0             283562.4050  -0.0364  0.050  -0.0365 0.37  
3586: 80 24 56  0   80 23 57  0             283562.4050  -0.0364  0.050  -0.0365 0.63  
3587: 79 24 56  0   79 23 57  0             283590.7308   0.0436  0.050   0.0437 0.62  
3588: 79 23 56  0   79 22 57  0             283590.7308   0.0436  0.050   0.0437 0.38  
3589: 78 23 56  0   78 22 57  0             283618.4756  -0.0419  0.050  -0.0419 0.38  
3590: 78 22 56  0   78 21 57  0             283618.4756  -0.0419  0.050  -0.0419 0.62  
3591: 77 22 56  0   77 21 57  0             283645.9269  -0.0080  0.050  -0.0080 0.63  
3592: 77 21 56  0   77 20 57  0             283645.9269  -0.0080  0.050  -0.0080 0.37  
3593: 76 21 56  0   76 20 57  0             283672.9327  -0.0088  0.050  -0.0088 0.38  
3594: 76 20 56  0   76 19 57  0             283672.9327  -0.0088  0.050  -0.0088 0.62  
3595: 75 20 56  0   75 19 57  0             283699.5189  -0.0206  0.050  -0.0207 0.62  
3596: 75 19 56  0   75 18 57  0             283699.5189  -0.0206  0.050  -0.0207 0.38  
3597: 74 19 56  0   74 18 57  0             283725.7213  -0.0099  0.050  -0.0100 0.37  
3598: 74 18 56  0   74 17 57  0             283725.7213  -0.0099  0.050  -0.0100 0.63  
3599: 73 18 56  0   73 17 57  0             283751.5223   0.0034  0.050   0.0034 0.62  
3600: 73 17 56  0   73 16 57  0             283751.5223   0.0034  0.050   0.0034 0.38  
3601: 72 17 56  0   72 16 57  0             283776.8890  -0.0154  0.050  -0.0155 0.38  
3602: 72 16 56  0   72 15 57  0             283776.8890  -0.0154  0.050  -0.0155 0.62  
3603: 71 16 56  0   71 15 57  0             283801.8994   0.0090  0.050   0.0091 0.62  
3604: 71 15 56  0   71 14 57  0             283801.8994   0.0090  0.050   0.0091 0.38  
3605: 70 15 56  0   70 14 57  0             283826.4723  -0.0060  0.050  -0.0060 0.37  
3606: 70 14 56  0   70 13 57  0             283826.4723  -0.0060  0.050  -0.0060 0.63  
3607: 69 14 56  0   69 13 57  0             283850.6610  -0.0098  0.050  -0.0098 0.62  
3608: 69 13 56  0   69 12 57  0             283850.6610  -0.0098  0.050  -0.0098 0.38  
3609: 24 16  8  0   23 15  9  0             283867.5128  -0.0006  0.050  -0.0066 0.63  
3610: 24 17  8  0   23 14  9  0             283867.5128  -0.0164  0.050  -0.0066 0.37  
3611: 68 13 56  0   68 12 57  0             283874.4825   0.0128  0.050   0.0129 0.37  
3612: 68 12 56  0   68 11 57  0             283874.4825   0.0128  0.050   0.0129 0.63  
3613: 67 12 56  0   67 11 57  0             283897.8251  -0.0518  0.050  -0.0518 0.63  
3614: 67 11 56  0   67 10 57  0             283897.8251  -0.0518  0.050  -0.0518 0.37  
3615: 28 28  1  0   27 27  0  0             283899.3054  -0.0582  0.050               
3616: 28 28  0  0   27 27  1  0             283906.6327  -0.0624  0.050               
3617: 66 11 56  0   66 10 57  0             283920.9064   0.0117  0.050   0.0118 0.38  
3618: 66 10 56  0   66  9 57  0             283920.9064   0.0117  0.050   0.0118 0.62  
3619: 26 23  4  0   25 20  5  0             283926.1099  -0.0149  0.050               
3620: 65 10 56  0   65  9 57  0             283943.5160  -0.0088  0.050  -0.0089 0.63  
3621: 65  9 56  0   65  8 57  0             283943.5160  -0.0088  0.050  -0.0089 0.37  
3622: 64  9 56  0   64  8 57  0             283965.6968  -0.0725  0.050  -0.0726 0.37  
3623: 64  8 56  0   64  7 57  0             283965.6968  -0.0725  0.050  -0.0726 0.63  
3624: 63  8 56  0   63  7 57  0             283987.6294  -0.0008  0.050  -0.0009 0.63  
3625: 63  7 56  0   63  6 57  0             283987.6294  -0.0008  0.050  -0.0009 0.37  
3626: 23 14 10  0   22 11 11  0             283999.5801   0.0325  0.050   0.0326 0.63  
3627: 23 13 10  0   22 12 11  0             283999.5801   0.0325  0.050   0.0326 0.37  
3628: 62  7 56  0   62  6 57  0             284009.1431   0.0338  0.050   0.0339 0.37  
3629: 62  6 56  0   62  5 57  0             284009.1431   0.0338  0.050   0.0339 0.63  
3630: 61  6 56  0   61  5 57  0             284030.2409   0.0325  0.050   0.0326 0.62  
3631: 61  5 56  0   61  4 57  0             284030.2409   0.0325  0.050   0.0326 0.38  
3632: 46 11 36  0   45 10 35  0             284053.1871  -0.0146  0.050  -0.0073 0.21  
3633: 46 10 36  0   45 11 35  0             284053.1871  -0.0146  0.050  -0.0073 0.35  
3634: 40 17 24  0   39 16 23  0             284053.1871   0.0019  0.050  -0.0073 0.17  
3635: 40 16 24  0   39 17 23  0             284053.1871   0.0019  0.050  -0.0073 0.28  
3636: 47 10 38  0   46  9 37  0             284054.0008  -0.0428  0.050  -0.0428 0.62  
3637: 47  9 38  0   46 10 37  0             284054.0008  -0.0428  0.050  -0.0428 0.38  
3638: 48  9 40  0   47  8 39  0             284054.8176  -0.0703  0.050  -0.0703 0.37  
3639: 48  8 40  0   47  9 39  0             284054.8176  -0.0703  0.050  -0.0703 0.63  
3640: 56  1 56  0   55  0 55  0             284055.5360   0.0087  0.050  -0.0659 0.16  
3641: 56  0 56  0   55  1 55  0             284055.5360   0.0087  0.050  -0.0659 0.27  
3642: 49  8 42  0   48  7 41  0             284055.5360  -0.1406  0.050  -0.0659 0.21  
3643: 49  7 42  0   48  8 41  0             284055.5360  -0.1406  0.050  -0.0659 0.13  
3644: 39 18 22  0   38 17 21  0             284055.5360  -0.0957  0.050  -0.0659 0.14  
3645: 39 17 22  0   38 18 21  0             284055.5360  -0.0957  0.050  -0.0659 0.09  
3646: 54  3 52  0   53  2 51  0             284057.0753   0.0394  0.050  -0.0877 0.13  
3647: 54  2 52  0   53  3 51  0             284057.0753   0.0394  0.050  -0.0877 0.22  
3648: 52  5 48  0   51  4 47  0             284057.0753  -0.1205  0.050  -0.0877 0.12  
3649: 52  4 48  0   51  5 47  0             284057.0753  -0.1205  0.050  -0.0877 0.20  
3650: 53  4 50  0   52  3 49  0             284057.0753  -0.1876  0.050  -0.0877 0.21  
3651: 53  3 50  0   52  4 49  0             284057.0753  -0.1876  0.050  -0.0877 0.12  
3652: 38 19 20  0   37 18 19  0             284059.8220  -0.0388  0.050  -0.0388 0.38  
3653: 38 18 20  0   37 19 19  0             284059.8220  -0.0388  0.050  -0.0388 0.62  
3654: 22 10 12  0   21  9 13  0             284063.1957  -0.0853  0.050  -0.0854 0.62  
3655: 22 11 12  0   21  8 13  0             284063.1957  -0.0853  0.050  -0.0854 0.38  
3656: 37 20 18  0   36 19 17  0             284066.9119  -0.0549  0.050  -0.0549 0.63  
3657: 37 19 18  0   36 20 17  0             284066.9119  -0.0549  0.050  -0.0549 0.37  
3658: 59  4 56  0   59  3 57  0             284071.2411  -0.0329  0.050  -0.0329 0.63  
3659: 59  3 56  0   59  2 57  0             284071.2411  -0.0329  0.050  -0.0329 0.37  
3660: 36 21 16  0   35 20 15  0             284078.9939  -0.0216  0.050  -0.0217 0.38  
3661: 36 20 16  0   35 21 15  0             284078.9939  -0.0216  0.050  -0.0217 0.62  
3662: 35 22 14  0   34 21 13  0             284100.2473  -0.0066  0.050  -0.0067 0.62  
3663: 35 21 14  0   34 22 13  0             284100.2473  -0.0066  0.050  -0.0067 0.38  
3664: 34 22 12  0   33 23 11  0             284140.4189   0.0020  0.050   0.0020 0.63  
3665: 34 23 12  0   33 22 11  0             284140.4189   0.0019  0.050   0.0020 0.37  
3666: 33 23 10  0   32 24  9  0             284225.3996   0.0075  0.050  -0.0332 0.37  
3667: 33 24 10  0   32 23  9  0             284225.3996  -0.0575  0.050  -0.0332 0.63  
3668: 31 25  6  0   30 26  5  0             284267.7394  -0.0034  0.050               
3669: 32 24  8  0   31 25  7  0             284432.6445  -0.0178  0.050               
3670: 32 25  8  0   31 24  7  0             284452.9886  -0.0628  0.050               
3671: 31 26  6  0   30 25  5  0             286240.2330   0.0162  0.050               
3672: 34 29  6  0   33 30  3  0             286816.8590   0.0039  0.050               
3673: 26 21  5  0   25 20  6  0             287723.9273  -0.0153  0.050               
3674: 96 39 57  0   96 38 58  0             288086.5114  -0.0100  0.050  -0.0101 0.63  
3675: 96 40 57  0   96 39 58  0             288086.5114  -0.0100  0.050  -0.0101 0.37  
3676: 94 38 57  0   94 37 58  0             288157.0656  -0.0358  0.050  -0.0358 0.38  
3677: 94 37 57  0   94 36 58  0             288157.0656  -0.0358  0.050  -0.0358 0.62  
3678: 26 22  5  0   25 19  6  0             288225.5463   0.0124  0.050               
3679: 90 34 57  0   90 33 58  0             288292.8007  -0.0721  0.050  -0.0721 0.37  
3680: 90 33 57  0   90 32 58  0             288292.8007  -0.0721  0.050  -0.0721 0.63  
3681: 88 32 57  0   88 31 58  0             288358.1277   0.0239  0.050   0.0240 0.38  
3682: 88 31 57  0   88 30 58  0             288358.1277   0.0239  0.050   0.0240 0.62  
3683: 87 31 57  0   87 30 58  0             288390.0584  -0.0055  0.050  -0.0055 0.62  
3684: 87 30 57  0   87 29 58  0             288390.0584  -0.0055  0.050  -0.0055 0.38  
3685: 86 30 57  0   86 29 58  0             288421.6023   0.0117  0.050   0.0117 0.38  
3686: 86 29 57  0   86 28 58  0             288421.6023   0.0117  0.050   0.0117 0.62  
3687: 84 28 57  0   84 27 58  0             288483.3277  -0.0243  0.050  -0.0243 0.37  
3688: 84 27 57  0   84 26 58  0             288483.3277  -0.0243  0.050  -0.0243 0.63  
3689: 83 27 57  0   83 26 58  0             288513.5556  -0.0360  0.050  -0.0360 0.62  
3690: 83 26 57  0   83 25 58  0             288513.5556  -0.0360  0.050  -0.0360 0.38  
3691: 82 26 57  0   82 25 58  0             288543.3883  -0.0184  0.050  -0.0184 0.38  
3692: 82 25 57  0   82 24 58  0             288543.3883  -0.0184  0.050  -0.0184 0.62  
3693: 81 25 57  0   81 24 58  0             288572.7602  -0.0394  0.050  -0.0394 0.62  
3694: 81 24 57  0   81 23 58  0             288572.7602  -0.0394  0.050  -0.0394 0.38  
3695: 80 24 57  0   80 23 58  0             288601.7717  -0.0009  0.050  -0.0009 0.38  
3696: 80 23 57  0   80 22 58  0             288601.7717  -0.0009  0.050  -0.0009 0.62  
3697: 79 23 57  0   79 22 58  0             288630.3030  -0.0248  0.050  -0.0248 0.63  
3698: 79 22 57  0   79 21 58  0             288630.3030  -0.0248  0.050  -0.0248 0.37  
3699: 78 22 57  0   78 21 58  0             288658.4480  -0.0195  0.050  -0.0195 0.37  
3700: 78 21 57  0   78 20 58  0             288658.4480  -0.0195  0.050  -0.0195 0.63  
3701: 77 21 57  0   77 20 58  0             288686.1700  -0.0238  0.050  -0.0238 0.62  
3702: 77 20 57  0   77 19 58  0             288686.1700  -0.0238  0.050  -0.0238 0.38  
3703: 76 20 57  0   76 19 58  0             288713.4455  -0.0633  0.050  -0.0633 0.38  
3704: 76 19 57  0   76 18 58  0             288713.4455  -0.0633  0.050  -0.0633 0.62  
3705: 25 18  7  0   24 17  8  0             288735.2080  -0.0420  0.050               
3706: 25 19  7  0   24 16  8  0             288736.2096  -0.0312  0.050               
3707: 75 19 57  0   75 18 58  0             288740.3901  -0.0245  0.050  -0.0245 0.62  
3708: 75 18 57  0   75 17 58  0             288740.3901  -0.0245  0.050  -0.0245 0.38  
3709: 74 18 57  0   74 17 58  0             288766.9310   0.0177  0.050   0.0177 0.38  
3710: 74 17 57  0   74 16 58  0             288766.9310   0.0177  0.050   0.0177 0.62  
3711: 73 17 57  0   73 16 58  0             288792.9550  -0.0520  0.050  -0.0520 0.63  
3712: 73 16 57  0   73 15 58  0             288792.9550  -0.0520  0.050  -0.0520 0.37  
3713: 72 16 57  0   72 15 58  0             288818.7091   0.0114  0.050   0.0114 0.37  
3714: 72 15 57  0   72 14 58  0             288818.7091   0.0114  0.050   0.0114 0.63  
3715: 71 15 57  0   71 14 58  0             288843.9479  -0.0395  0.050  -0.0395 0.62  
3716: 71 14 57  0   71 13 58  0             288843.9479  -0.0395  0.050  -0.0395 0.38  
3717: 70 14 57  0   70 13 58  0             288868.8834   0.0053  0.050   0.0054 0.38  
3718: 70 13 57  0   70 12 58  0             288868.8834   0.0053  0.050   0.0054 0.62  
3719: 69 13 57  0   69 12 58  0             288893.3585  -0.0132  0.050  -0.0132 0.62  
3720: 69 12 57  0   69 11 58  0             288893.3585  -0.0132  0.050  -0.0132 0.38  
3721: 68 12 57  0   68 11 58  0             288917.4636  -0.0066  0.050  -0.0067 0.38  
3722: 68 11 57  0   68 10 58  0             288917.4636  -0.0066  0.050  -0.0067 0.62  
3723: 67 11 57  0   67 10 58  0             288941.1766   0.0009  0.050   0.0009 0.62  
3724: 67 10 57  0   67  9 58  0             288941.1766   0.0009  0.050   0.0009 0.38  
3725: 66 10 57  0   66  9 58  0             288964.4681  -0.0216  0.050  -0.0216 0.37  
3726: 66  9 57  0   66  8 58  0             288964.4681  -0.0216  0.050  -0.0216 0.63  
3727: 65  9 57  0   65  8 58  0             288987.4351   0.0207  0.050   0.0207 0.63  
3728: 65  8 57  0   65  7 58  0             288987.4351   0.0207  0.050   0.0207 0.37  
3729: 64  8 57  0   64  7 58  0             289009.9167  -0.0346  0.050  -0.0347 0.38  
3730: 64  7 57  0   64  6 58  0             289009.9167  -0.0346  0.050  -0.0347 0.62  
3731: 63  7 57  0   63  6 58  0             289032.1235   0.0209  0.050   0.0210 0.62  
3732: 63  6 57  0   63  5 58  0             289032.1235   0.0209  0.050   0.0210 0.38  
3733: 62  6 57  0   62  5 58  0             289053.8166  -0.0531  0.050  -0.0531 0.38  
3734: 62  5 57  0   62  4 58  0             289053.8166  -0.0531  0.050  -0.0531 0.62  
3735: 23 13 11  0   22 10 12  0             289055.4619   0.0818  0.050   0.0819 0.62  
3736: 23 12 11  0   22 11 12  0             289055.4619   0.0818  0.050   0.0819 0.38  
3737: 43 15 29  0   42 14 28  0             289076.0985   0.1336  0.050  -0.0257 0.21  
3738: 43 14 29  0   42 15 28  0             289076.0985   0.1336  0.050  -0.0257 0.12  
3739: 44 14 31  0   43 13 30  0             289076.0985  -0.0713  0.050  -0.0257 0.13  
3740: 44 13 31  0   43 14 30  0             289076.0985  -0.0713  0.050  -0.0257 0.22  
3741: 42 16 27  0   41 15 26  0             289076.0985  -0.1420  0.050  -0.0257 0.12  
3742: 42 15 27  0   41 16 26  0             289076.0985  -0.1420  0.050  -0.0257 0.20  
3743: 47 11 37  0   46 10 36  0             289078.3080  -0.0223  0.050  -0.0223 0.62  
3744: 47 10 37  0   46 11 36  0             289078.3080  -0.0223  0.050  -0.0223 0.38  
3745: 40 18 23  0   39 17 22  0             289079.2148   0.0122  0.050  -0.0212 0.16  
3746: 40 17 23  0   39 18 22  0             289079.2148   0.0122  0.050  -0.0212 0.27  
3747: 48 10 39  0   47  9 38  0             289079.2148  -0.0459  0.050  -0.0212 0.22  
3748: 48  9 39  0   47 10 38  0             289079.2148  -0.0459  0.050  -0.0212 0.36  
3749: 57  1 57  0   56  0 56  0             289081.0075  -0.0915  0.050  -0.0635 0.35  
3750: 57  0 57  0   56  1 56  0             289081.0075  -0.0915  0.050  -0.0635 0.21  
3751: 50  8 43  0   49  7 42  0             289081.0075  -0.0280  0.050  -0.0635 0.17  
3752: 50  7 43  0   49  8 42  0             289081.0075  -0.0280  0.050  -0.0635 0.28  
3753: 55  3 53  0   54  2 52  0             289082.6333   0.0453  0.050  -0.0641 0.18  
3754: 55  2 53  0   54  3 52  0             289082.6333   0.0453  0.050  -0.0641 0.11  
3755: 53  5 49  0   52  4 48  0             289082.6333  -0.0628  0.050  -0.0641 0.17  
3756: 53  4 49  0   52  5 48  0             289082.6333  -0.0628  0.050  -0.0641 0.10  
3757: 54  4 51  0   53  3 50  0             289082.6333  -0.1598  0.050  -0.0641 0.10  
3758: 54  3 51  0   53  4 50  0             289082.6333  -0.1598  0.050  -0.0641 0.17  
3759: 39 19 21  0   38 18 20  0             289082.6333  -0.0962  0.050  -0.0641 0.10  
3760: 39 18 21  0   38 19 20  0             289082.6333  -0.0962  0.050  -0.0641 0.06  
3761: 38 20 19  0   37 19 18  0             289088.6408  -0.0310  0.050  -0.0310 0.38  
3762: 38 19 19  0   37 20 18  0             289088.6408  -0.0310  0.050  -0.0310 0.62  
3763: 37 21 17  0   36 20 16  0             289098.6016  -0.0265  0.050  -0.0266 0.63  
3764: 37 20 17  0   36 21 16  0             289098.6016  -0.0265  0.050  -0.0266 0.37  
3765: 22 10 13  0   21  7 14  0             289106.2979  -0.0769  0.050  -0.0769 0.38  
3766: 22  9 13  0   21  8 14  0             289106.2979  -0.0769  0.050  -0.0769 0.62  
3767: 36 22 15  0   35 21 14  0             289115.7039  -0.0399  0.050  -0.0399 0.38  
3768: 36 21 15  0   35 22 14  0             289115.7039  -0.0399  0.050  -0.0399 0.62  
3769: 35 23 13  0   34 22 12  0             289146.8048  -0.0205  0.050  -0.0205 0.63  
3770: 35 22 13  0   34 23 12  0             289146.8048  -0.0205  0.050  -0.0205 0.37  
3771: 34 23 11  0   33 24 10  0             289208.5495  -0.0366  0.050  -0.0380 0.62  
3772: 34 24 11  0   33 23 10  0             289208.5495  -0.0402  0.050  -0.0380 0.38  
3773: 33 24  9  0   32 25  8  0             289349.6181  -0.0114  0.050               
3774: 33 25  9  0   32 24  8  0             289351.2807  -0.0083  0.050               
3775: 32 25  7  0   31 26  6  0             289632.0914  -0.0076  0.050               
3776: 32 26  7  0   31 25  6  0             289924.3251  -0.0346  0.050               
3777: 29 27  3  0   28 26  2  0             290674.6529  -0.0148  0.050               
3778: 29 28  2  0   28 27  1  0             292930.9347  -0.0148  0.050               
3779: 29 28  1  0   28 27  2  0             293117.9205  -0.0749  0.050               
3780: 94 37 58  0   94 36 59  0             293192.6934   0.0557  0.050   0.0557 0.37  
3781: 94 36 58  0   94 35 59  0             293192.6934   0.0557  0.050   0.0557 0.63  
3782: 29 27  2  0   28 26  3  0             293212.6156  -0.0114  0.050               
3783: 93 36 58  0   93 35 59  0             293227.5924   0.0277  0.050   0.0278 0.63  
3784: 93 35 58  0   93 34 59  0             293227.5924   0.0277  0.050   0.0278 0.37  
3785: 92 35 58  0   92 34 59  0             293262.0183  -0.0262  0.050  -0.0262 0.38  
3786: 92 34 58  0   92 33 59  0             293262.0183  -0.0262  0.050  -0.0262 0.62  
3787: 91 34 58  0   91 33 59  0             293296.0082  -0.0717  0.050  -0.0718 0.62  
3788: 91 33 58  0   91 32 59  0             293296.0082  -0.0717  0.050  -0.0718 0.38  
3789: 89 32 58  0   89 31 59  0             293362.7948  -0.0314  0.050  -0.0315 0.62  
3790: 89 31 58  0   89 30 59  0             293362.7948  -0.0314  0.050  -0.0315 0.38  
3791: 88 31 58  0   88 30 59  0             293395.5484   0.0065  0.050   0.0066 0.38  
3792: 88 30 58  0   88 29 59  0             293395.5484   0.0065  0.050   0.0066 0.62  
3793: 87 30 58  0   87 29 59  0             293427.8803   0.0584  0.050   0.0585 0.63  
3794: 87 29 58  0   87 28 59  0             293427.8803   0.0584  0.050   0.0585 0.37  
3795: 26 20  6  0   25 19  7  0             293446.4101  -0.0305  0.050               
3796: 86 29 58  0   86 28 59  0             293459.6709   0.0021  0.050   0.0022 0.38  
3797: 86 28 58  0   86 27 59  0             293459.6709   0.0021  0.050   0.0022 0.62  
3798: 26 21  6  0   25 18  7  0             293482.6227   0.0293  0.050               
3799: 85 27 58  0   85 26 59  0             293491.1135   0.0289  0.050   0.0290 0.38  
3800: 85 28 58  0   85 27 59  0             293491.1135   0.0289  0.050   0.0290 0.62  
3801: 84 27 58  0   84 26 59  0             293522.0681  -0.0035  0.050  -0.0035 0.38  
3802: 84 26 58  0   84 25 59  0             293522.0681  -0.0035  0.050  -0.0035 0.62  
3803: 83 26 58  0   83 25 59  0             293552.5674  -0.0644  0.050  -0.0645 0.63  
3804: 83 25 58  0   83 24 59  0             293552.5674  -0.0644  0.050  -0.0645 0.37  
3805: 82 25 58  0   82 24 59  0             293582.7556  -0.0121  0.050  -0.0121 0.37  
3806: 82 24 58  0   82 23 59  0             293582.7556  -0.0121  0.050  -0.0121 0.63  
3807: 81 24 58  0   81 23 59  0             293612.4679  -0.0132  0.050  -0.0133 0.62  
3808: 81 23 58  0   81 22 59  0             293612.4679  -0.0132  0.050  -0.0133 0.38  
3809: 80 23 58  0   80 22 59  0             293641.7832   0.0088  0.050   0.0089 0.38  
3810: 80 22 58  0   80 21 59  0             293641.7832   0.0088  0.050   0.0089 0.62  
3811: 79 22 58  0   79 21 59  0             293670.5802  -0.0689  0.050  -0.0690 0.63  
3812: 79 21 58  0   79 20 59  0             293670.5802  -0.0689  0.050  -0.0690 0.37  
3813: 78 21 58  0   78 20 59  0             293699.1239   0.0160  0.050   0.0160 0.38  
3814: 78 20 58  0   78 19 59  0             293699.1239   0.0160  0.050   0.0160 0.62  
3815: 77 20 58  0   77 19 59  0             293727.1408  -0.0116  0.050  -0.0116 0.63  
3816: 77 19 58  0   77 18 59  0             293727.1408  -0.0116  0.050  -0.0116 0.37  
3817: 76 19 58  0   76 18 59  0             293754.7570  -0.0278  0.050  -0.0279 0.37  
3818: 76 18 58  0   76 17 59  0             293754.7570  -0.0278  0.050  -0.0279 0.63  
3819: 75 18 58  0   75 17 59  0             293781.9971  -0.0100  0.050  -0.0100 0.63  
3820: 75 17 58  0   75 16 59  0             293781.9971  -0.0100  0.050  -0.0100 0.37  
3821: 74 17 58  0   74 16 59  0             293808.8539   0.0327  0.050   0.0327 0.37  
3822: 74 16 58  0   74 15 59  0             293808.8539   0.0327  0.050   0.0327 0.63  
3823: 73 16 58  0   73 15 59  0             293835.1672  -0.0617  0.050  -0.0617 0.63  
3824: 73 15 58  0   73 14 59  0             293835.1672  -0.0617  0.050  -0.0617 0.37  
3825: 72 15 58  0   72 14 59  0             293861.2581   0.0256  0.050   0.0256 0.38  
3826: 72 14 58  0   72 13 59  0             293861.2581   0.0256  0.050   0.0256 0.62  
3827: 25 17  8  0   24 16  9  0             293880.4112  -0.0326  0.050  -0.0518 0.37  
3828: 25 18  8  0   24 15  9  0             293880.4112  -0.0632  0.050  -0.0518 0.63  
3829: 71 14 58  0   71 13 59  0             293886.7829  -0.0506  0.050  -0.0506 0.63  
3830: 71 13 58  0   71 12 59  0             293886.7829  -0.0506  0.050  -0.0506 0.37  
3831: 70 13 58  0   70 12 59  0             293912.0295  -0.0044  0.050  -0.0045 0.37  
3832: 70 12 58  0   70 11 59  0             293912.0295  -0.0044  0.050  -0.0045 0.63  
3833: 69 12 58  0   69 11 59  0             293936.8145  -0.0212  0.050  -0.0212 0.63  
3834: 69 11 58  0   69 10 59  0             293936.8145  -0.0212  0.050  -0.0212 0.37  
3835: 68 11 58  0   68 10 59  0             293961.2161  -0.0244  0.050  -0.0244 0.37  
3836: 68 10 58  0   68  9 59  0             293961.2161  -0.0244  0.050  -0.0244 0.63  
3837: 67 10 58  0   67  9 59  0             293985.2513   0.0010  0.050   0.0010 0.62  
3838: 67  9 58  0   67  8 59  0             293985.2513   0.0010  0.050   0.0010 0.38  
3839: 66  9 58  0   66  8 59  0             294008.8683   0.0016  0.050   0.0017 0.38  
3840: 66  8 58  0   66  7 59  0             294008.8683   0.0016  0.050   0.0017 0.62  
3841: 24 14 10  0   23 13 11  0             294032.0942   0.0300  0.050   0.0300 0.63  
3842: 24 15 10  0   23 12 11  0             294032.0942   0.0300  0.050   0.0300 0.37  
3843: 64  7 58  0   64  6 59  0             294054.8761  -0.0504  0.050  -0.0505 0.38  
3844: 64  6 58  0   64  5 59  0             294054.8761  -0.0504  0.050  -0.0505 0.62  
3845: 63  6 58  0   63  5 59  0             294077.4063   0.0329  0.050   0.0329 0.62  
3846: 63  5 58  0   63  4 59  0             294077.4063   0.0329  0.050   0.0329 0.38  
3847: 48 11 38  0   47 10 37  0             294103.2622  -0.0972  0.050  -0.0972 0.38  
3848: 48 10 38  0   47 11 37  0             294103.2622  -0.0972  0.050  -0.0972 0.62  
3849: 49 10 40  0   48  9 39  0             294104.3147  -0.0623  0.050  -0.0624 0.62  
3850: 49  9 40  0   48 10 39  0             294104.3147  -0.0623  0.050  -0.0624 0.38  
3851: 53  6 48  0   52  5 47  0             294108.0216   0.3214  0.050   0.0040 0.15  
3852: 53  5 48  0   52  6 47  0             294108.0216   0.3214  0.050   0.0040 0.09  
3853: 56  3 54  0   55  2 53  0             294108.0216  -0.0159  0.050   0.0040 0.10  
3854: 56  2 54  0   55  3 53  0             294108.0216  -0.0159  0.050   0.0040 0.16  
3855: 54  5 50  0   53  4 49  0             294108.0216  -0.0723  0.050   0.0040 0.09  
3856: 54  4 50  0   53  5 49  0             294108.0216  -0.0723  0.050   0.0040 0.15  
3857: 55  4 52  0   54  3 51  0             294108.0216  -0.1993  0.050   0.0040 0.16  
3858: 55  3 52  0   54  4 51  0             294108.0216  -0.1993  0.050   0.0040 0.10  
3859: 39 20 20  0   38 19 19  0             294110.6809  -0.0096  0.050  -0.0096 0.62  
3860: 39 19 20  0   38 20 19  0             294110.6809  -0.0096  0.050  -0.0096 0.38  
3861: 38 21 18  0   37 20 17  0             294118.9849   0.0039  0.050   0.0040 0.38  
3862: 38 20 18  0   37 21 17  0             294118.9849   0.0039  0.050   0.0040 0.62  
3863: 37 22 16  0   36 21 15  0             294132.9388  -0.0262  0.050  -0.0263 0.62  
3864: 37 21 16  0   36 22 15  0             294132.9388  -0.0262  0.050  -0.0263 0.38  
3865: 60  3 58  0   60  2 59  0             294142.3827  -0.0192  0.050  -0.0192 0.37  
3866: 60  2 58  0   60  1 59  0             294142.3827  -0.0192  0.050  -0.0192 0.63  
3867: 22  9 14  0   21  6 15  0             294147.1631   0.0704  0.050   0.0705 0.37  
3868: 22  8 14  0   21  7 15  0             294147.1631   0.0704  0.050   0.0705 0.63  
3869: 36 23 14  0   35 22 13  0             294157.5304  -0.0132  0.050  -0.0133 0.38  
3870: 36 22 14  0   35 23 13  0             294157.5304  -0.0132  0.050  -0.0133 0.62  
3871: 32 26  6  0   31 27  5  0             294187.2668  -0.0104  0.050               
3872: 35 23 12  0   34 24 11  0             294203.9445  -0.0213  0.050  -0.0214 0.37  
3873: 35 24 12  0   34 23 11  0             294203.9445  -0.0214  0.050  -0.0214 0.63  
3874: 34 24 10  0   33 25  9  0             294302.2332   0.0132  0.050  -0.0292 0.63  
3875: 34 25 10  0   33 24  9  0             294302.2332  -0.1001  0.050  -0.0292 0.37  
3876: 33 25  8  0   32 26  7  0             294539.2437  -0.0112  0.050               
3877: 33 26  8  0   32 25  7  0             294570.7451  -0.0001  0.050               
3878: 35 30  6  0   34 31  3  0             296867.6880  -0.0051  0.050               
3879: 27 22  5  0   26 21  6  0             297481.6872  -0.0180  0.050               
3880:100 42 59  0  100 41 60  0             298007.6214  -0.0568  0.050  -0.0568 0.38  
3881:100 41 59  0  100 40 60  0             298007.6214  -0.0568  0.050  -0.0568 0.62  
3882: 99 41 59  0   99 40 60  0             298045.7241   0.0662  0.050   0.0662 0.62  
3883: 99 40 59  0   99 39 60  0             298045.7241   0.0662  0.050   0.0662 0.38  
3884: 98 40 59  0   98 39 60  0             298083.1618  -0.0159  0.050  -0.0160 0.37  
3885: 98 39 59  0   98 38 60  0             298083.1618  -0.0159  0.050  -0.0160 0.63  
3886: 27 23  5  0   26 20  6  0             298193.5923  -0.0085  0.050               
3887: 94 36 59  0   94 35 60  0             298228.7391   0.0322  0.050   0.0323 0.38  
3888: 94 35 59  0   94 34 60  0             298228.7391   0.0322  0.050   0.0323 0.62  
3889: 91 33 59  0   91 32 60  0             298333.1684   0.0296  0.050   0.0296 0.62  
3890: 91 32 59  0   91 31 60  0             298333.1684   0.0296  0.050   0.0296 0.38  
3891: 90 32 59  0   90 31 60  0             298367.0867   0.0236  0.050   0.0236 0.38  
3892: 90 31 59  0   90 30 60  0             298367.0867   0.0236  0.050   0.0236 0.62  
3893: 89 31 59  0   89 30 60  0             298400.4775  -0.0704  0.050  -0.0704 0.63  
3894: 89 30 59  0   89 29 60  0             298400.4775  -0.0704  0.050  -0.0704 0.37  
3895: 87 29 59  0   87 28 60  0             298466.2169   0.0094  0.050   0.0094 0.63  
3896: 87 28 59  0   87 27 60  0             298466.2169   0.0094  0.050   0.0094 0.37  
3897: 86 28 59  0   86 27 60  0             298498.3268  -0.0597  0.050  -0.0597 0.38  
3898: 86 27 59  0   86 26 60  0             298498.3268  -0.0597  0.050  -0.0597 0.62  
3899: 84 26 59  0   84 25 60  0             298561.4338  -0.0195  0.050  -0.0195 0.37  
3900: 84 25 59  0   84 24 60  0             298561.4338  -0.0195  0.050  -0.0195 0.63  
3901: 83 25 59  0   83 24 60  0             298592.3247  -0.0203  0.050  -0.0204 0.62  
3902: 83 24 59  0   83 23 60  0             298592.3247  -0.0203  0.050  -0.0204 0.38  
3903: 82 24 59  0   82 23 60  0             298622.7439  -0.0680  0.050  -0.0680 0.38  
3904: 82 23 59  0   82 22 60  0             298622.7439  -0.0680  0.050  -0.0680 0.62  
3905: 81 23 59  0   81 22 60  0             298652.8276  -0.0282  0.050  -0.0282 0.62  
3906: 81 22 59  0   81 21 60  0             298652.8276  -0.0282  0.050  -0.0282 0.38  
3907: 80 22 59  0   80 21 60  0             298682.4640  -0.0147  0.050  -0.0148 0.38  
3908: 80 21 59  0   80 20 60  0             298682.4640  -0.0147  0.050  -0.0148 0.62  
3909: 79 21 59  0   79 20 60  0             298711.6399  -0.0426  0.050  -0.0427 0.62  
3910: 79 20 59  0   79 19 60  0             298711.6399  -0.0426  0.050  -0.0427 0.38  
3911: 26 19  7  0   25 18  8  0             298724.3512  -0.0176  0.050               
3912: 26 20  7  0   25 17  8  0             298726.0572  -0.0230  0.050               
3913: 78 20 59  0   78 19 60  0             298740.4442  -0.0250  0.050  -0.0251 0.38  
3914: 78 19 59  0   78 18 60  0             298740.4442  -0.0250  0.050  -0.0251 0.62  
3915: 77 19 59  0   77 18 60  0             298768.8244  -0.0163  0.050  -0.0163 0.62  
3916: 77 18 59  0   77 17 60  0             298768.8244  -0.0163  0.050  -0.0163 0.38  
3917: 76 18 59  0   76 17 60  0             298796.8015   0.0025  0.050   0.0025 0.38  
3918: 76 17 59  0   76 16 60  0             298796.8015   0.0025  0.050   0.0025 0.62  
3919: 75 17 59  0   75 16 60  0             298824.3337  -0.0120  0.050  -0.0120 0.63  
3920: 75 16 59  0   75 15 60  0             298824.3337  -0.0120  0.050  -0.0120 0.37  
3921: 74 16 59  0   74 15 60  0             298851.4716  -0.0112  0.050  -0.0112 0.37  
3922: 74 15 59  0   74 14 60  0             298851.4716  -0.0112  0.050  -0.0112 0.63  
3923: 73 15 59  0   73 14 60  0             298878.1866  -0.0254  0.050  -0.0255 0.62  
3924: 73 14 59  0   73 13 60  0             298878.1866  -0.0254  0.050  -0.0255 0.38  
3925: 72 14 59  0   72 13 60  0             298904.5378   0.0022  0.050   0.0022 0.38  
3926: 72 13 59  0   72 12 60  0             298904.5378   0.0022  0.050   0.0022 0.62  
3927: 71 13 59  0   71 12 60  0             298930.4214  -0.0333  0.050  -0.0334 0.62  
3928: 71 12 59  0   71 11 60  0             298930.4214  -0.0333  0.050  -0.0334 0.38  
3929: 70 12 59  0   70 11 60  0             298955.9508  -0.0207  0.050  -0.0207 0.38  
3930: 70 11 59  0   70 10 60  0             298955.9508  -0.0207  0.050  -0.0207 0.62  
3931: 69 11 59  0   69 10 60  0             298981.0647  -0.0230  0.050  -0.0230 0.62  
3932: 69 10 59  0   69  9 60  0             298981.0647  -0.0230  0.050  -0.0230 0.38  
3933: 25 16  9  0   24 15 10  0             298982.9633  -0.0200  0.050  -0.0205 0.38  
3934: 25 17  9  0   24 14 10  0             298982.9633  -0.0207  0.050  -0.0205 0.62  
3935: 68 10 59  0   68  9 60  0             299005.7662  -0.0386  0.050  -0.0386 0.37  
3936: 68  9 59  0   68  8 60  0             299005.7662  -0.0386  0.050  -0.0386 0.63  
3937: 67  9 59  0   67  8 60  0             299030.1888   0.0640  0.050   0.0640 0.62  
3938: 67  8 59  0   67  7 60  0             299030.1888   0.0640  0.050   0.0640 0.38  
3939: 66  8 59  0   66  7 60  0             299054.0138  -0.0352  0.050  -0.0353 0.38  
3940: 66  7 59  0   66  6 60  0             299054.0138  -0.0352  0.050  -0.0353 0.62  
3941: 65  7 59  0   65  6 60  0             299077.5879   0.0084  0.050   0.0085 0.63  
3942: 65  6 59  0   65  5 60  0             299077.5879   0.0084  0.050   0.0085 0.37  
3943: 24 14 11  0   23 11 12  0             299091.9733  -0.0212  0.050  -0.0213 0.37  
3944: 24 13 11  0   23 12 12  0             299091.9733  -0.0212  0.050  -0.0213 0.63  
3945: 64  6 59  0   64  5 60  0             299100.7070  -0.0105  0.050  -0.0106 0.37  
3946: 64  5 59  0   64  4 60  0             299100.7070  -0.0105  0.050  -0.0106 0.63  
3947: 44 16 29  0   43 15 28  0             299124.8540   0.1277  0.050  -0.0570 0.12  
3948: 44 15 29  0   43 16 28  0             299124.8540   0.1277  0.050  -0.0570 0.21  
3949: 45 15 31  0   44 14 30  0             299124.8540  -0.0189  0.050  -0.0570 0.22  
3950: 45 14 31  0   44 15 30  0             299124.8540  -0.0189  0.050  -0.0570 0.13  
3951: 43 17 27  0   42 16 26  0             299124.8540  -0.2895  0.050  -0.0570 0.20  
3952: 43 16 27  0   42 17 26  0             299124.8540  -0.2895  0.050  -0.0570 0.12  
3953: 47 13 35  0   46 12 34  0             299126.2776   0.0523  0.050  -0.0126 0.34  
3954: 47 12 35  0   46 13 34  0             299126.2776   0.0523  0.050  -0.0126 0.20  
3955: 42 18 25  0   41 17 24  0             299126.2776  -0.0901  0.050  -0.0126 0.17  
3956: 42 17 25  0   41 18 24  0             299126.2776  -0.0901  0.050  -0.0126 0.29  
3957: 48 12 37  0   47 11 36  0             299127.1608  -0.0483  0.050  -0.0484 0.38  
3958: 48 11 37  0   47 12 36  0             299127.1608  -0.0483  0.050  -0.0484 0.62  
3959: 49 11 39  0   48 10 38  0             299128.2620  -0.0247  0.050  -0.0247 0.62  
3960: 49 10 39  0   48 11 38  0             299128.2620  -0.0247  0.050  -0.0247 0.38  
3961: 50 10 41  0   49  9 40  0             299129.3696  -0.0211  0.050  -0.0211 0.37  
3962: 50  9 41  0   49 10 40  0             299129.3696  -0.0211  0.050  -0.0211 0.63  
3963: 51  9 43  0   50  8 42  0             299130.4169  -0.0449  0.050  -0.0450 0.63  
3964: 51  8 43  0   50  9 42  0             299130.4169  -0.0449  0.050  -0.0450 0.37  
3965: 52  8 45  0   51  7 44  0             299131.4387  -0.0073  0.050  -0.0074 0.37  
3966: 52  7 45  0   51  8 44  0             299131.4387  -0.0073  0.050  -0.0074 0.63  
3967: 40 20 21  0   39 19 20  0             299133.3587   0.4266  0.050   0.0019 0.06  
3968: 40 19 21  0   39 20 20  0             299133.3587   0.4266  0.050   0.0019 0.10  
3969: 57  3 55  0   56  2 54  0             299133.3587  -0.0241  0.050   0.0019 0.18  
3970: 57  2 55  0   56  3 54  0             299133.3587  -0.0241  0.050   0.0019 0.11  
3971: 55  5 51  0   54  4 50  0             299133.3587  -0.0288  0.050   0.0019 0.17  
3972: 55  4 51  0   54  5 50  0             299133.3587  -0.0288  0.050   0.0019 0.10  
3973: 56  4 53  0   55  3 52  0             299133.3587  -0.1857  0.050   0.0019 0.10  
3974: 56  3 53  0   55  4 52  0             299133.3587  -0.1857  0.050   0.0019 0.17  
3975: 39 21 19  0   38 20 18  0             299139.8363  -0.0344  0.050  -0.0345 0.63  
3976: 39 20 19  0   38 21 18  0             299139.8363  -0.0344  0.050  -0.0345 0.37  
3977: 62  3 59  0   62  2 60  0             299145.8038  -0.0194  0.050  -0.0194 0.62  
3978: 62  4 59  0   62  3 60  0             299145.8038  -0.0194  0.050  -0.0194 0.38  
3979: 38 22 17  0   37 21 16  0             299151.3728  -0.0480  0.050  -0.0480 0.38  
3980: 38 21 17  0   37 22 16  0             299151.3728  -0.0480  0.050  -0.0480 0.62  
3981: 61  3 59  0   61  2 60  0             299167.7545  -0.0395  0.050  -0.0396 0.62  
3982: 61  2 59  0   61  1 60  0             299167.7545  -0.0395  0.050  -0.0396 0.38  
3983: 37 23 15  0   36 22 14  0             299171.1651  -0.0355  0.050  -0.0355 0.63  
3984: 37 22 15  0   36 23 14  0             299171.1651  -0.0355  0.050  -0.0355 0.37  
3985: 36 24 13  0   35 23 12  0             299207.0236  -0.0277  0.050  -0.0278 0.38  
3986: 36 23 13  0   35 24 12  0             299207.0236  -0.0277  0.050  -0.0278 0.62  
3987: 35 24 11  0   34 25 10  0             299278.2363  -0.0290  0.050  -0.0332 0.38  
3988: 35 25 11  0   34 24 10  0             299278.2363  -0.0357  0.050  -0.0332 0.62  
3989: 34 25  9  0   33 26  8  0             299440.8345  -0.0429  0.050               
3990: 34 26  9  0   33 25  8  0             299443.5437  -0.0371  0.050               
3991: 33 26  7  0   32 27  6  0             299733.2947  -0.0183  0.050               
3992: 33 27  7  0   32 26  6  0             300152.1218  -0.0667  0.050               
3993: 30 28  3  0   29 27  2  0             301096.4726  -0.0186  0.050               
3994: 30 28  2  0   29 27  3  0             303103.3234   0.0064  0.050               
3995: 30 29  2  0   29 28  1  0             303107.8376  -0.0317  0.050               
3996: 98 39 60  0   98 38 61  0             303118.4274  -0.0321  0.050  -0.0321 0.38  
3997: 98 38 60  0   98 37 61  0             303118.4274  -0.0321  0.050  -0.0321 0.62  
3998: 97 38 60  0   97 37 61  0             303155.9002   0.0383  0.050   0.0383 0.63  
3999: 97 37 60  0   97 36 61  0             303155.9002   0.0383  0.050   0.0383 0.37  
4000: 96 37 60  0   96 36 61  0             303192.7342  -0.0760  0.050  -0.0761 0.38  
4001: 96 36 60  0   96 35 61  0             303192.7342  -0.0760  0.050  -0.0761 0.62  
4002: 95 36 60  0   95 35 61  0             303229.3215   0.0150  0.050   0.0150 0.63  
4003: 95 35 60  0   95 34 61  0             303229.3215   0.0150  0.050   0.0150 0.37  
4004: 30 29  1  0   29 28  2  0             303246.1500  -0.0156  0.050               
4005: 94 35 60  0   94 34 61  0             303265.3527  -0.0003  0.050  -0.0003 0.38  
4006: 94 34 60  0   94 33 61  0             303265.3527  -0.0003  0.050  -0.0003 0.62  
4007: 93 34 60  0   93 33 61  0             303301.0313   0.0795  0.050   0.0796 0.62  
4008: 93 33 60  0   93 32 61  0             303301.0313   0.0795  0.050   0.0796 0.38  
4009: 92 33 60  0   92 32 61  0             303336.0872  -0.0176  0.050  -0.0176 0.37  
4010: 92 32 60  0   92 31 61  0             303336.0872  -0.0176  0.050  -0.0176 0.63  
4011: 91 32 60  0   91 31 61  0             303370.8144   0.0000  0.050   0.0000 0.63  
4012: 91 31 60  0   91 30 61  0             303370.8144   0.0000  0.050   0.0000 0.37  
4013: 27 21  6  0   26 20  7  0             303380.5106  -0.0400  0.050               
4014: 90 31 60  0   90 30 61  0             303405.0978   0.0153  0.050   0.0154 0.37  
4015: 90 30 60  0   90 29 61  0             303405.0978   0.0153  0.050   0.0154 0.63  
4016: 27 22  6  0   26 19  7  0             303436.7498   0.0213  0.050               
4017: 89 30 60  0   89 29 61  0             303438.8891  -0.0217  0.050  -0.0218 0.63  
4018: 89 29 60  0   89 28 61  0             303438.8891  -0.0217  0.050  -0.0218 0.37  
4019: 88 29 60  0   88 28 61  0             303472.2815  -0.0204  0.050  -0.0205 0.38  
4020: 88 28 60  0   88 27 61  0             303472.2815  -0.0204  0.050  -0.0205 0.62  
4021: 87 28 60  0   87 27 61  0             303505.2304  -0.0271  0.050  -0.0272 0.62  
4022: 87 27 60  0   87 26 61  0             303505.2304  -0.0271  0.050  -0.0272 0.38  
4023: 86 27 60  0   86 26 61  0             303537.7412  -0.0384  0.050  -0.0384 0.38  
4024: 86 26 60  0   86 25 61  0             303537.7412  -0.0384  0.050  -0.0384 0.62  
4025: 85 26 60  0   85 25 61  0             303569.8686  -0.0015  0.050  -0.0015 0.62  
4026: 85 25 60  0   85 24 61  0             303569.8686  -0.0015  0.050  -0.0015 0.38  
4027: 83 24 60  0   83 23 61  0             303632.7052  -0.0590  0.050  -0.0590 0.62  
4028: 83 23 60  0   83 22 61  0             303632.7052  -0.0590  0.050  -0.0590 0.38  
4029: 82 23 60  0   82 22 61  0             303663.5508  -0.0209  0.050  -0.0209 0.37  
4030: 82 22 60  0   82 21 61  0             303663.5508  -0.0209  0.050  -0.0209 0.63  
4031: 81 22 60  0   81 21 61  0             303693.9347  -0.0205  0.050  -0.0206 0.62  
4032: 81 21 60  0   81 20 61  0             303693.9347  -0.0205  0.050  -0.0206 0.38  
4033: 80 21 60  0   80 20 61  0             303723.8750  -0.0417  0.050  -0.0418 0.38  
4034: 80 20 60  0   80 19 61  0             303723.8750  -0.0417  0.050  -0.0418 0.62  
4035: 79 20 60  0   79 19 61  0             303753.4769   0.0188  0.050   0.0188 0.62  
4036: 79 19 60  0   79 18 61  0             303753.4769   0.0188  0.050   0.0188 0.38  
4037: 78 19 60  0   78 18 61  0             303782.5670  -0.0140  0.050  -0.0141 0.37  
4038: 78 18 60  0   78 17 61  0             303782.5670  -0.0140  0.050  -0.0141 0.63  
4039: 77 18 60  0   77 17 61  0             303811.2478  -0.0396  0.050  -0.0397 0.62  
4040: 77 17 60  0   77 16 61  0             303811.2478  -0.0396  0.050  -0.0397 0.38  
4041: 76 17 60  0   76 16 61  0             303839.5444  -0.0346  0.050  -0.0346 0.38  
4042: 76 16 60  0   76 15 61  0             303839.5444  -0.0346  0.050  -0.0346 0.62  
4043: 75 16 60  0   75 15 61  0             303867.4606   0.0030  0.050   0.0030 0.63  
4044: 75 15 60  0   75 14 61  0             303867.4606   0.0030  0.050   0.0030 0.37  
4045: 26 18  8  0   25 17  9  0             303888.3514  -0.0091  0.050  -0.0307 0.63  
4046: 26 19  8  0   25 16  9  0             303888.3514  -0.0666  0.050  -0.0307 0.37  
4047: 74 15 60  0   74 14 61  0             303895.0005   0.0755  0.050   0.0756 0.38  
4048: 74 14 60  0   74 13 61  0             303895.0005   0.0755  0.050   0.0756 0.62  
4049: 73 14 60  0   73 13 61  0             303921.9466  -0.0360  0.050  -0.0360 0.63  
4050: 73 13 60  0   73 12 61  0             303921.9466  -0.0360  0.050  -0.0360 0.37  
4051: 72 13 60  0   72 12 61  0             303948.6589   0.0263  0.050   0.0264 0.38  
4052: 72 12 60  0   72 11 61  0             303948.6589   0.0263  0.050   0.0264 0.62  
4053: 71 12 60  0   71 11 61  0             303974.8420  -0.0342  0.050  -0.0342 0.63  
4054: 71 11 60  0   71 10 61  0             303974.8420  -0.0342  0.050  -0.0342 0.37  
4055: 70 11 60  0   70 10 61  0             304000.7298   0.0143  0.050   0.0144 0.37  
4056: 70 10 60  0   70  9 61  0             304000.7298   0.0143  0.050   0.0144 0.63  
4057: 33 27  6  0   32 28  5  0             304043.0489   0.0202  0.050               
4058: 68  9 60  0   68  8 61  0             304051.1733  -0.0135  0.050  -0.0136 0.37  
4059: 68  8 60  0   68  7 61  0             304051.1733  -0.0135  0.050  -0.0136 0.63  
4060: 25 15 10  0   24 14 11  0             304061.7581  -0.0226  0.050  -0.0226 0.37  
4061: 25 16 10  0   24 13 11  0             304061.7581  -0.0226  0.050  -0.0226 0.63  
4062: 67  8 60  0   67  7 61  0             304075.8265   0.0042  0.050   0.0043 0.62  
4063: 67  7 60  0   67  6 61  0             304075.8265   0.0042  0.050   0.0043 0.38  
4064: 66  7 60  0   66  6 61  0             304100.0127  -0.0468  0.050  -0.0469 0.38  
4065: 66  6 60  0   66  5 61  0             304100.0127  -0.0468  0.050  -0.0469 0.62  
4066: 65  6 60  0   65  5 61  0             304123.9237   0.0232  0.050   0.0232 0.62  
4067: 65  5 60  0   65  4 61  0             304123.9237   0.0232  0.050   0.0232 0.38  
4068: 24 13 12  0   23 10 13  0             304144.1428  -0.0752  0.050  -0.0752 0.37  
4069: 24 12 12  0   23 11 13  0             304144.1428  -0.0752  0.050  -0.0752 0.63  
4070: 45 16 30  0   44 15 29  0             304148.9376   0.0829  0.050  -0.0894 0.21  
4071: 45 15 30  0   44 16 29  0             304148.9376   0.0829  0.050  -0.0894 0.12  
4072: 44 17 28  0   43 16 27  0             304148.9376  -0.0880  0.050  -0.0894 0.12  
4073: 44 16 28  0   43 17 27  0             304148.9376  -0.0880  0.050  -0.0894 0.20  
4074: 46 15 32  0   45 14 31  0             304148.9376  -0.2572  0.050  -0.0894 0.13  
4075: 46 14 32  0   45 15 31  0             304148.9376  -0.2572  0.050  -0.0894 0.22  
4076: 47 14 34  0   46 13 33  0             304149.8519  -0.0421  0.050  -0.0549 0.33  
4077: 47 13 34  0   46 14 33  0             304149.8519  -0.0421  0.050  -0.0549 0.20  
4078: 43 18 26  0   42 17 25  0             304149.8519  -0.0695  0.050  -0.0549 0.29  
4079: 43 17 26  0   42 18 25  0             304149.8519  -0.0695  0.050  -0.0549 0.17  
4080: 48 13 36  0   47 12 35  0             304150.7395  -0.0980  0.050  -0.0980 0.38  
4081: 48 12 36  0   47 13 35  0             304150.7395  -0.0980  0.050  -0.0980 0.62  
4082: 42 19 24  0   41 18 23  0             304151.8111  -0.0465  0.050  -0.0896 0.17  
4083: 42 18 24  0   41 19 23  0             304151.8111  -0.0465  0.050  -0.0896 0.28  
4084: 49 12 38  0   48 11 37  0             304151.8111  -0.1235  0.050  -0.0896 0.35  
4085: 49 11 38  0   48 12 37  0             304151.8111  -0.1235  0.050  -0.0896 0.21  
4086: 50 11 40  0   49 10 39  0             304153.0491  -0.0611  0.050  -0.0612 0.38  
4087: 50 10 40  0   49 11 39  0             304153.0491  -0.0611  0.050  -0.0612 0.62  
4088: 51 10 42  0   50  9 41  0             304154.2030  -0.0966  0.050  -0.0967 0.62  
4089: 51  9 42  0   50 10 41  0             304154.2030  -0.0966  0.050  -0.0967 0.38  
4090: 41 20 22  0   40 19 21  0             304155.3126  -0.0154  0.050  -0.0848 0.25  
4091: 41 19 22  0   40 20 21  0             304155.3126  -0.0154  0.050  -0.0848 0.15  
4092: 52  9 44  0   51  8 43  0             304155.3126  -0.1326  0.050  -0.0848 0.22  
4093: 52  8 44  0   51  9 43  0             304155.3126  -0.1326  0.050  -0.0848 0.37  
4094: 53  8 46  0   52  7 45  0             304156.4235  -0.0704  0.050  -0.0705 0.63  
4095: 53  7 46  0   52  8 45  0             304156.4235  -0.0704  0.050  -0.0705 0.37  
4096: 56  5 52  0   55  4 51  0             304158.5826   0.0074  0.050  -0.0167 0.18  
4097: 56  4 52  0   55  5 51  0             304158.5826   0.0074  0.050  -0.0167 0.30  
4098: 58  3 56  0   57  2 55  0             304158.5826  -0.0392  0.050  -0.0167 0.19  
4099: 58  2 56  0   57  3 55  0             304158.5826  -0.0392  0.050  -0.0167 0.32  
4100: 40 21 20  0   39 20 19  0             304161.1249  -0.0259  0.050  -0.0260 0.37  
4101: 40 20 20  0   39 21 19  0             304161.1249  -0.0259  0.050  -0.0260 0.63  
4102: 39 22 18  0   38 21 17  0             304170.7578  -0.0113  0.050  -0.0114 0.62  
4103: 39 21 18  0   38 22 17  0             304170.7578  -0.0113  0.050  -0.0114 0.38  
4104: 38 23 16  0   37 22 15  0             304186.8728  -0.0415  0.050  -0.0416 0.38  
4105: 38 22 16  0   37 23 15  0             304186.8728  -0.0415  0.050  -0.0416 0.62  
4106: 62  3 60  0   62  2 61  0             304193.0434  -0.0158  0.050  -0.0159 0.38  
4107: 62  2 60  0   62  1 61  0             304193.0434  -0.0158  0.050  -0.0159 0.62  
4108: 30 30  1  0   29 29  0  0             304203.8367  -0.0533  0.050               
4109: 30 30  0  0   29 29  1  0             304207.5139  -0.0389  0.050               
4110: 37 24 14  0   36 23 13  0             304215.2009  -0.0149  0.050  -0.0149 0.63  
4111: 37 23 14  0   36 24 13  0             304215.2009  -0.0149  0.050  -0.0149 0.37  
4112: 36 24 12  0   35 25 11  0             304268.5692  -0.0453  0.050  -0.0454 0.62  
4113: 36 25 12  0   35 24 11  0             304268.5692  -0.0456  0.050  -0.0454 0.38  
4114: 35 25 10  0   34 26  9  0             304381.7981   0.1000  0.050  -0.0211 0.38  
4115: 35 26 10  0   34 25  9  0             304381.7981  -0.0940  0.050  -0.0211 0.62  
4116: 28 25  4  0   27 22  5  0             304610.9684  -0.0383  0.050               
4117: 34 26  8  0   33 27  7  0             304650.4312  -0.0643  0.050               
4118: 34 27  8  0   33 26  7  0             304698.3350  -0.0604  0.050               
4119: 26 24  2  0   25 21  5  0             306061.1203  -0.0156  0.050               
4120: 36 31  6  0   35 32  3  0             306747.0968  -0.0047  0.050               
4121: 28 23  5  0   27 22  6  0             307179.3493  -0.0332  0.050               
4122: 99 38 61  0   99 37 62  0             308116.1144   0.0212  0.050   0.0212 0.37  
4123: 99 39 61  0   99 38 62  0             308116.1144   0.0212  0.050   0.0212 0.63  
4124: 98 37 61  0   98 36 62  0             308154.2562  -0.0490  0.050  -0.0491 0.62  
4125: 98 38 61  0   98 37 62  0             308154.2562  -0.0490  0.050  -0.0491 0.38  
4126: 28 24  5  0   27 21  6  0             308171.9941  -0.0195  0.050               
4127: 97 36 61  0   97 35 62  0             308192.0611  -0.0006  0.050  -0.0006 0.37  
4128: 97 37 61  0   97 36 62  0             308192.0611  -0.0006  0.050  -0.0006 0.63  
4129: 95 35 61  0   95 34 62  0             308266.3097   0.0938  0.050   0.0938 0.63  
4130: 95 34 61  0   95 33 62  0             308266.3097   0.0938  0.050   0.0938 0.37  
4131: 93 33 61  0   93 32 62  0             308338.5077  -0.0640  0.050  -0.0641 0.63  
4132: 93 32 61  0   93 31 62  0             308338.5077  -0.0640  0.050  -0.0641 0.37  
4133: 90 29 61  0   90 28 62  0             308443.7296  -0.0387  0.050  -0.0387 0.62  
4134: 90 30 61  0   90 29 62  0             308443.7296  -0.0387  0.050  -0.0387 0.38  
4135: 89 29 61  0   89 28 62  0             308478.0389   0.0871  0.050   0.0872 0.62  
4136: 89 28 61  0   89 27 62  0             308478.0389   0.0871  0.050   0.0872 0.38  
4137: 88 28 61  0   88 27 62  0             308511.6505  -0.0466  0.050  -0.0466 0.37  
4138: 88 27 61  0   88 26 62  0             308511.6505  -0.0466  0.050  -0.0466 0.63  
4139: 87 27 61  0   87 26 62  0             308544.9683  -0.0382  0.050  -0.0382 0.62  
4140: 87 26 61  0   87 25 62  0             308544.9683  -0.0382  0.050  -0.0382 0.38  
4141: 86 25 61  0   86 24 62  0             308577.8769  -0.0048  0.050  -0.0049 0.63  
4142: 86 26 61  0   86 25 62  0             308577.8769  -0.0048  0.050  -0.0049 0.37  
4143: 85 25 61  0   85 24 62  0             308610.3499   0.0252  0.050   0.0252 0.62  
4144: 85 24 61  0   85 23 62  0             308610.3499   0.0252  0.050   0.0252 0.38  
4145: 84 24 61  0   84 23 62  0             308642.3167  -0.0204  0.050  -0.0204 0.38  
4146: 84 23 61  0   84 22 62  0             308642.3167  -0.0204  0.050  -0.0204 0.62  
4147: 83 23 61  0   83 22 62  0             308673.8654  -0.0553  0.050  -0.0554 0.63  
4148: 83 22 61  0   83 21 62  0             308673.8654  -0.0553  0.050  -0.0554 0.37  
4149: 27 20  7  0   26 19  8  0             308705.5617  -0.0370  0.050               
4150: 27 21  7  0   26 18  8  0             308708.4526  -0.0370  0.050               
4151: 81 21 61  0   81 20 62  0             308735.8133   0.0039  0.050   0.0039 0.62  
4152: 81 20 61  0   81 19 62  0             308735.8133   0.0039  0.050   0.0039 0.38  
4153: 80 19 61  0   80 18 62  0             308766.0833  -0.0344  0.050  -0.0344 0.62  
4154: 80 20 61  0   80 19 62  0             308766.0833  -0.0344  0.050  -0.0344 0.38  
4155: 79 19 61  0   79 18 62  0             308795.9886  -0.0158  0.050  -0.0158 0.62  
4156: 79 18 61  0   79 17 62  0             308795.9886  -0.0158  0.050  -0.0158 0.38  
4157: 78 18 61  0   78 17 62  0             308825.4524  -0.0188  0.050  -0.0189 0.37  
4158: 78 17 61  0   78 16 62  0             308825.4524  -0.0188  0.050  -0.0189 0.63  
4159: 77 17 61  0   77 16 62  0             308854.5243   0.0043  0.050   0.0043 0.62  
4160: 77 16 61  0   77 15 62  0             308854.5243   0.0043  0.050   0.0043 0.38  
4161: 76 15 61  0   76 14 62  0             308883.1000  -0.0520  0.050  -0.0520 0.63  
4162: 76 16 61  0   76 15 62  0             308883.1000  -0.0520  0.050  -0.0520 0.37  
4163: 75 15 61  0   75 14 62  0             308911.3709   0.0016  0.050   0.0016 0.63  
4164: 75 14 61  0   75 13 62  0             308911.3709   0.0016  0.050   0.0016 0.37  
4165: 73 13 61  0   73 12 62  0             308966.5644  -0.0013  0.050  -0.0013 0.62  
4166: 73 12 61  0   73 11 62  0             308966.5644  -0.0013  0.050  -0.0013 0.38  
4167: 72 12 61  0   72 11 62  0             308993.5500   0.0018  0.050   0.0019 0.38  
4168: 72 11 61  0   72 10 62  0             308993.5500   0.0018  0.050   0.0019 0.62  
4169: 26 17  9  0   25 16 10  0             309002.2161  -0.0460  0.050  -0.0466 0.62  
4170: 26 18  9  0   25 15 10  0             309002.2161  -0.0474  0.050  -0.0466 0.38  
4171: 71 10 61  0   71  9 62  0             309020.0684  -0.0537  0.050  -0.0538 0.37  
4172: 71 11 61  0   71 10 62  0             309020.0684  -0.0537  0.050  -0.0538 0.63  
4173: 70  9 61  0   70  8 62  0             309046.2692  -0.0201  0.050  -0.0201 0.63  
4174: 70 10 61  0   70  9 62  0             309046.2692  -0.0201  0.050  -0.0201 0.37  
4175: 69  8 61  0   69  7 62  0             309072.0402  -0.0110  0.050  -0.0111 0.38  
4176: 69  9 61  0   69  8 62  0             309072.0402  -0.0110  0.050  -0.0111 0.62  
4177: 67  6 61  0   67  5 62  0             309122.3717   0.0063  0.050   0.0064 0.38  
4178: 67  7 61  0   67  6 62  0             309122.3717   0.0063  0.050   0.0064 0.62  
4179: 25 15 11  0   24 12 12  0             309126.2667  -0.0379  0.050  -0.0379 0.62  
4180: 25 14 11  0   24 13 12  0             309126.2667  -0.0379  0.050  -0.0379 0.38  
4181: 66  6 61  0   66  5 62  0             309146.9182  -0.0022  0.050  -0.0023 0.38  
4182: 66  5 61  0   66  4 62  0             309146.9182  -0.0022  0.050  -0.0023 0.62  
4183: 45 16 29  0   44 17 28  0             309172.8265  -0.0133  0.050  -0.0435 0.18  
4184: 45 17 29  0   44 16 28  0             309172.8265  -0.0133  0.050  -0.0435 0.31  
4185: 46 16 31  0   45 15 30  0             309172.8265  -0.0726  0.050  -0.0435 0.19  
4186: 46 15 31  0   45 16 30  0             309172.8265  -0.0726  0.050  -0.0435 0.32  
4187: 47 14 33  0   46 15 32  0             309173.3602  -0.0633  0.050  -0.0687 0.20  
4188: 47 15 33  0   46 14 32  0             309173.3602  -0.0633  0.050  -0.0687 0.33  
4189: 44 18 27  0   43 17 26  0             309173.3602  -0.0746  0.050  -0.0687 0.18  
4190: 44 17 27  0   43 18 26  0             309173.3602  -0.0746  0.050  -0.0687 0.30  
4191: 48 13 35  0   47 14 34  0             309174.2259  -0.0490  0.050  -0.0490 0.62  
4192: 48 14 35  0   47 13 34  0             309174.2259  -0.0490  0.050  -0.0490 0.38  
4193: 43 19 25  0   42 18 24  0             309175.1381   0.1803  0.050  -0.0337 0.28  
4194: 43 18 25  0   42 19 24  0             309175.1381   0.1803  0.050  -0.0337 0.17  
4195: 49 12 37  0   48 13 36  0             309175.1381  -0.2092  0.050  -0.0337 0.21  
4196: 49 13 37  0   48 12 36  0             309175.1381  -0.2092  0.050  -0.0337 0.34  
4197: 50 11 39  0   49 12 38  0             309176.4804  -0.0752  0.050  -0.0752 0.63  
4198: 50 12 39  0   49 11 38  0             309176.4804  -0.0752  0.050  -0.0752 0.37  
4199: 51 11 41  0   50 10 40  0             309177.7816  -0.0464  0.050  -0.0456 0.36  
4200: 51 10 41  0   50 11 40  0             309177.7816  -0.0464  0.050  -0.0456 0.22  
4201: 42 20 23  0   41 19 22  0             309177.7816  -0.0445  0.050  -0.0456 0.16  
4202: 42 19 23  0   41 20 22  0             309177.7816  -0.0445  0.050  -0.0456 0.27  
4203: 52 10 43  0   51  9 42  0             309179.0595  -0.0426  0.050  -0.0426 0.38  
4204: 52  9 43  0   51 10 42  0             309179.0595  -0.0426  0.050  -0.0426 0.62  
4205: 53  9 45  0   52  8 44  0             309180.2414  -0.0801  0.050  -0.0802 0.62  
4206: 53  8 45  0   52  9 44  0             309180.2414  -0.0801  0.050  -0.0802 0.38  
4207: 54  8 47  0   53  7 46  0             309181.3510  -0.0834  0.050  -0.0834 0.38  
4208: 54  7 47  0   53  8 46  0             309181.3510  -0.0834  0.050  -0.0834 0.62  
4209: 61  1 61  0   60  0 60  0             309182.2851  -0.0563  0.050  -0.0792 0.34  
4210: 61  0 61  0   60  1 60  0             309182.2851  -0.0563  0.050  -0.0792 0.20  
4211: 55  7 49  0   54  6 48  0             309182.2851  -0.1067  0.050  -0.0792 0.28  
4212: 55  6 49  0   54  7 48  0             309182.2851  -0.1067  0.050  -0.0792 0.17  
4213: 57  4 53  0   56  5 52  0             309183.6833   0.0284  0.050  -0.0773 0.12  
4214: 57  5 53  0   56  4 52  0             309183.6833   0.0284  0.050  -0.0773 0.20  
4215: 59  3 57  0   58  2 56  0             309183.6833  -0.0695  0.050  -0.0773 0.21  
4216: 59  2 57  0   58  3 56  0             309183.6833  -0.0695  0.050  -0.0773 0.13  
4217: 58  4 55  0   57  3 54  0             309183.6833  -0.1879  0.050  -0.0773 0.12  
4218: 58  3 55  0   57  4 54  0             309183.6833  -0.1879  0.050  -0.0773 0.21  
4219: 40 21 19  0   39 22 18  0             309190.6969  -0.0722  0.050  -0.0722 0.62  
4220: 40 22 19  0   39 21 18  0             309190.6969  -0.0722  0.050  -0.0722 0.38  
4221: 64  4 61  0   64  3 62  0             309194.8843   0.0499  0.050   0.0499 0.38  
4222: 64  3 61  0   64  2 62  0             309194.8843   0.0499  0.050   0.0499 0.62  
4223: 39 23 17  0   38 22 16  0             309204.0959  -0.0013  0.050  -0.0013 0.63  
4224: 39 22 17  0   38 23 16  0             309204.0959  -0.0013  0.050  -0.0013 0.37  
4225: 63  3 61  0   63  2 62  0             309218.1192  -0.0767  0.050  -0.0768 0.62  
4226: 63  2 61  0   63  1 62  0             309218.1192  -0.0767  0.050  -0.0768 0.38  
4227: 38 24 15  0   37 23 14  0             309226.8013  -0.0412  0.050  -0.0412 0.37  
4228: 38 23 15  0   37 24 14  0             309226.8013  -0.0412  0.050  -0.0412 0.63  
4229: 37 24 13  0   36 25 12  0             309267.9540  -0.0439  0.050  -0.0440 0.37  
4230: 37 25 13  0   36 24 12  0             309267.9540  -0.0439  0.050  -0.0440 0.63  
4231: 36 25 11  0   35 26 10  0             309349.7204  -0.0194  0.050  -0.0240 0.63  
4232: 36 26 11  0   35 25 10  0             309349.7204  -0.0314  0.050  -0.0240 0.37  
4233: 35 26  9  0   34 27  8  0             309536.2826  -0.0120  0.050               
4234: 35 27  9  0   34 26  8  0             309540.6168  -0.0122  0.050               
4235: 34 27  7  0   33 28  6  0             309826.5298  -0.0644  0.050               
4236: 34 28  7  0   33 27  6  0             310418.1376  -0.0897  0.050               
4237: 31 29  3  0   30 28  2  0             311469.8482  -0.0899  0.050               
4238: 31 29  2  0   30 28  3  0             313042.5503  -0.0538  0.050               
4239: 31 30  2  0   30 29  1  0             313277.7285  -0.0740  0.050               
4240: 28 22  6  0   27 21  7  0             313296.5016  -0.0132  0.050               
4241: 31 30  1  0   30 29  2  0             313379.5510  -0.0906  0.050               
4242: 28 23  6  0   27 20  7  0             313382.1784  -0.0486  0.050               
4243: 91 29 62  0   91 28 63  0             313448.1482  -0.0191  0.050  -0.0192 0.38  
4244: 91 30 62  0   91 29 63  0             313448.1482  -0.0191  0.050  -0.0192 0.62  
4245: 90 29 62  0   90 28 63  0             313483.2319   0.0755  0.050   0.0756 0.37  
4246: 90 28 62  0   90 27 63  0             313483.2319   0.0755  0.050   0.0756 0.63  
4247: 89 27 62  0   89 26 63  0             313517.7131   0.0082  0.050   0.0083 0.37  
4248: 89 28 62  0   89 27 63  0             313517.7131   0.0082  0.050   0.0083 0.63  
4249: 88 26 62  0   88 25 63  0             313551.8214   0.0068  0.050   0.0068 0.63  
4250: 88 27 62  0   88 26 63  0             313551.8214   0.0068  0.050   0.0068 0.37  
4251: 87 25 62  0   87 24 63  0             313585.4617  -0.0257  0.050  -0.0257 0.37  
4252: 87 26 62  0   87 25 63  0             313585.4617  -0.0257  0.050  -0.0257 0.63  
4253: 86 25 62  0   86 24 63  0             313618.7344   0.0092  0.050   0.0092 0.37  
4254: 86 24 62  0   86 23 63  0             313618.7344   0.0092  0.050   0.0092 0.63  
4255: 85 23 62  0   85 22 63  0             313651.5372   0.0077  0.050   0.0077 0.38  
4256: 85 24 62  0   85 23 63  0             313651.5372   0.0077  0.050   0.0077 0.62  
4257: 84 23 62  0   84 22 63  0             313683.9022   0.0001  0.050   0.0001 0.37  
4258: 84 22 62  0   84 21 63  0             313683.9022   0.0001  0.050   0.0001 0.63  
4259: 83 21 62  0   83 20 63  0             313715.7806  -0.0640  0.050  -0.0641 0.38  
4260: 83 22 62  0   83 21 63  0             313715.7806  -0.0640  0.050  -0.0641 0.62  
4261: 82 21 62  0   82 20 63  0             313747.3419  -0.0171  0.050  -0.0172 0.38  
4262: 82 20 62  0   82 19 63  0             313747.3419  -0.0171  0.050  -0.0172 0.62  
4263: 81 20 62  0   81 19 63  0             313778.4735   0.0266  0.050   0.0267 0.62  
4264: 81 19 62  0   81 18 63  0             313778.4735   0.0266  0.050   0.0267 0.38  
4265: 80 18 62  0   80 17 63  0             313809.0437  -0.0658  0.050  -0.0659 0.62  
4266: 80 19 62  0   80 18 63  0             313809.0437  -0.0658  0.050  -0.0659 0.38  
4267: 34 28  6  0   33 29  5  0             313819.7676   0.0274  0.050               
4268: 79 18 62  0   79 17 63  0             313839.3164  -0.0326  0.050  -0.0326 0.62  
4269: 79 17 62  0   79 16 63  0             313839.3164  -0.0326  0.050  -0.0326 0.38  
4270: 78 16 62  0   78 15 63  0             313869.1604  -0.0064  0.050  -0.0065 0.62  
4271: 78 17 62  0   78 16 63  0             313869.1604  -0.0064  0.050  -0.0065 0.38  
4272: 27 19  8  0   26 18  9  0             313890.9448   0.0528  0.050  -0.0130 0.38  
4273: 27 20  8  0   26 17  9  0             313890.9448  -0.0526  0.050  -0.0130 0.62  
4274: 77 15 62  0   77 14 63  0             313898.5548  -0.0096  0.050  -0.0097 0.37  
4275: 77 16 62  0   77 15 63  0             313898.5548  -0.0096  0.050  -0.0097 0.63  
4276: 76 15 62  0   76 14 63  0             313927.4847  -0.0588  0.050  -0.0589 0.37  
4277: 76 14 62  0   76 13 63  0             313927.4847  -0.0588  0.050  -0.0589 0.63  
4278: 75 13 62  0   75 12 63  0             313956.0701  -0.0357  0.050  -0.0357 0.38  
4279: 75 14 62  0   75 13 63  0             313956.0701  -0.0357  0.050  -0.0357 0.62  
4280: 74 13 62  0   74 12 63  0             313984.2530   0.0003  0.050   0.0004 0.38  
4281: 74 12 62  0   74 11 63  0             313984.2530   0.0003  0.050   0.0004 0.62  
4282: 73 11 62  0   73 10 63  0             314011.9808  -0.0048  0.050  -0.0048 0.37  
4283: 73 12 62  0   73 11 63  0             314011.9808  -0.0048  0.050  -0.0048 0.63  
4284: 72 10 62  0   72  9 63  0             314039.2578  -0.0483  0.050  -0.0483 0.62  
4285: 72 11 62  0   72 10 63  0             314039.2578  -0.0483  0.050  -0.0483 0.38  
4286: 71 10 62  0   71  9 63  0             314066.2225   0.0065  0.050   0.0065 0.62  
4287: 71  9 62  0   71  8 63  0             314066.2225   0.0065  0.050   0.0065 0.38  
4288: 26 16 10  0   25 15 11  0             314088.4523  -0.0580  0.050  -0.0581 0.63  
4289: 26 17 10  0   25 14 11  0             314088.4523  -0.0581  0.050  -0.0581 0.37  
4290: 70  9 62  0   70  8 63  0             314092.6795  -0.0368  0.050  -0.0369 0.37  
4291: 70  8 62  0   70  7 63  0             314092.6795  -0.0368  0.050  -0.0369 0.63  
4292: 69  8 62  0   69  7 63  0             314118.7843  -0.0245  0.050  -0.0245 0.63  
4293: 69  7 62  0   69  6 63  0             314118.7843  -0.0245  0.050  -0.0245 0.37  
4294: 68  6 62  0   68  5 63  0             314144.4719  -0.0229  0.050  -0.0229 0.62  
4295: 68  7 62  0   68  6 63  0             314144.4719  -0.0229  0.050  -0.0229 0.38  
4296: 67  5 62  0   67  4 63  0             314169.7704  -0.0053  0.050  -0.0053 0.38  
4297: 67  6 62  0   67  5 63  0             314169.7704  -0.0053  0.050  -0.0053 0.62  
4298: 66  5 62  0   66  4 63  0             314194.7456   0.0925  0.050   0.0925 0.37  
4299: 66  4 62  0   66  3 63  0             314194.7456   0.0925  0.050   0.0925 0.63  
4300: 46 16 30  0   45 17 29  0             314196.7471   0.1688  0.050  -0.0285 0.21  
4301: 46 17 30  0   45 16 29  0             314196.7471   0.1688  0.050  -0.0285 0.13  
4302: 47 16 32  0   46 15 31  0             314196.7471  -0.1074  0.050  -0.0285 0.21  
4303: 47 15 32  0   46 16 31  0             314196.7471  -0.1074  0.050  -0.0285 0.13  
4304: 45 18 28  0   44 17 27  0             314196.7471  -0.1484  0.050  -0.0285 0.20  
4305: 45 17 28  0   44 18 27  0             314196.7471  -0.1484  0.050  -0.0285 0.12  
4306: 50 12 38  0   49 13 37  0             314199.6986  -0.0537  0.050  -0.0538 0.63  
4307: 50 13 38  0   49 12 37  0             314199.6986  -0.0537  0.050  -0.0538 0.37  
4308: 43 20 24  0   42 19 23  0             314200.3508  -0.0347  0.050  -0.0347 0.62  
4309: 43 19 24  0   42 20 23  0             314200.3508  -0.0347  0.050  -0.0347 0.38  
4310: 51 12 40  0   50 11 39  0             314201.0327  -0.0373  0.050  -0.0374 0.63  
4311: 51 11 40  0   50 12 39  0             314201.0327  -0.0373  0.050  -0.0374 0.37  
4312: 52 11 42  0   51 10 41  0             314202.3848  -0.0532  0.050  -0.0533 0.38  
4313: 52 10 42  0   51 11 41  0             314202.3848  -0.0532  0.050  -0.0533 0.62  
4314: 53  9 44  0   52 10 43  0             314203.7137  -0.0823  0.050  -0.0824 0.37  
4315: 53 10 44  0   52  9 43  0             314203.7137  -0.0823  0.050  -0.0824 0.63  
4316: 42 21 22  0   41 20 21  0             314204.4808   0.0056  0.050   0.0056 0.38  
4317: 42 20 22  0   41 21 21  0             314204.4808   0.0056  0.050   0.0056 0.62  
4318: 54  9 46  0   53  8 45  0             314205.0253  -0.0636  0.050  -0.0636 0.38  
4319: 54  8 46  0   53  9 45  0             314205.0253  -0.0636  0.050  -0.0636 0.62  
4320: 55  8 48  0   54  7 47  0             314206.1837  -0.0819  0.050  -0.0820 0.63  
4321: 55  7 48  0   54  8 47  0             314206.1837  -0.0819  0.050  -0.0820 0.37  
4322: 58  5 54  0   57  4 53  0             314208.6800   0.0549  0.050  -0.0783 0.12  
4323: 58  4 54  0   57  5 53  0             314208.6800   0.0549  0.050  -0.0783 0.20  
4324: 60  3 58  0   59  2 57  0             314208.6800  -0.0942  0.050  -0.0783 0.13  
4325: 60  2 58  0   59  3 57  0             314208.6800  -0.0942  0.050  -0.0783 0.21  
4326: 59  3 56  0   58  4 55  0             314208.6800  -0.1910  0.050  -0.0783 0.12  
4327: 59  4 56  0   58  3 55  0             314208.6800  -0.1910  0.050  -0.0783 0.21  
4328: 41 22 20  0   40 21 19  0             314211.1807  -0.0657  0.050  -0.0658 0.62  
4329: 41 21 20  0   40 22 19  0             314211.1807  -0.0657  0.050  -0.0658 0.38  
4330: 40 23 18  0   39 22 17  0             314222.3206  -0.0252  0.050  -0.0252 0.38  
4331: 40 22 18  0   39 23 17  0             314222.3206  -0.0252  0.050  -0.0252 0.62  
4332: 24 10 14  0   23  9 15  0             314235.1708  -0.0461  0.050  -0.0461 0.63  
4333: 24 11 14  0   23  8 15  0             314235.1708  -0.0461  0.050  -0.0461 0.37  
4334: 39 24 16  0   38 23 15  0             314240.8818  -0.0120  0.050  -0.0121 0.62  
4335: 39 23 16  0   38 24 15  0             314240.8818  -0.0120  0.050  -0.0121 0.38  
4336: 38 25 14  0   37 24 13  0             314273.3391   0.0101  0.050   0.0101 0.37  
4337: 38 24 14  0   37 25 13  0             314273.3391   0.0101  0.050   0.0101 0.63  
4338: 37 25 12  0   36 26 11  0             314334.4531  -0.0244  0.050  -0.0248 0.38  
4339: 37 26 12  0   36 25 11  0             314334.4531  -0.0250  0.050  -0.0248 0.62  
4340: 31 31  1  0   30 30  0  0             314354.7085  -0.0659  0.050               
4341: 31 31  0  0   30 30  1  0             314357.3326  -0.0233  0.050               
4342: 36 26 10  0   35 27  9  0             314464.1302   0.0617  0.050  -0.0605 0.63  
4343: 36 27 10  0   35 26  9  0             314464.1302  -0.2648  0.050  -0.0605 0.37  
4344: 35 27  8  0   34 28  7  0             314766.0404  -0.0584  0.050               
4345: 35 28  8  0   34 27  7  0             314837.8800  -0.0282  0.050               
4346: 29 26  4  0   28 23  5  0             315112.0615  -0.0202  0.050               
4347: 37 32  6  0   36 33  3  0             316454.0922   0.0503  0.050               
4348: 29 24  5  0   28 23  6  0             316806.9391  -0.0525  0.050               
4349:102 39 63  0  102 38 64  0             318069.3074   0.0345  0.050   0.0346 0.62  
4350:102 40 63  0  102 39 64  0             318069.3074   0.0345  0.050   0.0346 0.38  
4351:101 39 63  0  101 38 64  0             318109.5404  -0.0684  0.050  -0.0685 0.62  
4352:101 38 63  0  101 37 64  0             318109.5404  -0.0684  0.050  -0.0685 0.38  
4353:100 37 63  0  100 36 64  0             318149.5495   0.0656  0.050   0.0656 0.63  
4354:100 38 63  0  100 37 64  0             318149.5495   0.0656  0.050   0.0656 0.37  
4355: 29 25  5  0   28 22  6  0             318167.3417  -0.0193  0.050               
4356: 99 37 63  0   99 36 64  0             318188.9277   0.0278  0.050   0.0279 0.62  
4357: 99 36 63  0   99 35 64  0             318188.9277   0.0278  0.050   0.0279 0.38  
4358: 98 35 63  0   98 34 64  0             318227.9011   0.0426  0.050   0.0427 0.62  
4359: 98 36 63  0   98 35 64  0             318227.9011   0.0426  0.050   0.0427 0.38  
4360: 97 34 63  0   97 33 64  0             318266.3207  -0.0408  0.050  -0.0408 0.38  
4361: 97 35 63  0   97 34 64  0             318266.3207  -0.0408  0.050  -0.0408 0.62  
4362: 96 33 63  0   96 32 64  0             318304.4538   0.0428  0.050   0.0428 0.62  
4363: 96 34 63  0   96 33 64  0             318304.4538   0.0428  0.050   0.0428 0.38  
4364: 95 32 63  0   95 31 64  0             318341.9833  -0.0252  0.050  -0.0252 0.37  
4365: 95 33 63  0   95 32 64  0             318341.9833  -0.0252  0.050  -0.0252 0.63  
4366: 94 32 63  0   94 31 64  0             318379.1008  -0.0552  0.050  -0.0553 0.38  
4367: 94 31 63  0   94 30 64  0             318379.1008  -0.0552  0.050  -0.0553 0.62  
4368: 93 30 63  0   93 29 64  0             318415.8525  -0.0026  0.050  -0.0027 0.37  
4369: 93 31 63  0   93 30 64  0             318415.8525  -0.0026  0.050  -0.0027 0.63  
4370: 92 30 63  0   92 29 64  0             318452.0143  -0.0933  0.050  -0.0934 0.37  
4371: 92 29 63  0   92 28 64  0             318452.0143  -0.0933  0.050  -0.0934 0.63  
4372: 90 28 63  0   90 27 64  0             318523.2137  -0.0660  0.050  -0.0661 0.38  
4373: 90 27 63  0   90 26 64  0             318523.2137  -0.0660  0.050  -0.0661 0.62  
4374: 89 27 63  0   89 26 64  0             318558.1689  -0.0340  0.050  -0.0340 0.62  
4375: 89 26 63  0   89 25 64  0             318558.1689  -0.0340  0.050  -0.0340 0.38  
4376: 88 25 63  0   88 24 64  0             318592.6432  -0.0430  0.050  -0.0430 0.63  
4377: 88 26 63  0   88 25 64  0             318592.6432  -0.0430  0.050  -0.0430 0.37  
4378: 87 24 63  0   87 23 64  0             318626.6676  -0.0638  0.050  -0.0639 0.37  
4379: 87 25 63  0   87 24 64  0             318626.6676  -0.0638  0.050  -0.0639 0.63  
4380: 28 21  7  0   27 20  8  0             318678.1763  -0.0213  0.050               
4381: 28 22  7  0   27 19  8  0             318682.9567  -0.0247  0.050               
4382: 85 23 63  0   85 22 64  0             318693.5053  -0.0090  0.050  -0.0090 0.63  
4383: 85 22 63  0   85 21 64  0             318693.5053  -0.0090  0.050  -0.0090 0.37  
4384: 84 22 63  0   84 21 64  0             318726.3385   0.0832  0.050   0.0833 0.38  
4385: 84 21 63  0   84 20 64  0             318726.3385   0.0832  0.050   0.0833 0.62  
4386: 83 20 63  0   83 19 64  0             318758.5334  -0.0312  0.050  -0.0312 0.38  
4387: 83 21 63  0   83 20 64  0             318758.5334  -0.0312  0.050  -0.0312 0.62  
4388: 82 19 63  0   82 18 64  0             318790.4293  -0.0147  0.050  -0.0147 0.62  
4389: 82 20 63  0   82 19 64  0             318790.4293  -0.0147  0.050  -0.0147 0.38  
4390: 81 18 63  0   81 17 64  0             318821.9111   0.0161  0.050   0.0161 0.37  
4391: 81 19 63  0   81 18 64  0             318821.9111   0.0161  0.050   0.0161 0.63  
4392: 80 17 63  0   80 16 64  0             318852.8856  -0.0337  0.050  -0.0337 0.63  
4393: 80 18 63  0   80 17 64  0             318852.8856  -0.0337  0.050  -0.0337 0.37  
4394: 79 17 63  0   79 16 64  0             318883.4723  -0.0459  0.050  -0.0459 0.63  
4395: 79 16 63  0   79 15 64  0             318883.4723  -0.0459  0.050  -0.0459 0.37  
4396: 78 15 63  0   78 14 64  0             318913.7074   0.0139  0.050   0.0140 0.63  
4397: 78 16 63  0   78 15 64  0             318913.7074   0.0139  0.050   0.0140 0.37  
4398: 77 15 63  0   77 14 64  0             318943.4139  -0.0325  0.050  -0.0326 0.63  
4399: 77 14 63  0   77 13 64  0             318943.4139  -0.0325  0.050  -0.0326 0.37  
4400: 76 14 63  0   76 13 64  0             318972.7440  -0.0347  0.050  -0.0347 0.38  
4401: 76 13 63  0   76 12 64  0             318972.7440  -0.0347  0.050  -0.0347 0.62  
4402: 75 13 63  0   75 12 64  0             319001.6637  -0.0280  0.050  -0.0280 0.62  
4403: 75 12 63  0   75 11 64  0             319001.6637  -0.0280  0.050  -0.0280 0.38  
4404: 27 18  9  0   26 17 10  0             319017.4735  -0.0316  0.050  -0.0335 0.38  
4405: 27 19  9  0   26 16 10  0             319017.4735  -0.0345  0.050  -0.0335 0.62  
4406: 74 12 63  0   74 11 64  0             319030.1690  -0.0180  0.050  -0.0180 0.37  
4407: 74 11 63  0   74 10 64  0             319030.1690  -0.0180  0.050  -0.0180 0.63  
4408: 73 11 63  0   73 10 64  0             319058.2281  -0.0377  0.050  -0.0377 0.62  
4409: 73 10 63  0   73  9 64  0             319058.2281  -0.0377  0.050  -0.0377 0.38  
4410: 72  9 63  0   72  8 64  0             319085.9004  -0.0294  0.050  -0.0295 0.63  
4411: 72 10 63  0   72  9 64  0             319085.9004  -0.0294  0.050  -0.0295 0.37  
4412: 71  8 63  0   71  7 64  0             319113.1626  -0.0178  0.050  -0.0178 0.38  
4413: 71  9 63  0   71  8 64  0             319113.1626  -0.0178  0.050  -0.0178 0.62  
4414: 70  8 63  0   70  7 64  0             319140.0008  -0.0179  0.050  -0.0179 0.37  
4415: 70  7 63  0   70  6 64  0             319140.0008  -0.0179  0.050  -0.0179 0.63  
4416: 67  5 63  0   67  4 64  0             319218.1220   0.0470  0.050   0.0471 0.62  
4417: 67  4 63  0   67  3 64  0             319218.1220   0.0470  0.050   0.0471 0.38  
4418: 47 17 31  0   46 16 30  0             319220.2330  -0.0016  0.050  -0.0305 0.32  
4419: 47 16 31  0   46 17 30  0             319220.2330  -0.0016  0.050  -0.0305 0.19  
4420: 46 17 29  0   45 18 28  0             319220.2330  -0.0602  0.050  -0.0305 0.31  
4421: 46 18 29  0   45 17 28  0             319220.2330  -0.0602  0.050  -0.0305 0.18  
4422: 50 13 37  0   49 14 36  0             319222.7729   0.0444  0.050  -0.0670 0.34  
4423: 50 14 37  0   49 13 36  0             319222.7729   0.0444  0.050  -0.0670 0.21  
4424: 44 19 25  0   43 20 24  0             319222.7729  -0.2011  0.050  -0.0670 0.28  
4425: 44 20 25  0   43 19 24  0             319222.7729  -0.2011  0.050  -0.0670 0.17  
4426: 51 13 39  0   50 12 38  0             319224.0223  -0.0281  0.050  -0.0281 0.62  
4427: 51 12 39  0   50 13 38  0             319224.0223  -0.0281  0.050  -0.0281 0.38  
4428: 52 11 41  0   51 12 40  0             319225.4020  -0.0737  0.050  -0.0737 0.62  
4429: 52 12 41  0   51 11 40  0             319225.4020  -0.0737  0.050  -0.0737 0.38  
4430: 54 10 45  0   53  9 44  0             319228.3087  -0.0709  0.050  -0.0709 0.37  
4431: 54  9 45  0   53 10 44  0             319228.3087  -0.0709  0.050  -0.0709 0.63  
4432: 55  9 47  0   54  8 46  0             319229.6676  -0.0779  0.050  -0.0780 0.62  
4433: 55  8 47  0   54  9 46  0             319229.6676  -0.0779  0.050  -0.0780 0.38  
4434: 57  7 51  0   56  6 50  0             319232.0662   0.0134  0.050   0.0055 0.38  
4435: 57  6 51  0   56  7 50  0             319232.0662   0.0134  0.050   0.0055 0.23  
4436: 42 21 21  0   41 22 20  0             319232.0662  -0.0070  0.050   0.0055 0.24  
4437: 42 22 21  0   41 21 20  0             319232.0662  -0.0070  0.050   0.0055 0.15  
4438: 59  4 55  0   58  5 54  0             319233.5531   0.0693  0.050  -0.0912 0.12  
4439: 59  5 55  0   58  4 54  0             319233.5531   0.0693  0.050  -0.0912 0.20  
4440: 61  3 59  0   60  2 58  0             319233.5531  -0.1309  0.050  -0.0912 0.21  
4441: 61  2 59  0   60  3 58  0             319233.5531  -0.1309  0.050  -0.0912 0.13  
4442: 60  4 57  0   59  3 56  0             319233.5531  -0.2062  0.050  -0.0912 0.13  
4443: 60  3 57  0   59  4 56  0             319233.5531  -0.2062  0.050  -0.0912 0.21  
4444: 41 22 19  0   40 23 18  0             319241.3416  -0.0344  0.050  -0.0344 0.37  
4445: 41 23 19  0   40 22 18  0             319241.3416  -0.0344  0.050  -0.0344 0.63  
4446: 66  3 63  0   66  2 64  0             319243.3313   0.0527  0.050   0.0527 0.62  
4447: 66  4 63  0   66  3 64  0             319243.3313   0.0527  0.050   0.0527 0.38  
4448: 40 23 17  0   39 24 16  0             319256.6761  -0.0036  0.050  -0.0036 0.63  
4449: 40 24 17  0   39 23 16  0             319256.6761  -0.0036  0.050  -0.0036 0.37  
4450: 39 25 15  0   38 24 14  0             319282.6863  -0.0267  0.050  -0.0267 0.62  
4451: 39 24 15  0   38 25 14  0             319282.6863  -0.0267  0.050  -0.0267 0.38  
4452: 38 25 13  0   37 26 12  0             319329.7542   0.0056  0.050   0.0056 0.63  
4453: 38 26 13  0   37 25 12  0             319329.7542   0.0056  0.050   0.0056 0.37  
4454: 37 26 11  0   36 27 10  0             319423.1371  -0.0427  0.050  -0.0560 0.37  
4455: 37 27 11  0   36 26 10  0             319423.1371  -0.0638  0.050  -0.0560 0.63  
4456: 36 27  9  0   35 28  8  0             319636.1493  -0.0197  0.050               
4457: 36 28  9  0   35 27  8  0             319642.9755  -0.0382  0.050               
4458: 35 28  7  0   34 29  6  0             319906.9797  -0.0463  0.050               
4459: 35 29  7  0   34 28  6  0             320730.7802  -0.0518  0.050               
4460: 32 30  3  0   31 29  2  0             321800.7685  -0.0430  0.050               
4461: 32 30  2  0   31 29  3  0             323023.3473  -0.0223  0.050               
4462: 29 23  6  0   28 22  7  0             323191.1276   0.0237  0.050               
4463: 32 31  2  0   31 30  1  0             323442.2215  -0.0123  0.050               
4464: 35 29  6  0   34 30  5  0             323500.5437  -0.0085  0.050               
4465: 32 31  1  0   31 30  2  0             323516.9001  -0.0488  0.050               
4466: 90 27 64  0   90 26 65  0             323564.0968  -0.0738  0.050  -0.0738 0.38  
4467: 90 26 64  0   90 25 65  0             323564.0968  -0.0738  0.050  -0.0738 0.62  
4468: 87 24 64  0   87 23 65  0             323668.7480  -0.0205  0.050  -0.0205 0.62  
4469: 87 23 64  0   87 22 65  0             323668.7480  -0.0205  0.050  -0.0205 0.38  
4470: 85 22 64  0   85 21 65  0             323736.2411  -0.0669  0.050  -0.0670 0.63  
4471: 85 21 64  0   85 20 65  0             323736.2411  -0.0669  0.050  -0.0670 0.37  
4472: 84 21 64  0   84 20 65  0             323769.4083  -0.0163  0.050  -0.0164 0.38  
4473: 84 20 64  0   84 19 65  0             323769.4083  -0.0163  0.050  -0.0164 0.62  
4474: 83 20 64  0   83 19 65  0             323802.1427   0.0347  0.050   0.0348 0.62  
4475: 83 19 64  0   83 18 65  0             323802.1427   0.0347  0.050   0.0348 0.38  
4476: 82 19 64  0   82 18 65  0             323834.3927   0.0332  0.050   0.0333 0.38  
4477: 82 18 64  0   82 17 65  0             323834.3927   0.0332  0.050   0.0333 0.62  
4478: 81 18 64  0   81 17 65  0             323866.1370  -0.0434  0.050  -0.0435 0.62  
4479: 81 17 64  0   81 16 65  0             323866.1370  -0.0434  0.050  -0.0435 0.38  
4480: 28 20  8  0   27 19  9  0             323887.6557   0.0110  0.050  -0.0599 0.62  
4481: 28 21  8  0   27 18  9  0             323887.6557  -0.1781  0.050  -0.0599 0.38  
4482: 80 17 64  0   80 16 65  0             323897.5425  -0.0301  0.050  -0.0301 0.38  
4483: 80 16 64  0   80 15 65  0             323897.5425  -0.0301  0.050  -0.0301 0.62  
4484: 79 16 64  0   79 15 65  0             323928.5021  -0.0353  0.050  -0.0353 0.62  
4485: 79 15 64  0   79 14 65  0             323928.5021  -0.0353  0.050  -0.0353 0.38  
4486: 78 15 64  0   78 14 65  0             323959.0483  -0.0278  0.050  -0.0278 0.37  
4487: 78 14 64  0   78 13 65  0             323959.0483  -0.0278  0.050  -0.0278 0.63  
4488: 77 14 64  0   77 13 65  0             323989.1286  -0.0617  0.050  -0.0618 0.62  
4489: 77 13 64  0   77 12 65  0             323989.1286  -0.0617  0.050  -0.0618 0.38  
4490: 76 13 64  0   76 12 65  0             324018.8572  -0.0241  0.050  -0.0242 0.37  
4491: 76 12 64  0   76 11 65  0             324018.8572  -0.0241  0.050  -0.0242 0.63  
4492: 75 11 64  0   75 10 65  0             324048.0961  -0.0545  0.050  -0.0546 0.37  
4493: 75 12 64  0   75 11 65  0             324048.0961  -0.0545  0.050  -0.0546 0.63  
4494: 74 11 64  0   74 10 65  0             324076.9988  -0.0006  0.050  -0.0007 0.38  
4495: 74 10 64  0   74  9 65  0             324076.9988  -0.0006  0.050  -0.0007 0.62  
4496: 73 10 64  0   73  9 65  0             324105.3624  -0.0670  0.050  -0.0670 0.62  
4497: 73  9 64  0   73  8 65  0             324105.3624  -0.0670  0.050  -0.0670 0.38  
4498: 27 17 10  0   26 16 11  0             324112.0300  -0.0293  0.050  -0.0294 0.38  
4499: 27 18 10  0   26 15 11  0             324112.0300  -0.0294  0.050  -0.0294 0.62  
4500: 72  9 64  0   72  8 65  0             324133.4168  -0.0248  0.050  -0.0248 0.38  
4501: 72  8 64  0   72  7 65  0             324133.4168  -0.0248  0.050  -0.0248 0.62  
4502: 71  8 64  0   71  7 65  0             324161.0870   0.0495  0.050   0.0495 0.62  
4503: 71  7 64  0   71  6 65  0             324161.0870   0.0495  0.050   0.0495 0.38  
4504: 70  7 64  0   70  6 65  0             324188.2021  -0.0162  0.050  -0.0163 0.38  
4505: 70  6 64  0   70  5 65  0             324188.2021  -0.0162  0.050  -0.0163 0.62  
4506: 69  6 64  0   69  5 65  0             324214.9801  -0.0054  0.050  -0.0054 0.62  
4507: 69  5 64  0   69  4 65  0             324214.9801  -0.0054  0.050  -0.0054 0.38  
4508: 26 15 12  0   25 12 13  0             324217.3214  -0.0136  0.050  -0.0137 0.38  
4509: 26 14 12  0   25 13 13  0             324217.3214  -0.0136  0.050  -0.0137 0.62  
4510: 68  5 64  0   68  4 65  0             324241.4356   0.0954  0.050   0.0955 0.38  
4511: 68  4 64  0   68  3 65  0             324241.4356   0.0954  0.050   0.0955 0.62  
4512: 47 18 30  0   46 17 29  0             324243.7433   0.1241  0.050   0.0308 0.31  
4513: 47 17 30  0   46 18 29  0             324243.7433   0.1241  0.050   0.0308 0.18  
4514: 48 17 32  0   47 16 31  0             324243.7433  -0.0597  0.050   0.0308 0.19  
4515: 48 16 32  0   47 17 31  0             324243.7433  -0.0597  0.050   0.0308 0.32  
4516: 50 15 36  0   49 14 35  0             324245.5254   0.0109  0.050  -0.0129 0.20  
4517: 50 14 36  0   49 15 35  0             324245.5254   0.0109  0.050  -0.0129 0.34  
4518: 45 20 26  0   44 19 25  0             324245.5254  -0.0406  0.050  -0.0129 0.29  
4519: 45 19 26  0   44 20 25  0             324245.5254  -0.0406  0.050  -0.0129 0.17  
4520: 51 13 38  0   50 14 37  0             324246.7973   0.0012  0.050   0.0012 0.38  
4521: 51 14 38  0   50 13 37  0             324246.7973   0.0012  0.050   0.0012 0.62  
4522: 52 13 40  0   51 12 39  0             324248.2933   0.0542  0.050  -0.0020 0.21  
4523: 52 12 40  0   51 13 39  0             324248.2933   0.0542  0.050  -0.0020 0.35  
4524: 44 20 24  0   43 21 23  0             324248.2933  -0.0733  0.050  -0.0020 0.28  
4525: 44 21 24  0   43 20 23  0             324248.2933  -0.0733  0.050  -0.0020 0.17  
4526: 53 12 42  0   52 11 41  0             324249.7686  -0.0021  0.050  -0.0021 0.63  
4527: 53 11 42  0   52 12 41  0             324249.7686  -0.0021  0.050  -0.0021 0.37  
4528: 54 11 44  0   53 10 43  0             324251.3009  -0.0261  0.050  -0.0262 0.37  
4529: 54 10 44  0   53 11 43  0             324251.3009  -0.0261  0.050  -0.0262 0.63  
4530: 55 10 46  0   54  9 45  0             324252.9418   0.0907  0.050  -0.0338 0.37  
4531: 55  9 46  0   54 10 45  0             324252.9418   0.0907  0.050  -0.0338 0.22  
4532: 43 21 22  0   42 22 21  0             324252.9418  -0.2114  0.050  -0.0338 0.15  
4533: 43 22 22  0   42 21 21  0             324252.9418  -0.2114  0.050  -0.0338 0.26  
4534: 56  9 48  0   55  8 47  0             324254.2485  -0.0410  0.050  -0.0411 0.38  
4535: 56  8 48  0   55  9 47  0             324254.2485  -0.0410  0.050  -0.0411 0.62  
4536: 57  8 50  0   56  7 49  0             324255.5323  -0.0608  0.050  -0.0609 0.63  
4537: 57  7 50  0   56  8 49  0             324255.5323  -0.0608  0.050  -0.0609 0.37  
4538: 60  5 56  0   59  4 55  0             324258.3220   0.0927  0.050  -0.0951 0.12  
4539: 60  4 56  0   59  5 55  0             324258.3220   0.0927  0.050  -0.0951 0.20  
4540: 62  3 60  0   61  2 59  0             324258.3220  -0.1585  0.050  -0.0951 0.13  
4541: 62  2 60  0   61  3 59  0             324258.3220  -0.1585  0.050  -0.0951 0.21  
4542: 61  3 58  0   60  4 57  0             324258.3220  -0.2124  0.050  -0.0951 0.12  
4543: 61  4 58  0   60  3 57  0             324258.3220  -0.2124  0.050  -0.0951 0.21
[truncated: 228,207 more chars]
