# Supplementary material for: Precise Semi-Experimental Equilibrium (r e SE) Structure of Pyridine from 32 Isotopologues: Accurate Assessment of the Effect of Nitrogen-Atom Substitution in Aromatic Rings
Source: J Phys Chem A. 2025 Nov 7;129(46):10737–50. doi: 10.1021/acs.jpca.5c07184 (PMC12641475; doi:10.1021/acs.jpca.5c07184)
Supplement: Supplementary file 2 [file jp5c07184_si_002.zip › Supplementary Information/LSF/pyridine_gs_SIIIl.res]

 Pyridine g.s.                                        Wed Jul 30 00:16:06 2025

-------------------------------------------------------------------------------------=========
                                              obs         o-c     error     blends     Notes
                                                                         o-c      wt
    / instead of : below denotes (o-c)>3*err
-------------------------------------------------------------------------------------=========
    1:  8  7  1  0    8  7  2  0               5079.1920  -0.0190  0.050              Ye et al., 2005
    2:  7  6  1  0    7  6  2  0               5841.8880  -0.0189  0.050               
    3:  6  5  1  0    6  5  2  0               6554.2740  -0.0146  0.050               
    4:  5  4  1  0    5  4  2  0               7193.8390  -0.0101  0.050               
    5:  4  3  1  0    4  3  2  0               7744.2940  -0.0048  0.050               
    6: 13 11  2  0   13 11  3  0               8131.0010  -0.0420  0.050               
    7:  3  2  1  0    3  2  2  0               8194.4710  -0.0014  0.050               
    8:  2  1  1  0    2  1  2  0               8537.0750   0.0016  0.050               
    9:  1  0  1  0    0  0  0  0               8764.1180  -0.0005  0.050               
   10:  2  2  1  0    2  0  2  0               9253.9780   0.0031  0.050               
   11: 12 10  2  0   12 10  3  0               9283.1150  -0.0400  0.050               
   12:  3  3  1  0    3  1  2  0               9669.1040   0.0076  0.050               
   13:  4  4  1  0    4  2  2  0              10289.2030   0.0110  0.050               
   14: 11  9  2  0   11  9  3  0              10382.6410  -0.0345  0.050               
   15:  5  5  1  0    5  3  2  0              11163.6890   0.0174  0.050               
   16: 10  8  2  0   10  8  3  0              11397.9670  -0.0270  0.050               
   17:  9  7  2  0    9  7  3  0              12301.4330  -0.0224  0.050               
   18:  6  6  1  0    6  4  2  0              12341.2610   0.0239  0.050               
   19:  8  6  2  0    8  6  3  0              13070.0340  -0.0155  0.050               
   20:  7  5  2  0    7  5  3  0              13687.7350  -0.0106  0.050               
   21:  6  4  2  0    6  4  3  0              14149.3460  -0.0058  0.050               
   22:  5  3  2  0    5  3  3  0              14463.9290   0.0032  0.050               
   23:  4  2  2  0    4  2  3  0              14654.6180  -0.0031  0.050               
   24:  2  1  2  0    1  1  1  0              14682.5310  -0.0018  0.050               
   25:  3  1  2  0    3  1  3  0              14753.6080   0.0006  0.050               
   26:  3  2  2  0    3  0  3  0              14823.2600   0.0311  0.050               
   27:  4  3  2  0    4  1  3  0              14863.3100  -0.0149  0.050               
   28:  2  0  2  0    1  0  1  0              14902.9870   0.0010  0.050               
   29:  2  1  1  0    1  1  0  0              20373.9070  -0.0029  0.050               
   30:  3  1  3  0    2  1  2  0              20709.7500   0.0766  0.050               
   31:  4  1  3  0    4  1  4  0              20712.4300  -0.0016  0.050               
   32:  4  2  3  0    4  0  4  0              20716.0300  -0.0182  0.050               
   33:  3  2  2  0    2  2  1  0              26292.3600   0.0625  0.050               
   34:  9  5  4  0    9  5  5  0              26519.9300  -0.0315  0.100               
   35:  9  6  4  0    9  4  5  0              26540.4400   0.0252  0.100               
   36:  4  1  4  0    3  1  3  0              26634.1000  -0.0325  0.050               
   37:  4  0  4  0    3  0  3  0              26634.6100  -0.0220  0.050               
   38: 18 15  4  0   18 13  5  0              26775.5180  -0.0378  0.050               
   39:  2  2  0  0    1  0  1  0              26782.2000   0.0061  0.050               
   40:  3  1  2  0    2  1  1  0              26926.2100   0.0026  0.050               
   41: 19 16  4  0   19 14  5  0              27235.2610  -0.0827  0.050               
   42: 38 31  7  0   38 31  8  0              27739.5900   0.0652  0.100               
   43: 31 25  6  0   31 25  7  0              27748.4200   0.0612  0.100               
   44: 23 18  5  0   23 18  6  0              27787.9300   0.0210  0.100               
   45: 20 17  4  0   20 15  5  0              27930.2500  -0.0542  0.200               
   46: 22 17  5  0   22 17  6  0              28888.0900   0.0110  0.100               
   47: 30 24  6  0   30 24  7  0              29674.4300   0.0366  0.100               
   48: 21 16  5  0   21 16  6  0              29769.1580   0.0108  0.020               
   49: 37 30  7  0   37 30  8  0              30236.1700   0.0569  0.100               
   50: 20 15  5  0   20 15  6  0              30456.8900  -0.0179  0.020               
   51: 19 14  5  0   19 14  6  0              30983.5210  -0.0203  0.020               
   52: 29 23  6  0   29 23  7  0              31358.2700   0.0245  0.100               
   53: 17 12  5  0   17 12  6  0              31681.4650  -0.0314  0.020               
   54: 21 17  5  0   21 15  6  0              31694.0460   0.0043  0.010               
   55: 20 16  5  0   20 14  6  0              31698.1700   0.0184  0.020               
   56: 19 15  5  0   19 13  6  0              31756.9270   0.0183  0.020               
   57: 22 18  5  0   22 16  6  0              31775.3310   0.0000  0.010               
   58: 18 14  5  0   18 12  6  0              31846.7980  -0.0031  0.010               
   59: 16 11  5  0   16 11  6  0              31906.7680  -0.0184  0.020               
   60: 17 13  5  0   17 11  6  0              31950.5930  -0.0068  0.020               
   61: 23 19  5  0   23 17  6  0              31980.7620   0.0097  0.020               
   62: 16 12  5  0   16 10  6  0              32056.3340   0.0110  0.020               
   63: 15 10  5  0   15 10  6  0              32076.7900   0.0417  0.050               
   64: 15 11  5  0   15  9  6  0              32156.2040  -0.0005  0.010               
   65: 14  9  5  0   14  9  6  0              32205.5720   0.0047  0.020               
   66: 14 10  5  0   14  8  6  0              32245.7240  -0.0011  0.010               
   67: 13  8  5  0   13  8  6  0              32303.5720  -0.0027  0.020               
   68: 13  9  5  0   13  7  6  0              32322.7370  -0.0097  0.020               
   69: 24 20  5  0   24 18  6  0              32357.3220   0.0293  0.020               
   70: 12  8  5  0   12  6  6  0              32386.7690  -0.0114  0.020               
   71: 11  6  5  0   11  6  6  0              32434.8210  -0.0388  0.050               
   72: 11  7  5  0   11  5  6  0              32438.3720  -0.0281  0.050               
   73: 10  6  5  0   10  4  6  0              32478.7290  -0.0696  0.050               
   74:  9  4  5  0    9  4  6  0              32509.2720   0.2450  0.050   0.0232 0.50  
   75:  9  5  5  0    9  3  6  0              32509.2720  -0.1986  0.050   0.0232 0.50  
   76: 36 29  7  0   36 29  8  0              32523.7100   0.0378  0.100               
   77:  8  3  5  0    8  3  6  0              32531.8100  -0.0647  0.100               
   78:  5  0  5  0    4  0  4  0              32552.6590  -0.0194  0.010  -0.0117 0.50  
   79:  5  1  5  0    4  1  4  0              32552.6590  -0.0039  0.010  -0.0117 0.50  
   80:  4  1  3  0    3  1  2  0              32593.0000   0.0431  0.100               
   81: 28 22  6  0   28 22  7  0              32787.4460  -0.0041  0.050               
   82: 25 21  5  0   25 19  6  0              32959.5900   0.0007  0.200               
   83: 26 22  5  0   26 20  6  0              33847.8300  -0.0407  0.200               
   84: 27 21  6  0   27 21  7  0              33967.6300  -0.0391  0.200               
   85: 35 28  7  0   35 28  8  0              34562.4700   0.0253  0.100               
   86: 27 23  5  0   27 21  6  0              35083.8200  -0.0679  0.100               
   87: 34 27  7  0   34 27  8  0              36329.9900   0.0083  0.100               
   88: 23 17  6  0   23 17  7  0              36729.9890  -0.0232  0.020               
   89: 26 21  6  0   26 19  7  0              36927.5260  -0.0003  0.010               
   90: 27 22  6  0   27 20  7  0              36939.3400  -0.0016  0.010               
   91: 25 20  6  0   25 18  7  0              36994.2970   0.0058  0.010               
   92: 28 23  6  0   28 21  7  0              37066.6830   0.0159  0.010               
   93: 22 16  6  0   22 16  7  0              37092.1810  -0.0112  0.020               
   94: 24 19  6  0   24 17  7  0              37110.4930  -0.0030  0.020               
   95: 23 18  6  0   23 16  7  0              37253.9250  -0.0126  0.010               
   96: 29 24  6  0   29 22  7  0              37354.7430   0.0145  0.010               
   97: 21 15  6  0   21 15  7  0              37377.2910  -0.0256  0.020               
   98: 22 17  6  0   22 15  7  0              37408.3430  -0.0051  0.010               
   99: 41 33  8  0   41 33  9  0              37419.1400   0.0459  0.100               
  100: 20 15  6  0   20 13  7  0              37708.5100   0.0012  0.020               
  101: 19 13  6  0   19 13  7  0              37784.9810   0.0318  0.050               
  102: 33 26  7  0   33 26  8  0              37823.1080  -0.0023  0.050               
  103: 19 14  6  0   19 12  7  0              37842.3280   0.0035  0.020               
  104: 30 25  6  0   30 23  7  0              37856.8880   0.0122  0.020               
  105: 18 12  6  0   18 12  7  0              37931.3250   0.0146  0.020               
  106: 18 13  6  0   18 11  7  0              37961.5320  -0.0047  0.010               
  107: 17 11  6  0   17 11  7  0              38050.1560   0.0091  0.020               
  108: 17 12  6  0   17 10  7  0              38065.4210   0.0033  0.020               
  109: 16 10  6  0   16 10  7  0              38146.9060   0.0085  0.020               
  110: 16 11  6  0   16  9  7  0              38154.2600  -0.0003  0.020               
  111: 15  9  6  0   15  9  7  0              38225.6290   0.0111  0.050               
  112: 15 10  6  0   15  8  7  0              38228.9900   0.0046  0.020               
  113: 14  8  6  0   14  8  7  0              38289.4260   0.0167  0.050               
  114: 14  9  6  0   14  7  7  0              38290.8530  -0.0059  0.020               
  115: 13  8  6  0   13  6  7  0              38341.2500  -0.0507  0.200               
  116: 12  6  6  0   12  6  7  0              38381.6280   0.0829  0.020  -0.0244 0.50  
  117: 12  7  6  0   12  5  7  0              38381.6280  -0.1317  0.020  -0.0244 0.50  
  118: 11  5  6  0   11  5  7  0              38413.5600  -0.0087  0.100  -0.0446 0.50  
  119: 11  6  6  0   11  4  7  0              38413.5600  -0.0804  0.100  -0.0446 0.50  
  120:  6  0  6  0    5  0  5  0              38470.9890  -0.0138  0.010  -0.0136 0.50  
  121:  6  1  6  0    5  1  5  0              38470.9890  -0.0134  0.010  -0.0136 0.50  
  122:  5  2  4  0    4  2  3  0              38473.6300   0.0278  0.100               
  123:  5  1  4  0    4  1  3  0              38477.1000   0.0396  0.100               
  124: 31 26  6  0   31 24  7  0              38633.2410  -0.0020  0.050               
  125:  4  2  2  0    3  2  1  0              38987.5420  -0.0580  0.050               
  126: 32 25  7  0   32 25  8  0              39056.4640  -0.0253  0.050               
  127: 40 32  8  0   40 32  9  0              39533.4000   0.0291  0.100               
  128: 32 27  6  0   32 25  7  0              39747.6400  -0.0244  0.100               
  129: 40 27 13  0   40 27 14  0              78538.1540   0.0364  0.050               
  130: 39 26 13  0   39 26 14  0              78672.6100   0.0740  0.050               
  131: 38 25 13  0   38 25 14  0              78796.6160  -0.0087  0.050               
  132: 37 24 13  0   37 24 14  0              78911.0410   0.0111  0.050               
  133: 36 23 13  0   36 23 14  0              79016.3550  -0.0021  0.050               
  134: 33 20 13  0   33 20 14  0              79283.3900  -0.0180  0.050               
  135: 32 19 13  0   32 19 14  0              79357.8030  -0.0045  0.050               
  136: 30 17 13  0   30 17 14  0              79487.4670   0.0186  0.050               
  137: 29 16 13  0   29 16 14  0              79543.5290  -0.0014  0.050               
  138: 25 12 13  0   25 12 14  0              79718.4430  -0.0293  0.050               
  139: 24 11 13  0   24 11 14  0              79751.5800  -0.0013  0.050               
  140: 23 10 13  0   23 10 14  0              79781.0800   0.0094  0.050               
  141: 22  9 13  0   22  9 14  0              79807.2400   0.0114  0.050               
  142:  9  4  5  0    8  4  4  0              79933.1970  -0.0104  0.050               
  143: 50 36 14  0   50 36 15  0              83070.5500   0.0576  0.050               
  144: 49 35 14  0   49 35 15  0              83292.6500  -0.0033  0.050               
  145: 48 34 14  0   48 34 15  0              83500.0320   0.0910  0.050               
  146: 46 32 14  0   46 32 15  0              83873.5590   0.0002  0.050               
  147: 45 31 14  0   45 31 15  0              84041.5400   0.0073  0.050               
  148: 43 29 14  0   43 29 15  0              84343.4960   0.0268  0.050               
  149: 42 28 14  0   42 28 15  0              84478.7630   0.0158  0.050               
  150: 41 27 14  0   41 27 15  0              84604.3770   0.0042  0.050               
  151: 40 26 14  0   40 26 15  0              84720.9550   0.0486  0.050               
  152: 38 24 14  0   38 24 15  0              84928.7790  -0.0020  0.050               
  153: 37 23 14  0   37 23 15  0              85021.0590  -0.0344  0.050               
  154: 36 22 14  0   36 22 15  0              85106.2440  -0.0171  0.050               
  155: 35 21 14  0   35 21 15  0              85184.6750  -0.0341  0.050               
  156: 33 19 14  0   33 19 15  0              85323.0520   0.0094  0.050               
  157: 32 18 14  0   32 18 15  0              85383.6610  -0.0178  0.050               
  158: 31 17 14  0   31 17 15  0              85439.1180   0.0184  0.050               
  159: 29 15 14  0   29 15 15  0              85535.6050  -0.0064  0.050               
  160: 27 13 14  0   27 13 15  0              85615.0410  -0.0254  0.050               
  161:  9  6  4  0    8  6  3  0              85807.7450   0.0034  0.050               
  162: 14  0 14  0   13  0 13  0              85817.0450  -0.0144  0.050               
  163: 18  4 14  0   18  4 15  0              85817.8750   0.0470  0.050               
  164:  8  6  2  0    7  6  1  0              86620.2590  -0.0180  0.050               
  165: 50 35 15  0   50 35 16  0              89498.9570   0.0051  0.050               
  166: 48 33 15  0   48 33 16  0              89843.6540   0.0266  0.050               
  167: 47 32 15  0   47 32 16  0              89999.4970  -0.0668  0.050               
  168: 45 30 15  0   45 30 16  0              90281.5180  -0.0551  0.050               
  169: 43 28 15  0   43 28 16  0              90527.2980   0.0088  0.050               
  170: 42 27 15  0   42 27 16  0              90637.7430  -0.0075  0.050               
  171: 40 25 15  0   40 25 16  0              90836.0870  -0.0008  0.050               
  172: 39 24 15  0   39 24 16  0              90924.7610  -0.0200  0.050               
  173: 37 22 15  0   37 22 16  0              91083.1060  -0.0086  0.050               
  174: 36 21 15  0   36 21 16  0              91153.4850   0.0231  0.050               
  175: 35 20 15  0   35 20 16  0              91218.3600  -0.0140  0.050               
  176: 34 19 15  0   34 19 16  0              91278.1900   0.0235  0.050               
  177: 31 16 15  0   31 16 16  0              91429.7880   0.0132  0.050               
  178: 30 15 15  0   30 15 16  0              91471.9680  -0.0080  0.050               
  179: 29 14 15  0   29 14 16  0              91510.4110  -0.0305  0.050               
  180: 25 10 15  0   25 10 16  0              91631.6380  -0.0120  0.050               
  181: 23  9 15  0   23  7 16  0              91675.6970   0.0156  0.050               
  182: 22  7 15  0   22  7 16  0              91694.2320  -0.0120  0.050               
  183: 21  7 15  0   21  5 16  0              91710.7150  -0.0292  0.050               
  184: 20  6 15  0   20  4 16  0              91725.3620   0.0108  0.050               
  185: 15  0 15  0   14  0 14  0              91735.1560  -0.0180  0.050               
  186: 14  1 13  0   13  1 12  0              91737.7500  -0.0232  0.050               
  187: 13  2 11  0   12  2 10  0              91740.5500  -0.0252  0.050               
  188: 12  3  9  0   11  3  8  0              91744.4370  -0.0312  0.050               
  189: 11  4  7  0   10  4  6  0              91752.8880  -0.0418  0.050               
  190: 16  2 15  0   16  0 16  0              91768.0050   0.0621  0.050               
  191: 10  6  5  0    9  6  4  0              91777.6760   0.0024  0.050               
  192:  9  6  3  0    8  6  2  0              92948.9960  -0.0117  0.050               
  193: 50 34 16  0   50 34 17  0              95797.3680  -0.0265  0.050               
  194: 49 33 16  0   49 33 17  0              95943.5870  -0.0295  0.050               
  195: 48 32 16  0   48 32 17  0              96080.8170  -0.0097  0.050               
  196: 47 31 16  0   47 31 17  0              96209.4800  -0.0040  0.050               
  197: 46 30 16  0   46 30 17  0              96330.0610   0.0373  0.050               
  198: 44 28 16  0   44 28 17  0              96548.3820  -0.0001  0.050               
  199: 42 26 16  0   42 26 17  0              96739.0210   0.0463  0.050               
  200: 41 25 16  0   41 25 17  0              96824.7600   0.0185  0.050               
  201: 40 24 16  0   40 24 17  0              96904.6200   0.0254  0.050               
  202: 39 23 16  0   39 23 17  0              96978.8160  -0.0296  0.050               
  203: 38 22 16  0   38 22 17  0              97047.7670  -0.0259  0.050               
  204: 37 21 16  0   37 21 17  0              97111.7460   0.0235  0.050               
  205: 35 19 16  0   35 19 17  0              97225.6080  -0.0051  0.050               
  206: 34 19 16  0   34 17 17  0              97276.0950   0.0054  0.050               
  207: 33 17 16  0   33 17 17  0              97322.5830   0.0033  0.050               
  208: 32 17 16  0   32 15 17  0              97365.3310   0.0147  0.050               
  209: 31 15 16  0   31 15 17  0              97404.5230   0.0004  0.050               
  210: 30 15 16  0   30 13 17  0              97440.4380   0.0248  0.050               
  211: 29 13 16  0   29 13 17  0              97473.2240   0.0298  0.050               
  212: 28 12 16  0   28 12 17  0              97503.0570  -0.0064  0.050               
  213: 27 12 16  0   27 10 17  0              97530.1990  -0.0117  0.050               
  214: 10  7  4  0    9  7  3  0              97612.5170  -0.0275  0.050               
  215: 23  7 16  0   23  7 17  0              97615.0580  -0.0544  0.050               
  216: 16  0 16  0   15  0 15  0              97653.2020  -0.0450  0.050               
  217: 19  4 16  0   19  2 17  0              97669.7480   0.0247  0.050               
  218: 11  6  6  0   10  6  5  0              97687.7850   0.0133  0.050               
  219: 10  6  4  0    9  6  3  0              98012.7660   0.0001  0.050               
  220: 50 33 17  0   50 33 18  0             102006.4890   0.0063  0.050               
  221: 49 32 17  0   49 32 18  0             102128.9260  -0.0152  0.050               
  222: 48 31 17  0   48 31 18  0             102244.0410  -0.0171  0.050               
  223: 47 30 17  0   47 30 18  0             102352.1850  -0.0006  0.050               
  224: 46 29 17  0   46 29 18  0             102453.7110   0.0504  0.050               
  225: 45 28 17  0   45 28 18  0             102548.7920  -0.0127  0.050               
  226: 44 27 17  0   44 27 18  0             102637.9210  -0.0050  0.050               
  227: 43 26 17  0   43 26 18  0             102721.2780  -0.0416  0.050               
  228: 42 25 17  0   42 25 18  0             102799.2580  -0.0101  0.050               
  229: 41 24 17  0   41 24 18  0             102872.0230  -0.0200  0.050               
  230: 40 23 17  0   40 23 18  0             102939.9480   0.0430  0.050               
  231: 39 22 17  0   39 22 18  0             103003.0900  -0.0139  0.050               
  232: 38 22 17  0   38 20 18  0             103061.8760  -0.0048  0.050               
  233: 37 21 17  0   37 19 18  0             103116.4550  -0.0120  0.050               
  234: 36 19 17  0   36 19 18  0             103167.0440  -0.0409  0.050               
  235: 35 19 17  0   35 17 18  0             103213.8730  -0.0760  0.050               
  236: 34 18 17  0   34 16 18  0             103257.2370  -0.0282  0.050               
  237: 33 16 17  0   33 16 18  0             103297.2270  -0.0053  0.050               
  238: 32 16 17  0   32 14 18  0             103334.0520   0.0109  0.050               
  239: 31 14 17  0   31 14 18  0             103367.8550  -0.0206  0.050               
  240: 30 13 17  0   30 13 18  0             103398.9450   0.0322  0.050               
  241: 29 13 17  0   29 11 18  0             103427.3610   0.0381  0.050               
  242: 24  7 17  0   24  7 18  0             103535.4890   0.0092  0.050               
  243: 23  6 17  0   23  6 18  0             103551.3400  -0.0090  0.050               
  244: 15  2 13  0   14  2 12  0             103576.4470  -0.0129  0.050               
  245: 21  5 17  0   21  3 18  0             103578.3770  -0.0046  0.050               
  246: 14  3 11  0   13  3 10  0             103579.6560  -0.0198  0.050               
  247: 13  4  9  0   12  4  8  0             103584.9710  -0.0197  0.050               
  248: 12  6  7  0   11  6  6  0             103598.2500   0.0313  0.050               
  249: 11  7  5  0   10  7  4  0             103633.4990   0.0071  0.050               
  250: 11  6  5  0   10  6  4  0             103676.2410   0.0175  0.050               
  251: 60 42 18  0   60 42 19  0             106702.6580   0.0645  0.050               
  252: 57 39 18  0   57 39 19  0             107225.0930  -0.0040  0.050               
  253: 56 38 18  0   56 38 19  0             107380.9670  -0.0253  0.050               
  254: 55 37 18  0   55 37 19  0             107528.4500   0.0081  0.050               
  255: 54 36 18  0   54 36 19  0             107667.8020  -0.0274  0.050               
  256: 53 35 18  0   53 35 19  0             107799.5250   0.0045  0.050               
  257: 52 34 18  0   52 34 19  0             107923.8830   0.0193  0.050               
  258: 51 33 18  0   51 33 19  0             108041.1940   0.0022  0.050               
  259: 50 32 18  0   50 32 19  0             108151.8100  -0.0128  0.050               
  260: 49 31 18  0   49 31 19  0             108256.0670   0.0053  0.050               
  261: 48 30 18  0   48 30 19  0             108354.1870  -0.0127  0.050               
  262: 47 29 18  0   47 29 19  0             108446.5020  -0.0150  0.050               
  263: 46 28 18  0   46 28 19  0             108533.2710  -0.0109  0.050               
  264: 45 27 18  0   45 27 19  0             108614.7410  -0.0115  0.050               
  265: 44 26 18  0   44 26 19  0             108691.1940   0.0174  0.050               
  266: 42 24 18  0   42 24 19  0             108829.8400   0.0096  0.050               
  267: 41 23 18  0   41 23 19  0             108892.4840  -0.0266  0.050               
  268: 40 23 18  0   40 21 19  0             108951.0290  -0.0175  0.050               
  269: 38 21 18  0   38 19 19  0             109056.4670  -0.0318  0.050               
  270: 37 20 18  0   37 18 19  0             109103.7900  -0.0139  0.050               
  271: 36 19 18  0   36 17 19  0             109147.7600   0.0172  0.050               
  272: 35 18 18  0   35 16 19  0             109188.4910  -0.0016  0.050               
  273: 34 17 18  0   34 15 19  0             109226.2180  -0.0069  0.050               
  274: 33 16 18  0   33 14 19  0             109261.0700  -0.0348  0.050               
  275: 32 14 18  0   32 14 19  0             109293.2590  -0.0326  0.050               
  276: 31 13 18  0   31 13 19  0             109322.9690   0.0301  0.050               
  277: 30 12 18  0   30 12 19  0             109350.2130   0.0185  0.050               
  278: 27 10 18  0   27  8 19  0             109419.0110  -0.0008  0.050               
  279: 25  8 18  0   25  6 19  0             109455.3880  -0.0196  0.050               
  280: 24  6 18  0   24  6 19  0             109471.0670  -0.0601  0.050               
  281: 23  6 18  0   23  4 19  0             109485.3770   0.0312  0.050               
  282: 17  1 16  0   16  1 15  0             109491.7850  -0.0086  0.050               
  283: 15  3 12  0   14  3 11  0             109497.3070  -0.0545  0.050               
  284: 22  4 18  0   22  4 19  0             109498.1870   0.0157  0.050               
  285: 12  7  6  0   11  7  5  0             109541.6500   0.0042  0.050               
  286: 62 49 14  0   62 47 15  0              78920.8742   0.0183  0.050              Current Work
  287: 35 22 13  0   35 22 14  0              79113.2188   0.0424  0.050   0.0420 0.62  
  288: 35 23 13  0   35 21 14  0              79113.2188   0.0412  0.050   0.0420 0.38  
  289: 61 47 14  0   61 47 15  0              79195.1595   0.0148  0.050               
  290: 34 21 13  0   34 21 14  0              79202.0417   0.0174  0.050   0.0171 0.37  
  291: 34 22 13  0   34 20 14  0              79202.0417   0.0169  0.050   0.0171 0.63  
  292: 33 21 13  0   33 19 14  0              79283.4933   0.0850  0.050               
  293: 32 20 13  0   32 18 14  0              79357.8200   0.0124  0.050               
  294: 61 48 14  0   61 46 15  0              79385.7399   0.0499  0.050               
  295: 31 18 13  0   31 18 14  0              79425.6785   0.0012  0.050   0.0013 0.63  
  296: 31 19 13  0   31 17 14  0              79425.6785   0.0012  0.050   0.0013 0.37  
  297: 30 18 13  0   30 16 14  0              79487.4841   0.0357  0.050               
  298: 29 17 13  0   29 15 14  0              79543.5714   0.0409  0.050               
  299: 28 15 13  0   28 15 14  0              79594.3195   0.0069  0.050   0.0069 0.38  
  300: 28 16 13  0   28 14 14  0              79594.3195   0.0069  0.050   0.0069 0.62  
  301: 27 14 13  0   27 14 14  0              79640.1590  -0.0060  0.050  -0.0060 0.62  
  302: 27 15 13  0   27 13 14  0              79640.1590  -0.0060  0.050  -0.0060 0.38  
  303: 26 13 13  0   26 13 14  0              79681.4398  -0.0001  0.050  -0.0001 0.37  
  304: 26 14 13  0   26 12 14  0              79681.4398  -0.0001  0.050  -0.0001 0.63  
  305: 25 13 13  0   25 11 14  0              79718.5311   0.0587  0.050               
  306: 24 12 13  0   24 10 14  0              79751.6127   0.0313  0.050               
  307: 23 11 13  0   23  9 14  0              79781.1101   0.0395  0.050               
  308: 76 62 15  0   76 60 16  0              79813.6920  -0.0846  0.050               
  309: 21  8 13  0   21  8 14  0              79830.3852   0.0552  0.050   0.0552 0.62  
  310: 21  9 13  0   21  7 14  0              79830.3852   0.0552  0.050   0.0552 0.38  
  311: 20  7 13  0   20  7 14  0              79850.6110  -0.0244  0.050  -0.0244 0.38  
  312: 20  8 13  0   20  6 14  0              79850.6110  -0.0244  0.050  -0.0244 0.62  
  313: 19  6 13  0   19  6 14  0              79868.4427   0.0503  0.050   0.0504 0.62  
  314: 19  7 13  0   19  5 14  0              79868.4427   0.0503  0.050   0.0504 0.38  
  315: 18  5 13  0   18  5 14  0              79883.8609   0.0259  0.050   0.0259 0.37  
  316: 18  6 13  0   18  4 14  0              79883.8609   0.0259  0.050   0.0259 0.63  
  317: 17  4 13  0   17  4 14  0              79897.1422  -0.0428  0.050  -0.0428 0.63  
  318: 17  5 13  0   17  3 14  0              79897.1422  -0.0428  0.050  -0.0428 0.37  
  319: 13  0 13  0   12  0 12  0              79898.8887  -0.0171  0.050  -0.0172 0.63  
  320: 13  1 13  0   12  1 12  0              79898.8887  -0.0171  0.050  -0.0172 0.37  
  321: 12  1 11  0   11  1 10  0              79901.5453  -0.0183  0.050  -0.0184 0.37  
  322: 12  2 11  0   11  2 10  0              79901.5453  -0.0183  0.050  -0.0184 0.63  
  323: 11  2  9  0   10  2  8  0              79904.6452  -0.0110  0.050  -0.0111 0.63  
  324: 11  3  9  0   10  3  8  0              79904.6452  -0.0110  0.050  -0.0111 0.37  
  325: 16  3 13  0   16  3 14  0              79908.5950  -0.0565  0.050  -0.0566 0.38  
  326: 16  4 13  0   16  2 14  0              79908.5950  -0.0565  0.050  -0.0566 0.62  
  327: 10  3  7  0    9  3  6  0              79910.1031   0.0214  0.050   0.0246 0.37  
  328: 10  4  7  0    9  4  6  0              79910.1031   0.0265  0.050   0.0246 0.63  
  329: 15  2 13  0   15  2 14  0              79918.4794   0.0478  0.050   0.0478 0.62  
  330: 15  3 13  0   15  1 14  0              79918.4794   0.0478  0.050   0.0478 0.38  
  331:  9  5  5  0    8  5  4  0              79925.9277   0.0395  0.050               
  332: 78 64 15  0   78 62 16  0              79951.9794   0.0356  0.050               
  333: 59 45 14  0   59 45 15  0              80170.8315   0.0312  0.050               
  334: 59 46 14  0   59 44 15  0              80251.0858   0.0334  0.050               
  335: 74 60 15  0   74 58 16  0              80381.0323  -0.0097  0.050               
  336: 71 56 15  0   71 56 16  0              80568.4561  -0.0076  0.050               
  337: 58 44 14  0   58 44 15  0              80598.1081   0.0122  0.050               
  338: 58 45 14  0   58 43 15  0              80649.3592   0.0263  0.050               
  339:  8  5  3  0    7  5  2  0              80726.1395   0.0046  0.050               
  340: 73 59 15  0   73 57 16  0              80815.0707   0.0590  0.050               
  341: 57 43 14  0   57 43 15  0              80992.2082   0.0294  0.050               
  342: 57 44 14  0   57 42 15  0              81024.5433   0.0119  0.050               
  343: 72 58 15  0   72 56 16  0              81305.3760  -0.0087  0.050               
  344: 56 42 14  0   56 42 15  0              81356.9977   0.0348  0.050               
  345: 56 43 14  0   56 41 15  0              81377.1937   0.0303  0.050               
  346: 70 55 15  0   70 55 16  0              81495.2866   0.0662  0.050               
  347: 55 41 14  0   55 41 15  0              81695.6007   0.0404  0.050               
  348: 55 42 14  0   55 40 15  0              81708.0581   0.0281  0.050               
  349: 71 57 15  0   71 55 16  0              81828.1407  -0.0621  0.050               
  350: 54 40 14  0   54 40 15  0              82010.5166   0.0286  0.050               
  351: 54 41 14  0   54 39 15  0              82018.1338   0.0375  0.050               
  352: 36 32  4  0   36 30  7  0              82078.2408  -0.0072  0.050               
  353: 53 39 14  0   53 39 15  0              82303.8339   0.0130  0.050               
  354: 53 40 14  0   53 38 15  0              82308.4467   0.0387  0.050   0.0062 0.85  
  355: 69 54 15  0   69 54 16  0              82308.4467  -0.1754  0.050   0.0062 0.15  
  356: 70 56 15  0   70 54 16  0              82365.3196   0.0049  0.050               
  357: 52 38 14  0   52 38 15  0              82577.3459   0.0436  0.050               
  358: 52 39 14  0   52 37 15  0              82580.0651   0.0307  0.050               
  359: 51 37 14  0   51 37 15  0              82832.4652   0.0394  0.050               
  360: 51 38 14  0   51 36 15  0              82834.0800   0.0472  0.050               
  361: 69 55 15  0   69 53 16  0              82903.3710   0.0365  0.050               
  362: 68 53 15  0   68 53 16  0              83030.3714   0.0136  0.050               
  363: 50 37 14  0   50 35 15  0              83071.5050   0.0796  0.050               
  364: 78 62 16  0   78 62 17  0              83242.2557   0.0130  0.050               
  365: 68 54 15  0   68 52 16  0              83432.7734   0.0751  0.050               
  366: 67 52 15  0   67 52 16  0              83677.3975   0.0137  0.050               
  367: 47 33 14  0   47 33 15  0              83693.4245   0.1335  0.050   0.0284 0.37  
  368: 47 34 14  0   47 32 15  0              83693.4245  -0.0346  0.050   0.0284 0.63  
  369: 67 53 15  0   67 51 16  0              83946.8998   0.0615  0.050               
  370: 44 30 14  0   44 30 15  0              84198.0066   0.0638  0.050   0.0539 0.62  
  371: 44 31 14  0   44 29 15  0              84198.0066   0.0372  0.050   0.0539 0.38  
  372: 66 51 15  0   66 51 16  0              84262.8453   0.0173  0.050               
  373: 30 29  2  0   30 27  3  0              84304.1199  -0.0309  0.050               
  374: 37 33  4  0   37 31  7  0              84476.0929  -0.0949  0.050               
  375: 65 50 15  0   65 50 16  0              84796.8252   0.0192  0.050               
  376: 39 25 14  0   39 25 15  0              84828.8886   0.0125  0.050   0.0120 0.37  
  377: 39 26 14  0   39 24 15  0              84828.8886   0.0116  0.050   0.0120 0.63  
  378: 65 51 15  0   65 49 16  0              84914.0864   0.0097  0.050               
  379: 79 64 16  0   79 62 17  0              85091.1870  -0.0500  0.050               
  380:  6  4  2  0    5  2  3  0              85165.0248   0.0033  0.050               
  381: 34 20 14  0   34 20 15  0              85256.8350  -0.0063  0.050  -0.0064 0.63  
  382: 34 21 14  0   34 19 15  0              85256.8350  -0.0063  0.050  -0.0064 0.37  
  383: 64 50 15  0   64 48 16  0              85363.3618   0.0425  0.050               
  384: 30 16 14  0   30 16 15  0              85489.6612   0.0234  0.050   0.0234 0.62  
  385: 30 17 14  0   30 15 15  0              85489.6612   0.0234  0.050   0.0234 0.38  
  386: 37 32  5  0   37 30  8  0              85533.9949   0.0272  0.050               
  387: 28 14 14  0   28 14 15  0              85577.3421   0.0177  0.050   0.0177 0.63  
  388: 28 15 14  0   28 13 15  0              85577.3421   0.0177  0.050   0.0177 0.37  
  389: 27 14 14  0   27 12 15  0              85615.1358   0.0693  0.050               
  390: 26 12 14  0   26 12 15  0              85649.1373   0.0227  0.050   0.0228 0.63  
  391: 26 13 14  0   26 11 15  0              85649.1373   0.0227  0.050   0.0228 0.37  
  392: 25 11 14  0   25 11 15  0              85679.7494   0.0162  0.050   0.0162 0.38  
  393: 25 12 14  0   25 10 15  0              85679.7494   0.0162  0.050   0.0162 0.62  
  394: 24 10 14  0   24 10 15  0              85707.1796   0.0048  0.050   0.0049 0.63  
  395: 24 11 14  0   24  9 15  0              85707.1796   0.0048  0.050   0.0049 0.37  
  396: 35 30  5  0   35 28  8  0              85709.8823  -0.0248  0.050               
  397: 23  9 14  0   23  9 15  0              85731.7388   0.0585  0.050   0.0585 0.38  
  398: 23 10 14  0   23  8 15  0              85731.7388   0.0585  0.050   0.0585 0.62  
  399: 63 48 15  0   63 48 16  0              85739.8094   0.0391  0.050               
  400: 22  8 14  0   22  8 15  0              85753.4722  -0.0070  0.050  -0.0070 0.63  
  401: 22  9 14  0   22  7 15  0              85753.4722  -0.0070  0.050  -0.0070 0.37  
  402: 21  7 14  0   21  7 15  0              85772.8451   0.0547  0.050   0.0547 0.38  
  403: 21  8 14  0   21  6 15  0              85772.8451   0.0547  0.050   0.0547 0.62  
  404: 20  6 14  0   20  6 15  0              85789.8438   0.0217  0.050   0.0217 0.62  
  405: 20  7 14  0   20  5 15  0              85789.8438   0.0217  0.050   0.0217 0.38  
  406: 19  5 14  0   19  5 15  0              85804.7505  -0.0215  0.050  -0.0215 0.38  
  407: 19  6 14  0   19  4 15  0              85804.7505  -0.0215  0.050  -0.0215 0.62  
  408: 13  1 12  0   12  1 11  0              85819.7110   0.0256  0.050   0.0256 0.37  
  409: 13  2 12  0   12  2 11  0              85819.7110   0.0256  0.050   0.0256 0.63  
  410: 12  2 10  0   11  2  9  0              85822.6417   0.0310  0.050   0.0311 0.62  
  411: 12  3 10  0   11  3  9  0              85822.6417   0.0310  0.050   0.0311 0.38  
  412: 11  3  8  0   10  3  7  0              85827.1241   0.0332  0.050   0.0334 0.37  
  413: 11  4  8  0   10  4  7  0              85827.1241   0.0334  0.050   0.0334 0.63  
  414: 17  3 14  0   17  3 15  0              85829.1730   0.0056  0.050   0.0056 0.38  
  415: 17  4 14  0   17  2 15  0              85829.1730   0.0056  0.050   0.0056 0.62  
  416: 10  4  6  0    9  4  5  0              85839.0917  -0.1980  0.050  -0.0049 0.49  
  417: 10  5  6  0    9  5  5  0              85839.0917   0.2196  0.050  -0.0049 0.30  
  418: 16  2 14  0   16  2 15  0              85839.0917   0.1333  0.050  -0.0049 0.13  
  419: 16  3 14  0   16  1 15  0              85839.0917   0.1333  0.050  -0.0049 0.08  
  420: 15  1 14  0   15  1 15  0              85847.3055  -0.0534  0.050               
  421: 44 39  6  0   44 37  7  0              85894.8378  -0.0349  0.050               
  422:  9  5  4  0    8  5  3  0              86016.4711  -0.0012  0.050               
  423: 38 33  5  0   38 31  8  0              86158.6566  -0.0284  0.050               
  424: 62 47 15  0   62 47 16  0              86159.5575   0.0730  0.050               
  425: 62 48 15  0   62 46 16  0              86190.7418   0.0375  0.050               
  426: 34 29  5  0   34 27  8  0              86510.3160  -0.0233  0.050               
  427: 61 46 15  0   61 46 16  0              86549.9907   0.0295  0.050               
  428: 61 47 15  0   61 45 16  0              86569.6782   0.0404  0.050               
  429: 76 61 16  0   76 59 17  0              86693.1142   0.0587  0.050               
  430: 60 45 15  0   60 45 16  0              86914.2046   0.0363  0.050               
  431: 60 46 15  0   60 44 16  0              86926.4674   0.0268  0.050               
  432: 39 34  5  0   39 32  8  0              87230.3681   0.0696  0.050               
  433: 59 44 15  0   59 44 16  0              87254.5491   0.0264  0.050               
  434: 59 45 15  0   59 43 16  0              87262.1056   0.0096  0.050               
  435: 58 43 15  0   58 43 16  0              87573.0538   0.0249  0.050               
  436: 58 44 15  0   58 42 16  0              87577.6726   0.0207  0.050               
  437: 33 28  5  0   33 26  8  0              87749.6937  -0.0305  0.050               
  438: 74 59 16  0   74 57 17  0              87841.3347  -0.0752  0.050               
  439: 57 42 15  0   57 42 16  0              87871.4132   0.0331  0.050               
  440: 57 43 15  0   57 41 16  0              87874.1821   0.0110  0.050               
  441: 73 57 16  0   73 57 17  0              88030.3479   0.0233  0.050               
  442: 56 41 15  0   56 41 16  0              88151.0639   0.0308  0.050               
  443: 56 42 15  0   56 40 16  0              88152.7298   0.0307  0.050               
  444: 73 58 16  0   73 56 17  0              88402.5767   0.0086  0.050               
  445: 55 40 15  0   55 40 16  0              88413.2684   0.0069  0.050               
  446: 55 41 15  0   55 39 16  0              88414.3225   0.0780  0.050               
  447: 54 40 15  0   54 38 16  0              88659.7455  -0.0224  0.050               
  448: 72 56 16  0   72 56 17  0              88696.1812  -0.0099  0.050               
  449: 40 35  5  0   40 33  8  0              88714.2397  -0.0198  0.050               
  450: 53 38 15  0   53 38 16  0              88889.9700   0.1222  0.050  -0.0013 0.63  
  451: 53 39 15  0   53 37 16  0              88889.9700  -0.2077  0.050  -0.0013 0.37  
  452: 72 57 16  0   72 55 17  0              88946.4705   0.0223  0.050               
  453: 52 37 15  0   52 37 16  0              89106.2954   0.1544  0.050   0.0372 0.38  
  454: 52 38 15  0   52 36 16  0              89106.2954  -0.0332  0.050   0.0372 0.62  
  455: 71 55 16  0   71 55 17  0              89302.6709  -0.0251  0.050               
  456: 51 36 15  0   51 36 16  0              89308.9651   0.0482  0.050   0.0088 0.63  
  457: 51 37 15  0   51 35 16  0              89308.9651  -0.0570  0.050   0.0088 0.37  
  458: 32 27  5  0   32 25  8  0              89373.9875  -0.0342  0.050               
  459: 71 56 16  0   71 54 17  0              89469.3672  -0.0023  0.050               
  460: 49 34 15  0   49 34 16  0              89676.9887   0.0232  0.050   0.0113 0.62  
  461: 49 35 15  0   49 33 16  0              89676.9887  -0.0086  0.050   0.0113 0.38  
  462:  7  6  1  0    6  4  2  0              89765.2825   0.0422  0.050               
  463: 70 54 16  0   70 54 17  0              89859.2550   0.0269  0.050               
  464: 46 31 15  0   46 31 16  0              90145.3939   0.0321  0.050   0.0292 0.38  
  465: 46 32 15  0   46 30 16  0              90145.3939   0.0274  0.050   0.0292 0.62  
  466: 69 53 16  0   69 53 17  0              90373.1088   0.0622  0.050               
  467: 44 29 15  0   44 29 16  0              90408.7441   0.0256  0.050   0.0249 0.37  
  468: 44 30 15  0   44 28 16  0              90408.7441   0.0244  0.050   0.0249 0.63  
  469: 81 64 17  0   81 64 18  0              90479.8520  -0.0497  0.050               
  470: 43 29 15  0   43 27 16  0              90527.3181   0.0283  0.050               
  471: 41 36  5  0   41 34  8  0              90571.0083   0.0294  0.050               
  472: 42 28 15  0   42 26 16  0              90637.7747   0.0238  0.050               
  473: 41 26 15  0   41 26 16  0              90740.5864   0.0425  0.050   0.0425 0.62  
  474: 41 27 15  0   41 25 16  0              90740.5864   0.0424  0.050   0.0425 0.38  
  475: 68 52 16  0   68 52 17  0              90849.8020   0.0073  0.050               
  476: 68 53 16  0   68 51 17  0              90896.3465   0.0040  0.050               
  477: 38 24 15  0   38 22 16  0              91007.0271   0.0243  0.050               
  478: 37 23 15  0   37 21 16  0              91083.1283   0.0137  0.050               
  479: 36 22 15  0   36 20 16  0              91153.5049   0.0430  0.050               
  480: 35 21 15  0   35 19 16  0              91218.4087   0.0346  0.050               
  481: 67 52 16  0   67 50 17  0              91323.7743   0.0186  0.050               
  482: 33 18 15  0   33 18 16  0              91333.1414   0.0010  0.050   0.0010 0.62  
  483: 33 19 15  0   33 17 16  0              91333.1414   0.0010  0.050   0.0010 0.38  
  484: 32 17 15  0   32 17 16  0              91383.6100   0.0255  0.050   0.0256 0.38  
  485: 32 18 15  0   32 16 16  0              91383.6100   0.0255  0.050   0.0256 0.62  
  486: 29 15 15  0   29 13 16  0              91510.4775   0.0359  0.050               
  487: 28 13 15  0   28 13 16  0              91545.4247   0.0105  0.050   0.0106 0.38  
  488: 28 14 15  0   28 12 16  0              91545.4247   0.0105  0.050   0.0106 0.62  
  489: 27 12 15  0   27 12 16  0              91577.1315   0.0052  0.050   0.0053 0.63  
  490: 27 13 15  0   27 11 16  0              91577.1315   0.0052  0.050   0.0053 0.37  
  491: 26 11 15  0   26 11 16  0              91605.8197   0.0191  0.050   0.0192 0.38  
  492: 26 12 15  0   26 10 16  0              91605.8197   0.0191  0.050   0.0192 0.62  
  493: 25 11 15  0   25  9 16  0              91631.6917   0.0416  0.050               
  494: 24  9 15  0   24  9 16  0              91654.8750  -0.0037  0.050  -0.0037 0.38  
  495: 24 10 15  0   24  8 16  0              91654.8750  -0.0037  0.050  -0.0037 0.62  
  496: 23  8 15  0   23  8 16  0              91675.7213   0.0399  0.050               
  497: 66 50 16  0   66 50 17  0              91708.8751   0.0047  0.050               
  498: 18  3 15  0   18  3 16  0              91749.5172  -0.0034  0.050  -0.0034 0.37  
  499: 18  4 15  0   18  2 16  0              91749.5172  -0.0034  0.050  -0.0034 0.63  
  500: 17  2 15  0   17  2 16  0              91759.3973   0.0165  0.050   0.0166 0.63  
  501: 17  3 15  0   17  1 16  0              91759.3973   0.0165  0.050   0.0166 0.37  
  502: 10  5  5  0    9  5  4  0              91796.4325   0.0535  0.050               
  503: 65 49 16  0   65 49 17  0              92097.5576   0.0140  0.050               
  504: 65 50 16  0   65 48 17  0              92109.4606  -0.0194  0.050               
  505: 79 62 17  0   79 62 18  0              92252.7010   0.0286  0.050               
  506: 64 48 16  0   64 48 17  0              92462.2806   0.0420  0.050               
  507: 64 49 16  0   64 47 17  0              92469.6940   0.0178  0.050               
  508: 79 63 17  0   79 61 18  0              92757.3176  -0.0333  0.050               
  509: 63 47 16  0   63 47 17  0              92804.9041   0.0122  0.050               
  510: 63 48 16  0   63 46 17  0              92809.4746  -0.0054  0.050               
  511: 62 46 16  0   62 46 17  0              93127.1662   0.0182  0.050               
  512: 62 47 16  0   62 45 17  0              93129.9518   0.0019  0.050               
  513: 61 45 16  0   61 45 17  0              93430.4732   0.0456  0.050               
  514: 61 46 16  0   61 44 17  0              93432.1568   0.0357  0.050               
  515: 77 60 17  0   77 60 18  0              93688.9274  -0.0336  0.050               
  516: 60 44 16  0   60 44 17  0              93715.9876   0.0101  0.050               
  517: 60 45 16  0   60 43 17  0              93717.0518   0.0615  0.050               
  518: 77 61 17  0   77 59 18  0              93920.6581   0.0017  0.050               
  519: 59 44 16  0   59 42 17  0              93985.5128   0.0074  0.050               
  520: 58 42 16  0   58 42 17  0              94238.3541   0.1426  0.050   0.0112 0.62  
  521: 58 43 16  0   58 41 17  0              94238.3541  -0.2078  0.050   0.0112 0.38  
  522: 76 60 17  0   76 58 18  0              94470.4328  -0.0366  0.050               
  523: 57 41 16  0   57 41 17  0              94476.9496   0.1501  0.050   0.0235 0.38  
  524: 57 42 16  0   57 40 17  0              94476.9496  -0.0526  0.050   0.0235 0.62  
  525: 56 40 16  0   56 40 17  0              94701.5777   0.0771  0.050   0.0336 0.62  
  526: 56 41 16  0   56 39 17  0              94701.5777  -0.0388  0.050   0.0336 0.38  
  527: 75 58 17  0   75 58 18  0              94893.5693  -0.0130  0.050               
  528: 55 39 16  0   55 39 17  0              94913.1521   0.0718  0.050   0.0309 0.38  
  529: 55 40 16  0   55 38 17  0              94913.1521   0.0063  0.050   0.0309 0.62  
  530: 54 38 16  0   54 38 17  0              95112.2726   0.0246  0.050   0.0110 0.62  
  531: 54 39 16  0   54 37 17  0              95112.2726  -0.0118  0.050   0.0110 0.38  
  532: 43 38  5  0   43 36  8  0              95237.2307  -0.0591  0.050               
  533: 53 37 16  0   53 37 17  0              95299.7063   0.0418  0.050   0.0292 0.38  
  534: 53 38 16  0   53 36 17  0              95299.7063   0.0216  0.050   0.0292 0.62  
  535: 74 57 17  0   74 57 18  0              95429.8089  -0.0152  0.050               
  536: 52 36 16  0   52 36 17  0              95475.9853   0.0379  0.050   0.0338 0.62  
  537: 52 37 16  0   52 35 17  0              95475.9853   0.0270  0.050   0.0338 0.38  
  538: 74 58 17  0   74 56 18  0              95497.2876   0.0056  0.050               
  539: 42 36  6  0   42 34  9  0              95510.1005   0.0402  0.050               
  540: 51 35 16  0   51 35 17  0              95641.7046   0.0286  0.050   0.0250 0.38  
  541: 51 36 16  0   51 34 17  0              95641.7046   0.0228  0.050   0.0250 0.62  
  542: 43 37  6  0   43 35  9  0              95684.4916   0.0218  0.050               
  543: 29 24  5  0   29 22  8  0              95802.9696   0.0553  0.050               
  544: 41 35  6  0   41 33  9  0              95850.2946   0.0336  0.050               
  545: 73 56 17  0   73 56 18  0              95929.5804   0.0155  0.050               
  546: 73 57 17  0   73 55 18  0              95973.5020   0.0060  0.050               
  547: 44 38  6  0   44 36  9  0              96355.4577   0.0625  0.050               
  548: 72 56 17  0   72 54 18  0              96425.3634   0.0291  0.050               
  549: 45 29 16  0   45 29 17  0              96442.8624   0.0037  0.050   0.0037 0.37  
  550: 45 30 16  0   45 28 17  0              96442.8624   0.0036  0.050   0.0037 0.63  
  551:  7  5  2  0    6  3  3  0              96552.7082   0.0144  0.050               
  552: 43 27 16  0   43 27 17  0              96646.9803   0.0117  0.050   0.0117 0.38  
  553: 43 28 16  0   43 26 17  0              96646.9803   0.0117  0.050   0.0117 0.62  
  554: 40 34  6  0   40 32  9  0              96703.9824   0.0353  0.050               
  555: 71 54 17  0   71 54 18  0              96835.4468   0.0545  0.050               
  556: 71 55 17  0   71 53 18  0              96853.4930  -0.0420  0.050               
  557: 38 23 16  0   38 21 17  0              97047.8175   0.0245  0.050               
  558: 36 20 16  0   36 20 17  0              97170.9460   0.0378  0.050   0.0378 0.63  
  559: 36 21 16  0   36 19 17  0              97170.9460   0.0378  0.050   0.0378 0.37  
  560: 35 20 16  0   35 18 17  0              97225.6270   0.0138  0.050               
  561: 70 54 17  0   70 52 18  0              97259.0508   0.0311  0.050               
  562: 45 39  6  0   45 37  9  0              97491.1343   0.0668  0.050               
  563: 26 10 16  0   26 10 17  0              97554.8326   0.0141  0.050   0.0142 0.62  
  564: 26 11 16  0   26  9 17  0              97554.8326   0.0141  0.050   0.0142 0.38  
  565: 25  9 16  0   25  9 17  0              97577.0802   0.0193  0.050   0.0194 0.38  
  566: 25 10 16  0   25  8 17  0              97577.0802   0.0193  0.050   0.0194 0.62  
  567: 24  8 16  0   24  8 17  0              97597.1271   0.0216  0.050   0.0216 0.62  
  568: 24  9 16  0   24  7 17  0              97597.1271   0.0216  0.050   0.0216 0.38  
  569: 22  6 16  0   22  6 17  0              97631.2589   0.0240  0.050   0.0240 0.63  
  570: 22  7 16  0   22  5 17  0              97631.2589   0.0240  0.050   0.0240 0.37  
  571: 21  5 16  0   21  5 17  0              97645.6435   0.0245  0.050   0.0245 0.38  
  572: 21  6 16  0   21  4 17  0              97645.6435   0.0245  0.050   0.0245 0.62  
  573: 15  1 14  0   14  1 13  0              97655.8153  -0.0077  0.050  -0.0078 0.38  
  574: 15  2 14  0   14  2 13  0              97655.8153  -0.0077  0.050  -0.0078 0.62  
  575: 14  2 12  0   13  2 11  0              97658.5077  -0.0216  0.050   0.0036 0.50  
  576: 14  3 12  0   13  3 11  0              97658.5077  -0.0216  0.050   0.0036 0.30  
  577: 20  4 16  0   20  4 17  0              97658.5077   0.1035  0.050   0.0036 0.13  
  578: 20  5 16  0   20  3 17  0              97658.5077   0.1035  0.050   0.0036 0.08  
  579: 13  3 10  0   12  3  9  0              97662.0182  -0.0093  0.050  -0.0094 0.37  
  580: 13  4 10  0   12  4  9  0              97662.0182  -0.0093  0.050  -0.0094 0.63  
  581: 12  4  8  0   11  4  7  0              97668.5121  -0.0194  0.050  -0.0191 0.63  
  582: 12  5  8  0   11  5  7  0              97668.5121  -0.0185  0.050  -0.0191 0.37  
  583: 18  2 16  0   18  2 17  0              97679.6919  -0.0103  0.050               
  584: 11  5  6  0   10  5  5  0              97689.0468   0.0365  0.050               
  585: 68 51 17  0   68 51 18  0              98001.4454  -0.0049  0.050               
  586: 68 52 17  0   68 50 18  0              98005.9594   0.0095  0.050               
  587: 39 33  6  0   39 31  9  0              98046.9140  -0.0241  0.050               
  588:  9  7  2  0    8  7  1  0              98161.4404   0.0402  0.050               
  589: 83 66 18  0   83 64 19  0              98271.1349  -0.0301  0.050               
  590: 67 50 17  0   67 50 18  0              98346.7722   0.0421  0.050               
  591: 67 51 17  0   67 49 18  0              98349.5388   0.0337  0.050               
  592: 82 64 18  0   82 64 19  0              98655.9761  -0.0663  0.050               
  593: 66 49 17  0   66 49 18  0              98672.8318   0.0282  0.050               
  594: 66 50 17  0   66 48 18  0              98674.5165   0.0177  0.050               
  595: 65 48 17  0   65 48 18  0              98980.8966   0.0052  0.050               
  596: 65 49 17  0   65 47 18  0              98981.9847   0.0677  0.050               
  597: 46 40  6  0   46 38  9  0              99051.5623   0.0449  0.050               
  598: 64 48 17  0   64 46 18  0              99272.7244   0.0282  0.050               
  599: 81 64 18  0   81 62 19  0              99445.5688   0.0318  0.050               
  600: 63 46 17  0   63 46 18  0              99547.4569   0.1006  0.050  -0.0357 0.63  
  601: 63 47 17  0   63 45 18  0              99547.4569  -0.2636  0.050  -0.0357 0.37  
  602: 62 45 17  0   62 45 18  0              99807.7704   0.1629  0.050   0.0294 0.38  
  603: 62 46 17  0   62 44 18  0              99807.7704  -0.0508  0.050   0.0294 0.62  
  604: 38 32  6  0   38 30  9  0              99831.4947  -0.0357  0.050               
  605: 80 62 18  0   80 62 19  0              99900.6314   0.0461  0.050               
  606: 61 44 17  0   61 44 18  0             100053.7341   0.0801  0.050   0.0336 0.62  
  607: 61 45 17  0   61 43 18  0             100053.7341  -0.0440  0.050   0.0336 0.38  
  608: 60 43 17  0   60 43 18  0             100286.2999   0.0486  0.050   0.0041 0.38  
  609: 60 44 17  0   60 42 18  0             100286.2999  -0.0226  0.050   0.0041 0.62  
  610: 79 61 18  0   79 61 19  0             100458.2884  -0.0374  0.050               
  611: 59 42 17  0   59 42 18  0             100506.1121   0.0122  0.050  -0.0029 0.63  
  612: 59 43 17  0   59 41 18  0             100506.1121  -0.0282  0.050  -0.0029 0.37  
  613: 79 62 18  0   79 60 19  0             100521.4237   0.0362  0.050               
  614: 58 41 17  0   58 41 18  0             100713.8545   0.0025  0.050  -0.0117 0.38  
  615: 58 42 17  0   58 40 18  0             100713.8545  -0.0202  0.050  -0.0117 0.62  
  616: 57 40 17  0   57 40 18  0             100910.1248   0.0068  0.050   0.0021 0.62  
  617: 57 41 17  0   57 39 18  0             100910.1248  -0.0057  0.050   0.0021 0.38  
  618: 78 60 18  0   78 60 19  0             100980.1896   0.0727  0.050               
  619: 47 41  6  0   47 39  9  0             100992.8912  -0.0193  0.050               
  620: 78 61 18  0   78 59 19  0             101021.4324   0.0416  0.050               
  621: 56 39 17  0   56 39 18  0             101095.5221   0.0526  0.050   0.0483 0.38  
  622: 56 40 17  0   56 38 18  0             101095.5221   0.0457  0.050   0.0483 0.62  
  623: 55 38 17  0   55 38 18  0             101270.5066   0.0620  0.050   0.0606 0.63  
  624: 55 39 17  0   55 37 18  0             101270.5066   0.0582  0.050   0.0606 0.37  
  625: 54 37 17  0   54 37 18  0             101435.6004   0.0503  0.050   0.0491 0.38  
  626: 54 38 17  0   54 36 18  0             101435.6004   0.0483  0.050   0.0491 0.62  
  627: 77 59 18  0   77 59 19  0             101469.8761  -0.0206  0.050               
  628: 77 60 18  0   77 58 19  0             101496.6589  -0.0282  0.050               
  629:  8  7  1  0    7  5  2  0             101560.4368   0.0212  0.050               
  630: 53 36 17  0   53 36 18  0             101591.3074   0.0423  0.050   0.0420 0.62  
  631: 53 37 17  0   53 35 18  0             101591.3074   0.0413  0.050   0.0420 0.38  
  632: 52 35 17  0   52 35 18  0             101738.0381  -0.0045  0.050  -0.0049 0.37  
  633: 52 36 17  0   52 34 18  0             101738.0381  -0.0051  0.050  -0.0049 0.63  
  634: 51 34 17  0   51 34 18  0             101876.3097  -0.0027  0.050  -0.0028 0.62  
  635: 51 35 17  0   51 33 18  0             101876.3097  -0.0029  0.050  -0.0028 0.38  
  636: 76 58 18  0   76 58 19  0             101930.8400   0.0081  0.050               
  637: 76 59 18  0   76 57 19  0             101948.0499  -0.0267  0.050               
  638: 75 57 18  0   75 57 19  0             102365.4498  -0.0571  0.050               
  639: 75 58 18  0   75 56 19  0             102376.5191   0.0047  0.050               
  640: 74 56 18  0   74 56 19  0             102775.9682  -0.0990  0.050               
  641: 74 57 18  0   74 55 19  0             102783.0324  -0.0013  0.050               
  642: 73 55 18  0   73 55 19  0             103164.3817   0.0587  0.050               
  643: 28 11 17  0   28 11 18  0             103453.2774   0.0077  0.050   0.0077 0.37  
  644: 28 12 17  0   28 10 18  0             103453.2774   0.0077  0.050   0.0077 0.63  
  645: 27 10 17  0   27 10 18  0             103476.9382   0.0275  0.050   0.0276 0.62  
  646: 27 11 17  0   27  9 18  0             103476.9382   0.0275  0.050   0.0276 0.38  
  647: 26  9 17  0   26  9 18  0             103498.4160   0.0192  0.050   0.0193 0.37  
  648: 26 10 17  0   26  8 18  0             103498.4160   0.0192  0.050   0.0193 0.63  
  649: 25  8 17  0   25  8 18  0             103517.8859   0.0124  0.050   0.0124 0.63  
  650: 25  9 17  0   25  7 18  0             103517.8859   0.0124  0.050   0.0124 0.37  
  651: 72 54 18  0   72 54 19  0             103531.9230   0.0958  0.050               
  652: 22  5 17  0   22  5 18  0             103565.5936  -0.0154  0.050  -0.0154 0.38  
  653: 22  6 17  0   22  4 18  0             103565.5936  -0.0154  0.050  -0.0154 0.62  
  654: 17  0 17  0   16  0 16  0             103571.2689  -0.0068  0.050  -0.0068 0.62  
  655: 17  1 17  0   16  1 16  0             103571.2689  -0.0068  0.050  -0.0068 0.38  
  656: 16  1 15  0   15  1 14  0             103573.8158  -0.0152  0.050  -0.0152 0.38  
  657: 16  2 15  0   15  2 14  0             103573.8158  -0.0152  0.050  -0.0152 0.62  
  658: 20  3 17  0   20  3 18  0             103589.8263   0.0430  0.050   0.0431 0.38  
  659: 20  4 17  0   20  2 18  0             103589.8263   0.0430  0.050   0.0431 0.62  
  660: 19  2 17  0   19  2 18  0             103599.9199  -0.0047  0.050  -0.0048 0.62  
  661: 19  3 17  0   19  1 18  0             103599.9199  -0.0047  0.050  -0.0048 0.38  
  662: 71 53 18  0   71 53 19  0             103879.9231  -0.0101  0.050               
  663: 71 54 18  0   71 52 19  0             103881.6004  -0.0092  0.050               
  664: 70 52 18  0   70 52 19  0             104209.8307  -0.0056  0.050               
  665: 70 53 18  0   70 51 19  0             104210.8906   0.0297  0.050               
  666: 36 30  6  0   36 28  9  0             104439.7056   0.0229  0.050               
  667: 69 51 18  0   69 51 19  0             104522.6313   0.0256  0.050               
  668: 69 52 18  0   69 50 19  0             104523.2566   0.0307  0.050               
  669: 68 50 18  0   68 50 19  0             104819.3303   0.1237  0.050  -0.0158 0.62  
  670: 68 51 18  0   68 49 19  0             104819.3303  -0.2483  0.050  -0.0158 0.38  
  671: 67 49 18  0   67 49 19  0             105100.6741   0.1549  0.050   0.0170 0.38  
  672: 67 50 18  0   67 48 19  0             105100.6741  -0.0661  0.050   0.0170 0.62  
  673: 10  7  3  0    9  7  2  0             105191.6140   0.0103  0.050               
  674: 66 48 18  0   66 48 19  0             105367.4040   0.0527  0.050   0.0040 0.63  
  675: 66 49 18  0   66 47 19  0             105367.4040  -0.0773  0.050   0.0040 0.37  
  676: 48 41  7  0   48 39 10  0             105382.4213   0.0519  0.050               
  677: 84 66 19  0   84 64 20  0             105517.8630  -0.0895  0.050               
  678: 49 42  7  0   49 40 10  0             105610.3210   0.0559  0.050               
  679: 65 47 18  0   65 47 19  0             105620.5126   0.0639  0.050   0.0166 0.38  
  680: 65 48 18  0   65 46 19  0             105620.5126  -0.0118  0.050   0.0166 0.62  
  681: 47 40  7  0   47 38 10  0             105696.8072   0.0119  0.050               
  682: 29 26  4  0   29 22  7  0             105778.0114  -0.0711  0.050               
  683: 49 43  6  0   49 41  9  0             105840.4011  -0.0482  0.050               
  684: 64 46 18  0   64 46 19  0             105860.5372   0.0337  0.050   0.0174 0.63  
  685: 64 47 18  0   64 45 19  0             105860.5372  -0.0099  0.050   0.0174 0.37  
  686: 63 45 18  0   63 45 19  0             106088.1585  -0.0022  0.050  -0.0178 0.37  
  687: 63 46 18  0   63 44 19  0             106088.1585  -0.0271  0.050  -0.0178 0.63  
  688: 62 44 18  0   62 44 19  0             106304.0187  -0.0046  0.050  -0.0099 0.63  
  689: 62 45 18  0   62 43 19  0             106304.0187  -0.0186  0.050  -0.0099 0.37  
  690: 50 43  7  0   50 41 10  0             106354.4439   0.0438  0.050               
  691: 61 43 18  0   61 43 19  0             106508.6663   0.0093  0.050   0.0044 0.38  
  692: 61 44 18  0   61 42 19  0             106508.6663   0.0015  0.050   0.0044 0.62  
  693: 82 64 19  0   82 62 20  0             106538.6358  -0.0997  0.050               
  694: 46 39  7  0   46 37 10  0             106561.7105   0.0908  0.050               
  695: 59 41 18  0   59 41 19  0             106886.3595   0.0253  0.050   0.0239 0.38  
  696: 59 42 18  0   59 40 19  0             106886.3595   0.0230  0.050   0.0239 0.62  
  697: 81 62 19  0   81 62 20  0             106996.1834   0.0124  0.050               
  698: 58 40 18  0   58 40 19  0             107060.3767   0.0240  0.050   0.0236 0.62  
  699: 58 41 18  0   58 39 19  0             107060.3767   0.0228  0.050   0.0236 0.38  
  700: 80 62 19  0   80 60 20  0             107463.1071   0.0298  0.050               
  701: 51 44  7  0   51 42 10  0             107576.6510   0.0427  0.050               
  702:  8  6  2  0    7  4  3  0             107818.4138   0.0111  0.050               
  703: 79 60 19  0   79 60 20  0             107884.8455  -0.0417  0.050               
  704: 79 61 19  0   79 59 20  0             107891.5106  -0.0486  0.050               
  705: 45 38  7  0   45 36 10  0             107962.0145   0.0028  0.050               
  706: 50 44  6  0   50 42  9  0             108660.8783   0.0010  0.050               
  707: 77 58 19  0   77 58 20  0             108683.8003   0.0141  0.050               
  708: 43 25 18  0   43 25 19  0             108762.8359   0.0432  0.050   0.0432 0.37  
  709: 43 26 18  0   43 24 19  0             108762.8359   0.0432  0.050   0.0432 0.63  
  710: 39 21 18  0   39 21 19  0             109005.6751   0.0317  0.050   0.0317 0.37  
  711: 39 22 18  0   39 20 19  0             109005.6751   0.0317  0.050   0.0317 0.63  
  712: 52 45  7  0   52 43 10  0             109231.9743  -0.0255  0.050               
  713: 29 11 18  0   29 11 19  0             109375.2300   0.0287  0.050   0.0288 0.38  
  714: 29 12 18  0   29 10 19  0             109375.2300   0.0287  0.050   0.0288 0.62  
  715: 11  8  4  0   10  8  3  0             109388.2768  -0.0013  0.050               
  716: 28 10 18  0   28 10 19  0             109398.1193   0.0230  0.050   0.0230 0.63  
  717: 28 11 18  0   28  9 19  0             109398.1193   0.0230  0.050   0.0230 0.37  
  718: 75 56 19  0   75 56 20  0             109404.2459  -0.0449  0.050               
  719: 27  9 18  0   27  9 19  0             109419.0447   0.0328  0.050               
  720: 26  8 18  0   26  8 19  0             109438.0765   0.0016  0.050   0.0016 0.62  
  721: 26  9 18  0   26  7 19  0             109438.0765   0.0016  0.050   0.0016 0.38  
  722: 18  0 18  0   17  0 17  0             109489.2571  -0.0001  0.050  -0.0002 0.62  
  723: 18  1 18  0   17  1 17  0             109489.2571  -0.0001  0.050  -0.0002 0.38  
  724: 16  2 14  0   15  2 13  0             109494.3573  -0.0004  0.050  -0.0005 0.62  
  725: 16  3 14  0   15  3 13  0             109494.3573  -0.0004  0.050  -0.0005 0.38  
  726: 14  4 10  0   13  4  9  0             109501.8895  -0.0039  0.050  -0.0040 0.62  
  727: 14  5 10  0   13  5  9  0             109501.8895  -0.0039  0.050  -0.0040 0.38  
  728: 21  3 18  0   21  3 19  0             109509.7558   0.0496  0.050   0.0496 0.38  
  729: 21  4 18  0   21  2 19  0             109509.7558   0.0496  0.050   0.0496 0.62  
  730: 13  5  8  0   12  5  7  0             109511.5895   0.0029  0.050   0.0050 0.37  
  731: 13  6  8  0   12  6  7  0             109511.5895   0.0061  0.050   0.0050 0.63  
  732: 20  2 18  0   20  2 19  0             109520.1092   0.0601  0.050   0.0602 0.62  
  733: 20  3 18  0   20  1 19  0             109520.1092   0.0601  0.050   0.0602 0.38  
  734: 19  1 18  0   19  1 19  0             109529.3866   0.0933  0.050   0.0934 0.38  
  735: 19  2 18  0   19  0 19  0             109529.3866   0.0933  0.050   0.0934 0.62  
  736: 12  6  6  0   11  6  5  0             109544.8912  -0.0126  0.050               
  737: 74 56 19  0   74 54 20  0             109738.6262  -0.0017  0.050               
  738: 34 28  6  0   34 26  9  0             109852.6690   0.0742  0.050               
  739: 44 37  7  0   44 35 10  0             109858.1298  -0.0513  0.050               
  740: 73 54 19  0   73 54 20  0             110055.4616   0.1219  0.050  -0.0185 0.63  
  741: 73 55 19  0   73 53 20  0             110055.4616  -0.2528  0.050  -0.0185 0.37  
  742: 11  7  4  0   10  7  3  0             110091.6532   0.0028  0.050               
  743: 72 53 19  0   72 53 20  0             110357.2989   0.1494  0.050   0.0087 0.38  
  744: 72 54 19  0   72 52 20  0             110357.2989  -0.0757  0.050   0.0087 0.62  
  745: 71 52 19  0   71 52 20  0             110644.3288   0.0922  0.050   0.0421 0.63  
  746: 71 53 19  0   71 51 20  0             110644.3288  -0.0417  0.050   0.0421 0.37  
  747: 70 51 19  0   70 51 20  0             110917.3941   0.0563  0.050   0.0070 0.38  
  748: 70 52 19  0   70 50 20  0             110917.3941  -0.0226  0.050   0.0070 0.62  
  749: 69 50 19  0   69 50 20  0             111177.1732   0.0357  0.050   0.0184 0.62  
  750: 69 51 19  0   69 49 20  0             111177.1732  -0.0104  0.050   0.0184 0.38  
  751: 53 46  7  0   53 44 10  0             111272.9795  -0.0120  0.050               
  752: 68 49 19  0   68 49 20  0             111424.3091   0.0354  0.050   0.0187 0.38  
  753: 68 50 19  0   68 48 20  0             111424.3091   0.0086  0.050   0.0187 0.62  
  754: 67 48 19  0   67 48 20  0             111659.3424  -0.0007  0.050  -0.0066 0.62  
  755: 67 49 19  0   67 47 20  0             111659.3424  -0.0161  0.050  -0.0066 0.38  
  756: 27 23  5  0   27 19  8  0             111830.0442  -0.0792  0.050               
  757: 66 47 19  0   66 47 20  0             111882.9299   0.0242  0.050   0.0188 0.38  
  758: 66 48 19  0   66 46 20  0             111882.9299   0.0155  0.050   0.0188 0.62  
  759: 28 24  5  0   28 20  8  0             112087.2608   0.0062  0.050               
  760: 65 46 19  0   65 46 20  0             112095.4986   0.0108  0.050   0.0090 0.63  
  761: 65 47 19  0   65 45 20  0             112095.4986   0.0059  0.050   0.0090 0.37  
  762: 53 47  7  0   53 45  8  0             112123.5902  -0.0456  0.050               
  763: 43 36  7  0   43 34 10  0             112187.2474   0.0629  0.050               
  764: 64 45 19  0   64 45 20  0             112297.5904   0.0046  0.050   0.0029 0.37  
  765: 64 46 19  0   64 44 20  0             112297.5904   0.0019  0.050   0.0029 0.63  
  766: 63 44 19  0   63 44 20  0             112489.6972   0.0288  0.050   0.0283 0.62  
  767: 63 45 19  0   63 43 20  0             112489.6972   0.0273  0.050   0.0283 0.38  
  768: 22 18  5  0   22 14  8  0             112519.4124   0.2385  0.050   0.0112 0.38  
  769: 85 66 20  0   85 64 21  0             112519.4124  -0.1262  0.050   0.0112 0.62  
  770: 62 43 19  0   62 43 20  0             112672.2012   0.0217  0.050   0.0213 0.38  
  771: 62 44 19  0   62 42 20  0             112672.2012   0.0209  0.050   0.0213 0.62  
  772: 61 42 19  0   61 42 20  0             112845.5362  -0.0032  0.050  -0.0034 0.62  
  773: 61 43 19  0   61 41 20  0             112845.5362  -0.0037  0.050  -0.0034 0.38  
  774: 60 41 19  0   60 41 20  0             113010.1413  -0.0067  0.050  -0.0069 0.37  
  775: 60 42 19  0   60 40 20  0             113010.1413  -0.0069  0.050  -0.0069 0.63  
  776: 59 40 19  0   59 40 20  0             113166.3908   0.0060  0.050   0.0060 0.62  
  777: 59 41 19  0   59 39 20  0             113166.3908   0.0059  0.050   0.0060 0.38  
  778: 30 26  5  0   30 22  8  0             113263.3005  -0.0281  0.050               
  779: 58 39 19  0   58 39 20  0             113314.6055  -0.0060  0.050  -0.0060 0.37  
  780: 58 40 19  0   58 38 20  0             113314.6055  -0.0060  0.050  -0.0060 0.63  
  781: 83 63 20  0   83 63 21  0             113393.7728  -0.0199  0.050               
  782: 83 64 20  0   83 62 21  0             113397.7685  -0.0667  0.050               
  783: 57 38 19  0   57 38 20  0             113455.1828   0.0095  0.050   0.0095 0.63  
  784: 57 39 19  0   57 37 20  0             113455.1828   0.0094  0.050   0.0095 0.37  
  785: 56 37 19  0   56 37 20  0             113588.4284   0.0289  0.050   0.0290 0.38  
  786: 56 38 19  0   56 36 20  0             113588.4284   0.0289  0.050   0.0290 0.62  
  787: 55 36 19  0   55 36 20  0             113714.5971  -0.0077  0.050  -0.0078 0.62  
  788: 55 37 19  0   55 35 20  0             113714.5971  -0.0077  0.050  -0.0078 0.38  
  789: 82 62 20  0   82 62 21  0             113803.6082  -0.0489  0.050               
  790: 82 63 20  0   82 61 21  0             113806.1433  -0.0642  0.050               
  791: 54 35 19  0   54 35 20  0             113834.1108   0.0199  0.050   0.0199 0.38  
  792: 54 36 19  0   54 34 20  0             113834.1108   0.0199  0.050   0.0199 0.62  
  793: 53 34 19  0   53 34 20  0             113947.1770   0.0306  0.050   0.0307 0.62  
  794: 53 35 19  0   53 33 20  0             113947.1770   0.0306  0.050   0.0307 0.38  
  795: 52 33 19  0   52 33 20  0             114054.0653   0.0171  0.050   0.0172 0.37  
  796: 52 34 19  0   52 32 20  0             114054.0653   0.0171  0.050   0.0172 0.63  
  797: 51 32 19  0   51 32 20  0             114155.0737   0.0117  0.050   0.0118 0.62  
  798: 51 33 19  0   51 31 20  0             114155.0737   0.0117  0.050   0.0118 0.38  
  799: 81 62 20  0   81 60 21  0             114195.4155  -0.0015  0.050               
  800: 50 31 19  0   50 31 20  0             114250.4421  -0.0010  0.050  -0.0011 0.38  
  801: 50 32 19  0   50 30 20  0             114250.4421  -0.0010  0.050  -0.0011 0.62  
  802: 49 30 19  0   49 30 20  0             114340.4289  -0.0085  0.050  -0.0086 0.62  
  803: 49 31 19  0   49 29 20  0             114340.4289  -0.0085  0.050  -0.0086 0.38  
  804: 48 29 19  0   48 29 20  0             114425.2858   0.0048  0.050   0.0049 0.37  
  805: 48 30 19  0   48 28 20  0             114425.2858   0.0048  0.050   0.0049 0.63  
  806: 47 29 19  0   47 27 20  0             114505.2024   0.0012  0.050               
  807: 80 60 20  0   80 60 21  0             114565.4430   0.0111  0.050               
  808: 46 27 19  0   46 27 20  0             114580.4526   0.0353  0.050   0.0354 0.38  
  809: 46 28 19  0   46 26 20  0             114580.4526   0.0353  0.050   0.0354 0.62  
  810: 45 26 19  0   45 26 20  0             114651.1626   0.0219  0.050   0.0220 0.63  
  811: 45 27 19  0   45 25 20  0             114651.1626   0.0219  0.050   0.0220 0.37  
  812: 44 25 19  0   44 25 20  0             114717.5509  -0.0242  0.050  -0.0243 0.37  
  813: 44 26 19  0   44 24 20  0             114717.5509  -0.0242  0.050  -0.0243 0.63  
  814: 43 24 19  0   43 24 20  0             114779.9298   0.0124  0.050   0.0124 0.63  
  815: 43 25 19  0   43 23 20  0             114779.9298   0.0124  0.050   0.0124 0.37  
  816: 42 23 19  0   42 23 20  0             114838.3687   0.0115  0.050   0.0115 0.38  
  817: 42 24 19  0   42 22 20  0             114838.3687   0.0115  0.050   0.0115 0.62  
  818: 42 35  7  0   42 33 10  0             114868.0850   0.0584  0.050               
  819: 41 22 19  0   41 22 20  0             114893.1065   0.0284  0.050   0.0285 0.62  
  820: 41 23 19  0   41 21 20  0             114893.1065   0.0284  0.050   0.0285 0.38  
  821: 40 21 19  0   40 21 20  0             114944.2768   0.0199  0.050   0.0200 0.38  
  822: 40 22 19  0   40 20 20  0             114944.2768   0.0199  0.050   0.0200 0.62  
  823: 39 20 19  0   39 20 20  0             114992.0847   0.0198  0.050   0.0198 0.62  
  824: 39 21 19  0   39 19 20  0             114992.0847   0.0198  0.050   0.0198 0.38  
  825: 38 19 19  0   38 19 20  0             115036.6541  -0.0133  0.050  -0.0134 0.38  
  826: 38 20 19  0   38 18 20  0             115036.6541  -0.0133  0.050  -0.0134 0.62  
  827: 54 46  8  0   54 44 11  0             115045.4952   0.0358  0.050               
  828: 37 18 19  0   37 18 20  0             115078.2185  -0.0057  0.050  -0.0058 0.63  
  829: 37 19 19  0   37 17 20  0             115078.2185  -0.0057  0.050  -0.0058 0.37  
  830:  8  5  3  0    7  3  4  0             115087.5474  -0.0775  0.050               
  831: 36 17 19  0   36 17 20  0             115116.9171   0.0273  0.050   0.0273 0.37  
  832: 36 18 19  0   36 16 20  0             115116.9171   0.0273  0.050   0.0273 0.63  
  833: 35 16 19  0   35 16 20  0             115152.8265   0.0135  0.050   0.0135 0.62  
  834: 35 17 19  0   35 15 20  0             115152.8265   0.0135  0.050   0.0135 0.38  
  835: 34 15 19  0   34 15 20  0             115186.1594   0.0211  0.050   0.0211 0.38  
  836: 34 16 19  0   34 14 20  0             115186.1594   0.0211  0.050   0.0211 0.62  
  837: 33 14 19  0   33 14 20  0             115217.0255   0.0207  0.050   0.0208 0.62  
  838: 33 15 19  0   33 13 20  0             115217.0255   0.0207  0.050   0.0208 0.38  
  839: 32 13 19  0   32 13 20  0             115245.5499   0.0030  0.050   0.0031 0.37  
  840: 32 14 19  0   32 12 20  0             115245.5499   0.0030  0.050   0.0031 0.63  
  841: 31 12 19  0   31 12 20  0             115271.9456   0.0512  0.050   0.0512 0.62  
  842: 31 13 19  0   31 11 20  0             115271.9456   0.0512  0.050   0.0512 0.38  
  843: 30 11 19  0   30 11 20  0             115296.1703  -0.0022  0.050  -0.0022 0.37  
  844: 30 12 19  0   30 10 20  0             115296.1703  -0.0022  0.050  -0.0022 0.63  
  845: 53 45  8  0   53 43 11  0             115300.4030  -0.0295  0.050               
  846: 29 10 19  0   29 10 20  0             115318.5248   0.0226  0.050   0.0227 0.62  
  847: 29 11 19  0   29  9 20  0             115318.5248   0.0226  0.050   0.0227 0.38  
  848: 28  9 19  0   28  9 20  0             115339.0100   0.0104  0.050   0.0104 0.38  
  849: 28 10 19  0   28  8 20  0             115339.0100   0.0104  0.050   0.0104 0.62  
  850: 27  8 19  0   27  8 20  0             115357.8092   0.0321  0.050   0.0321 0.62  
  851: 27  9 19  0   27  7 20  0             115357.8092   0.0321  0.050   0.0321 0.38  
  852: 26  7 19  0   26  7 20  0             115374.9527   0.0103  0.050   0.0104 0.38  
  853: 26  8 19  0   26  6 20  0             115374.9527   0.0103  0.050   0.0104 0.62  
  854: 25  6 19  0   25  6 20  0             115390.6141   0.0147  0.050   0.0148 0.62  
  855: 25  7 19  0   25  5 20  0             115390.6141   0.0147  0.050   0.0148 0.38  
  856: 24  5 19  0   24  5 20  0             115404.8787   0.0312  0.050   0.0313 0.38  
  857: 24  6 19  0   24  4 20  0             115404.8787   0.0312  0.050   0.0313 0.62  
  858: 19  0 19  0   18  0 18  0             115407.1742  -0.0147  0.050  -0.0148 0.62  
  859: 19  1 19  0   18  1 18  0             115407.1742  -0.0147  0.050  -0.0148 0.38  
  860: 18  1 17  0   17  1 16  0             115409.6890  -0.0188  0.050  -0.0188 0.38  
  861: 18  2 17  0   17  2 16  0             115409.6890  -0.0188  0.050  -0.0188 0.62  
  862: 17  2 15  0   16  2 14  0             115412.1862  -0.0298  0.050  -0.0299 0.62  
  863: 17  3 15  0   16  3 14  0             115412.1862  -0.0298  0.050  -0.0299 0.38  
  864: 16  3 13  0   15  3 12  0             115415.0245  -0.0290  0.050  -0.0291 0.37  
  865: 16  4 13  0   15  4 12  0             115415.0245  -0.0290  0.050  -0.0291 0.63  
  866: 23  4 19  0   23  4 20  0             115417.6957  -0.0867  0.050  -0.0867 0.62  
  867: 23  5 19  0   23  3 20  0             115417.6957  -0.0867  0.050  -0.0867 0.38  
  868: 15  4 11  0   14  4 10  0             115419.0109  -0.0270  0.050  -0.0271 0.62  
  869: 15  5 11  0   14  5 10  0             115419.0109  -0.0270  0.050  -0.0271 0.38  
  870: 14  5  9  0   13  5  8  0             115426.5819  -0.0040  0.050  -0.0040 0.38  
  871: 14  6  9  0   13  6  8  0             115426.5819  -0.0039  0.050  -0.0040 0.62  
  872: 22  3 19  0   22  3 20  0             115429.5015   0.0057  0.050   0.0057 0.38  
  873: 22  4 19  0   22  2 20  0             115429.5015   0.0057  0.050   0.0057 0.62  
  874: 21  2 19  0   21  2 20  0             115440.0998   0.0246  0.050   0.0246 0.62  
  875: 21  3 19  0   21  1 20  0             115440.0998   0.0246  0.050   0.0246 0.38  
  876: 13  6  7  0   12  6  6  0             115447.0542  -0.0231  0.050   0.0520 0.62  
  877: 13  7  7  0   12  7  6  0             115447.0542   0.1771  0.050   0.0520 0.38  
  878: 20  1 19  0   20  1 20  0             115449.5872  -0.0168  0.050  -0.0169 0.38  
  879: 20  2 19  0   20  0 20  0             115449.5872  -0.0168  0.050  -0.0169 0.62  
  880: 12  8  5  0   11  8  4  0             115491.9878   0.0118  0.050               
  881: 12  7  5  0   11  7  4  0             115581.1816  -0.0039  0.050               
  882: 76 56 20  0   76 56 21  0             115885.7095   0.0456  0.050  -0.0054 0.62  
  883: 76 57 20  0   76 55 21  0             115885.7095  -0.0904  0.050  -0.0054 0.38  
  884: 52 44  8  0   52 42 11  0             116137.6315   0.0164  0.050               
  885: 75 55 20  0   75 55 21  0             116178.3576   0.0570  0.050   0.0063 0.37  
  886: 75 56 20  0   75 54 21  0             116178.3576  -0.0241  0.050   0.0063 0.63  
  887: 56 48  8  0   56 46 11  0             116196.6180   0.0218  0.050               
  888: 55 48  7  0   55 46 10  0             116322.7703  -0.0917  0.050               
  889: 74 54 20  0   74 54 21  0             116457.4175   0.0122  0.050  -0.0057 0.63  
  890: 74 55 20  0   74 53 21  0             116457.4175  -0.0356  0.050  -0.0057 0.37  
  891: 73 53 20  0   73 53 21  0             116723.6489   0.0394  0.050   0.0219 0.38  
  892: 73 54 20  0   73 52 21  0             116723.6489   0.0113  0.050   0.0219 0.62  
  893: 72 52 20  0   72 52 21  0             116977.5340   0.0297  0.050   0.0236 0.62  
  894: 72 53 20  0   72 51 21  0             116977.5340   0.0134  0.050   0.0236 0.38  
  895: 71 51 20  0   71 51 21  0             117219.6610   0.0167  0.050   0.0109 0.37  
  896: 71 52 20  0   71 50 21  0             117219.6610   0.0073  0.050   0.0109 0.63  
  897: 11  8  3  0   10  8  2  0             117395.9606   0.0247  0.050               
  898: 70 50 20  0   70 50 21  0             117450.5638   0.0128  0.050   0.0108 0.62  
  899: 70 51 20  0   70 49 21  0             117450.5638   0.0074  0.050   0.0108 0.38  
  900: 57 49  8  0   57 47 11  0             117524.9349  -0.0038  0.050               
  901: 51 43  8  0   51 41 11  0             117552.1350   0.0022  0.050               
  902: 69 49 20  0   69 49 21  0             117670.7385   0.0221  0.050   0.0203 0.38  
  903: 69 50 20  0   69 48 21  0             117670.7385   0.0191  0.050   0.0203 0.62  
  904: 41 34  7  0   41 32 10  0             117808.3796   0.0930  0.050               
  905: 68 48 20  0   68 48 21  0             117880.6250   0.0201  0.050   0.0195 0.63  
  906: 68 49 20  0   68 47 21  0             117880.6250   0.0184  0.050   0.0195 0.37  
  907: 67 47 20  0   67 47 21  0             118080.6747   0.0182  0.050   0.0176 0.38  
  908: 67 48 20  0   67 46 21  0             118080.6747   0.0172  0.050   0.0176 0.62  
  909: 53 47  6  0   53 45  9  0             118247.4948  -0.0874  0.050               
  910: 66 46 20  0   66 46 21  0             118271.2934   0.0055  0.050   0.0053 0.62  
  911: 66 47 20  0   66 45 21  0             118271.2934   0.0050  0.050   0.0053 0.38  
  912: 65 45 20  0   65 45 21  0             118452.9109   0.0160  0.050   0.0159 0.38  
  913: 65 46 20  0   65 44 21  0             118452.9109   0.0157  0.050   0.0159 0.62  
  914: 64 44 20  0   64 44 21  0             118625.8735   0.0196  0.050   0.0195 0.62  
  915: 64 45 20  0   64 43 21  0             118625.8735   0.0194  0.050   0.0195 0.38  
  916: 63 43 20  0   63 43 21  0             118790.5471   0.0235  0.050   0.0235 0.38  
  917: 63 44 20  0   63 42 21  0             118790.5471   0.0235  0.050   0.0235 0.62  
  918: 62 42 20  0   62 42 21  0             118947.2655   0.0201  0.050   0.0201 0.63  
  919: 62 43 20  0   62 41 21  0             118947.2655   0.0200  0.050   0.0201 0.37  
  920:  9  7  2  0    8  5  3  0             118995.7414   0.0605  0.050               
  921: 61 41 20  0   61 41 21  0             119096.3734   0.0274  0.050   0.0274 0.37  
  922: 61 42 20  0   61 40 21  0             119096.3734   0.0274  0.050   0.0274 0.63  
  923: 60 40 20  0   60 40 21  0             119238.1405   0.0032  0.050   0.0033 0.62  
  924: 60 41 20  0   60 39 21  0             119238.1405   0.0032  0.050   0.0033 0.38  
  925: 58 50  8  0   58 48 11  0             119291.1604   0.0052  0.050               
  926: 59 39 20  0   59 39 21  0             119372.9390   0.0213  0.050   0.0213 0.38  
  927: 59 40 20  0   59 38 21  0             119372.9390   0.0213  0.050   0.0213 0.62  
  928: 58 38 20  0   58 38 21  0             119500.9899   0.0166  0.050   0.0166 0.63  
  929: 58 39 20  0   58 37 21  0             119500.9899   0.0166  0.050   0.0166 0.37  
  930: 50 42  8  0   50 40 11  0             119513.4638   0.0214  0.050               
  931: 57 37 20  0   57 37 21  0             119622.5878   0.0093  0.050   0.0093 0.38  
  932: 57 38 20  0   57 36 21  0             119622.5878   0.0093  0.050   0.0093 0.62  
  933: 56 36 20  0   56 36 21  0             119738.0080   0.0116  0.050   0.0116 0.63  
  934: 56 37 20  0   56 35 21  0             119738.0080   0.0116  0.050   0.0116 0.37  
  935: 55 35 20  0   55 35 21  0             119847.4787  -0.0013  0.050  -0.0014 0.38  
  936: 55 36 20  0   55 34 21  0             119847.4787  -0.0013  0.050  -0.0014 0.62  
  937: 54 34 20  0   54 34 21  0             119951.2960   0.0232  0.050   0.0232 0.62  
  938: 54 35 20  0   54 33 21  0             119951.2960   0.0232  0.050   0.0232 0.38  
  939: 53 33 20  0   53 33 21  0             120049.6079  -0.0007  0.050  -0.0007 0.38  
  940: 53 34 20  0   53 32 21  0             120049.6079  -0.0007  0.050  -0.0007 0.62  
  941: 52 32 20  0   52 32 21  0             120142.7164   0.0035  0.050   0.0035 0.62  
  942: 52 33 20  0   52 31 21  0             120142.7164   0.0035  0.050   0.0035 0.38  
  943: 51 31 20  0   51 31 21  0             120230.8161   0.0130  0.050   0.0130 0.38  
  944: 51 32 20  0   51 30 21  0             120230.8161   0.0130  0.050   0.0130 0.62  
  945: 50 30 20  0   50 30 21  0             120314.0914   0.0027  0.050   0.0027 0.63  
  946: 50 31 20  0   50 29 21  0             120314.0914   0.0027  0.050   0.0027 0.37  
  947: 49 29 20  0   49 29 21  0             120392.7704  -0.0013  0.050  -0.0014 0.37  
  948: 49 30 20  0   49 28 21  0             120392.7704  -0.0013  0.050  -0.0014 0.63  
  949: 48 28 20  0   48 28 21  0             120467.0561   0.0084  0.050   0.0084 0.63  
  950: 48 29 20  0   48 27 21  0             120467.0561   0.0084  0.050   0.0084 0.37  
  951: 47 27 20  0   47 27 21  0             120537.1108   0.0058  0.050   0.0058 0.38  
  952: 47 28 20  0   47 26 21  0             120537.1108   0.0058  0.050   0.0058 0.62  
  953: 46 26 20  0   46 26 21  0             120603.1319   0.0060  0.050   0.0060 0.63  
  954: 46 27 20  0   46 25 21  0             120603.1319   0.0060  0.050   0.0060 0.37  
  955: 45 25 20  0   45 25 21  0             120665.3148   0.0283  0.050   0.0283 0.38  
  956: 45 26 20  0   45 24 21  0             120665.3148   0.0283  0.050   0.0283 0.62  
  957: 44 24 20  0   44 24 21  0             120723.7774   0.0202  0.050   0.0202 0.62  
  958: 44 25 20  0   44 23 21  0             120723.7774   0.0202  0.050   0.0202 0.38  
  959: 43 23 20  0   43 23 21  0             120778.7363   0.0335  0.050   0.0336 0.37  
  960: 43 24 20  0   43 22 21  0             120778.7363   0.0335  0.050   0.0336 0.63  
  961: 42 22 20  0   42 22 21  0             120830.3132   0.0304  0.050   0.0305 0.62  
  962: 42 23 20  0   42 21 21  0             120830.3132   0.0304  0.050   0.0305 0.38  
  963: 41 21 20  0   41 21 21  0             120878.6667   0.0153  0.050   0.0154 0.38  
  964: 41 22 20  0   41 20 21  0             120878.6667   0.0153  0.050   0.0154 0.62  
  965: 40 20 20  0   40 20 21  0             120923.9531  -0.0048  0.050  -0.0049 0.63  
  966: 40 21 20  0   40 19 21  0             120923.9531  -0.0048  0.050  -0.0049 0.37  
  967: 39 19 20  0   39 19 21  0             120966.3580   0.0108  0.050   0.0108 0.38  
  968: 39 20 20  0   39 18 21  0             120966.3580   0.0108  0.050   0.0108 0.62  
  969: 38 18 20  0   38 18 21  0             121005.9548  -0.0041  0.050  -0.0041 0.62  
  970: 38 19 20  0   38 17 21  0             121005.9548  -0.0041  0.050  -0.0041 0.38  
  971: 37 17 20  0   37 17 21  0             121042.9482   0.0196  0.050   0.0196 0.38  
  972: 37 18 20  0   37 16 21  0             121042.9482   0.0196  0.050   0.0196 0.62  
  973: 36 16 20  0   36 16 21  0             121077.3953   0.0081  0.050   0.0082 0.62  
  974: 36 17 20  0   36 15 21  0             121077.3953   0.0081  0.050   0.0082 0.38  
  975: 35 15 20  0   35 15 21  0             121109.4972   0.0356  0.050   0.0357 0.37  
  976: 35 16 20  0   35 14 21  0             121109.4972   0.0356  0.050   0.0357 0.63  
  977: 12  9  4  0   11  9  3  0             121122.4146  -0.0024  0.050               
  978: 34 14 20  0   34 14 21  0             121139.2839   0.0095  0.050   0.0095 0.62  
  979: 34 15 20  0   34 13 21  0             121139.2839   0.0095  0.050   0.0095 0.38  
  980: 33 13 20  0   33 13 21  0             121166.9583   0.0139  0.050   0.0139 0.37  
  981: 33 14 20  0   33 12 21  0             121166.9583   0.0139  0.050   0.0139 0.63  
  982: 32 12 20  0   32 12 21  0             121192.6027   0.0165  0.050   0.0166 0.63  
  983: 32 13 20  0   32 11 21  0             121192.6027   0.0165  0.050   0.0166 0.37  
  984: 31 11 20  0   31 11 21  0             121216.3307   0.0202  0.050   0.0203 0.38  
  985: 31 12 20  0   31 10 21  0             121216.3307   0.0202  0.050   0.0203 0.62  
  986: 30 10 20  0   30 10 21  0             121238.2424   0.0179  0.050   0.0179 0.62  
  987: 30 11 20  0   30  9 21  0             121238.2424   0.0179  0.050   0.0179 0.38  
  988: 29  9 20  0   29  9 21  0             121258.4490   0.0175  0.050   0.0175 0.37  
  989: 29 10 20  0   29  8 21  0             121258.4490   0.0175  0.050   0.0175 0.63  
  990: 28  8 20  0   28  8 21  0             121277.0695   0.0385  0.050   0.0385 0.62  
  991: 28  9 20  0   28  7 21  0             121277.0695   0.0385  0.050   0.0385 0.38  
  992: 27  7 20  0   27  7 21  0             121294.1131  -0.0060  0.050  -0.0060 0.38  
  993: 27  8 20  0   27  6 21  0             121294.1131  -0.0060  0.050  -0.0060 0.62  
  994: 26  6 20  0   26  6 21  0             121309.8160   0.0277  0.050   0.0277 0.62  
  995: 26  7 20  0   26  5 21  0             121309.8160   0.0277  0.050   0.0277 0.38  
  996: 20  0 20  0   19  0 19  0             121325.0845   0.0164  0.050   0.0165 0.62  
  997: 20  1 20  0   19  1 19  0             121325.0845   0.0164  0.050   0.0165 0.38  
  998: 19  1 18  0   18  1 17  0             121327.5774   0.0068  0.050   0.0068 0.38  
  999: 19  2 18  0   18  2 17  0             121327.5774   0.0068  0.050   0.0068 0.62  
 1000: 18  2 16  0   17  2 15  0             121330.0192  -0.0101  0.050  -0.0101 0.62  
 1001: 18  3 16  0   17  3 15  0             121330.0192  -0.0101  0.050  -0.0101 0.38  
 1002: 17  3 14  0   16  3 13  0             121332.7288  -0.0030  0.050  -0.0031 0.38  
 1003: 17  4 14  0   16  4 13  0             121332.7288  -0.0030  0.050  -0.0031 0.62  
 1004: 16  4 12  0   15  4 11  0             121336.2909  -0.0230  0.050  -0.0230 0.63  
 1005: 16  5 12  0   15  5 11  0             121336.2909  -0.0230  0.050  -0.0230 0.37  
 1006: 24  4 20  0   24  4 21  0             121337.3164   0.0942  0.050   0.0943 0.63  
 1007: 24  5 20  0   24  3 21  0             121337.3164   0.0942  0.050   0.0943 0.37  
 1008: 15  5 10  0   14  5  9  0             121342.4589  -0.0136  0.050  -0.0137 0.37  
 1009: 15  6 10  0   14  6  9  0             121342.4589  -0.0136  0.050  -0.0137 0.63  
 1010: 23  3 20  0   23  3 21  0             121349.1537  -0.0006  0.050  -0.0006 0.38  
 1011: 23  4 20  0   23  2 21  0             121349.1537  -0.0006  0.050  -0.0006 0.62  
 1012: 14  6  8  0   13  6  7  0             121356.8632   0.0129  0.050   0.0169 0.62  
 1013: 14  7  8  0   13  7  7  0             121356.8632   0.0235  0.050   0.0169 0.38  
 1014: 22  2 20  0   22  2 21  0             121359.9992  -0.0033  0.050  -0.0034 0.63  
 1015: 22  3 20  0   22  1 21  0             121359.9992  -0.0033  0.050  -0.0034 0.37  
 1016: 21  1 20  0   21  1 21  0             121369.7836  -0.0585  0.050  -0.0586 0.38  
 1017: 21  2 20  0   21  0 21  0             121369.7836  -0.0585  0.050  -0.0586 0.62  
 1018: 13  8  6  0   12  8  5  0             121401.6094   0.0116  0.050               
 1019: 80 59 21  0   80 59 22  0             121404.5294   0.0599  0.050   0.0085 0.38  
 1020: 80 60 21  0   80 58 22  0             121404.5294  -0.0224  0.050   0.0085 0.62  
 1021: 13  7  6  0   12  7  5  0             121409.4456   0.0623  0.050               
 1022: 79 58 21  0   79 58 22  0             121702.5103   0.0445  0.050   0.0261 0.62  
 1023: 79 59 21  0   79 57 22  0             121702.5103  -0.0046  0.050   0.0261 0.38  
 1024: 49 41  8  0   49 39 11  0             121965.4662  -0.0123  0.050               
 1025: 78 57 21  0   78 57 22  0             121987.3953   0.0469  0.050   0.0288 0.38  
 1026: 78 58 21  0   78 56 22  0             121987.3953   0.0178  0.050   0.0288 0.62  
 1027: 77 56 21  0   77 56 22  0             122259.6745  -0.0283  0.050  -0.0348 0.63  
 1028: 77 57 21  0   77 55 22  0             122259.6745  -0.0454  0.050  -0.0348 0.37  
 1029: 12  8  4  0   11  8  3  0             122268.6622   0.0118  0.050               
 1030: 76 55 21  0   76 55 22  0             122520.1062   0.0268  0.050   0.0207 0.38  
 1031: 76 56 21  0   76 54 22  0             122520.1062   0.0169  0.050   0.0207 0.62  
 1032: 15 10  5  0   14 12  2  0             122687.1561  -0.0120  0.050               
 1033: 75 54 21  0   75 54 22  0             122769.0262   0.0312  0.050   0.0291 0.63  
 1034: 75 55 21  0   75 53 22  0             122769.0262   0.0255  0.050   0.0291 0.37  
 1035: 74 53 21  0   74 53 22  0             123006.9635   0.0260  0.050   0.0240 0.37  
 1036: 74 54 21  0   74 52 22  0             123006.9635   0.0227  0.050   0.0240 0.63  
 1037: 73 52 21  0   73 52 22  0             123234.3864   0.0185  0.050   0.0178 0.62  
 1038: 73 53 21  0   73 51 22  0             123234.3864   0.0166  0.050   0.0178 0.38  
 1039: 72 51 21  0   72 51 22  0             123451.7343   0.0120  0.050   0.0114 0.37  
 1040: 72 52 21  0   72 50 22  0             123451.7343   0.0109  0.050   0.0114 0.63  
 1041: 71 50 21  0   71 50 22  0             123659.4235   0.0091  0.050   0.0089 0.62  
 1042: 71 51 21  0   71 49 22  0             123659.4235   0.0085  0.050   0.0089 0.38  
 1043: 70 49 21  0   70 49 22  0             123857.8542   0.0175  0.050   0.0173 0.37  
 1044: 70 50 21  0   70 48 22  0             123857.8542   0.0172  0.050   0.0173 0.63  
 1045: 69 48 21  0   69 48 22  0             124047.3830   0.0204  0.050   0.0204 0.62  
 1046: 69 49 21  0   69 47 22  0             124047.3830   0.0203  0.050   0.0204 0.38  
 1047: 68 47 21  0   68 47 22  0             124228.3592   0.0115  0.050   0.0115 0.37  
 1048: 68 48 21  0   68 46 22  0             124228.3592   0.0114  0.050   0.0115 0.63  
 1049: 67 46 21  0   67 46 22  0             124401.1436   0.0124  0.050   0.0124 0.62  
 1050: 67 47 21  0   67 45 22  0             124401.1436   0.0123  0.050   0.0124 0.38  
 1051: 60 51  9  0   60 49 12  0             124538.8646   0.0962  0.050               
 1052: 66 45 21  0   66 45 22  0             124566.0557   0.0191  0.050   0.0191 0.38  
 1053: 66 46 21  0   66 44 22  0             124566.0557   0.0191  0.050   0.0191 0.62  
 1054: 59 50  9  0   59 48 12  0             124703.6178   0.0165  0.050               
 1055: 65 44 21  0   65 44 22  0             124723.3906   0.0171  0.050   0.0172 0.62  
 1056: 65 45 21  0   65 43 22  0             124723.3906   0.0171  0.050   0.0172 0.38  
 1057: 64 43 21  0   64 43 22  0             124873.4530   0.0154  0.050   0.0154 0.38  
 1058: 64 44 21  0   64 42 22  0             124873.4530   0.0154  0.050   0.0154 0.62  
 1059: 61 52  9  0   61 50 12  0             124956.5082   0.0462  0.050               
 1060: 63 42 21  0   63 42 22  0             125016.5257   0.0128  0.050   0.0128 0.62  
 1061: 63 43 21  0   63 41 22  0             125016.5257   0.0128  0.050   0.0128 0.38  
 1062: 62 41 21  0   62 41 22  0             125152.8975   0.0264  0.050   0.0264 0.38  
 1063: 62 42 21  0   62 40 22  0             125152.8975   0.0264  0.050   0.0264 0.62  
 1064: 61 40 21  0   61 40 22  0             125282.7923   0.0188  0.050   0.0189 0.62  
 1065: 61 41 21  0   61 39 22  0             125282.7923   0.0188  0.050   0.0189 0.38  
 1066: 60 39 21  0   60 39 22  0             125406.4954   0.0248  0.050   0.0249 0.38  
 1067: 60 40 21  0   60 38 22  0             125406.4954   0.0248  0.050   0.0249 0.62  
 1068: 58 49  9  0   58 47 12  0             125477.1609  -0.0783  0.050               
 1069: 59 38 21  0   59 38 22  0             125524.2224   0.0187  0.050   0.0187 0.62  
 1070: 59 39 21  0   59 37 22  0             125524.2224   0.0187  0.050   0.0187 0.38  
 1071: 58 37 21  0   58 37 22  0             125636.2233   0.0183  0.050   0.0184 0.37  
 1072: 58 38 21  0   58 36 22  0             125636.2233   0.0183  0.050   0.0184 0.63  
 1073: 57 36 21  0   57 36 22  0             125742.7117   0.0139  0.050   0.0140 0.63  
 1074: 57 37 21  0   57 35 22  0             125742.7117   0.0139  0.050   0.0140 0.37  
 1075: 56 35 21  0   56 35 22  0             125843.9250   0.0273  0.050   0.0273 0.37  
 1076: 56 36 21  0   56 34 22  0             125843.9250   0.0273  0.050   0.0273 0.63  
 1077: 55 34 21  0   55 34 22  0             125940.0256   0.0131  0.050   0.0132 0.62  
 1078: 55 35 21  0   55 33 22  0             125940.0256   0.0131  0.050   0.0132 0.38  
 1079: 54 33 21  0   54 33 22  0             126031.2534   0.0107  0.050   0.0107 0.37  
 1080: 54 34 21  0   54 32 22  0             126031.2534   0.0107  0.050   0.0107 0.63  
 1081: 53 32 21  0   53 32 22  0             126117.7887   0.0065  0.050   0.0065 0.63  
 1082: 53 33 21  0   53 31 22  0             126117.7887   0.0065  0.050   0.0065 0.37  
 1083: 52 31 21  0   52 31 22  0             126199.8212   0.0034  0.050   0.0034 0.38  
 1084: 52 32 21  0   52 30 22  0             126199.8212   0.0034  0.050   0.0034 0.62  
 1085: 51 30 21  0   51 30 22  0             126277.5421   0.0113  0.050   0.0114 0.62  
 1086: 51 31 21  0   51 29 22  0             126277.5421   0.0113  0.050   0.0114 0.38  
 1087: 50 29 21  0   50 29 22  0             126351.1189   0.0231  0.050   0.0231 0.38  
 1088: 50 30 21  0   50 28 22  0             126351.1189   0.0231  0.050   0.0231 0.62  
 1089: 49 28 21  0   49 28 22  0             126420.6917   0.0092  0.050   0.0093 0.63  
 1090: 49 29 21  0   49 27 22  0             126420.6917   0.0092  0.050   0.0093 0.37  
 1091: 48 27 21  0   48 27 22  0             126486.4671   0.0124  0.050   0.0124 0.37  
 1092: 48 28 21  0   48 26 22  0             126486.4671   0.0124  0.050   0.0124 0.63  
 1093: 47 26 21  0   47 26 22  0             126548.5750   0.0040  0.050   0.0041 0.63  
 1094: 47 27 21  0   47 25 22  0             126548.5750   0.0040  0.050   0.0041 0.37  
 1095: 46 25 21  0   46 25 22  0             126607.1962   0.0110  0.050   0.0110 0.37  
 1096: 46 26 21  0   46 24 22  0             126607.1962   0.0110  0.050   0.0110 0.63  
 1097: 45 24 21  0   45 24 22  0             126662.4643   0.0179  0.050   0.0179 0.63  
 1098: 45 25 21  0   45 23 22  0             126662.4643   0.0179  0.050   0.0179 0.37  
 1099:  9  6  3  0    8  4  4  0             126684.9492   0.0112  0.050               
 1100: 44 23 21  0   44 23 22  0             126714.5117   0.0128  0.050   0.0129 0.37  
 1101: 44 24 21  0   44 22 22  0             126714.5117   0.0128  0.050   0.0129 0.63  
 1102: 43 22 21  0   43 22 22  0             126763.4946   0.0122  0.050   0.0123 0.62  
 1103: 43 23 21  0   43 21 22  0             126763.4946   0.0122  0.050   0.0123 0.38  
 1104: 42 21 21  0   42 21 22  0             126809.5377   0.0051  0.050   0.0051 0.38  
 1105: 42 22 21  0   42 20 22  0             126809.5377   0.0051  0.050   0.0051 0.62  
 1106: 41 20 21  0   41 20 22  0             126852.7864   0.0055  0.050   0.0055 0.62  
 1107: 41 21 21  0   41 19 22  0             126852.7864   0.0055  0.050   0.0055 0.38  
 1108: 57 48  9  0   57 46 12  0             126865.0908  -0.0100  0.050               
 1109: 40 19 21  0   40 19 22  0             126893.3752   0.0203  0.050   0.0204 0.37  
 1110: 40 20 21  0   40 18 22  0             126893.3752   0.0203  0.050   0.0204 0.63  
 1111: 39 18 21  0   39 18 22  0             126931.3672  -0.0106  0.050  -0.0107 0.62  
 1112: 39 19 21  0   39 17 22  0             126931.3672  -0.0106  0.050  -0.0107 0.38  
 1113: 38 17 21  0   38 17 22  0             126966.9767   0.0069  0.050   0.0069 0.38  
 1114: 38 18 21  0   38 16 22  0             126966.9767   0.0069  0.050   0.0069 0.62  
 1115: 37 16 21  0   37 16 22  0             127000.2691   0.0227  0.050   0.0228 0.62  
 1116: 37 17 21  0   37 15 22  0             127000.2691   0.0227  0.050   0.0228 0.38  
 1117: 36 15 21  0   36 15 22  0             127031.3297   0.0096  0.050   0.0096 0.37  
 1118: 36 16 21  0   36 14 22  0             127031.3297   0.0096  0.050   0.0096 0.63  
 1119: 35 14 21  0   35 14 22  0             127060.3153   0.0153  0.050   0.0154 0.63  
 1120: 35 15 21  0   35 13 22  0             127060.3153   0.0153  0.050   0.0154 0.37  
 1121: 34 13 21  0   34 13 22  0             127087.3064   0.0151  0.050   0.0152 0.38  
 1122: 34 14 21  0   34 12 22  0             127087.3064   0.0151  0.050   0.0152 0.62  
 1123: 33 12 21  0   33 12 22  0             127112.4220   0.0260  0.050   0.0260 0.62  
 1124: 33 13 21  0   33 11 22  0             127112.4220   0.0260  0.050   0.0260 0.38  
 1125: 32 11 21  0   32 11 22  0             127135.7142   0.0011  0.050   0.0011 0.38  
 1126: 32 12 21  0   32 10 22  0             127135.7142   0.0011  0.050   0.0011 0.62  
 1127: 31 10 21  0   31 10 22  0             127157.3602   0.0225  0.050   0.0225 0.63  
 1128: 31 11 21  0   31  9 22  0             127157.3602   0.0225  0.050   0.0225 0.37  
 1129: 30  9 21  0   30  9 22  0             127177.3692   0.0068  0.050   0.0068 0.37  
 1130: 30 10 21  0   30  8 22  0             127177.3692   0.0068  0.050   0.0068 0.63  
 1131: 29  8 21  0   29  8 22  0             127195.8906   0.0145  0.050   0.0146 0.62  
 1132: 29  9 21  0   29  7 22  0             127195.8906   0.0145  0.050   0.0146 0.38  
 1133: 28  7 21  0   28  7 22  0             127212.9913   0.0264  0.050   0.0265 0.37  
 1134: 28  8 21  0   28  6 22  0             127212.9913   0.0264  0.050   0.0265 0.63  
 1135: 27  6 21  0   27  6 22  0             127228.7272   0.0157  0.050   0.0157 0.62  
 1136: 27  7 21  0   27  5 22  0             127228.7272   0.0157  0.050   0.0157 0.38  
 1137: 21  0 21  0   20  0 20  0             127242.9182   0.0262  0.050  -0.0173 0.54  
 1138: 21  1 21  0   20  1 20  0             127242.9182   0.0262  0.050  -0.0173 0.32  
 1139: 26  5 21  0   26  5 22  0             127242.9182  -0.2778  0.050  -0.0173 0.05  
 1140: 26  6 21  0   26  4 22  0             127242.9182  -0.2778  0.050  -0.0173 0.09  
 1141: 20  1 19  0   19  1 18  0             127245.3650  -0.0139  0.050  -0.0139 0.38  
 1142: 20  2 19  0   19  2 18  0             127245.3650  -0.0139  0.050  -0.0139 0.62  
 1143: 19  2 17  0   18  2 16  0             127247.7882  -0.0049  0.050  -0.0049 0.62  
 1144: 19  3 17  0   18  3 16  0             127247.7882  -0.0049  0.050  -0.0049 0.38  
 1145: 18  3 15  0   17  3 14  0             127250.3847   0.0020  0.050   0.0020 0.37  
 1146: 18  4 15  0   17  4 14  0             127250.3847   0.0020  0.050   0.0020 0.63  
 1147: 17  4 13  0   16  4 12  0             127253.6510  -0.0057  0.050  -0.0057 0.63  
 1148: 17  5 13  0   16  5 12  0             127253.6510  -0.0057  0.050  -0.0057 0.37  
 1149: 25  4 21  0   25  4 22  0             127256.5147   0.0195  0.050   0.0195 0.62  
 1150: 25  5 21  0   25  3 22  0             127256.5147   0.0195  0.050   0.0195 0.38  
 1151: 16  5 11  0   15  5 10  0             127258.8578  -0.0015  0.050  -0.0016 0.38  
 1152: 16  6 11  0   15  6 10  0             127258.8578  -0.0015  0.050  -0.0016 0.62  
 1153: 24  3 21  0   24  3 22  0             127268.6143  -0.0687  0.050  -0.0688 0.38  
 1154: 24  4 21  0   24  2 22  0             127268.6143  -0.0687  0.050  -0.0688 0.62  
 1155: 15  6  9  0   14  6  8  0             127269.6880   0.0209  0.050   0.0212 0.62  
 1156: 15  7  9  0   14  7  8  0             127269.6880   0.0214  0.050   0.0212 0.38  
 1157: 14  8  7  0   13  8  6  0             127299.8814   0.0204  0.050               
 1158: 13  9  5  0   12  9  4  0             127350.0874   0.0060  0.050               
 1159: 82 60 22  0   82 60 23  0             127506.9061  -0.0211  0.050  -0.0278 0.63  
 1160: 82 61 22  0   82 59 23  0             127506.9061  -0.0388  0.050  -0.0278 0.37  
 1161: 13  8  5  0   12  8  4  0             127522.8672   0.0208  0.050               
 1162: 29 24  6  0   29 20  9  0             127635.4064   0.0093  0.050               
 1163: 81 59 22  0   81 59 23  0             127785.1850  -0.0305  0.050  -0.0370 0.38  
 1164: 81 60 22  0   81 58 23  0             127785.1850  -0.0409  0.050  -0.0370 0.62  
 1165: 80 58 22  0   80 58 23  0             128051.8249  -0.0112  0.050  -0.0135 0.62  
 1166: 80 59 22  0   80 57 23  0             128051.8249  -0.0173  0.050  -0.0135 0.38  
 1167: 79 57 22  0   79 57 23  0             128307.2898   0.0167  0.050   0.0146 0.38  
 1168: 79 58 22  0   79 56 23  0             128307.2898   0.0132  0.050   0.0146 0.62  
 1169: 78 56 22  0   78 56 23  0             128552.0023   0.0182  0.050   0.0175 0.62  
 1170: 78 57 22  0   78 55 23  0             128552.0023   0.0161  0.050   0.0175 0.38  
 1171: 77 55 22  0   77 55 23  0             128786.4171   0.0149  0.050   0.0142 0.38  
 1172: 77 56 22  0   77 54 23  0             128786.4171   0.0137  0.050   0.0142 0.62  
 1173: 56 47  9  0   56 45 12  0             128847.0467   0.0942  0.050               
 1174: 56 50  6  0   56 48  9  0             128867.9996  -0.0921  0.050               
 1175: 76 54 22  0   76 54 23  0             129010.9774   0.0393  0.050   0.0391 0.62  
 1176: 76 55 22  0   76 53 23  0             129010.9774   0.0387  0.050   0.0391 0.38  
 1177: 75 53 22  0   75 53 23  0             129226.0007   0.0192  0.050   0.0190 0.38  
 1178: 75 54 22  0   75 52 23  0             129226.0007   0.0188  0.050   0.0190 0.62  
 1179: 74 52 22  0   74 52 23  0             129431.9283   0.0249  0.050   0.0249 0.62  
 1180: 74 53 22  0   74 51 23  0             129431.9283   0.0247  0.050   0.0249 0.38  
 1181: 12  9  3  0   11  9  2  0             129500.6731   0.0134  0.050               
 1182: 73 51 22  0   73 51 23  0             129629.0722   0.0155  0.050   0.0155 0.38  
 1183: 73 52 22  0   73 50 23  0             129629.0722   0.0154  0.050   0.0155 0.62  
 1184: 72 50 22  0   72 50 23  0             129817.8005   0.0223  0.050   0.0223 0.63  
 1185: 72 51 22  0   72 49 23  0             129817.8005   0.0223  0.050   0.0223 0.37  
 1186: 71 49 22  0   71 49 23  0             129998.4327   0.0435  0.050   0.0436 0.38  
 1187: 71 50 22  0   71 48 23  0             129998.4327   0.0435  0.050   0.0436 0.62  
 1188: 10  8  2  0    9  6  3  0             130138.4854   0.0719  0.050               
 1189: 70 48 22  0   70 48 23  0             130171.2177   0.0209  0.050   0.0210 0.63  
 1190: 70 49 22  0   70 47 23  0             130171.2177   0.0209  0.050   0.0210 0.37  
 1191: 69 47 22  0   69 47 23  0             130336.5145   0.0195  0.050   0.0195 0.37  
 1192: 69 48 22  0   69 46 23  0             130336.5145   0.0195  0.050   0.0195 0.63  
 1193: 68 46 22  0   68 46 23  0             130494.5779   0.0127  0.050   0.0127 0.63  
 1194: 68 47 22  0   68 45 23  0             130494.5779   0.0127  0.050   0.0127 0.37  
 1195: 67 45 22  0   67 45 23  0             130645.7155   0.0380  0.050   0.0381 0.50  
 1196: 67 46 22  0   67 44 23  0             130645.7155   0.0380  0.050   0.0381 0.50  
 1197: 66 44 22  0   66 44 23  0             130790.0885  -0.0021  0.050  -0.0022 0.50  
 1198: 66 45 22  0   66 43 23  0             130790.0885  -0.0021  0.050  -0.0022 0.50  
 1199: 65 43 22  0   65 43 23  0             130928.0681   0.0142  0.050   0.0142 0.37  
 1200: 65 44 22  0   65 42 23  0             130928.0681   0.0142  0.050   0.0142 0.63  
 1201: 64 42 22  0   64 42 23  0             131059.8240   0.0176  0.050   0.0177 0.62  
 1202: 64 43 22  0   64 41 23  0             131059.8240   0.0176  0.050   0.0177 0.38  
 1203: 62 40 22  0   62 40 23  0             131305.5808  -0.0106  0.050  -0.0107 0.62  
 1204: 62 41 22  0   62 39 23  0             131305.5808  -0.0106  0.050  -0.0107 0.38  
 1205: 61 39 22  0   61 39 23  0             131419.9942  -0.0656  0.050  -0.0656 0.50  
 1206: 61 40 22  0   61 38 23  0             131419.9942  -0.0656  0.050  -0.0656 0.50  
 1207: 60 38 22  0   60 38 23  0             131529.1297  -0.0597  0.050  -0.0597 0.50  
 1208: 60 39 22  0   60 37 23  0             131529.1297  -0.0597  0.050  -0.0597 0.50  
 1209: 59 37 22  0   59 37 23  0             131633.1379  -0.0413  0.050  -0.0414 0.50  
 1210: 59 38 22  0   59 36 23  0             131633.1379  -0.0413  0.050  -0.0414 0.50  
 1211: 58 36 22  0   58 36 23  0             131732.2012  -0.0204  0.050  -0.0205 0.50  
 1212: 58 37 22  0   58 35 23  0             131732.2012  -0.0204  0.050  -0.0205 0.50  
 1213: 57 35 22  0   57 35 23  0             131826.5108   0.0084  0.050   0.0085 0.50  
 1214: 57 36 22  0   57 34 23  0             131826.5108   0.0084  0.050   0.0085 0.50  
 1215: 56 34 22  0   56 34 23  0             131916.1942  -0.0066  0.050  -0.0066 0.50  
 1216: 56 35 22  0   56 33 23  0             131916.1942  -0.0066  0.050  -0.0066 0.50  
 1217: 55 33 22  0   55 33 23  0             132001.4959   0.0047  0.050   0.0048 0.50  
 1218: 55 34 22  0   55 32 23  0             132001.4959   0.0047  0.050   0.0048 0.50  
 1219: 54 32 22  0   54 32 23  0             132082.5291  -0.0120  0.050  -0.0121 0.50  
 1220: 54 33 22  0   54 31 23  0             132082.5291  -0.0120  0.050  -0.0121 0.50  
 1221: 53 31 22  0   53 31 23  0             132159.5199   0.0059  0.050   0.0059 0.50  
 1222: 53 32 22  0   53 30 23  0             132159.5199   0.0059  0.050   0.0059 0.50  
 1223: 52 30 22  0   52 30 23  0             132232.5099  -0.0575  0.050  -0.0575 0.50  
 1224: 52 31 22  0   52 29 23  0             132232.5099  -0.0575  0.050  -0.0575 0.50  
 1225: 51 29 22  0   51 29 23  0             132301.7905  -0.0637  0.050  -0.0638 0.50  
 1226: 51 30 22  0   51 28 23  0             132301.7905  -0.0637  0.050  -0.0638 0.50  
 1227: 50 28 22  0   50 28 23  0             132367.5045  -0.0183  0.050  -0.0184 0.50  
 1228: 50 29 22  0   50 27 23  0             132367.5045  -0.0183  0.050  -0.0184 0.50  
 1229: 49 27 22  0   49 27 23  0             132429.6560  -0.0610  0.050  -0.0610 0.50  
 1230: 49 28 22  0   49 26 23  0             132429.6560  -0.0610  0.050  -0.0610 0.50  
 1231: 48 26 22  0   48 26 23  0             132488.5519  -0.0242  0.050  -0.0243 0.50  
 1232: 48 27 22  0   48 25 23  0             132488.5519  -0.0242  0.050  -0.0243 0.50  
 1233: 47 25 22  0   47 25 23  0             132544.2031  -0.0324  0.050  -0.0324 0.50  
 1234: 47 26 22  0   47 24 23  0             132544.2031  -0.0324  0.050  -0.0324 0.50  
 1235: 46 24 22  0   46 24 23  0             132596.7737  -0.0527  0.050  -0.0528 0.50  
 1236: 46 25 22  0   46 23 23  0             132596.7737  -0.0527  0.050  -0.0528 0.50  
 1237: 45 23 22  0   45 23 23  0             132646.4094  -0.0670  0.050  -0.0670 0.50  
 1238: 45 24 22  0   45 22 23  0             132646.4094  -0.0670  0.050  -0.0670 0.50  
 1239: 44 22 22  0   44 22 23  0             132693.2557  -0.0534  0.050  -0.0534 0.50  
 1240: 44 23 22  0   44 21 23  0             132693.2557  -0.0534  0.050  -0.0534 0.50  
 1241: 43 21 22  0   43 21 23  0             132737.4037  -0.0406  0.050  -0.0407 0.50  
 1242: 43 22 22  0   43 20 23  0             132737.4037  -0.0406  0.050  -0.0407 0.50  
 1243: 42 20 22  0   42 20 23  0             132778.9675  -0.0315  0.050  -0.0316 0.50  
 1244: 42 21 22  0   42 19 23  0             132778.9675  -0.0315  0.050  -0.0316 0.50  
 1245: 13 10  4  0   12 10  3  0             132801.2700  -0.0643  0.050               
 1246: 41 19 22  0   41 19 23  0             132818.0581  -0.0279  0.050  -0.0280 0.50  
 1247: 41 20 22  0   41 18 23  0             132818.0581  -0.0279  0.050  -0.0280 0.50  
 1248: 40 18 22  0   40 18 23  0             132854.7345  -0.0806  0.050  -0.0807 0.50  
 1249: 40 19 22  0   40 17 23  0             132854.7345  -0.0806  0.050  -0.0807 0.50  
 1250: 39 17 22  0   39 17 23  0             132889.2202  -0.0728  0.050  -0.0728 0.50  
 1251: 39 18 22  0   39 16 23  0             132889.2202  -0.0728  0.050  -0.0728 0.50  
 1252: 38 16 22  0   38 16 23  0             132921.5639  -0.0589  0.050  -0.0589 0.50  
 1253: 38 17 22  0   38 15 23  0             132921.5639  -0.0589  0.050  -0.0589 0.50  
 1254: 37 15 22  0   37 15 23  0             132951.8165  -0.0884  0.050  -0.0884 0.50  
 1255: 37 16 22  0   37 14 23  0             132951.8165  -0.0884  0.050  -0.0884 0.50  
 1256: 36 14 22  0   36 14 23  0             132980.1823  -0.0542  0.050  -0.0542 0.50  
 1257: 36 15 22  0   36 13 23  0             132980.1823  -0.0542  0.050  -0.0542 0.50  
 1258: 35 13 22  0   35 13 23  0             133006.6363  -0.0755  0.050  -0.0756 0.50  
 1259: 35 14 22  0   35 12 23  0             133006.6363  -0.0755  0.050  -0.0756 0.50  
 1260: 34 12 22  0   34 12 23  0             133031.3956  -0.0267  0.050  -0.0268 0.50  
 1261: 34 13 22  0   34 11 23  0             133031.3956  -0.0267  0.050  -0.0268 0.50  
 1262: 33 11 22  0   33 11 23  0             133054.4173  -0.0391  0.050  -0.0391 0.50  
 1263: 33 12 22  0   33 10 23  0             133054.4173  -0.0391  0.050  -0.0391 0.50  
 1264: 32 10 22  0   32 10 23  0             133075.8703  -0.0294  0.050  -0.0294 0.50  
 1265: 32 11 22  0   32  9 23  0             133075.8703  -0.0294  0.050  -0.0294 0.50  
 1266: 31  9 22  0   31  9 23  0             133095.7791  -0.0560  0.050  -0.0561 0.50  
 1267: 31 10 22  0   31  8 23  0             133095.7791  -0.0560  0.050  -0.0561 0.50  
 1268: 30  8 22  0   30  8 23  0             133114.3060  -0.0368  0.050  -0.0369 0.50  
 1269: 30  9 22  0   30  7 23  0             133114.3060  -0.0368  0.050  -0.0369 0.50  
 1270: 29  7 22  0   29  7 23  0             133131.4579  -0.0423  0.050  -0.0424 0.50  
 1271: 29  8 22  0   29  6 23  0             133131.4579  -0.0423  0.050  -0.0424 0.50  
 1272: 28  6 22  0   28  6 23  0             133147.3393  -0.0427  0.050  -0.0428 0.50  
 1273: 28  7 22  0   28  5 23  0             133147.3393  -0.0427  0.050  -0.0428 0.50  
 1274: 22  0 22  0   21  0 21  0             133160.6750   0.0172  0.050               
 1275: 21  1 20  0   20  1 19  0             133163.1380   0.0080  0.050               
 1276: 20  3 18  0   19  3 17  0             133165.5040   0.0007  0.050               
 1277: 19  3 16  0   18  3 15  0             133167.9960   0.0003  0.050               
 1278: 18  4 14  0   17  4 13  0             133171.0170  -0.0085  0.050               
 1279: 17  6 12  0   16  6 11  0             133175.5190  -0.0189  0.050               
 1280: 16  7 10  0   15  7  9  0             133184.0190  -0.0454  0.050               
 1281: 15  7  8  0   14  7  7  0             133204.9594  -0.0403  0.050  -0.0246 0.50  
 1282: 15  8  8  0   14  8  7  0             133204.9594  -0.0089  0.050  -0.0246 0.50  
 1283: 14  9  6  0   13  9  5  0             133268.4910  -0.0197  0.050               
 1284: 14  8  6  0   13  8  5  0             133285.6920  -0.0035  0.050               
 1285: 13  9  4  0   12  9  3  0             134546.8716  -0.0817  0.050               
 1286: 79 56 23  0   79 56 24  0             134780.3115  -0.0226  0.050  -0.0228 0.50  
 1287: 79 57 23  0   79 55 24  0             134780.3115  -0.0229  0.050  -0.0228 0.50  
 1288: 78 55 23  0   78 55 24  0             134993.4752  -0.0230  0.050  -0.0231 0.50  
 1289: 78 56 23  0   78 54 24  0             134993.4752  -0.0231  0.050  -0.0231 0.50  
 1290: 77 54 23  0   77 54 24  0             135198.0398   0.0195  0.050   0.0195 0.50  
 1291: 77 55 23  0   77 53 24  0             135198.0398   0.0194  0.050   0.0195 0.50  
 1292: 75 52 23  0   75 52 24  0             135582.3755  -0.0260  0.050  -0.0261 0.50  
 1293: 75 53 23  0   75 51 24  0             135582.3755  -0.0261  0.050  -0.0261 0.50  
 1294: 74 51 23  0   74 51 24  0             135762.8731   0.0149  0.050   0.0149 0.50  
 1295: 74 52 23  0   74 50 24  0             135762.8731   0.0149  0.050   0.0149 0.50  
 1296: 73 50 23  0   73 50 24  0             135935.8882   0.0191  0.050   0.0192 0.50  
 1297: 73 51 23  0   73 49 24  0             135935.8882   0.0191  0.050   0.0192 0.50  
 1298: 72 49 23  0   72 49 24  0             136101.6984  -0.0038  0.050  -0.0039 0.50  
 1299: 72 50 23  0   72 48 24  0             136101.6984  -0.0038  0.050  -0.0039 0.50  
 1300: 71 48 23  0   71 48 24  0             136260.6340   0.0186  0.050   0.0186 0.50  
 1301: 71 49 23  0   71 47 24  0             136260.6340   0.0186  0.050   0.0186 0.50  
 1302: 70 47 23  0   70 47 24  0             136412.8515  -0.0041  0.050  -0.0041 0.50  
 1303: 70 48 23  0   70 46 24  0             136412.8515  -0.0041  0.050  -0.0041 0.50  
 1304: 69 46 23  0   69 46 24  0             136558.6612   0.0007  0.050   0.0008 0.50  
 1305: 69 47 23  0   69 45 24  0             136558.6612   0.0007  0.050   0.0008 0.50  
 1306: 68 45 23  0   68 45 24  0             136698.2568  -0.0019  0.050  -0.0019 0.50  
 1307: 68 46 23  0   68 44 24  0             136698.2568  -0.0019  0.050  -0.0019 0.50  
 1308: 67 44 23  0   67 44 24  0             136831.8479  -0.0227  0.050  -0.0227 0.50  
 1309: 67 45 23  0   67 43 24  0             136831.8479  -0.0227  0.050  -0.0227 0.50  
 1310: 66 43 23  0   66 43 24  0             136959.6948  -0.0137  0.050  -0.0137 0.50  
 1311: 66 44 23  0   66 42 24  0             136959.6948  -0.0137  0.050  -0.0137 0.50  
 1312: 65 42 23  0   65 42 24  0             137081.9580  -0.0190  0.050  -0.0191 0.50  
 1313: 65 43 23  0   65 41 24  0             137081.9580  -0.0190  0.050  -0.0191 0.50  
 1314: 64 41 23  0   64 41 24  0             137198.8625  -0.0113  0.050  -0.0114 0.50  
 1315: 64 42 23  0   64 40 24  0             137198.8625  -0.0113  0.050  -0.0114 0.50  
 1316: 63 40 23  0   63 40 24  0             137310.6003   0.0104  0.050   0.0104 0.50  
 1317: 63 41 23  0   63 39 24  0             137310.6003   0.0104  0.050   0.0104 0.50  
 1318: 62 39 23  0   62 39 24  0             137417.2994  -0.0100  0.050  -0.0100 0.50  
 1319: 62 40 23  0   62 38 24  0             137417.2994  -0.0100  0.050  -0.0100 0.50  
 1320: 61 38 23  0   61 38 24  0             137519.2164   0.0053  0.050   0.0054 0.50  
 1321: 61 39 23  0   61 37 24  0             137519.2164   0.0053  0.050   0.0054 0.50  
 1322: 60 37 23  0   60 37 24  0             137616.4669  -0.0002  0.050  -0.0002 0.50  
 1323: 60 38 23  0   60 36 24  0             137616.4669  -0.0002  0.050  -0.0002 0.50  
 1324: 59 36 23  0   59 36 24  0             137709.2331  -0.0118  0.050  -0.0118 0.50  
 1325: 59 37 23  0   59 35 24  0             137709.2331  -0.0118  0.050  -0.0118 0.50  
 1326: 58 35 23  0   58 35 24  0             137797.6963  -0.0098  0.050  -0.0099 0.50  
 1327: 58 36 23  0   58 34 24  0             137797.6963  -0.0098  0.050  -0.0099 0.50  
 1328: 57 34 23  0   57 34 24  0             137881.9993  -0.0084  0.050  -0.0084 0.50  
 1329: 57 35 23  0   57 33 24  0             137881.9993  -0.0084  0.050  -0.0084 0.50  
 1330: 56 33 23  0   56 33 24  0             137962.2877  -0.0138  0.050  -0.0138 0.50  
 1331: 56 34 23  0   56 32 24  0             137962.2877  -0.0138  0.050  -0.0138 0.50  
 1332: 55 32 23  0   55 32 24  0             138038.7253  -0.0098  0.050  -0.0098 0.50  
 1333: 55 33 23  0   55 31 24  0             138038.7253  -0.0098  0.050  -0.0098 0.50  
 1334: 54 31 23  0   54 31 24  0             138111.4454  -0.0060  0.050  -0.0061 0.50  
 1335: 54 32 23  0   54 30 24  0             138111.4454  -0.0060  0.050  -0.0061 0.50  
 1336: 10  7  3  0    9  5  4  0             138170.8094  -0.0026  0.050               
 1337: 53 30 23  0   53 30 24  0             138180.5905   0.0010  0.050   0.0010 0.50  
 1338: 53 31 23  0   53 29 24  0             138180.5905   0.0010  0.050   0.0010 0.50  
 1339: 52 29 23  0   52 29 24  0             138246.2706  -0.0132  0.050  -0.0132 0.50  
 1340: 52 30 23  0   52 28 24  0             138246.2706  -0.0132  0.050  -0.0132 0.50  
 1341: 51 28 23  0   51 28 24  0             138308.6610  -0.0043  0.050  -0.0043 0.50  
 1342: 51 29 23  0   51 27 24  0             138308.6610  -0.0043  0.050  -0.0043 0.50  
 1343: 50 27 23  0   50 27 24  0             138367.8457  -0.0155  0.050  -0.0156 0.50  
 1344: 50 28 23  0   50 26 24  0             138367.8457  -0.0155  0.050  -0.0156 0.50  
 1345: 49 26 23  0   49 26 24  0             138424.0031   0.0082  0.050   0.0082 0.50  
 1346: 49 27 23  0   49 25 24  0             138424.0031   0.0082  0.050   0.0082 0.50  
 1347: 48 25 23  0   48 25 24  0             138477.1779  -0.0084  0.050  -0.0084 0.50  
 1348: 48 26 23  0   48 24 24  0             138477.1779  -0.0084  0.050  -0.0084 0.50  
 1349: 47 24 23  0   47 24 24  0             138527.5326  -0.0195  0.050  -0.0195 0.50  
 1350: 47 25 23  0   47 23 24  0             138527.5326  -0.0195  0.050  -0.0195 0.50  
 1351: 46 23 23  0   46 23 24  0             138575.1908  -0.0146  0.050  -0.0147 0.50  
 1352: 46 24 23  0   46 22 24  0             138575.1908  -0.0146  0.050  -0.0147 0.50  
 1353: 45 22 23  0   45 22 24  0             138620.2450  -0.0114  0.050  -0.0115 0.50  
 1354: 45 23 23  0   45 21 24  0             138620.2450  -0.0114  0.050  -0.0115 0.50  
 1355: 44 21 23  0   44 21 24  0             138662.8330   0.0207  0.050   0.0207 0.50  
 1356: 44 22 23  0   44 20 24  0             138662.8330   0.0207  0.050   0.0207 0.50  
 1357: 43 20 23  0   43 20 24  0             138702.9910   0.0143  0.050               
 1358: 42 19 23  0   42 19 24  0             138740.8640   0.0132  0.050               
 1359: 41 18 23  0   41 18 24  0             138776.5110  -0.0217  0.050               
 1360: 40 17 23  0   40 17 24  0             138810.1230   0.0050  0.050               
 1361: 39 16 23  0   39 16 24  0             138841.7180   0.0188  0.050               
 1362: 38 15 23  0   38 15 24  0             138871.3600  -0.0061  0.050               
 1363: 37 14 23  0   37 14 24  0             138899.2230   0.0166  0.050               
 1364: 36 13 23  0   36 13 24  0             138925.2900  -0.0144  0.050               
 1365: 35 12 23  0   35 12 24  0             138949.7450   0.0022  0.050               
 1366: 10  8  3  0    9  6  4  0             138951.6415  -0.0937  0.050               
 1367: 34 11 23  0   34 11 24  0             138972.5740  -0.0269  0.050               
 1368: 33 10 23  0   33 10 24  0             138993.9540  -0.0022  0.050               
 1369: 32  9 23  0   32  9 24  0             139013.8770  -0.0066  0.050               
 1370: 31  8 23  0   31  8 24  0             139032.4420  -0.0133  0.050               
 1371: 30  7 23  0   30  7 24  0             139049.7230  -0.0186  0.050               
 1372: 29  6 23  0   29  6 24  0             139065.8023  -0.0079  0.050  -0.0080 0.50  
 1373: 29  7 23  0   29  5 24  0             139065.8023  -0.0079  0.050  -0.0080 0.50  
 1374: 23  0 23  0   22  0 22  0             139078.3320  -0.0309  0.050               
 1375: 22  1 21  0   21  1 20  0             139080.7839  -0.0369  0.050  -0.0236 0.43  
 1376: 22  2 21  0   21  2 20  0             139080.7839  -0.0369  0.050  -0.0236 0.43  
 1377: 28  5 23  0   28  5 24  0             139080.7839   0.0573  0.050  -0.0236 0.07  
 1378: 28  6 23  0   28  4 24  0             139080.7839   0.0573  0.050  -0.0236 0.07  
 1379: 21  2 19  0   20  2 18  0             139083.1430  -0.0131  0.050               
 1380: 20  4 17  0   19  4 16  0             139085.5540  -0.0092  0.050               
 1381: 19  5 15  0   18  5 14  0             139088.3860  -0.0074  0.050               
 1382: 18  6 13  0   17  6 12  0             139092.3740  -0.0126  0.050               
 1383: 27  4 23  0   27  4 24  0             139094.5310  -0.0226  0.050               
 1384: 17  7 11  0   16  7 10  0             139099.3560  -0.0082  0.050               
 1385: 26  3 23  0   26  3 24  0             139107.3210  -0.0314  0.050               
 1386: 16  8  9  0   15  8  8  0             139114.6660  -0.0321  0.050               
 1387: 15  9  7  0   14  9  6  0             139158.2090  -0.0207  0.050               
 1388: 15  8  7  0   14  8  6  0             139159.5390  -0.0167  0.050               
 1389: 14 10  5  0   13 10  4  0             139202.6780  -0.0202  0.050               
 1390: 14  9  5  0   13  9  4  0             139516.2744  -0.0133  0.050               
 1391: 84 60 24  0   84 60 25  0             140093.3526  -0.0300  0.050  -0.0301 0.50  
 1392: 84 61 24  0   84 59 25  0             140093.3526  -0.0302  0.050  -0.0301 0.50  
 1393: 83 59 24  0   83 59 25  0             140322.3664  -0.0305  0.050  -0.0307 0.50  
 1394: 83 60 24  0   83 58 25  0             140322.3664  -0.0307  0.050  -0.0307 0.50  
 1395: 81 57 24  0   81 57 25  0             140754.2178  -0.0194  0.050  -0.0195 0.50  
 1396: 81 58 24  0   81 56 25  0             140754.2178  -0.0195  0.050  -0.0195 0.50  
 1397: 80 56 24  0   80 56 25  0             140957.6860   0.0016  0.050   0.0016 0.50  
 1398: 80 57 24  0   80 55 25  0             140957.6860   0.0015  0.050   0.0016 0.50  
 1399: 79 55 24  0   79 55 25  0             141153.1855  -0.0222  0.050  -0.0223 0.50  
 1400: 79 56 24  0   79 54 25  0             141153.1855  -0.0223  0.050  -0.0223 0.50  
 1401: 11  9  2  0   10  7  3  0             141315.1338  -0.0093  0.050               
 1402: 78 54 24  0   78 54 25  0             141341.0632  -0.0224  0.050  -0.0225 0.50  
 1403: 78 55 24  0   78 53 25  0             141341.0632  -0.0224  0.050  -0.0225 0.50  
 1404: 13 10  3  0   12 10  2  0             141450.3402  -0.0061  0.050               
 1405: 77 53 24  0   77 53 25  0             141521.5612  -0.0235  0.050  -0.0235 0.50  
 1406: 77 54 24  0   77 52 25  0             141521.5612  -0.0235  0.050  -0.0235 0.50  
 1407: 76 52 24  0   76 52 25  0             141694.9321  -0.0286  0.050  -0.0287 0.50  
 1408: 76 53 24  0   76 51 25  0             141694.9321  -0.0286  0.050  -0.0287 0.50  
 1409: 75 51 24  0   75 51 25  0             141861.4526  -0.0070  0.050  -0.0070 0.50  
 1410: 75 52 24  0   75 50 25  0             141861.4526  -0.0070  0.050  -0.0070 0.50  
 1411: 74 50 24  0   74 50 25  0             142021.2951  -0.0224  0.050  -0.0224 0.50  
 1412: 74 51 24  0   74 49 25  0             142021.2951  -0.0224  0.050  -0.0224 0.50  
 1413: 73 49 24  0   73 49 25  0             142174.7325  -0.0294  0.050  -0.0294 0.50  
 1414: 73 50 24  0   73 48 25  0             142174.7325  -0.0294  0.050  -0.0294 0.50  
 1415: 72 48 24  0   72 48 25  0             142322.0083  -0.0033  0.050  -0.0033 0.50  
 1416: 72 49 24  0   72 47 25  0             142322.0083  -0.0033  0.050  -0.0033 0.50  
 1417: 71 47 24  0   71 47 25  0             142463.2516  -0.0261  0.050  -0.0261 0.50  
 1418: 71 48 24  0   71 46 25  0             142463.2516  -0.0261  0.050  -0.0261 0.50  
 1419: 70 46 24  0   70 46 25  0             142598.7567  -0.0067  0.050  -0.0067 0.50  
 1420: 70 47 24  0   70 45 25  0             142598.7567  -0.0067  0.050  -0.0067 0.50  
 1421: 69 45 24  0   69 45 25  0             142728.6294  -0.0361  0.050  -0.0361 0.50  
 1422: 69 46 24  0   69 44 25  0             142728.6294  -0.0361  0.050  -0.0361 0.50  
 1423: 68 44 24  0   68 44 25  0             142853.1400  -0.0332  0.050  -0.0333 0.50  
 1424: 68 45 24  0   68 43 25  0             142853.1400  -0.0332  0.050  -0.0333 0.50  
 1425: 67 43 24  0   67 43 25  0             142972.4523  -0.0178  0.050  -0.0178 0.50  
 1426: 67 44 24  0   67 42 25  0             142972.4523  -0.0178  0.050  -0.0178 0.50  
 1427: 66 42 24  0   66 42 25  0             143086.7291  -0.0040  0.050  -0.0041 0.50  
 1428: 66 43 24  0   66 41 25  0             143086.7291  -0.0040  0.050  -0.0041 0.50  
 1429: 65 41 24  0   65 41 25  0             143196.1336  -0.0005  0.050  -0.0006 0.50  
 1430: 65 42 24  0   65 40 25  0             143196.1336  -0.0005  0.050  -0.0006 0.50  
 1431: 64 40 24  0   64 40 25  0             143300.8148  -0.0241  0.050  -0.0242 0.50  
 1432: 64 41 24  0   64 39 25  0             143300.8148  -0.0241  0.050  -0.0242 0.50  
 1433: 63 39 24  0   63 39 25  0             143400.9905  -0.0179  0.050  -0.0180 0.50  
 1434: 63 40 24  0   63 38 25  0             143400.9905  -0.0179  0.050  -0.0180 0.50  
 1435: 62 38 24  0   62 38 25  0             143496.7101  -0.0882  0.050  -0.0883 0.50  
 1436: 62 39 24  0   62 37 25  0             143496.7101  -0.0882  0.050  -0.0883 0.50  
 1437: 61 37 24  0   61 37 25  0             143588.3504  -0.0094  0.050  -0.0095 0.50  
 1438: 61 38 24  0   61 36 25  0             143588.3504  -0.0094  0.050  -0.0095 0.50  
 1439: 60 36 24  0   60 36 25  0             143675.8366  -0.0030  0.050  -0.0030 0.50  
 1440: 60 37 24  0   60 35 25  0             143675.8366  -0.0030  0.050  -0.0030 0.50  
 1441: 59 35 24  0   59 35 25  0             143759.3795  -0.0002  0.050  -0.0003 0.50  
 1442: 59 36 24  0   59 34 25  0             143759.3795  -0.0002  0.050  -0.0003 0.50  
 1443: 58 34 24  0   58 34 25  0             143839.1141  -0.0043  0.050  -0.0044 0.50  
 1444: 58 35 24  0   58 33 25  0             143839.1141  -0.0043  0.050  -0.0044 0.50  
 1445: 57 33 24  0   57 33 25  0             143915.1736  -0.0162  0.050  -0.0163 0.50  
 1446: 57 34 24  0   57 32 25  0             143915.1736  -0.0162  0.050  -0.0163 0.50  
 1447: 56 32 24  0   56 32 25  0             143987.6862  -0.0378  0.050  -0.0379 0.50  
 1448: 56 33 24  0   56 31 25  0             143987.6862  -0.0378  0.050  -0.0379 0.50  
 1449: 55 31 24  0   55 31 25  0             144056.8529   0.0051  0.050   0.0051 0.50  
 1450: 55 32 24  0   55 30 25  0             144056.8529   0.0051  0.050   0.0051 0.50  
 1451: 54 30 24  0   54 30 25  0             144122.6763  -0.0078  0.050  -0.0078 0.50  
 1452: 54 31 24  0   54 29 25  0             144122.6763  -0.0078  0.050  -0.0078 0.50  
 1453: 53 29 24  0   53 29 25  0             144185.3556   0.0029  0.050   0.0030 0.50  
 1454: 53 30 24  0   53 28 25  0             144185.3556   0.0029  0.050   0.0030 0.50  
 1455: 52 28 24  0   52 28 25  0             144244.9578  -0.0118  0.050  -0.0118 0.50  
 1456: 52 29 24  0   52 27 25  0             144244.9578  -0.0118  0.050  -0.0118 0.50  
 1457: 51 27 24  0   51 27 25  0             144301.6454  -0.0028  0.050  -0.0028 0.50  
 1458: 51 28 24  0   51 26 25  0             144301.6454  -0.0028  0.050  -0.0028 0.50  
 1459: 50 26 24  0   50 26 25  0             144355.4963  -0.0021  0.050  -0.0022 0.50  
 1460: 50 27 24  0   50 25 25  0             144355.4963  -0.0021  0.050  -0.0022 0.50  
 1461: 49 25 24  0   49 25 25  0             144406.6102  -0.0173  0.050  -0.0173 0.50  
 1462: 49 26 24  0   49 24 25  0             144406.6102  -0.0173  0.050  -0.0173 0.50  
 1463: 14 11  4  0   13 11  3  0             144411.2268  -0.0086  0.050               
 1464: 48 24 24  0   48 24 25  0             144455.1304  -0.0090  0.050  -0.0090 0.50  
 1465: 48 25 24  0   48 23 25  0             144455.1304  -0.0090  0.050  -0.0090 0.50  
 1466: 47 23 24  0   47 23 25  0             144501.1347  -0.0009  0.050  -0.0009 0.50  
 1467: 47 24 24  0   47 22 25  0             144501.1347  -0.0009  0.050  -0.0009 0.50  
 1468: 46 22 24  0   46 22 25  0             144544.6884  -0.0261  0.050  -0.0261 0.50  
 1469: 46 23 24  0   46 21 25  0             144544.6884  -0.0261  0.050  -0.0261 0.50  
 1470: 45 21 24  0   45 21 25  0             144585.9570  -0.0153  0.050  -0.0153 0.50  
 1471: 45 22 24  0   45 20 25  0             144585.9570  -0.0153  0.050  -0.0153 0.50  
 1472: 44 20 24  0   44 20 25  0             144624.9878  -0.0143  0.050  -0.0143 0.50  
 1473: 44 21 24  0   44 19 25  0             144624.9878  -0.0143  0.050  -0.0143 0.50  
 1474: 43 19 24  0   43 19 25  0             144661.8805  -0.0142  0.050  -0.0143 0.50  
 1475: 43 20 24  0   43 18 25  0             144661.8805  -0.0142  0.050  -0.0143 0.50  
 1476: 42 18 24  0   42 18 25  0             144696.7061  -0.0324  0.050  -0.0324 0.50  
 1477: 42 19 24  0   42 17 25  0             144696.7061  -0.0324  0.050  -0.0324 0.50  
 1478: 41 17 24  0   41 17 25  0             144729.6237   0.0043  0.050   0.0044 0.50  
 1479: 41 18 24  0   41 16 25  0             144729.6237   0.0043  0.050   0.0044 0.50  
 1480: 40 16 24  0   40 16 25  0             144760.6156  -0.0049  0.050  -0.0050 0.50  
 1481: 40 17 24  0   40 15 25  0             144760.6156  -0.0049  0.050  -0.0050 0.50  
 1482: 10  6  4  0    9  4  5  0             144764.4207  -0.0757  0.050               
 1483: 39 15 24  0   39 15 25  0             144789.8062  -0.0172  0.050  -0.0172 0.50  
 1484: 39 16 24  0   39 14 25  0             144789.8062  -0.0172  0.050  -0.0172 0.50  
 1485: 38 14 24  0   38 14 25  0             144817.2958  -0.0110  0.050  -0.0111 0.50  
 1486: 38 15 24  0   38 13 25  0             144817.2958  -0.0110  0.050  -0.0111 0.50  
 1487: 37 13 24  0   37 13 25  0             144843.1542   0.0069  0.050   0.0070 0.50  
 1488: 37 14 24  0   37 12 25  0             144843.1542   0.0069  0.050   0.0070 0.50  
 1489: 36 12 24  0   36 12 25  0             144867.3807  -0.0384  0.050  -0.0384 0.50  
 1490: 36 13 24  0   36 11 25  0             144867.3807  -0.0384  0.050  -0.0384 0.50  
 1491: 35 11 24  0   35 11 25  0             144890.2081   0.0134  0.050   0.0135 0.50  
 1492: 35 12 24  0   35 10 25  0             144890.2081   0.0134  0.050   0.0135 0.50  
 1493: 34 10 24  0   34 10 25  0             144911.5123  -0.0314  0.050  -0.0315 0.50  
 1494: 34 11 24  0   34  9 25  0             144911.5123  -0.0314  0.050  -0.0315 0.50  
 1495: 33  9 24  0   33  9 25  0             144931.5257  -0.0088  0.050  -0.0088 0.50  
 1496: 33 10 24  0   33  8 25  0             144931.5257  -0.0088  0.050  -0.0088 0.50  
 1497: 32  8 24  0   32  8 25  0             144950.2318  -0.0008  0.050  -0.0008 0.50  
 1498: 32  9 24  0   32  7 25  0             144950.2318  -0.0008  0.050  -0.0008 0.50  
 1499: 31  7 24  0   31  7 25  0             144967.6869  -0.0149  0.050  -0.0150 0.50  
 1500: 31  8 24  0   31  6 25  0             144967.6869  -0.0149  0.050  -0.0150 0.50  
 1501: 30  6 24  0   30  6 25  0             144984.0024  -0.0013  0.050  -0.0014 0.50  
 1502: 30  7 24  0   30  5 25  0             144984.0024  -0.0013  0.050  -0.0014 0.50  
 1503: 24  0 24  0   23  0 23  0             144995.9828  -0.0220  0.050  -0.0220 0.50  
 1504: 24  1 24  0   23  1 23  0             144995.9828  -0.0220  0.050  -0.0220 0.50  
 1505: 23  1 22  0   22  1 21  0             144998.4263  -0.0225  0.050  -0.0225 0.50  
 1506: 23  2 22  0   22  2 21  0             144998.4263  -0.0225  0.050  -0.0225 0.50  
 1507: 22  2 20  0   21  2 19  0             145000.7317  -0.0166  0.050  -0.0166 0.50  
 1508: 22  3 20  0   21  3 19  0             145000.7317  -0.0166  0.050  -0.0166 0.50  
 1509: 21  3 18  0   20  3 17  0             145003.0639  -0.0152  0.050  -0.0152 0.50  
 1510: 21  4 18  0   20  4 17  0             145003.0639  -0.0152  0.050  -0.0152 0.50  
 1511: 20  4 16  0   19  4 15  0             145005.7234  -0.0183  0.050  -0.0183 0.50  
 1512: 20  5 16  0   19  5 15  0             145005.7234  -0.0183  0.050  -0.0183 0.50  
 1513: 19  5 14  0   18  5 13  0             145009.3127  -0.0178  0.050  -0.0179 0.50  
 1514: 19  6 14  0   18  6 13  0             145009.3127  -0.0178  0.050  -0.0179 0.50  
 1515: 28  4 24  0   28  4 25  0             145013.3368  -0.0056  0.050  -0.0057 0.62  
 1516: 28  5 24  0   28  3 25  0             145013.3368  -0.0056  0.050  -0.0057 0.38  
 1517: 18  6 12  0   17  6 11  0             145015.1869  -0.0175  0.050  -0.0175 0.50  
 1518: 18  7 12  0   17  7 11  0             145015.1869  -0.0175  0.050  -0.0175 0.50  
 1519: 17  7 10  0   16  7  9  0             145026.9622  -0.0431  0.050  -0.0432 0.50  
 1520: 17  8 10  0   16  8  9  0             145026.9622  -0.0431  0.050  -0.0432 0.50  
 1521: 26  2 24  0   26  2 25  0             145038.6730  -0.0286  0.050  -0.0286 0.62  
 1522: 26  3 24  0   26  1 25  0             145038.6730  -0.0286  0.050  -0.0286 0.38  
 1523: 16  8  8  0   15  8  7  0             145056.7715  -0.0323  0.050  -0.0002 0.62  
 1524: 16  9  8  0   15  9  7  0             145056.7715   0.0532  0.050  -0.0002 0.38  
 1525: 15 10  6  0   14 10  5  0             145142.7991  -0.0168  0.050               
 1526: 15  9  6  0   14  9  5  0             145178.2613  -0.0190  0.050               
 1527: 88 63 25  0   88 63 26  0             145616.3026  -0.0565  0.050  -0.0566 0.50  
 1528: 88 64 25  0   88 62 26  0             145616.3026  -0.0567  0.050  -0.0566 0.50  
 1529: 85 60 25  0   85 60 26  0             146297.6566   0.0147  0.050   0.0147 0.50  
 1530: 85 61 25  0   85 59 26  0             146297.6566   0.0147  0.050   0.0147 0.50  
 1531: 14 10  4  0   13 10  3  0             146910.3580  -0.0564  0.050               
 1532: 17 12  5  0   16 14  2  0             147480.4171  -0.0059  0.050               
 1533: 77 52 25  0   77 52 26  0             147776.4053  -0.0590  0.050  -0.0590 0.63  
 1534: 77 53 25  0   77 51 26  0             147776.4053  -0.0590  0.050  -0.0590 0.37  
 1535: 11  8  3  0   10  6  4  0             149521.5892   0.0056  0.050               
 1536: 44 19 25  0   44 19 26  0             150581.4145  -0.0007  0.050  -0.0007 0.50  
 1537: 44 20 25  0   44 18 26  0             150581.4145  -0.0007  0.050  -0.0007 0.50  
 1538: 43 18 25  0   43 18 26  0             150615.5980  -0.0015  0.050  -0.0016 0.63  
 1539: 43 19 25  0   43 17 26  0             150615.5980  -0.0015  0.050  -0.0016 0.37  
 1540: 42 17 25  0   42 17 26  0             150647.9248  -0.0125  0.050  -0.0125 0.50  
 1541: 42 18 25  0   42 16 26  0             150647.9248  -0.0125  0.050  -0.0125 0.50  
 1542: 41 16 25  0   41 16 26  0             150678.4706  -0.0333  0.050  -0.0334 0.50  
 1543: 41 17 25  0   41 15 26  0             150678.4706  -0.0333  0.050  -0.0334 0.50  
 1544: 40 15 25  0   40 15 26  0             150707.3861   0.0129  0.050   0.0129 0.50  
 1545: 40 16 25  0   40 14 26  0             150707.3861   0.0129  0.050   0.0129 0.50  
 1546: 39 14 25  0   39 14 26  0             150734.6017  -0.0147  0.050  -0.0147 0.50  
 1547: 39 15 25  0   39 13 26  0             150734.6017  -0.0147  0.050  -0.0147 0.50  
 1548: 38 13 25  0   38 13 26  0             150760.2900  -0.0131  0.050  -0.0132 0.50  
 1549: 38 14 25  0   38 12 26  0             150760.2900  -0.0131  0.050  -0.0132 0.50  
 1550: 37 12 25  0   37 12 26  0             150784.5280   0.0268  0.050   0.0268 0.50  
 1551: 37 13 25  0   37 11 26  0             150784.5280   0.0268  0.050   0.0268 0.50  
 1552: 36 11 25  0   36 11 26  0             150807.2615  -0.0145  0.050  -0.0145 0.50  
 1553: 36 12 25  0   36 10 26  0             150807.2615  -0.0145  0.050  -0.0145 0.50  
 1554: 11  9  3  0   10  7  4  0             150812.9443  -0.0378  0.050               
 1555: 35 10 25  0   35 10 26  0             150828.7027   0.0113  0.050   0.0113 0.50  
 1556: 35 11 25  0   35  9 26  0             150828.7027   0.0113  0.050   0.0113 0.50  
 1557: 34  9 25  0   34  9 26  0             150848.7826  -0.0267  0.050  -0.0267 0.50  
 1558: 34 10 25  0   34  8 26  0             150848.7826  -0.0267  0.050  -0.0267 0.50  
 1559: 33  8 25  0   33  8 26  0             150867.7045   0.0148  0.050   0.0149 0.50  
 1560: 33  9 25  0   33  7 26  0             150867.7045   0.0148  0.050   0.0149 0.50  
 1561: 32  7 25  0   32  7 26  0             150885.3743  -0.0164  0.050  -0.0164 0.50  
 1562: 32  8 25  0   32  6 26  0             150885.3743  -0.0164  0.050  -0.0164 0.50  
 1563: 31  6 25  0   31  6 26  0             150901.9585  -0.0101  0.050  -0.0102 0.50  
 1564: 31  7 25  0   31  5 26  0             150901.9585  -0.0101  0.050  -0.0102 0.50  
 1565: 25  0 25  0   24  0 24  0             150913.5643  -0.0161  0.050  -0.0162 0.50  
 1566: 25  1 25  0   24  1 24  0             150913.5643  -0.0161  0.050  -0.0162 0.50  
 1567: 24  1 23  0   23  1 22  0             150915.9936  -0.0174  0.050  -0.0174 0.50  
 1568: 24  2 23  0   23  2 22  0             150915.9936  -0.0174  0.050  -0.0174 0.50  
 1569: 23  2 21  0   22  2 20  0             150918.2706  -0.0059  0.050  -0.0060 0.50  
 1570: 23  3 21  0   22  3 20  0             150918.2706  -0.0059  0.050  -0.0060 0.50  
 1571: 22  3 19  0   21  3 18  0             150920.5224  -0.0155  0.050  -0.0155 0.50  
 1572: 22  4 19  0   21  4 18  0             150920.5224  -0.0155  0.050  -0.0155 0.50  
 1573: 21  4 17  0   20  4 16  0             150923.0371  -0.0194  0.050  -0.0194 0.50  
 1574: 21  5 17  0   20  5 16  0             150923.0371  -0.0194  0.050  -0.0194 0.50  
 1575: 20  5 15  0   19  5 14  0             150926.2967  -0.0241  0.050  -0.0242 0.50  
 1576: 20  6 15  0   19  6 14  0             150926.2967  -0.0241  0.050  -0.0242 0.50  
 1577: 19  6 13  0   18  6 12  0             150931.3337  -0.0421  0.050  -0.0421 0.50  
 1578: 19  7 13  0   18  7 12  0             150931.3337  -0.0421  0.050  -0.0421 0.50  
 1579: 18  7 11  0   17  7 10  0             150940.7610  -0.0418  0.050  -0.0418 0.50  
 1580: 18  8 11  0   17  8 10  0             150940.7610  -0.0418  0.050  -0.0418 0.50  
 1581: 28  3 25  0   28  3 26  0             150945.4862  -0.0154  0.050  -0.0155 0.50  
 1582: 28  4 25  0   28  2 26  0             150945.4862  -0.0154  0.050  -0.0155 0.50  
 1583: 27  2 25  0   27  2 26  0             150958.1699   0.0544  0.050   0.0544 0.50  
 1584: 27  3 25  0   27  1 26  0             150958.1699   0.0544  0.050   0.0544 0.50  
 1585: 17  8  9  0   16  8  8  0             150962.1757  -0.0299  0.050  -0.0276 0.50  
 1586: 17  9  9  0   16  9  8  0             150962.1757  -0.0251  0.050  -0.0276 0.50  
 1587: 16 10  7  0   15 10  6  0             151023.0788  -0.0137  0.050               
 1588: 16  9  7  0   15  9  6  0             151026.1222  -0.0169  0.050               
 1589: 15 11  5  0   14 11  4  0             151042.4142  -0.0049  0.050               
 1590: 15 10  5  0   14 10  4  0             151579.6994   0.0185  0.050               
 1591: 90 64 26  0   90 64 27  0             151602.6846  -0.0884  0.050  -0.0884 0.50  
 1592: 90 65 26  0   90 63 27  0             151602.6846  -0.0884  0.050  -0.0884 0.50  
 1593: 89 63 26  0   89 63 27  0             151828.0943  -0.0323  0.050  -0.0323 0.50  
 1594: 89 64 26  0   89 62 27  0             151828.0943  -0.0323  0.050  -0.0323 0.50  
 1595: 88 62 26  0   88 62 27  0             152045.4533  -0.0248  0.050  -0.0249 0.50  
 1596: 88 63 26  0   88 61 27  0             152045.4533  -0.0248  0.050  -0.0249 0.50  
 1597: 87 61 26  0   87 61 27  0             152255.0736  -0.0184  0.050  -0.0185 0.50  
 1598: 87 62 26  0   87 60 27  0             152255.0736  -0.0184  0.050  -0.0185 0.50  
 1599: 86 60 26  0   86 60 27  0             152457.2410   0.0189  0.050   0.0189 0.50  
 1600: 86 61 26  0   86 59 27  0             152457.2410   0.0189  0.050   0.0189 0.50  
 1601: 12 10  2  0   11  8  3  0             152602.0034  -0.0364  0.050               
 1602: 85 59 26  0   85 59 27  0             152652.1198   0.0080  0.050   0.0081 0.50  
 1603: 85 60 26  0   85 58 27  0             152652.1198   0.0080  0.050   0.0081 0.50  
 1604: 84 58 26  0   84 58 27  0             152839.9742  -0.0207  0.050  -0.0208 0.50  
 1605: 84 59 26  0   84 57 27  0             152839.9742  -0.0207  0.050  -0.0208 0.50  
 1606: 83 57 26  0   83 57 27  0             153021.0643  -0.0330  0.050  -0.0331 0.50  
 1607: 83 58 26  0   83 56 27  0             153021.0643  -0.0330  0.050  -0.0331 0.50  
 1608: 82 56 26  0   82 56 27  0             153195.6125  -0.0230  0.050  -0.0231 0.50  
 1609: 82 57 26  0   82 55 27  0             153195.6125  -0.0230  0.050  -0.0231 0.50  
 1610: 14 11  3  0   13 11  2  0             153200.4542  -0.0280  0.050               
 1611: 81 55 26  0   81 55 27  0             153363.8098  -0.0088  0.050  -0.0088 0.50  
 1612: 81 56 26  0   81 54 27  0             153363.8098  -0.0088  0.050  -0.0088 0.50  
 1613: 80 54 26  0   80 54 27  0             153525.8388  -0.0090  0.050  -0.0091 0.50  
 1614: 80 55 26  0   80 53 27  0             153525.8388  -0.0090  0.050  -0.0091 0.50  
 1615: 79 53 26  0   79 53 27  0             153681.9180   0.0003  0.050   0.0003 0.50  
 1616: 79 54 26  0   79 52 27  0             153681.9180   0.0003  0.050   0.0003 0.50  
 1617: 78 52 26  0   78 52 27  0             153832.2217   0.0057  0.050   0.0058 0.50  
 1618: 78 53 26  0   78 51 27  0             153832.2217   0.0057  0.050   0.0058 0.50  
 1619: 77 51 26  0   77 51 27  0             153976.8984  -0.0254  0.050  -0.0255 0.50  
 1620: 77 52 26  0   77 50 27  0             153976.8984  -0.0254  0.050  -0.0255 0.50  
 1621: 76 50 26  0   76 50 27  0             154116.2332   0.0163  0.050   0.0163 0.50  
 1622: 76 51 26  0   76 49 27  0             154116.2332   0.0163  0.050   0.0163 0.50  
 1623: 75 49 26  0   75 49 27  0             154250.2542  -0.0103  0.050  -0.0104 0.50  
 1624: 75 50 26  0   75 48 27  0             154250.2542  -0.0103  0.050  -0.0104 0.50  
 1625: 74 48 26  0   74 48 27  0             154379.2237  -0.0075  0.050  -0.0076 0.50  
 1626: 74 49 26  0   74 47 27  0             154379.2237  -0.0075  0.050  -0.0076 0.50  
 1627: 73 47 26  0   73 47 27  0             154503.2587  -0.0174  0.050  -0.0174 0.50  
 1628: 73 48 26  0   73 46 27  0             154503.2587  -0.0174  0.050  -0.0174 0.50  
 1629: 72 46 26  0   72 46 27  0             154622.5299  -0.0230  0.050  -0.0231 0.50  
 1630: 72 47 26  0   72 45 27  0             154622.5299  -0.0230  0.050  -0.0231 0.50  
 1631: 71 45 26  0   71 45 27  0             154737.1897  -0.0220  0.050  -0.0220 0.50  
 1632: 71 46 26  0   71 44 27  0             154737.1897  -0.0220  0.050  -0.0220 0.50  
 1633: 70 44 26  0   70 44 27  0             154847.3831  -0.0139  0.050  -0.0140 0.50  
 1634: 70 45 26  0   70 43 27  0             154847.3831  -0.0139  0.050  -0.0140 0.50  
 1635: 69 43 26  0   69 43 27  0             154953.2163  -0.0335  0.050  -0.0336 0.50  
 1636: 69 44 26  0   69 42 27  0             154953.2163  -0.0335  0.050  -0.0336 0.50  
 1637: 68 42 26  0   68 42 27  0             155054.9232   0.0164  0.050   0.0164 0.50  
 1638: 68 43 26  0   68 41 27  0             155054.9232   0.0164  0.050   0.0164 0.50  
 1639: 67 41 26  0   67 41 27  0             155152.5249   0.0243  0.050   0.0243 0.50  
 1640: 67 42 26  0   67 40 27  0             155152.5249   0.0243  0.050   0.0243 0.50  
 1641: 66 40 26  0   66 40 27  0             155246.1384  -0.0217  0.050  -0.0218 0.50  
 1642: 66 41 26  0   66 39 27  0             155246.1384  -0.0217  0.050  -0.0218 0.50  
 1643: 65 39 26  0   65 39 27  0             155335.9898  -0.0213  0.050  -0.0213 0.50  
 1644: 65 40 26  0   65 38 27  0             155335.9898  -0.0213  0.050  -0.0213 0.50  
 1645: 64 38 26  0   64 38 27  0             155422.1562  -0.0191  0.050  -0.0191 0.50  
 1646: 64 39 26  0   64 37 27  0             155422.1562  -0.0191  0.050  -0.0191 0.50  
 1647: 63 37 26  0   63 37 27  0             155504.7416  -0.0298  0.050  -0.0298 0.50  
 1648: 63 38 26  0   63 36 27  0             155504.7416  -0.0298  0.050  -0.0298 0.50  
 1649: 62 36 26  0   62 36 27  0             155583.8920  -0.0229  0.050  -0.0229 0.50  
 1650: 62 37 26  0   62 35 27  0             155583.8920  -0.0229  0.050  -0.0229 0.50  
 1651: 61 35 26  0   61 35 27  0             155659.7022  -0.0159  0.050  -0.0159 0.50  
 1652: 61 36 26  0   61 34 27  0             155659.7022  -0.0159  0.050  -0.0159 0.50  
 1653: 60 34 26  0   60 34 27  0             155732.2695  -0.0210  0.050  -0.0211 0.50  
 1654: 60 35 26  0   60 33 27  0             155732.2695  -0.0210  0.050  -0.0211 0.50  
 1655: 59 33 26  0   59 33 27  0             155801.7294  -0.0093  0.050  -0.0094 0.50  
 1656: 59 34 26  0   59 32 27  0             155801.7294  -0.0093  0.050  -0.0094 0.50  
 1657: 58 32 26  0   58 32 27  0             155868.1665   0.0000  0.050   0.0000 0.50  
 1658: 58 33 26  0   58 31 27  0             155868.1665   0.0000  0.050   0.0000 0.50  
 1659: 57 31 26  0   57 31 27  0             155931.6671  -0.0078  0.050  -0.0078 0.50  
 1660: 57 32 26  0   57 30 27  0             155931.6671  -0.0078  0.050  -0.0078 0.50  
 1661: 15 12  4  0   14 12  3  0             155939.1202   0.0143  0.050               
 1662: 56 30 26  0   56 30 27  0             155992.3364  -0.0262  0.050  -0.0263 0.50  
 1663: 56 31 26  0   56 29 27  0             155992.3364  -0.0262  0.050  -0.0263 0.50  
 1664: 55 29 26  0   55 29 27  0             156050.3027  -0.0230  0.050  -0.0230 0.50  
 1665: 55 30 26  0   55 28 27  0             156050.3027  -0.0230  0.050  -0.0230 0.50  
 1666: 54 28 26  0   54 28 27  0             156105.6519  -0.0058  0.050  -0.0058 0.50  
 1667: 54 29 26  0   54 27 27  0             156105.6519  -0.0058  0.050  -0.0058 0.50  
 1668: 53 27 26  0   53 27 27  0             156158.4308  -0.0190  0.050  -0.0191 0.50  
 1669: 53 28 26  0   53 26 27  0             156158.4308  -0.0190  0.050  -0.0191 0.50  
 1670: 52 26 26  0   52 26 27  0             156208.7779  -0.0131  0.050  -0.0132 0.50  
 1671: 52 27 26  0   52 25 27  0             156208.7779  -0.0131  0.050  -0.0132 0.50  
 1672: 51 25 26  0   51 25 27  0             156256.7773   0.0090  0.050   0.0090 0.50  
 1673: 51 26 26  0   51 24 27  0             156256.7773   0.0090  0.050   0.0090 0.50  
 1674: 50 24 26  0   50 24 27  0             156302.4495  -0.0162  0.050  -0.0163 0.50  
 1675: 50 25 26  0   50 23 27  0             156302.4495  -0.0162  0.050  -0.0163 0.50  
 1676: 49 23 26  0   49 23 27  0             156345.9591  -0.0069  0.050  -0.0069 0.50  
 1677: 49 24 26  0   49 22 27  0             156345.9591  -0.0069  0.050  -0.0069 0.50  
 1678: 48 22 26  0   48 22 27  0             156387.3336  -0.0159  0.050  -0.0159 0.50  
 1679: 48 23 26  0   48 21 27  0             156387.3336  -0.0159  0.050  -0.0159 0.50  
 1680: 47 21 26  0   47 21 27  0             156426.6952   0.0008  0.050   0.0008 0.50  
 1681: 47 22 26  0   47 20 27  0             156426.6952   0.0008  0.050   0.0008 0.50  
 1682: 46 20 26  0   46 20 27  0             156464.0689  -0.0080  0.050  -0.0080 0.50  
 1683: 46 21 26  0   46 19 27  0             156464.0689  -0.0080  0.050  -0.0080 0.50  
 1684: 11  7  4  0   10  5  5  0             156466.0138  -0.0696  0.050               
 1685: 45 19 26  0   45 19 27  0             156499.5400  -0.0316  0.050  -0.0316 0.50  
 1686: 45 20 26  0   45 18 27  0             156499.5400  -0.0316  0.050  -0.0316 0.50  
 1687: 44 18 26  0   44 18 27  0             156533.2369  -0.0140  0.050  -0.0141 0.50  
 1688: 44 19 26  0   44 17 27  0             156533.2369  -0.0140  0.050  -0.0141 0.50  
 1689: 11  8  4  0   10  6  5  0             156562.3012  -0.0386  0.050               
 1690: 43 17 26  0   43 17 27  0             156565.1708  -0.0147  0.050  -0.0147 0.50  
 1691: 43 18 26  0   43 16 27  0             156565.1708  -0.0147  0.050  -0.0147 0.50  
 1692: 42 16 26  0   42 16 27  0             156595.4440   0.0000  0.050   0.0001 0.50  
 1693: 42 17 26  0   42 15 27  0             156595.4440   0.0000  0.050   0.0001 0.50  
 1694: 41 15 26  0   41 15 27  0             156624.0833  -0.0099  0.050  -0.0100 0.50  
 1695: 41 16 26  0   41 14 27  0             156624.0833  -0.0099  0.050  -0.0100 0.50  
 1696: 40 14 26  0   40 14 27  0             156651.1920  -0.0065  0.050  -0.0066 0.50  
 1697: 40 15 26  0   40 13 27  0             156651.1920  -0.0065  0.050  -0.0066 0.50  
 1698: 39 13 26  0   39 13 27  0             156676.8075  -0.0158  0.050  -0.0159 0.50  
 1699: 39 14 26  0   39 12 27  0             156676.8075  -0.0158  0.050  -0.0159 0.50  
 1700: 38 12 26  0   38 12 27  0             156701.0245  -0.0047  0.050  -0.0048 0.50  
 1701: 38 13 26  0   38 11 27  0             156701.0245  -0.0047  0.050  -0.0048 0.50  
 1702: 37 11 26  0   37 11 27  0             156723.8637  -0.0126  0.050  -0.0126 0.50  
 1703: 37 12 26  0   37 10 27  0             156723.8637  -0.0126  0.050  -0.0126 0.50  
 1704: 36 10 26  0   36 10 27  0             156745.4163  -0.0063  0.050  -0.0063 0.50  
 1705: 36 11 26  0   36  9 27  0             156745.4163  -0.0063  0.050  -0.0063 0.50  
 1706: 35  9 26  0   35  9 27  0             156765.7208  -0.0041  0.050  -0.0042 0.50  
 1707: 35 10 26  0   35  8 27  0             156765.7208  -0.0041  0.050  -0.0042 0.50  
 1708: 34  8 26  0   34  8 27  0             156784.8277  -0.0106  0.050  -0.0107 0.50  
 1709: 34  9 26  0   34  7 27  0             156784.8277  -0.0106  0.050  -0.0107 0.50  
 1710: 33  7 26  0   33  7 27  0             156802.8200   0.0040  0.050   0.0041 0.50  
 1711: 33  8 26  0   33  6 27  0             156802.8200   0.0040  0.050   0.0041 0.50  
 1712: 32  6 26  0   32  6 27  0             156819.7061  -0.0033  0.050  -0.0033 0.50  
 1713: 32  7 26  0   32  5 27  0             156819.7061  -0.0033  0.050  -0.0033 0.50  
 1714: 26  0 26  0   25  0 25  0             156831.0535  -0.0338  0.050  -0.0338 0.50  
 1715: 26  1 26  0   25  1 25  0             156831.0535  -0.0338  0.050  -0.0338 0.50  
 1716: 25  1 24  0   24  1 23  0             156833.4695  -0.0352  0.050  -0.0352 0.50  
 1717: 25  2 24  0   24  2 23  0             156833.4695  -0.0352  0.050  -0.0352 0.50  
 1718: 24  2 22  0   23  2 21  0             156835.6880  -0.0498  0.050  -0.0275 0.43  
 1719: 24  3 22  0   23  3 21  0             156835.6880  -0.0498  0.050  -0.0275 0.43  
 1720: 31  5 26  0   31  5 27  0             156835.6880   0.1190  0.050  -0.0275 0.07  
 1721: 31  6 26  0   31  4 27  0             156835.6880   0.1190  0.050  -0.0275 0.07  
 1722: 23  3 20  0   22  3 19  0             156837.9079  -0.0272  0.050  -0.0272 0.50  
 1723: 23  4 20  0   22  4 19  0             156837.9079  -0.0272  0.050  -0.0272 0.50  
 1724: 22  4 18  0   21  4 17  0             156840.3051  -0.0223  0.050  -0.0224 0.50  
 1725: 22  5 18  0   21  5 17  0             156840.3051  -0.0223  0.050  -0.0224 0.50  
 1726: 21  5 16  0   20  5 15  0             156843.3025  -0.0218  0.050  -0.0219 0.50  
 1727: 21  6 16  0   20  6 15  0             156843.3025  -0.0218  0.050  -0.0219 0.50  
 1728: 20  6 14  0   19  6 13  0             156847.7354  -0.0152  0.050  -0.0152 0.50  
 1729: 20  7 14  0   19  7 13  0             156847.7354  -0.0152  0.050  -0.0152 0.50  
 1730: 30  4 26  0   30  4 27  0             156850.4422  -0.0009  0.050  -0.0009 0.50  
 1731: 30  5 26  0   30  3 27  0             156850.4422  -0.0009  0.050  -0.0009 0.50  
 1732: 19  7 12  0   18  7 11  0             156855.4957  -0.0083  0.050  -0.0083 0.50  
 1733: 19  8 12  0   18  8 11  0             156855.4957  -0.0083  0.050  -0.0083 0.50  
 1734: 29  3 26  0   29  3 27  0             156864.3869   0.0081  0.050   0.0081 0.50  
 1735: 29  4 26  0   29  2 27  0             156864.3869   0.0081  0.050   0.0081 0.50  
 1736: 18  8 10  0   17  8  9  0             156871.6389  -0.0304  0.050  -0.0303 0.50  
 1737: 18  9 10  0   17  9  9  0             156871.6389  -0.0302  0.050  -0.0303 0.50  
 1738: 28  2 26  0   28  2 27  0             156877.3888  -0.0324  0.050  -0.0325 0.50  
 1739: 28  3 26  0   28  1 27  0             156877.3888  -0.0324  0.050  -0.0325 0.50  
 1740: 17  9  8  0   16  9  7  0             156912.9710  -0.1640  0.050  -0.0560 0.50  
 1741: 17 10  8  0   16 10  7  0             156912.9710   0.0520  0.050  -0.0560 0.50  
 1742: 16 11  6  0   15 11  5  0             157024.1877  -0.0072  0.050               
 1743: 16 10  6  0   15 10  5  0             157093.2351  -0.0065  0.050               
 1744: 91 64 27  0   91 64 28  0             157785.9167  -0.0898  0.050  -0.0898 0.50  
 1745: 91 65 27  0   91 63 28  0             157785.9167  -0.0898  0.050  -0.0898 0.50  
 1746: 90 63 27  0   90 63 28  0             157994.9812  -0.0271  0.050  -0.0271 0.50  
 1747: 90 64 27  0   90 62 28  0             157994.9812  -0.0271  0.050  -0.0271 0.50  
 1748: 88 61 27  0   88 61 28  0             158391.6961  -0.0290  0.050  -0.0290 0.50  
 1749: 88 62 27  0   88 60 28  0             158391.6961  -0.0290  0.050  -0.0290 0.50  
 1750: 87 60 27  0   87 60 28  0             158579.8445  -0.0364  0.050  -0.0365 0.50  
 1751: 87 61 27  0   87 59 28  0             158579.8445  -0.0364  0.050  -0.0365 0.50  
 1752: 86 59 27  0   86 59 28  0             158761.5263   0.0112  0.050   0.0112 0.50  
 1753: 86 60 27  0   86 58 28  0             158761.5263   0.0112  0.050   0.0112 0.50  
 1754: 85 58 27  0   85 58 28  0             158936.8261  -0.0023  0.050  -0.0024 0.50  
 1755: 85 59 27  0   85 57 28  0             158936.8261  -0.0023  0.050  -0.0024 0.50  
 1756: 84 57 27  0   84 57 28  0             159105.9988  -0.0158  0.050  -0.0158 0.50  
 1757: 84 58 27  0   84 56 28  0             159105.9988  -0.0158  0.050  -0.0158 0.50  
 1758: 83 56 27  0   83 56 28  0             159269.2406  -0.0198  0.050  -0.0199 0.50  
 1759: 83 57 27  0   83 55 28  0             159269.2406  -0.0198  0.050  -0.0199 0.50  
 1760: 15 11  4  0   14 11  3  0             159320.6909  -0.0349  0.050               
 1761: 82 55 27  0   82 55 28  0             159426.7312  -0.0156  0.050  -0.0156 0.50  
 1762: 82 56 27  0   82 54 28  0             159426.7312  -0.0156  0.050  -0.0156 0.50  
 1763: 81 54 27  0   81 54 28  0             159578.6404  -0.0078  0.050  -0.0078 0.50  
 1764: 81 55 27  0   81 53 28  0             159578.6404  -0.0078  0.050  -0.0078 0.50  
 1765: 80 53 27  0   80 53 28  0             159725.1164  -0.0172  0.050  -0.0173 0.50  
 1766: 80 54 27  0   80 52 28  0             159725.1164  -0.0172  0.050  -0.0173 0.50  
 1767: 79 52 27  0   79 52 28  0             159866.3587  -0.0078  0.050  -0.0079 0.50  
 1768: 79 53 27  0   79 51 28  0             159866.3587  -0.0078  0.050  -0.0079 0.50  
 1769: 78 51 27  0   78 51 28  0             160002.4908  -0.0147  0.050  -0.0147 0.50  
 1770: 78 52 27  0   78 50 28  0             160002.4908  -0.0147  0.050  -0.0147 0.50  
 1771: 77 50 27  0   77 50 28  0             160133.7084   0.0046  0.050   0.0046 0.50  
 1772: 77 51 27  0   77 49 28  0             160133.7084   0.0046  0.050   0.0046 0.50  
 1773: 76 49 27  0   76 49 28  0             160260.1190   0.0087  0.050   0.0087 0.50  
 1774: 76 50 27  0   76 48 28  0             160260.1190   0.0087  0.050   0.0087 0.50  
 1775: 75 48 27  0   75 48 28  0             160381.8652  -0.0041  0.050  -0.0041 0.50  
 1776: 75 49 27  0   75 47 28  0             160381.8652  -0.0041  0.050  -0.0041 0.50  
 1777: 74 47 27  0   74 47 28  0             160499.0982  -0.0227  0.050  -0.0228 0.50  
 1778: 74 48 27  0   74 46 28  0             160499.0982  -0.0227  0.050  -0.0228 0.50  
 1779: 73 46 27  0   73 46 28  0             160611.9912  -0.0101  0.050  -0.0101 0.50  
 1780: 73 47 27  0   73 45 28  0             160611.9912  -0.0101  0.050  -0.0101 0.50  
 1781: 72 45 27  0   72 45 28  0             160720.6211  -0.0215  0.050  -0.0215 0.50  
 1782: 72 46 27  0   72 44 28  0             160720.6211  -0.0215  0.050  -0.0215 0.50  
 1783: 12  9  3  0   11  7  4  0             160724.1454  -0.0069  0.050               
 1784: 71 44 27  0   71 44 28  0             160825.1693  -0.0037  0.050  -0.0037 0.50  
 1785: 71 45 27  0   71 43 28  0             160825.1693  -0.0037  0.050  -0.0037 0.50  
 1786: 70 43 27  0   70 43 28  0             160925.6850  -0.0325  0.050  -0.0326 0.50  
 1787: 70 44 27  0   70 42 28  0             160925.6850  -0.0325  0.050  -0.0326 0.50  
 1788: 69 42 27  0   69 42 28  0             161022.3818  -0.0159  0.050  -0.0159 0.50  
 1789: 69 43 27  0   69 41 28  0             161022.3818  -0.0159  0.050  -0.0159 0.50  
 1790: 68 41 27  0   68 41 28  0             161115.3411   0.0096  0.050   0.0097 0.50  
 1791: 68 42 27  0   68 40 28  0             161115.3411   0.0096  0.050   0.0097 0.50  
 1792: 67 40 27  0   67 40 28  0             161204.6184  -0.0155  0.050  -0.0155 0.50  
 1793: 67 41 27  0   67 39 28  0             161204.6184  -0.0155  0.050  -0.0155 0.50  
 1794: 66 39 27  0   66 39 28  0             161290.4221   0.0051  0.050   0.0052 0.50  
 1795: 66 40 27  0   66 38 28  0             161290.4221   0.0051  0.050   0.0052 0.50  
 1796: 65 38 27  0   65 38 28  0             161372.7662  -0.0234  0.050  -0.0234 0.50  
 1797: 65 39 27  0   65 37 28  0             161372.7662  -0.0234  0.050  -0.0234 0.50  
 1798: 64 37 27  0   64 37 28  0             161451.8416  -0.0164  0.050  -0.0164 0.50  
 1799: 64 38 27  0   64 36 28  0             161451.8416  -0.0164  0.050  -0.0164 0.50  
 1800: 63 36 27  0   63 36 28  0             161527.7027  -0.0232  0.050  -0.0232 0.50  
 1801: 63 37 27  0   63 35 28  0             161527.7027  -0.0232  0.050  -0.0232 0.50  
 1802: 62 35 27  0   62 35 28  0             161600.4784  -0.0154  0.050  -0.0155 0.50  
 1803: 62 36 27  0   62 34 28  0             161600.4784  -0.0154  0.050  -0.0155 0.50  
 1804: 61 34 27  0   61 34 28  0             161670.2572  -0.0031  0.050  -0.0032 0.50  
 1805: 61 35 27  0   61 33 28  0             161670.2572  -0.0031  0.050  -0.0032 0.50  
 1806: 60 33 27  0   60 33 28  0             161737.0900  -0.0311  0.050  -0.0311 0.50  
 1807: 60 34 27  0   60 32 28  0             161737.0900  -0.0311  0.050  -0.0311 0.50  
 1808: 59 32 27  0   59 32 28  0             161801.1605  -0.0092  0.050  -0.0093 0.50  
 1809: 59 33 27  0   59 31 28  0             161801.1605  -0.0092  0.050  -0.0093 0.50  
 1810: 58 31 27  0   58 31 28  0             161862.4785  -0.0189  0.050  -0.0189 0.50  
 1811: 58 32 27  0   58 30 28  0             161862.4785  -0.0189  0.050  -0.0189 0.50  
 1812: 57 30 27  0   57 30 28  0             161921.1803  -0.0126  0.050  -0.0127 0.50  
 1813: 57 31 27  0   57 29 28  0             161921.1803  -0.0126  0.050  -0.0127 0.50  
 1814: 56 29 27  0   56 29 28  0             161977.3228  -0.0203  0.050  -0.0204 0.50  
 1815: 56 30 27  0   56 28 28  0             161977.3228  -0.0203  0.050  -0.0204 0.50  
 1816: 55 28 27  0   55 28 28  0             162031.0099  -0.0227  0.050  -0.0228 0.50  
 1817: 55 29 27  0   55 27 28  0             162031.0099  -0.0227  0.050  -0.0228 0.50  
 1818: 54 27 27  0   54 27 28  0             162082.3243  -0.0199  0.050  -0.0199 0.50  
 1819: 54 28 27  0   54 26 28  0             162082.3243  -0.0199  0.050  -0.0199 0.50  
 1820: 53 26 27  0   53 26 28  0             162131.3526  -0.0055  0.050  -0.0055 0.50  
 1821: 53 27 27  0   53 25 28  0             162131.3526  -0.0055  0.050  -0.0055 0.50  
 1822: 52 25 27  0   52 25 28  0             162178.1085  -0.0447  0.050  -0.0448 0.50  
 1823: 52 26 27  0   52 24 28  0             162178.1085  -0.0447  0.050  -0.0448 0.50  
 1824: 51 24 27  0   51 24 28  0             162222.7987  -0.0074  0.050  -0.0074 0.50  
 1825: 51 25 27  0   51 23 28  0             162222.7987  -0.0074  0.050  -0.0074 0.50  
 1826: 50 23 27  0   50 23 28  0             162265.3510  -0.0406  0.050  -0.0406 0.50  
 1827: 50 24 27  0   50 22 28  0             162265.3510  -0.0406  0.050  -0.0406 0.50  
 1828: 49 22 27  0   49 22 28  0             162305.9861   0.0031  0.050   0.0032 0.50  
 1829: 49 23 27  0   49 21 28  0             162305.9861   0.0031  0.050   0.0032 0.50  
 1830: 48 21 27  0   48 21 28  0             162344.6471  -0.0039  0.050  -0.0040 0.50  
 1831: 48 22 27  0   48 20 28  0             162344.6471  -0.0039  0.050  -0.0040 0.50  
 1832: 46 19 27  0   46 19 28  0             162416.4725  -0.0218  0.050  -0.0219 0.50  
 1833: 46 20 27  0   46 18 28  0             162416.4725  -0.0218  0.050  -0.0219 0.50  
 1834: 45 18 27  0   45 18 28  0             162449.7947  -0.0085  0.050  -0.0086 0.50  
 1835: 45 19 27  0   45 17 28  0             162449.7947  -0.0085  0.050  -0.0086 0.50  
 1836: 44 17 27  0   44 17 28  0             162481.4807   0.0238  0.050   0.0238 0.50  
 1837: 44 18 27  0   44 16 28  0             162481.4807   0.0238  0.050   0.0238 0.50  
 1838: 43 16 27  0   43 16 28  0             162511.5208   0.0028  0.050   0.0029 0.50  
 1839: 43 17 27  0   43 15 28  0             162511.5208   0.0028  0.050   0.0029 0.50  
 1840: 42 15 27  0   42 15 28  0             162540.0219  -0.0256  0.050  -0.0256 0.50  
 1841: 42 16 27  0   42 14 28  0             162540.0219  -0.0256  0.050  -0.0256 0.50  
 1842: 41 14 27  0   41 14 28  0             162567.1048  -0.0006  0.050  -0.0006 0.50  
 1843: 41 15 27  0   41 13 28  0             162567.1048  -0.0006  0.050  -0.0006 0.50  
 1844: 40 13 27  0   40 13 28  0             162592.7331  -0.0164  0.050  -0.0165 0.50  
 1845: 40 14 27  0   40 12 28  0             162592.7331  -0.0164  0.050  -0.0165 0.50  
 1846: 11  6  5  0   10  4  6  0             162601.3634  -0.0667  0.050               
 1847: 39 12 27  0   39 12 28  0             162617.0333  -0.0031  0.050  -0.0032 0.50  
 1848: 39 13 27  0   39 11 28  0             162617.0333  -0.0031  0.050  -0.0032 0.50  
 1849: 38 11 27  0   38 11 28  0             162640.0227   0.0016  0.050   0.0017 0.50  
 1850: 38 12 27  0   38 10 28  0             162640.0227   0.0016  0.050   0.0017 0.50  
 1851: 37 10 27  0   37 10 28  0             162661.7380  -0.0187  0.050  -0.0188 0.50  
 1852: 37 11 27  0   37  9 28  0             162661.7380  -0.0187  0.050  -0.0188 0.50  
 1853: 36  9 27  0   36  9 28  0             162682.3058   0.0101  0.050   0.0101 0.50  
 1854: 36 10 27  0   36  8 28  0             162682.3058   0.0101  0.050   0.0101 0.50  
 1855: 35  8 27  0   35  8 28  0             162701.6804  -0.0078  0.050  -0.0078 0.50  
 1856: 35  9 27  0   35  7 28  0             162701.6804  -0.0078  0.050  -0.0078 0.50  
 1857: 34  7 27  0   34  7 28  0             162719.9697  -0.0139  0.050  -0.0139 0.50  
 1858: 34  8 27  0   34  6 28  0             162719.9697  -0.0139  0.050  -0.0139 0.50  
 1859: 12 10  3  0   11  8  4  0             162724.5012  -0.0353  0.050               
 1860: 33  6 27  0   33  6 28  0             162737.2328   0.0035  0.050   0.0036 0.50  
 1861: 33  7 27  0   33  5 28  0             162737.2328   0.0035  0.050   0.0036 0.50  
 1862: 27  0 27  0   26  0 26  0             162748.4822  -0.0404  0.050  -0.0405 0.50  
 1863: 27  1 27  0   26  1 26  0             162748.4822  -0.0404  0.050  -0.0405 0.50  
 1864: 26  1 25  0   25  1 24  0             162750.8867  -0.0405  0.050  -0.0406 0.50  
 1865: 26  2 25  0   25  2 24  0             162750.8867  -0.0405  0.050  -0.0406 0.50  
 1866: 25  2 23  0   24  2 22  0             162753.1058  -0.0232  0.050  -0.0232 0.50  
 1867: 25  3 23  0   24  3 22  0             162753.1058  -0.0232  0.050  -0.0232 0.50  
 1868: 24  3 21  0   23  3 20  0             162755.2244  -0.0421  0.050  -0.0421 0.50  
 1869: 24  4 21  0   23  4 20  0             162755.2244  -0.0421  0.050  -0.0421 0.50  
 1870: 23  4 19  0   22  4 18  0             162757.5080  -0.0382  0.050  -0.0383 0.50  
 1871: 23  5 19  0   22  5 18  0             162757.5080  -0.0382  0.050  -0.0383 0.50  
 1872: 22  5 17  0   21  5 16  0             162760.2906  -0.0269  0.050  -0.0269 0.50  
 1873: 22  6 17  0   21  6 16  0             162760.2906  -0.0269  0.050  -0.0269 0.50  
 1874: 21  6 15  0   20  6 14  0             162764.2282  -0.0182  0.050  -0.0182 0.50  
 1875: 21  7 15  0   20  7 14  0             162764.2282  -0.0182  0.050  -0.0182 0.50  
 1876: 31  4 27  0   31  4 28  0             162768.7694   0.0147  0.050   0.0147 0.50  
 1877: 31  5 27  0   31  3 28  0             162768.7694   0.0147  0.050   0.0147 0.50  
 1878: 20  7 13  0   19  7 12  0             162770.7631  -0.0087  0.050  -0.0088 0.50  
 1879: 20  8 13  0   19  8 12  0             162770.7631  -0.0087  0.050  -0.0088 0.50  
 1880: 19  8 11  0   18  8 10  0             162783.3998  -0.0526  0.050  -0.0526 0.50  
 1881: 19  9 11  0   18  9 10  0             162783.3998  -0.0526  0.050  -0.0526 0.50  
 1882: 29  2 27  0   29  2 28  0             162796.5973  -0.0196  0.050  -0.0196 0.50  
 1883: 29  3 27  0   29  1 28  0             162796.5973  -0.0196  0.050  -0.0196 0.50  
 1884: 28  1 27  0   28  1 28  0             162809.2245  -0.0537  0.050  -0.0537 0.50  
 1885: 28  2 27  0   28  0 28  0             162809.2245  -0.0537  0.050  -0.0537 0.50  
 1886: 18  9  9  0   17  9  8  0             162812.7170  -0.0478  0.050  -0.0412 0.50  
 1887: 18 10  9  0   17 10  8  0             162812.7170  -0.0346  0.050  -0.0412 0.50  
 1888: 16 12  5  0   15 12  4  0             162859.5761   0.0363  0.050               
 1889: 17 11  7  0   16 11  6  0             162895.5579   0.0094  0.050               
 1890: 17 10  7  0   16 10  6  0             162902.1357   0.0030  0.050               
 1891: 16 11  5  0   15 11  4  0             163732.3850   0.0000  0.050               
 1892: 13 11  2  0   12  9  3  0             164075.0922  -0.0222  0.050               
 1893: 91 63 28  0   91 63 29  0             164124.5067  -0.0573  0.050  -0.0574 0.50  
 1894: 91 64 28  0   91 62 29  0             164124.5067  -0.0573  0.050  -0.0574 0.50  
 1895: 90 62 28  0   90 62 29  0             164313.0613  -0.0907  0.050  -0.0907 0.50  
 1896: 90 63 28  0   90 61 29  0             164313.0613  -0.0907  0.050  -0.0907 0.50  
 1897: 89 61 28  0   89 61 29  0             164495.4608   0.0050  0.050   0.0050 0.50  
 1898: 89 62 28  0   89 60 29  0             164495.4608   0.0050  0.050   0.0050 0.50  
 1899: 88 60 28  0   88 60 29  0             164671.6372  -0.0245  0.050  -0.0245 0.50  
 1900: 88 61 28  0   88 59 29  0             164671.6372  -0.0245  0.050  -0.0245 0.50  
 1901: 15 12  3  0   14 12  2  0             164717.7575  -0.0074  0.050               
 1902: 87 59 28  0   87 59 29  0             164841.9226  -0.0273  0.050  -0.0274 0.50  
 1903: 87 60 28  0   87 58 29  0             164841.9226  -0.0273  0.050  -0.0274 0.50  
 1904: 86 58 28  0   86 58 29  0             165006.4583  -0.0362  0.050  -0.0363 0.50  
 1905: 86 59 28  0   86 57 29  0             165006.4583  -0.0362  0.050  -0.0363 0.50  
 1906: 85 57 28  0   85 57 29  0             165165.4384  -0.0253  0.050  -0.0254 0.50  
 1907: 85 58 28  0   85 56 29  0             165165.4384  -0.0253  0.050  -0.0254 0.50  
 1908: 84 56 28  0   84 56 29  0             165318.9893  -0.0314  0.050  -0.0314 0.50  
 1909: 84 57 28  0   84 55 29  0             165318.9893  -0.0314  0.050  -0.0314 0.50  
 1910: 83 55 28  0   83 55 29  0             165467.3042  -0.0189  0.050  -0.0189 0.50  
 1911: 83 56 28  0   83 54 29  0             165467.3042  -0.0189  0.050  -0.0189 0.50  
 1912: 82 54 28  0   82 54 29  0             165610.5020  -0.0219  0.050  -0.0220 0.50  
 1913: 82 55 28  0   82 53 29  0             165610.5020  -0.0219  0.050  -0.0220 0.50  
 1914: 81 53 28  0   81 53 29  0             165748.7595  -0.0119  0.050  -0.0119 0.50  
 1915: 81 54 28  0   81 52 29  0             165748.7595  -0.0119  0.050  -0.0119 0.50  
 1916: 80 52 28  0   80 52 29  0             165882.2015  -0.0076  0.050  -0.0076 0.50  
 1917: 80 53 28  0   80 51 29  0             165882.2015  -0.0076  0.050  -0.0076 0.50  
 1918: 79 51 28  0   79 51 29  0             166010.9635  -0.0134  0.050  -0.0135 0.50  
 1919: 79 52 28  0   79 50 29  0             166010.9635  -0.0134  0.050  -0.0135 0.50  
 1920: 78 50 28  0   78 50 29  0             166135.2038  -0.0064  0.050  -0.0064 0.50  
 1921: 78 51 28  0   78 49 29  0             166135.2038  -0.0064  0.050  -0.0064 0.50  
 1922: 77 49 28  0   77 49 29  0             166255.0237  -0.0167  0.050  -0.0168 0.50  
 1923: 77 50 28  0   77 48 29  0             166255.0237  -0.0167  0.050  -0.0168 0.50  
 1924: 76 48 28  0   76 48 29  0             166370.5818  -0.0137  0.050  -0.0138 0.50  
 1925: 76 49 28  0   76 47 29  0             166370.5818  -0.0137  0.050  -0.0138 0.50  
 1926: 75 47 28  0   75 47 29  0             166481.9852  -0.0148  0.050  -0.0149 0.50  
 1927: 75 48 28  0   75 46 29  0             166481.9852  -0.0148  0.050  -0.0149 0.50  
 1928: 74 46 28  0   74 46 29  0             166589.3448  -0.0300  0.050  -0.0300 0.50  
 1929: 74 47 28  0   74 45 29  0             166589.3448  -0.0300  0.050  -0.0300 0.50  
 1930: 73 45 28  0   73 45 29  0             166692.8166  -0.0207  0.050  -0.0207 0.50  
 1931: 73 46 28  0   73 44 29  0             166692.8166  -0.0207  0.050  -0.0207 0.50  
 1932: 72 44 28  0   72 44 29  0             166792.5105   0.0081  0.050   0.0082 0.50  
 1933: 72 45 28  0   72 43 29  0             166792.5105   0.0081  0.050   0.0082 0.50  
 1934: 71 43 28  0   71 43 29  0             166888.4876   0.0062  0.050   0.0063 0.50  
 1935: 71 44 28  0   71 42 29  0             166888.4876   0.0062  0.050   0.0063 0.50  
 1936: 70 42 28  0   70 42 29  0             166980.8726  -0.0101  0.050  -0.0101 0.50  
 1937: 70 43 28  0   70 41 29  0             166980.8726  -0.0101  0.050  -0.0101 0.50  
 1938: 69 41 28  0   69 41 29  0             167069.7882  -0.0244  0.050  -0.0244 0.50  
 1939: 69 42 28  0   69 40 29  0             167069.7882  -0.0244  0.050  -0.0244 0.50  
 1940: 68 40 28  0   68 40 29  0             167155.3482  -0.0257  0.050  -0.0258 0.50  
 1941: 68 41 28  0   68 39 29  0             167155.3482  -0.0257  0.050  -0.0258 0.50  
 1942: 67 39 28  0   67 39 29  0             167237.6291  -0.0382  0.050  -0.0382 0.50  
 1943: 67 40 28  0   67 38 29  0             167237.6291  -0.0382  0.050  -0.0382 0.50  
 1944: 66 38 28  0   66 38 29  0             167316.7708  -0.0198  0.050  -0.0198 0.50  
 1945: 66 39 28  0   66 37 29  0             167316.7708  -0.0198  0.050  -0.0198 0.50  
 1946: 16 13  4  0   15 13  3  0             167373.5890   0.0198  0.050               
 1947: 65 37 28  0   65 37 29  0             167392.8153  -0.0244  0.050  -0.0245 0.50  
 1948: 65 38 28  0   65 36 29  0             167392.8153  -0.0244  0.050  -0.0245 0.50  
 1949: 64 36 28  0   64 36 29  0             167465.8980  -0.0096  0.050  -0.0097 0.50  
 1950: 64 37 28  0   64 35 29  0             167465.8980  -0.0096  0.050  -0.0097 0.50  
 1951: 63 35 28  0   63 35 29  0             167536.0826  -0.0029  0.050  -0.0029 0.50  
 1952: 63 36 28  0   63 34 29  0             167536.0826  -0.0029  0.050  -0.0029 0.50  
 1953: 62 34 28  0   62 34 29  0             167603.4518  -0.0102  0.050  -0.0103 0.50  
 1954: 62 35 28  0   62 33 29  0             167603.4518  -0.0102  0.050  -0.0103 0.50  
 1955: 61 33 28  0   61 33 29  0             167668.1007  -0.0232  0.050  -0.0232 0.50  
 1956: 61 34 28  0   61 32 29  0             167668.1007  -0.0232  0.050  -0.0232 0.50  
 1957: 60 32 28  0   60 32 29  0             167730.1528  -0.0030  0.050  -0.0030 0.50  
 1958: 60 33 28  0   60 31 29  0             167730.1528  -0.0030  0.050  -0.0030 0.50  
 1959: 59 31 28  0   59 31 29  0             167789.6163  -0.0239  0.050  -0.0239 0.50  
 1960: 59 32 28  0   59 30 29  0             167789.6163  -0.0239  0.050  -0.0239 0.50  
 1961: 58 30 28  0   58 30 29  0             167846.6372  -0.0206  0.050  -0.0206 0.50  
 1962: 58 31 28  0   58 29 29  0             167846.6372  -0.0206  0.050  -0.0206 0.50  
 1963: 57 29 28  0   57 29 29  0             167901.2768  -0.0106  0.050  -0.0106 0.50  
 1964: 57 30 28  0   57 28 29  0             167901.2768  -0.0106  0.050  -0.0106 0.50  
 1965: 56 28 28  0   56 28 29  0             167953.5773  -0.0284  0.050  -0.0285 0.50  
 1966: 56 29 28  0   56 27 29  0             167953.5773  -0.0284  0.050  -0.0285 0.50  
 1967: 55 27 28  0   55 27 29  0             168003.6585  -0.0294  0.050  -0.0295 0.50  
 1968: 55 28 28  0   55 26 29  0             168003.6585  -0.0294  0.050  -0.0295 0.50  
 1969: 54 26 28  0   54 26 29  0             168051.5762  -0.0311  0.050  -0.0311 0.50  
 1970: 54 27 28  0   54 25 29  0             168051.5762  -0.0311  0.050  -0.0311 0.50  
 1971: 53 25 28  0   53 25 29  0             168097.4196  -0.0159  0.050  -0.0159 0.50  
 1972: 53 26 28  0   53 24 29  0             168097.4196  -0.0159  0.050  -0.0159 0.50  
 1973: 12  8  4  0   11  6  5  0             168113.9877  -0.0226  0.050               
 1974: 52 24 28  0   52 24 29  0             168141.2360  -0.0065  0.050  -0.0065 0.50  
 1975: 52 25 28  0   52 23 29  0             168141.2360  -0.0065  0.050  -0.0065 0.50  
 1976: 51 23 28  0   51 23 29  0             168183.0924  -0.0038  0.050  -0.0039 0.50  
 1977: 51 24 28  0   51 22 29  0             168183.0924  -0.0038  0.050  -0.0039 0.50  
 1978: 50 22 28  0   50 22 29  0             168223.0514  -0.0122  0.050  -0.0123 0.50  
 1979: 50 23 28  0   50 21 29  0             168223.0514  -0.0122  0.050  -0.0123 0.50  
 1980: 49 21 28  0   49 21 29  0             168261.1937  -0.0160  0.050  -0.0161 0.50  
 1981: 49 22 28  0   49 20 29  0             168261.1937  -0.0160  0.050  -0.0161 0.50  
 1982: 48 20 28  0   48 20 29  0             168297.6024   0.0043  0.050   0.0044 0.50  
 1983: 48 21 28  0   48 19 29  0             168297.6024   0.0043  0.050   0.0044 0.50  
 1984: 12  9  4  0   11  7  5  0             168301.8843  -0.0229  0.050               
 1985: 47 19 28  0   47 19 29  0             168332.2591  -0.0313  0.050  -0.0313 0.50  
 1986: 47 20 28  0   47 18 29  0             168332.2591  -0.0313  0.050  -0.0313 0.50  
 1987: 46 18 28  0   46 18 29  0             168365.3429  -0.0044  0.050  -0.0045 0.50  
 1988: 46 19 28  0   46 17 29  0             168365.3429  -0.0044  0.050  -0.0045 0.50  
 1989: 45 17 28  0   45 17 29  0             168396.8153  -0.0126  0.050  -0.0126 0.50  
 1990: 45 18 28  0   45 16 29  0             168396.8153  -0.0126  0.050  -0.0126 0.50  
 1991: 44 16 28  0   44 16 29  0             168426.7764  -0.0133  0.050  -0.0134 0.50  
 1992: 44 17 28  0   44 15 29  0             168426.7764  -0.0133  0.050  -0.0134 0.50  
 1993: 43 15 28  0   43 15 29  0             168455.2789  -0.0098  0.050  -0.0099 0.50  
 1994: 43 16 28  0   43 14 29  0             168455.2789  -0.0098  0.050  -0.0099 0.50  
 1995: 42 14 28  0   42 14 29  0             168482.3609  -0.0188  0.050  -0.0188 0.50  
 1996: 42 15 28  0   42 13 29  0             168482.3609  -0.0188  0.050  -0.0188 0.50  
 1997: 41 13 28  0   41 13 29  0             168508.1159   0.0000  0.050  -0.0001 0.50  
 1998: 41 14 28  0   41 12 29  0             168508.1159   0.0000  0.050  -0.0001 0.50  
 1999: 40 12 28  0   40 12 29  0             168532.5443  -0.0051  0.050  -0.0052 0.50  
 2000: 40 13 28  0   40 11 29  0             168532.5443  -0.0051  0.050  -0.0052 0.50  
 2001: 39 11 28  0   39 11 29  0             168555.7157  -0.0150  0.050  -0.0151 0.50  
 2002: 39 12 28  0   39 10 29  0             168555.7157  -0.0150  0.050  -0.0151 0.50  
 2003: 38 10 28  0   38 10 29  0             168577.7175   0.0084  0.050   0.0084 0.50  
 2004: 38 11 28  0   38  9 29  0             168577.7175   0.0084  0.050   0.0084 0.50  
 2005: 37  9 28  0   37  9 29  0             168598.5078  -0.0244  0.050  -0.0245 0.50  
 2006: 37 10 28  0   37  8 29  0             168598.5078  -0.0244  0.050  -0.0245 0.50  
 2007: 36  8 28  0   36  8 29  0             168618.2599   0.0129  0.050   0.0129 0.50  
 2008: 36  9 28  0   36  7 29  0             168618.2599   0.0129  0.050   0.0129 0.50  
 2009: 35  7 28  0   35  7 29  0             168636.8886  -0.0098  0.050  -0.0098 0.50  
 2010: 35  8 28  0   35  6 29  0             168636.8886  -0.0098  0.050  -0.0098 0.50  
 2011: 34  6 28  0   34  6 29  0             168654.5136  -0.0168  0.050  -0.0169 0.50  
 2012: 34  7 28  0   34  5 29  0             168654.5136  -0.0168  0.050  -0.0169 0.50  
 2013: 28  0 28  0   27  0 27  0             168665.8654  -0.0184  0.050  -0.0185 0.50  
 2014: 28  1 28  0   27  1 27  0             168665.8654  -0.0184  0.050  -0.0185 0.50  
 2015: 27  1 26  0   26  1 25  0             168668.2581  -0.0176  0.050  -0.0177 0.50  
 2016: 27  2 26  0   26  2 25  0             168668.2581  -0.0176  0.050  -0.0177 0.50  
 2017: 26  2 24  0   25  2 23  0             168670.4219  -0.0254  0.050  -0.0255 0.50  
 2018: 26  3 24  0   25  3 23  0             168670.4219  -0.0254  0.050  -0.0255 0.50  
 2019: 25  3 22  0   24  3 21  0             168672.5159  -0.0125  0.050  -0.0125 0.50  
 2020: 25  4 22  0   24  4 21  0             168672.5159  -0.0125  0.050  -0.0125 0.50  
 2021: 24  4 20  0   23  4 19  0             168674.6902  -0.0160  0.050  -0.0160 0.50  
 2022: 24  5 20  0   23  5 19  0             168674.6902  -0.0160  0.050  -0.0160 0.50  
 2023: 23  5 18  0   22  5 17  0             168677.2667  -0.0164  0.050  -0.0164 0.50  
 2024: 23  6 18  0   22  6 17  0             168677.2667  -0.0164  0.050  -0.0164 0.50  
 2025: 22  6 16  0   21  6 15  0             168680.7967  -0.0114  0.050  -0.0115 0.50  
 2026: 22  7 16  0   21  7 15  0             168680.7967  -0.0114  0.050  -0.0115 0.50  
 2027: 21  7 14  0   20  7 13  0             168686.3914  -0.0100  0.050  -0.0100 0.50  
 2028: 21  8 14  0   20  8 13  0             168686.3914  -0.0100  0.050  -0.0100 0.50  
 2029: 20  8 12  0   19  8 11  0             168696.6286  -0.0189  0.050  -0.0189 0.50  
 2030: 20  9 12  0   19  9 11  0             168696.6286  -0.0189  0.050  -0.0189 0.50  
 2031: 19  9 10  0   18  9  9  0             168718.4411  -0.0287  0.050  -0.0284 0.50  
 2032: 19 10 10  0   18 10  9  0             168718.4411  -0.0279  0.050  -0.0284 0.50  
 2033: 29  1 28  0   29  1 29  0             168728.8339  -0.0162  0.050  -0.0163 0.50  
 2034: 29  2 28  0   29  0 29  0             168728.8339  -0.0162  0.050  -0.0163 0.50  
 2035: 17 12  6  0   16 12  5  0             168911.2305   0.0030  0.050               
 2036: 17 11  6  0   16 11  5  0             169038.8930  -0.0158  0.050               
 2037: 88 59 29  0   88 59 30  0             170897.7775  -0.0820  0.050  -0.0820 0.50  
 2038: 88 60 29  0   88 58 30  0             170897.7775  -0.0820  0.050  -0.0820 0.50  
 2039: 87 58 29  0   87 58 30  0             171053.1532   0.0290  0.050   0.0290 0.50  
 2040: 87 59 29  0   87 57 30  0             171053.1532   0.0290  0.050   0.0290 0.50  
 2041: 86 57 29  0   86 57 30  0             171203.2453  -0.0389  0.050  -0.0389 0.50  
 2042: 86 58 29  0   86 56 30  0             171203.2453  -0.0389  0.050  -0.0389 0.50  
 2043: 85 56 29  0   85 56 30  0             171348.4160  -0.0669  0.050  -0.0670 0.50  
 2044: 85 57 29  0   85 55 30  0             171348.4160  -0.0669  0.050  -0.0670 0.50  
 2045: 84 55 29  0   84 55 30  0             171488.8207  -0.0388  0.050  -0.0389 0.50  
 2046: 84 56 29  0   84 54 30  0             171488.8207  -0.0388  0.050  -0.0389 0.50  
 2047: 83 54 29  0   83 54 30  0             171624.5633   0.0143  0.050   0.0143 0.50  
 2048: 83 55 29  0   83 53 30  0             171624.5633   0.0143  0.050   0.0143 0.50  
 2049: 16 12  4  0   15 12  3  0             171720.8176  -0.0128  0.050               
 2050: 82 53 29  0   82 53 30  0             171755.7006   0.0182  0.050   0.0182 0.50  
 2051: 82 54 29  0   82 52 30  0             171755.7006   0.0182  0.050   0.0182 0.50  
 2052: 13 10  3  0   12  8  4  0             171783.7576   0.0216  0.050               
 2053: 81 52 29  0   81 52 30  0             171882.3826  -0.0047  0.050  -0.0047 0.50  
 2054: 81 53 29  0   81 51 30  0             171882.3826  -0.0047  0.050  -0.0047 0.50  
 2055: 80 51 29  0   80 51 30  0             172004.7995   0.0119  0.050   0.0119 0.50  
 2056: 80 52 29  0   80 50 30  0             172004.7995   0.0119  0.050   0.0119 0.50  
 2057: 79 50 29  0   79 50 30  0             172123.0084   0.0047  0.050   0.0047 0.50  
 2058: 79 51 29  0   79 49 30  0             172123.0084   0.0047  0.050   0.0047 0.50  
 2059: 78 49 29  0   78 49 30  0             172237.1408  -0.0120  0.050  -0.0121 0.50  
 2060: 78 50 29  0   78 48 30  0             172237.1408  -0.0120  0.050  -0.0121 0.50  
 2061: 77 48 29  0   77 48 30  0             172347.3374  -0.0119  0.050  -0.0120 0.50  
 2062: 77 49 29  0   77 47 30  0             172347.3374  -0.0119  0.050  -0.0120 0.50  
 2063: 76 47 29  0   76 47 30  0             172453.7110   0.0068  0.050   0.0068 0.50  
 2064: 76 48 29  0   76 46 30  0             172453.7110   0.0068  0.050   0.0068 0.50  
 2065: 75 46 29  0   75 46 30  0             172556.3243  -0.0012  0.050  -0.0013 0.50  
 2066: 75 47 29  0   75 45 30  0             172556.3243  -0.0012  0.050  -0.0013 0.50  
 2067: 74 45 29  0   74 45 30  0             172655.3420   0.0229  0.050   0.0230 0.50  
 2068: 74 46 29  0   74 44 30  0             172655.3420   0.0229  0.050   0.0230 0.50  
 2069: 73 44 29  0   73 44 30  0             172750.7511  -0.0361  0.050  -0.0362 0.50  
 2070: 73 45 29  0   73 43 30  0             172750.7511  -0.0361  0.050  -0.0362 0.50  
 2071: 72 43 29  0   72 43 30  0             172842.8137  -0.0168  0.050  -0.0168 0.50  
 2072: 72 44 29  0   72 42 30  0             172842.8137  -0.0168  0.050  -0.0168 0.50  
 2073: 71 42 29  0   71 42 30  0             172931.5461  -0.0004  0.050  -0.0004 0.50  
 2074: 71 43 29  0   71 41 30  0             172931.5461  -0.0004  0.050  -0.0004 0.50  
 2075: 70 41 29  0   70 41 30  0             173017.0068  -0.0237  0.050  -0.0238 0.50  
 2076: 70 42 29  0   70 40 30  0             173017.0068  -0.0237  0.050  -0.0238 0.50  
 2077: 69 40 29  0   69 40 30  0             173099.3732  -0.0024  0.050  -0.0025 0.50  
 2078: 69 41 29  0   69 39 30  0             173099.3732  -0.0024  0.050  -0.0025 0.50  
 2079: 68 39 29  0   68 39 30  0             173178.6534  -0.0191  0.050  -0.0192 0.50  
 2080: 68 40 29  0   68 38 30  0             173178.6534  -0.0191  0.050  -0.0192 0.50  
 2081: 67 38 29  0   67 38 30  0             173255.0164   0.0065  0.050   0.0065 0.50  
 2082: 67 39 29  0   67 37 30  0             173255.0164   0.0065  0.050   0.0065 0.50  
 2083: 66 37 29  0   66 37 30  0             173328.4574  -0.0167  0.050  -0.0168 0.50  
 2084: 66 38 29  0   66 36 30  0             173328.4574  -0.0167  0.050  -0.0168 0.50  
 2085: 65 36 29  0   65 36 30  0             173399.1258  -0.0240  0.050  -0.0241 0.50  
 2086: 65 37 29  0   65 35 30  0             173399.1258  -0.0240  0.050  -0.0241 0.50  
 2087: 64 35 29  0   64 35 30  0             173467.1264   0.0069  0.050   0.0070 0.50  
 2088: 64 36 29  0   64 34 30  0             173467.1264   0.0069  0.050   0.0070 0.50  
 2089: 63 34 29  0   63 34 30  0             173532.4415  -0.0220  0.050  -0.0220 0.50  
 2090: 63 35 29  0   63 33 30  0             173532.4415  -0.0220  0.050  -0.0220 0.50  
 2091: 62 33 29  0   62 33 30  0             173595.2460  -0.0146  0.050  -0.0146 0.50  
 2092: 62 34 29  0   62 32 30  0             173595.2460  -0.0146  0.050  -0.0146 0.50  
 2093: 61 32 29  0   61 32 30  0             173655.5576  -0.0304  0.050  -0.0304 0.50  
 2094: 61 33 29  0   61 31 30  0             173655.5576  -0.0304  0.050  -0.0304 0.50  
 2095: 60 31 29  0   60 31 30  0             173713.5344   0.0138  0.050   0.0138 0.50  
 2096: 60 32 29  0   60 30 30  0             173713.5344   0.0138  0.050   0.0138 0.50  
 2097: 59 30 29  0   59 30 30  0             173769.0949  -0.0369  0.050  -0.0369 0.50  
 2098: 59 31 29  0   59 29 30  0             173769.0949  -0.0369  0.050  -0.0369 0.50  
 2099: 58 29 29  0   58 29 30  0             173822.4731  -0.0203  0.050  -0.0204 0.50  
 2100: 58 30 29  0   58 28 30  0             173822.4731  -0.0203  0.050  -0.0204 0.50  
 2101: 57 28 29  0   57 28 30  0             173873.6841   0.0083  0.050   0.0083 0.50  
 2102: 57 29 29  0   57 27 30  0             173873.6841   0.0083  0.050   0.0083 0.50  
 2103: 56 27 29  0   56 27 30  0             173922.7803   0.0332  0.050   0.0333 0.50  
 2104: 56 28 29  0   56 26 30  0             173922.7803   0.0332  0.050   0.0333 0.50  
 2105: 55 26 29  0   55 26 30  0             173969.7718  -0.0026  0.050  -0.0026 0.50  
 2106: 55 27 29  0   55 25 30  0             173969.7718  -0.0026  0.050  -0.0026 0.50  
 2107: 54 25 29  0   54 25 30  0             174014.8085  -0.0149  0.050  -0.0149 0.50  
 2108: 54 26 29  0   54 24 30  0             174014.8085  -0.0149  0.050  -0.0149 0.50  
 2109: 53 24 29  0   53 24 30  0             174057.9320  -0.0257  0.050  -0.0258 0.50  
 2110: 53 25 29  0   53 23 30  0             174057.9320  -0.0257  0.050  -0.0258 0.50  
 2111: 52 23 29  0   52 23 30  0             174099.2054  -0.0347  0.050  -0.0347 0.50  
 2112: 52 24 29  0   52 22 30  0             174099.2054  -0.0347  0.050  -0.0347 0.50  
 2113: 51 22 29  0   51 22 30  0             174138.7200  -0.0114  0.050  -0.0114 0.50  
 2114: 51 23 29  0   51 21 30  0             174138.7200  -0.0114  0.050  -0.0114 0.50  
 2115: 50 21 29  0   50 21 30  0             174176.4797  -0.0116  0.050  -0.0116 0.50  
 2116: 50 22 29  0   50 20 30  0             174176.4797  -0.0116  0.050  -0.0116 0.50  
 2117: 49 20 29  0   49 20 30  0             174212.5841   0.0059  0.050   0.0060 0.50  
 2118: 49 21 29  0   49 19 30  0             174212.5841   0.0059  0.050   0.0060 0.50  
 2119: 48 19 29  0   48 19 30  0             174247.0413  -0.0074  0.050  -0.0074 0.50  
 2120: 48 20 29  0   48 18 30  0             174247.0413  -0.0074  0.050  -0.0074 0.50  
 2121: 47 18 29  0   47 18 30  0             174279.9382  -0.0204  0.050  -0.0204 0.50  
 2122: 47 19 29  0   47 17 30  0             174279.9382  -0.0204  0.050  -0.0204 0.50  
 2123: 46 17 29  0   46 17 30  0             174311.3387  -0.0234  0.050  -0.0234 0.50  
 2124: 46 18 29  0   46 16 30  0             174311.3387  -0.0234  0.050  -0.0234 0.50  
 2125: 45 16 29  0   45 16 30  0             174341.3055  -0.0066  0.050  -0.0066 0.50  
 2126: 45 17 29  0   45 15 30  0             174341.3055  -0.0066  0.050  -0.0066 0.50  
 2127: 12  8  5  0   11  6  6  0             174366.5082  -0.0359  0.050               
 2128: 44 15 29  0   44 15 30  0             174369.8573  -0.0029  0.050  -0.0029 0.50  
 2129: 44 16 29  0   44 14 30  0             174369.8573  -0.0029  0.050  -0.0029 0.50  
 2130: 43 14 29  0   43 14 30  0             174397.0420  -0.0148  0.050  -0.0148 0.50  
 2131: 43 15 29  0   43 13 30  0             174397.0420  -0.0148  0.050  -0.0148 0.50  
 2132: 42 13 29  0   42 13 30  0             174422.9514   0.0003  0.050   0.0003 0.50  
 2133: 42 14 29  0   42 12 30  0             174422.9514   0.0003  0.050   0.0003 0.50  
 2134: 41 12 29  0   41 12 30  0             174447.5867  -0.0042  0.050  -0.0042 0.50  
 2135: 41 13 29  0   41 11 30  0             174447.5867  -0.0042  0.050  -0.0042 0.50  
 2136: 40 11 29  0   40 11 30  0             174471.0219  -0.0008  0.050  -0.0009 0.50  
 2137: 40 12 29  0   40 10 30  0             174471.0219  -0.0008  0.050  -0.0009 0.50  
 2138: 39 10 29  0   39 10 30  0             174493.2845  -0.0079  0.050  -0.0080 0.50  
 2139: 39 11 29  0   39  9 30  0             174493.2845  -0.0079  0.050  -0.0080 0.50  
 2140: 38  9 29  0   38  9 30  0             174514.4512   0.0072  0.050   0.0072 0.50  
 2141: 38 10 29  0   38  8 30  0             174514.4512   0.0072  0.050   0.0072 0.50  
 2142: 37  8 29  0   37  8 30  0             174534.4989  -0.0216  0.050  -0.0216 0.50  
 2143: 37  9 29  0   37  7 30  0             174534.4989  -0.0216  0.050  -0.0216 0.50  
 2144: 36  7 29  0   36  7 30  0             174553.5758   0.0119  0.050   0.0120 0.50  
 2145: 36  8 29  0   36  6 30  0             174553.5758   0.0119  0.050   0.0120 0.50  
 2146: 35  6 29  0   35  6 30  0             174571.6068  -0.0080  0.050  -0.0080 0.50  
 2147: 35  7 29  0   35  5 30  0             174571.6068  -0.0080  0.050  -0.0080 0.50  
 2148: 29  0 29  0   28  0 28  0             174583.1424  -0.0257  0.050  -0.0258 0.50  
 2149: 29  1 29  0   28  1 28  0             174583.1424  -0.0257  0.050  -0.0258 0.50  
 2150: 28  1 27  0   27  1 26  0             174585.5260  -0.0216  0.050  -0.0216 0.50  
 2151: 28  2 27  0   27  2 26  0             174585.5260  -0.0216  0.050  -0.0216 0.50  
 2152: 27  2 25  0   26  2 24  0             174587.6649  -0.0248  0.050  -0.0249 0.50  
 2153: 27  3 25  0   26  3 24  0             174587.6649  -0.0248  0.050  -0.0249 0.50  
 2154: 34  5 29  0   34  5 30  0             174588.6975  -0.0154  0.050  -0.0154 0.50  
 2155: 34  6 29  0   34  4 30  0             174588.6975  -0.0154  0.050  -0.0154 0.50  
 2156: 26  3 23  0   25  3 22  0             174589.7035  -0.0138  0.050  -0.0139 0.50  
 2157: 26  4 23  0   25  4 22  0             174589.7035  -0.0138  0.050  -0.0139 0.50  
 2158: 25  4 21  0   24  4 20  0             174591.7860  -0.0154  0.050  -0.0155 0.50  
 2159: 25  5 21  0   24  5 20  0             174591.7860  -0.0154  0.050  -0.0155 0.50  
 2160: 24  5 19  0   23  5 18  0             174594.1853  -0.0226  0.050  -0.0226 0.50  
 2161: 24  6 19  0   23  6 18  0             174594.1853  -0.0226  0.050  -0.0226 0.50  
 2162: 23  6 17  0   22  6 16  0             174597.3788  -0.0184  0.050  -0.0185 0.50  
 2163: 23  7 17  0   22  7 16  0             174597.3788  -0.0184  0.050  -0.0185 0.50  
 2164: 22  7 15  0   21  7 14  0             174602.2295  -0.0322  0.050  -0.0322 0.50  
 2165: 22  8 15  0   21  8 14  0             174602.2295  -0.0322  0.050  -0.0322 0.50  
 2166: 33  4 29  0   33  4 30  0             174604.8793  -0.0172  0.050  -0.0173 0.50  
 2167: 33  5 29  0   33  3 30  0             174604.8793  -0.0172  0.050  -0.0173 0.50  
 2168: 21  8 13  0   20  8 12  0             174610.7086  -0.0294  0.050  -0.0295 0.50  
 2169: 21  9 13  0   20  9 12  0             174610.7086  -0.0294  0.050  -0.0295 0.50  
 2170: 32  3 29  0   32  3 30  0             174620.1922  -0.0108  0.050  -0.0108 0.50  
 2171: 32  4 29  0   32  2 30  0             174620.1922  -0.0108  0.050  -0.0108 0.50  
 2172: 20  9 11  0   19  9 10  0             174627.6134  -0.0053  0.050  -0.0053 0.50  
 2173: 20 10 11  0   19 10 10  0             174627.6134  -0.0053  0.050  -0.0053 0.50  
 2174: 17 13  5  0   16 13  4  0             174642.3276  -0.0059  0.050               
 2175: 30  1 29  0   30  1 30  0             174648.3355   0.0078  0.050   0.0078 0.50  
 2176: 30  2 29  0   30  0 30  0             174648.3355   0.0078  0.050   0.0078 0.50  
 2177: 19 10  9  0   18 10  8  0             174667.0036  -0.0180  0.050  -0.0009 0.50  
 2178: 19 11  9  0   18 11  8  0             174667.0036   0.0161  0.050  -0.0009 0.50  
 2179: 18 12  7  0   17 12  6  0             174776.5743  -0.0176  0.050               
 2180: 18 11  7  0   17 11  6  0             174790.0650  -0.0139  0.050               
 2181: 14 12  2  0   13 10  3  0             175802.8984  -0.0287  0.050               
 2182: 16 13  3  0   15 13  2  0             175978.2050   0.0400  0.050               
 2183: 17 12  5  0   16 12  4  0             175990.8835   0.0222  0.050               
 2184: 94 64 30  0   94 64 31  0             176121.3850  -0.0688  0.050  -0.0688 0.50  
 2185: 94 65 30  0   94 63 31  0             176121.3850  -0.0688  0.050  -0.0688 0.50  
 2186: 93 63 30  0   93 63 31  0             176294.1924  -0.0305  0.050  -0.0305 0.50  
 2187: 93 64 30  0   93 62 31  0             176294.1924  -0.0305  0.050  -0.0305 0.50  
 2188: 90 60 30  0   90 60 31  0             176780.7156  -0.0344  0.050  -0.0344 0.50  
 2189: 90 61 30  0   90 59 31  0             176780.7156  -0.0344  0.050  -0.0344 0.50  
 2190: 89 59 30  0   89 59 31  0             176932.7924  -0.0167  0.050  -0.0168 0.50  
 2191: 89 60 30  0   89 58 31  0             176932.7924  -0.0167  0.050  -0.0168 0.50  
 2192: 88 58 30  0   88 58 31  0             177080.0539   0.0160  0.050   0.0160 0.50  
 2193: 88 59 30  0   88 57 31  0             177080.0539   0.0160  0.050   0.0160 0.50  
 2194: 87 57 30  0   87 57 31  0             177222.5485  -0.0185  0.050  -0.0185 0.50  
 2195: 87 58 30  0   87 56 31  0             177222.5485  -0.0185  0.050  -0.0185 0.50  
 2196: 86 56 30  0   86 56 31  0             177360.5233  -0.0003  0.050  -0.0003 0.50  
 2197: 86 57 30  0   86 55 31  0             177360.5233  -0.0003  0.050  -0.0003 0.50  
 2198: 85 55 30  0   85 55 31  0             177494.0158  -0.0155  0.050  -0.0155 0.50  
 2199: 85 56 30  0   85 54 31  0             177494.0158  -0.0155  0.050  -0.0155 0.50  
 2200: 84 54 30  0   84 54 31  0             177623.1966  -0.0135  0.050  -0.0135 0.50  
 2201: 84 55 30  0   84 53 31  0             177623.1966  -0.0135  0.050  -0.0135 0.50  
 2202: 83 53 30  0   83 53 31  0             177748.1718  -0.0052  0.050  -0.0053 0.50  
 2203: 83 54 30  0   83 52 31  0             177748.1718  -0.0052  0.050  -0.0053 0.50  
 2204: 82 52 30  0   82 52 31  0             177869.0410  -0.0048  0.050  -0.0049 0.50  
 2205: 82 53 30  0   82 51 31  0             177869.0410  -0.0048  0.050  -0.0049 0.50  
 2206: 81 51 30  0   81 51 31  0             177985.9511   0.0238  0.050   0.0238 0.50  
 2207: 81 52 30  0   81 50 31  0             177985.9511   0.0238  0.050   0.0238 0.50  
 2208: 80 50 30  0   80 50 31  0             178098.8976  -0.0315  0.050  -0.0315 0.50  
 2209: 80 51 30  0   80 49 31  0             178098.8976  -0.0315  0.050  -0.0315 0.50  
 2210: 79 49 30  0   79 49 31  0             178208.1446  -0.0120  0.050  -0.0120 0.50  
 2211: 79 50 30  0   79 48 31  0             178208.1446  -0.0120  0.050  -0.0120 0.50  
 2212: 77 47 30  0   77 47 31  0             178415.6815  -0.0142  0.050  -0.0142 0.50  
 2213: 77 48 30  0   77 46 31  0             178415.6815  -0.0142  0.050  -0.0142 0.50  
 2214: 76 46 30  0   76 46 31  0             178514.1972  -0.0074  0.050  -0.0075 0.50  
 2215: 76 47 30  0   76 45 31  0             178514.1972  -0.0074  0.050  -0.0075 0.50  
 2216: 75 45 30  0   75 45 31  0             178609.3243  -0.0098  0.050  -0.0098 0.50  
 2217: 75 46 30  0   75 44 31  0             178609.3243  -0.0098  0.050  -0.0098 0.50  
 2218: 74 44 30  0   74 44 31  0             178701.1600  -0.0167  0.050  -0.0168 0.50  
 2219: 74 45 30  0   74 43 31  0             178701.1600  -0.0167  0.050  -0.0168 0.50  
 2220: 17 14  4  0   16 14  3  0             178705.6117   0.0220  0.050               
 2221: 73 43 30  0   73 43 31  0             178789.8125  -0.0105  0.050  -0.0106 0.50  
 2222: 73 44 30  0   73 42 31  0             178789.8125  -0.0105  0.050  -0.0106 0.50  
 2223: 72 42 30  0   72 42 31  0             178875.3434  -0.0180  0.050  -0.0181 0.50  
 2224: 72 43 30  0   72 41 31  0             178875.3434  -0.0180  0.050  -0.0181 0.50  
 2225: 71 41 30  0   71 41 31  0             178957.8625  -0.0158  0.050  -0.0158 0.50  
 2226: 71 42 30  0   71 40 31  0             178957.8625  -0.0158  0.050  -0.0158 0.50  
 2227: 70 40 30  0   70 40 31  0             179037.4523  -0.0055  0.050  -0.0056 0.50  
 2228: 70 41 30  0   70 39 31  0             179037.4523  -0.0055  0.050  -0.0056 0.50  
 2229: 69 39 30  0   69 39 31  0             179114.1640  -0.0184  0.050  -0.0184 0.50  
 2230: 69 40 30  0   69 38 31  0             179114.1640  -0.0184  0.050  -0.0184 0.50  
 2231: 68 38 30  0   68 38 31  0             179188.0957  -0.0368  0.050  -0.0369 0.50  
 2232: 68 39 30  0   68 37 31  0             179188.0957  -0.0368  0.050  -0.0369 0.50  
 2233: 67 37 30  0   67 37 31  0             179259.3773  -0.0094  0.050  -0.0094 0.50  
 2234: 67 38 30  0   67 36 31  0             179259.3773  -0.0094  0.050  -0.0094 0.50  
 2235: 66 36 30  0   66 36 31  0             179328.0129  -0.0090  0.050  -0.0090 0.50  
 2236: 66 37 30  0   66 35 31  0             179328.0129  -0.0090  0.050  -0.0090 0.50  
 2237: 65 35 30  0   65 35 31  0             179394.0819  -0.0313  0.050  -0.0314 0.50  
 2238: 65 36 30  0   65 34 31  0             179394.0819  -0.0313  0.050  -0.0314 0.50  
 2239: 64 34 30  0   64 34 31  0             179457.7049  -0.0292  0.050  -0.0293 0.50  
 2240: 64 35 30  0   64 33 31  0             179457.7049  -0.0292  0.050  -0.0293 0.50  
 2241: 63 33 30  0   63 33 31  0             179518.9264  -0.0298  0.050  -0.0299 0.50  
 2242: 63 34 30  0   63 32 31  0             179518.9264  -0.0298  0.050  -0.0299 0.50  
 2243: 62 32 30  0   62 32 31  0             179577.8391  -0.0110  0.050  -0.0110 0.50  
 2244: 62 33 30  0   62 31 31  0             179577.8391  -0.0110  0.050  -0.0110 0.50  
 2245: 60 30 30  0   60 30 31  0             179688.8859  -0.0394  0.050  -0.0395 0.50  
 2246: 60 31 30  0   60 29 31  0             179688.8859  -0.0394  0.050  -0.0395 0.50  
 2247: 13  9  4  0   12  7  5  0             179689.9298   0.0094  0.050               
 2248: 59 29 30  0   59 29 31  0             179741.2287  -0.0109  0.050  -0.0109 0.50  
 2249: 59 30 30  0   59 28 31  0             179741.2287  -0.0109  0.050  -0.0109 0.50  
 2250: 58 28 30  0   58 28 31  0             179791.4685  -0.0226  0.050  -0.0227 0.50  
 2251: 58 29 30  0   58 27 31  0             179791.4685  -0.0226  0.050  -0.0227 0.50  
 2252: 57 27 30  0   57 27 31  0             179839.7252  -0.0174  0.050  -0.0175 0.50  
 2253: 57 28 30  0   57 26 31  0             179839.7252  -0.0174  0.050  -0.0175 0.50  
 2254: 56 26 30  0   56 26 31  0             179886.0311  -0.0244  0.050  -0.0245 0.50  
 2255: 56 27 30  0   56 25 31  0             179886.0311  -0.0244  0.050  -0.0245 0.50  
 2256: 55 25 30  0   55 25 31  0             179930.4779  -0.0119  0.050  -0.0120 0.50  
 2257: 55 26 30  0   55 24 31  0             179930.4779  -0.0119  0.050  -0.0120 0.50  
 2258: 54 24 30  0   54 24 31  0             179973.1016  -0.0027  0.050  -0.0027 0.50  
 2259: 54 25 30  0   54 23 31  0             179973.1016  -0.0027  0.050  -0.0027 0.50  
 2260: 53 23 30  0   53 23 31  0             180013.9411  -0.0152  0.050  -0.0152 0.50  
 2261: 53 24 30  0   53 22 31  0             180013.9411  -0.0152  0.050  -0.0152 0.50  
 2262: 13 10  4  0   12  8  5  0             180033.8572  -0.0377  0.050               
 2263: 52 22 30  0   52 22 31  0             180053.0501  -0.0519  0.050  -0.0520 0.50  
 2264: 52 23 30  0   52 21 31  0             180053.0501  -0.0519  0.050  -0.0520 0.50  
 2265: 51 21 30  0   51 21 31  0             180090.5947  -0.0015  0.050  -0.0015 0.50  
 2266: 51 22 30  0   51 20 31  0             180090.5947  -0.0015  0.050  -0.0015 0.50  
 2267: 50 20 30  0   50 20 31  0             180126.5010   0.0084  0.050   0.0084 0.50  
 2268: 50 21 30  0   50 19 31  0             180126.5010   0.0084  0.050   0.0084 0.50  
 2269: 49 19 30  0   49 19 31  0             180160.8081  -0.0354  0.050  -0.0354 0.50  
 2270: 49 20 30  0   49 18 31  0             180160.8081  -0.0354  0.050  -0.0354 0.50  
 2271: 48 18 30  0   48 18 31  0             180193.6931  -0.0069  0.050  -0.0069 0.50  
 2272: 48 19 30  0   48 17 31  0             180193.6931  -0.0069  0.050  -0.0069 0.50  
 2273: 47 17 30  0   47 17 31  0             180225.0959  -0.0164  0.050  -0.0164 0.50  
 2274: 47 18 30  0   47 16 31  0             180225.0959  -0.0164  0.050  -0.0164 0.50  
 2275: 46 16 30  0   46 16 31  0             180255.1223  -0.0069  0.050  -0.0069 0.50  
 2276: 46 17 30  0   46 15 31  0             180255.1223  -0.0069  0.050  -0.0069 0.50  
 2277: 45 15 30  0   45 15 31  0             180283.7834  -0.0149  0.050  -0.0149 0.50  
 2278: 45 16 30  0   45 14 31  0             180283.7834  -0.0149  0.050  -0.0149 0.50  
 2279: 44 14 30  0   44 14 31  0             180311.1540  -0.0122  0.050  -0.0123 0.50  
 2280: 44 15 30  0   44 13 31  0             180311.1540  -0.0122  0.050  -0.0123 0.50  
 2281: 43 13 30  0   43 13 31  0             180337.2693  -0.0089  0.050  -0.0090 0.50  
 2282: 43 14 30  0   43 12 31  0             180337.2693  -0.0089  0.050  -0.0090 0.50  
 2283: 42 12 30  0   42 12 31  0             180362.1706  -0.0082  0.050  -0.0083 0.50  
 2284: 42 13 30  0   42 11 31  0             180362.1706  -0.0082  0.050  -0.0083 0.50  
 2285: 41 11 30  0   41 11 31  0             180385.8953  -0.0158  0.050  -0.0158 0.50  
 2286: 41 12 30  0   41 10 31  0             180385.8953  -0.0158  0.050  -0.0158 0.50  
 2287: 40 10 30  0   40 10 31  0             180408.5092  -0.0079  0.050  -0.0080 0.50  
 2288: 40 11 30  0   40  9 31  0             180408.5092  -0.0079  0.050  -0.0080 0.50  
 2289: 39  9 30  0   39  9 31  0             180430.0171  -0.0208  0.050  -0.0209 0.50  
 2290: 39 10 30  0   39  8 31  0             180430.0171  -0.0208  0.050  -0.0209 0.50  
 2291: 38  8 30  0   38  8 31  0             180450.5091  -0.0043  0.050  -0.0044 0.50  
 2292: 38  9 30  0   38  7 31  0             180450.5091  -0.0043  0.050  -0.0044 0.50  
 2293: 37  7 30  0   37  7 31  0             180469.9860   0.0033  0.050   0.0033 0.50  
 2294: 37  8 30  0   37  6 31  0             180469.9860   0.0033  0.050   0.0033 0.50  
 2295: 36  6 30  0   36  6 31  0             180488.4667  -0.0165  0.050  -0.0165 0.50  
 2296: 36  7 30  0   36  5 31  0             180488.4667  -0.0165  0.050  -0.0165 0.50  
 2297: 30  0 30  0   29  0 29  0             180500.3372  -0.0355  0.050  -0.0356 0.50  
 2298: 30  1 30  0   29  1 29  0             180500.3372  -0.0355  0.050  -0.0356 0.50  
 2299: 29  1 28  0   28  1 27  0             180502.7057  -0.0343  0.050  -0.0344 0.50  
 2300: 29  2 28  0   28  2 27  0             180502.7057  -0.0343  0.050  -0.0344 0.50  
 2301: 28  2 26  0   27  2 25  0             180504.8222  -0.0311  0.050  -0.0312 0.50  
 2302: 28  3 26  0   27  3 25  0             180504.8222  -0.0311  0.050  -0.0312 0.50  
 2303: 27  3 24  0   26  3 23  0             180506.8062  -0.0236  0.050  -0.0236 0.50  
 2304: 27  4 24  0   26  4 23  0             180506.8062  -0.0236  0.050  -0.0236 0.50  
 2305: 26  4 22  0   25  4 21  0             180508.8021  -0.0250  0.050  -0.0250 0.50  
 2306: 26  5 22  0   25  5 21  0             180508.8021  -0.0250  0.050  -0.0250 0.50  
 2307: 25  5 20  0   24  5 19  0             180511.0600  -0.0215  0.050  -0.0215 0.50  
 2308: 25  6 20  0   24  6 19  0             180511.0600  -0.0215  0.050  -0.0215 0.50  
 2309: 24  6 18  0   23  6 17  0             180513.9660  -0.0200  0.050  -0.0200 0.50  
 2310: 24  7 18  0   23  7 17  0             180513.9660  -0.0200  0.050  -0.0200 0.50  
 2311: 23  7 16  0   22  7 15  0             180518.2489  -0.0168  0.050  -0.0168 0.50  
 2312: 23  8 16  0   22  8 15  0             180518.2489  -0.0168  0.050  -0.0168 0.50  
 2313: 34  4 30  0   34  4 31  0             180522.7281   0.0033  0.050   0.0034 0.50  
 2314: 34  5 30  0   34  3 31  0             180522.7281   0.0033  0.050   0.0034 0.50  
 2315: 22  8 14  0   21  8 13  0             180525.3994  -0.0116  0.050  -0.0116 0.50  
 2316: 22  9 14  0   21  9 13  0             180525.3994  -0.0116  0.050  -0.0116 0.50  
 2317: 21  9 12  0   20  9 11  0             180538.8046  -0.0623  0.050  -0.0623 0.50  
 2318: 21 10 12  0   20 10 11  0             180538.8046  -0.0623  0.050  -0.0623 0.50  
 2319: 32  2 30  0   32  2 31  0             180553.4635  -0.0563  0.050  -0.0563 0.50  
 2320: 32  3 30  0   32  1 31  0             180553.4635  -0.0563  0.050  -0.0563 0.50  
 2321: 20 10 10  0   19 10  9  0             180567.8315  -0.0298  0.050  -0.0288 0.50  
 2322: 20 11 10  0   19 11  9  0             180567.8315  -0.0277  0.050  -0.0288 0.50  
 2323: 19 12  8  0   18 12  7  0             180642.3705  -0.0067  0.050               
 2324: 19 11  8  0   18 11  7  0             180643.5095  -0.0144  0.050               
 2325: 18 13  6  0   17 13  5  0             180800.9892  -0.0267  0.050               
 2326: 18 12  6  0   17 12  5  0             181026.3940  -0.0117  0.050               
 2327: 93 62 31  0   93 62 32  0             182501.6202  -0.0699  0.050  -0.0700 0.50  
 2328: 93 63 31  0   93 61 32  0             182501.6202  -0.0699  0.050  -0.0700 0.50  
 2329: 92 61 31  0   92 61 32  0             182655.6643  -0.0264  0.050  -0.0265 0.50  
 2330: 92 62 31  0   92 60 32  0             182655.6643  -0.0264  0.050  -0.0265 0.50  
 2331: 14 11  3  0   13  9  4  0             182728.6782   0.0349  0.050               
 2332: 91 60 31  0   91 60 32  0             182805.0421   0.0590  0.050   0.0590 0.50  
 2333: 91 61 31  0   91 59 32  0             182805.0421   0.0590  0.050   0.0590 0.50  
 2334: 90 59 31  0   90 59 32  0             182949.6599  -0.0307  0.050  -0.0307 0.50  
 2335: 90 60 31  0   90 58 32  0             182949.6599  -0.0307  0.050  -0.0307 0.50  
 2336: 89 58 31  0   89 58 32  0             183089.9470   0.0137  0.050   0.0138 0.50  
 2337: 89 59 31  0   89 57 32  0             183089.9470   0.0137  0.050   0.0138 0.50  
 2338: 88 57 31  0   88 57 32  0             183225.8127  -0.0147  0.050  -0.0147 0.50  
 2339: 88 58 31  0   88 56 32  0             183225.8127  -0.0147  0.050  -0.0147 0.50  
 2340: 87 56 31  0   87 56 32  0             183357.5008   0.0140  0.050   0.0141 0.50  
 2341: 87 57 31  0   87 55 32  0             183357.5008   0.0140  0.050   0.0141 0.50  
 2342: 86 55 31  0   86 55 32  0             183485.0316   0.0100  0.050   0.0101 0.50  
 2343: 86 56 31  0   86 54 32  0             183485.0316   0.0100  0.050   0.0101 0.50  
 2344: 84 53 31  0   84 53 32  0             183728.1360  -0.0096  0.050  -0.0097 0.50  
 2345: 84 54 31  0   84 52 32  0             183728.1360  -0.0096  0.050  -0.0097 0.50  
 2346: 83 52 31  0   83 52 32  0             183843.9604   0.0184  0.050   0.0184 0.50  
 2347: 83 53 31  0   83 51 32  0             183843.9604   0.0184  0.050   0.0184 0.50  
 2348: 82 51 31  0   82 51 32  0             183956.0115  -0.0165  0.050  -0.0166 0.50  
 2349: 82 52 31  0   82 50 32  0             183956.0115  -0.0165  0.050  -0.0166 0.50  
 2350: 17 13  4  0   16 13  3  0             184043.5287  -0.0220  0.050               
 2351: 81 50 31  0   81 50 32  0             184064.5036   0.0023  0.050   0.0023 0.50  
 2352: 81 51 31  0   81 49 32  0             184064.5036   0.0023  0.050   0.0023 0.50  
 2353: 80 49 31  0   80 49 32  0             184169.4700   0.0138  0.050   0.0138 0.50  
 2354: 80 50 31  0   80 48 32  0             184169.4700   0.0138  0.050   0.0138 0.50  
 2355: 79 48 31  0   79 48 32  0             184270.9610  -0.0244  0.050  -0.0245 0.50  
 2356: 79 49 31  0   79 47 32  0             184270.9610  -0.0244  0.050  -0.0245 0.50  
 2357: 77 46 31  0   77 46 32  0             184464.1285   0.0025  0.050   0.0025 0.50  
 2358: 77 47 31  0   77 45 32  0             184464.1285   0.0025  0.050   0.0025 0.50  
 2359: 76 45 31  0   76 45 32  0             184555.8992  -0.0123  0.050  -0.0123 0.50  
 2360: 76 46 31  0   76 44 32  0             184555.8992  -0.0123  0.050  -0.0123 0.50  
 2361: 75 44 31  0   75 44 32  0             184644.5580  -0.0619  0.050  -0.0620 0.50  
 2362: 75 45 31  0   75 43 32  0             184644.5580  -0.0619  0.050  -0.0620 0.50  
 2363: 74 43 31  0   74 43 32  0             184730.3460   0.0124  0.050   0.0124 0.50  
 2364: 74 44 31  0   74 42 32  0             184730.3460   0.0124  0.050   0.0124 0.50  
 2365: 73 42 31  0   73 42 32  0             184813.1415   0.0088  0.050   0.0088 0.50  
 2366: 73 43 31  0   73 41 32  0             184813.1415   0.0088  0.050   0.0088 0.50  
 2367: 72 41 31  0   72 41 32  0             184893.0894  -0.0062  0.050  -0.0063 0.50  
 2368: 72 42 31  0   72 40 32  0             184893.0894  -0.0062  0.050  -0.0063 0.50  
 2369: 71 40 31  0   71 40 32  0             184970.2641  -0.0353  0.050  -0.0353 0.50  
 2370: 71 41 31  0   71 39 32  0             184970.2641  -0.0353  0.050  -0.0353 0.50  
 2371: 70 39 31  0   70 39 32  0             185044.8222   0.0033  0.050   0.0033 0.50  
 2372: 70 40 31  0   70 38 32  0             185044.8222   0.0033  0.050   0.0033 0.50  
 2373: 69 38 31  0   69 38 32  0             185116.7187  -0.0087  0.050  -0.0088 0.50  
 2374: 69 39 31  0   69 37 32  0             185116.7187  -0.0087  0.050  -0.0088 0.50  
 2375: 68 37 31  0   68 37 32  0             185186.0570  -0.0399  0.050  -0.0399 0.50  
 2376: 68 38 31  0   68 36 32  0             185186.0570  -0.0399  0.050  -0.0399 0.50  
 2377: 67 36 31  0   67 36 32  0             185252.9896  -0.0078  0.050  -0.0079 0.50  
 2378: 67 37 31  0   67 35 32  0             185252.9896  -0.0078  0.050  -0.0079 0.50  
 2379: 66 35 31  0   66 35 32  0             185317.5025   0.0046  0.050   0.0046 0.50  
 2380: 66 36 31  0   66 34 32  0             185317.5025   0.0046  0.050   0.0046 0.50  
 2381: 64 33 31  0   64 33 32  0             185439.5681   0.0030  0.050   0.0030 0.50  
 2382: 64 34 31  0   64 32 32  0             185439.5681   0.0030  0.050   0.0030 0.50  
 2383: 63 32 31  0   63 32 32  0             185497.2440  -0.0182  0.050  -0.0182 0.50  
 2384: 63 33 31  0   63 31 32  0             185497.2440  -0.0182  0.050  -0.0182 0.50  
 2385: 62 31 31  0   62 31 32  0             185552.7927  -0.0265  0.050  -0.0266 0.50  
 2386: 62 32 31  0   62 30 32  0             185552.7927  -0.0265  0.050  -0.0266 0.50  
 2387: 61 30 31  0   61 30 32  0             185606.2731  -0.0247  0.050  -0.0247 0.50  
 2388: 61 31 31  0   61 29 32  0             185606.2731  -0.0247  0.050  -0.0247 0.50  
 2389: 60 29 31  0   60 29 32  0             185657.7465  -0.0118  0.050  -0.0118 0.50  
 2390: 60 30 31  0   60 28 32  0             185657.7465  -0.0118  0.050  -0.0118 0.50  
 2391: 59 28 31  0   59 28 32  0             185707.2601   0.0003  0.050   0.0004 0.50  
 2392: 59 29 31  0   59 27 32  0             185707.2601   0.0003  0.050   0.0004 0.50  
 2393: 58 27 31  0   58 27 32  0             185754.8343  -0.0254  0.050  -0.0254 0.50  
 2394: 58 28 31  0   58 26 32  0             185754.8343  -0.0254  0.050  -0.0254 0.50  
 2395: 57 26 31  0   57 26 32  0             185800.6214   0.0066  0.050   0.0066 0.50  
 2396: 57 27 31  0   57 25 32  0             185800.6214   0.0066  0.050   0.0066 0.50  
 2397: 56 25 31  0   56 25 32  0             185844.5486  -0.0315  0.050  -0.0315 0.50  
 2398: 56 26 31  0   56 24 32  0             185844.5486  -0.0315  0.050  -0.0315 0.50  
 2399: 55 24 31  0   55 24 32  0             185886.7734  -0.0364  0.050  -0.0365 0.50  
 2400: 55 25 31  0   55 23 32  0             185886.7734  -0.0364  0.050  -0.0365 0.50  
 2401: 54 23 31  0   54 23 32  0             185927.3452  -0.0118  0.050  -0.0118 0.50  
 2402: 54 24 31  0   54 22 32  0             185927.3452  -0.0118  0.050  -0.0118 0.50  
 2403: 53 22 31  0   53 22 32  0             185966.2744   0.0012  0.050   0.0012 0.50  
 2404: 53 23 31  0   53 21 32  0             185966.2744   0.0012  0.050   0.0012 0.50  
 2405: 52 21 31  0   52 21 32  0             186003.5853  -0.0237  0.050  -0.0238 0.50  
 2406: 52 22 31  0   52 20 32  0             186003.5853  -0.0237  0.050  -0.0238 0.50  
 2407: 51 20 31  0   51 20 32  0             186039.4511   0.0369  0.050   0.0370 0.50  
 2408: 51 21 31  0   51 19 32  0             186039.4511   0.0369  0.050   0.0370 0.50  
 2409: 50 19 31  0   50 19 32  0             186073.7333  -0.0034  0.050  -0.0035 0.50  
 2410: 50 20 31  0   50 18 32  0             186073.7333  -0.0034  0.050  -0.0035 0.50  
 2411: 13  8  5  0   12  6  6  0             186091.9407  -0.0122  0.050               
 2412: 49 18 31  0   49 18 32  0             186106.5633  -0.0610  0.050  -0.0610 0.50  
 2413: 49 19 31  0   49 17 32  0             186106.5633  -0.0610  0.050  -0.0610 0.50  
 2414: 48 17 31  0   48 17 32  0             186138.1289   0.0058  0.050   0.0059 0.50  
 2415: 48 18 31  0   48 16 32  0             186138.1289   0.0058  0.050   0.0059 0.50  
 2416: 47 16 31  0   47 16 32  0             186168.2535  -0.0245  0.050  -0.0245 0.50  
 2417: 47 17 31  0   47 15 32  0             186168.2535  -0.0245  0.050  -0.0245 0.50  
 2418: 46 15 31  0   46 15 32  0             186197.1220  -0.0114  0.050  -0.0115 0.50  
 2419: 46 16 31  0   46 14 32  0             186197.1220  -0.0114  0.050  -0.0115 0.50  
 2420: 45 14 31  0   45 14 32  0             186224.7072  -0.0253  0.050  -0.0254 0.50  
 2421: 45 15 31  0   45 13 32  0             186224.7072  -0.0253  0.050  -0.0254 0.50  
 2422: 44 13 31  0   44 13 32  0             186251.1234   0.0060  0.050   0.0061 0.50  
 2423: 44 14 31  0   44 12 32  0             186251.1234   0.0060  0.050   0.0061 0.50  
 2424: 43 12 31  0   43 12 32  0             186276.2882  -0.0406  0.050  -0.0406 0.50  
 2425: 43 13 31  0   43 11 32  0             186276.2882  -0.0406  0.050  -0.0406 0.50  
 2426: 42 11 31  0   42 11 32  0             186300.4351   0.0278  0.050   0.0278 0.50  
 2427: 42 12 31  0   42 10 32  0             186300.4351   0.0278  0.050   0.0278 0.50  
 2428: 41 10 31  0   41 10 32  0             186323.3483  -0.0432  0.050  -0.0433 0.50  
 2429: 41 11 31  0   41  9 32  0             186323.3483  -0.0432  0.050  -0.0433 0.50  
 2430: 40  9 31  0   40  9 32  0             186345.3331   0.0131  0.050   0.0132 0.50  
 2431: 40 10 31  0   40  8 32  0             186345.3331   0.0131  0.050   0.0132 0.50  
 2432: 39  8 31  0   39  8 32  0             186366.2162  -0.0133  0.050  -0.0134 0.50  
 2433: 39  9 31  0   39  7 32  0             186366.2162  -0.0133  0.050  -0.0134 0.50  
 2434: 18 14  5  0   17 14  4  0             186377.5745  -0.0199  0.050               
 2435: 38  7 31  0   38  7 32  0             186386.1355  -0.0210  0.050  -0.0211 0.50  
 2436: 38  8 31  0   38  6 32  0             186386.1355  -0.0210  0.050  -0.0211 0.50  
 2437: 37  6 31  0   37  6 32  0             186405.1449   0.0087  0.050   0.0087 0.50  
 2438: 37  7 31  0   37  5 32  0             186405.1449   0.0087  0.050   0.0087 0.50  
 2439: 31  0 31  0   30  0 30  0             186417.4745  -0.0205  0.050  -0.0206 0.50  
 2440: 31  1 31  0   30  1 30  0             186417.4745  -0.0205  0.050  -0.0206 0.50  
 2441: 30  1 29  0   29  1 28  0             186419.8197  -0.0306  0.050  -0.0306 0.50  
 2442: 30  2 29  0   29  2 28  0             186419.8197  -0.0306  0.050  -0.0306 0.50  
 2443: 29  2 27  0   28  2 26  0             186421.9051  -0.0305  0.050  -0.0305 0.50  
 2444: 29  3 27  0   28  3 26  0             186421.9051  -0.0305  0.050  -0.0305 0.50  
 2445: 28  3 25  0   27  3 24  0             186423.8351  -0.0275  0.050  -0.0275 0.50  
 2446: 28  4 25  0   27  4 24  0             186423.8351  -0.0275  0.050  -0.0275 0.50  
 2447: 27  4 23  0   26  4 22  0             186425.7389  -0.0395  0.050  -0.0396 0.50  
 2448: 27  5 23  0   26  5 22  0             186425.7389  -0.0395  0.050  -0.0396 0.50  
 2449: 26  5 21  0   25  5 20  0             186427.8489  -0.0466  0.050  -0.0467 0.50  
 2450: 26  6 21  0   25  6 20  0             186427.8489  -0.0466  0.050  -0.0467 0.50  
 2451: 25  6 19  0   24  6 18  0             186430.4968  -0.0569  0.050  -0.0569 0.50  
 2452: 25  7 19  0   24  7 18  0             186430.4968  -0.0569  0.050  -0.0569 0.50  
 2453: 24  7 17  0   23  7 16  0             186434.2920  -0.0612  0.050  -0.0612 0.50  
 2454: 24  8 17  0   23  8 16  0             186434.2920  -0.0612  0.050  -0.0612 0.50  
 2455: 23  8 15  0   22  8 14  0             186440.3987  -0.0692  0.050  -0.0580 0.43  
 2456: 23  9 15  0   22  9 14  0             186440.3987  -0.0692  0.050  -0.0580 0.43  
 2457: 35  4 31  0   35  4 32  0             186440.3987   0.0093  0.050  -0.0580 0.07  
 2458: 35  5 31  0   35  3 32  0             186440.3987   0.0093  0.050  -0.0580 0.07  
 2459: 22  9 13  0   21  9 12  0             186451.4564   0.0030  0.050   0.0031 0.50  
 2460: 22 10 13  0   21 10 12  0             186451.4564   0.0030  0.050   0.0031 0.50  
 2461: 34  3 31  0   34  3 32  0             186456.7563   0.0278  0.050   0.0278 0.50  
 2462: 34  4 31  0   34  2 32  0             186456.7563   0.0278  0.050   0.0278 0.50  
 2463: 33  2 31  0   33  2 32  0             186472.2105  -0.0412  0.050  -0.0412 0.50  
 2464: 33  3 31  0   33  1 32  0             186472.2105  -0.0412  0.050  -0.0412 0.50  
 2465: 21 10 11  0   20 10 10  0             186473.6162  -0.0202  0.050  -0.0202 0.50  
 2466: 21 11 11  0   20 11 10  0             186473.6162  -0.0201  0.050  -0.0202 0.50  
 2467: 32  1 31  0   32  1 32  0             186486.9654  -0.0240  0.050  -0.0241 0.50  
 2468: 32  2 31  0   32  0 32  0             186486.9654  -0.0240  0.050  -0.0241 0.50  
 2469: 20 11  9  0   19 11  8  0             186525.6224  -0.0690  0.050  -0.0276 0.50  
 2470: 20 12  9  0   19 12  8  0             186525.6224   0.0139  0.050  -0.0276 0.50  
 2471: 19 13  7  0   18 13  6  0             186666.9748   0.0015  0.050               
 2472: 19 12  7  0   18 12  6  0             186693.2933  -0.0227  0.050               
 2473: 14 12  3  0   13 10  4  0             186773.1222  -0.0592  0.050               
 2474: 15 13  2  0   14 11  3  0             187841.4045  -0.0387  0.050               
 2475: 18 13  5  0   17 13  4  0             188362.3469  -0.0149  0.050               
 2476: 94 62 32  0   94 62 33  0             188523.1459   0.0321  0.050   0.0322 0.50  
 2477: 94 63 32  0   94 61 33  0             188523.1459   0.0321  0.050   0.0322 0.50  
 2478: 92 60 32  0   92 60 33  0             188812.5953   0.0178  0.050   0.0178 0.50  
 2479: 92 61 32  0   92 59 33  0             188812.5953   0.0178  0.050   0.0178 0.50  
 2480: 91 59 32  0   91 59 33  0             188950.8731  -0.0005  0.050  -0.0006 0.50  
 2481: 91 60 32  0   91 58 33  0             188950.8731  -0.0005  0.050  -0.0006 0.50  
 2482: 90 58 32  0   90 58 33  0             189085.0910   0.0675  0.050   0.0675 0.50  
 2483: 90 59 32  0   90 57 33  0             189085.0910   0.0675  0.050   0.0675 0.50  
 2484: 89 57 32  0   89 57 33  0             189215.0735  -0.0580  0.050  -0.0580 0.50  
 2485: 89 58 32  0   89 56 33  0             189215.0735  -0.0580  0.050  -0.0580 0.50  
 2486: 88 56 32  0   88 56 33  0             189341.3129   0.0130  0.050   0.0131 0.50  
 2487: 88 57 32  0   88 55 33  0             189341.3129   0.0130  0.050   0.0131 0.50  
 2488: 87 55 32  0   87 55 33  0             189463.6292   0.0013  0.050   0.0014 0.50  
 2489: 87 56 32  0   87 54 33  0             189463.6292   0.0013  0.050   0.0014 0.50  
 2490: 86 54 32  0   86 54 33  0             189582.1943  -0.0180  0.050  -0.0180 0.50  
 2491: 86 55 32  0   86 53 33  0             189582.1943  -0.0180  0.050  -0.0180 0.50  
 2492: 85 53 32  0   85 53 33  0             189697.1101  -0.0379  0.050  -0.0380 0.50  
 2493: 85 54 32  0   85 52 33  0             189697.1101  -0.0379  0.050  -0.0380 0.50  
 2494: 84 52 32  0   84 52 33  0             189808.4852  -0.0420  0.050  -0.0420 0.50  
 2495: 84 53 32  0   84 51 33  0             189808.4852  -0.0420  0.050  -0.0420 0.50  
 2496: 83 51 32  0   83 51 33  0             189916.4119  -0.0280  0.050  -0.0281 0.50  
 2497: 83 52 32  0   83 50 33  0             189916.4119  -0.0280  0.050  -0.0281 0.50  
 2498: 18 15  4  0   17 15  3  0             189928.9883   0.0007  0.050               
 2499: 82 50 32  0   82 50 33  0             190020.9624  -0.0118  0.050  -0.0118 0.50  
 2500: 82 51 32  0   82 49 33  0             190020.9624  -0.0118  0.050  -0.0118 0.50  
 2501: 81 49 32  0   81 49 33  0             190122.2104  -0.0054  0.050  -0.0055 0.50  
 2502: 81 50 32  0   81 48 33  0             190122.2104  -0.0054  0.050  -0.0055 0.50  
 2503: 79 47 32  0   79 47 33  0             190315.1383  -0.0169  0.050  -0.0169 0.50  
 2504: 79 48 32  0   79 46 33  0             190315.1383  -0.0169  0.050  -0.0169 0.50  
 2505: 78 46 32  0   78 46 33  0             190406.9875  -0.0276  0.050  -0.0277 0.50  
 2506: 78 47 32  0   78 45 33  0             190406.9875  -0.0276  0.050  -0.0277 0.50  
 2507: 77 45 32  0   77 45 33  0             190495.9040  -0.0029  0.050  -0.0029 0.50  
 2508: 77 46 32  0   77 44 33  0             190495.9040  -0.0029  0.050  -0.0029 0.50  
 2509: 76 44 32  0   76 44 33  0             190581.8463  -0.0608  0.050  -0.0608 0.50  
 2510: 76 45 32  0   76 43 33  0             190581.8463  -0.0608  0.050  -0.0608 0.50  
 2511: 75 43 32  0   75 43 33  0             190665.0756  -0.0152  0.050  -0.0152 0.50  
 2512: 75 44 32  0   75 42 33  0             190665.0756  -0.0152  0.050  -0.0152 0.50  
 2513: 74 42 32  0   74 42 33  0             190745.4699  -0.0613  0.050  -0.0613 0.50  
 2514: 74 43 32  0   74 41 33  0             190745.4699  -0.0613  0.050  -0.0613 0.50  
 2515: 73 41 32  0   73 41 33  0             190823.2940  -0.0059  0.050  -0.0060 0.50  
 2516: 73 42 32  0   73 40 33  0             190823.2940  -0.0059  0.050  -0.0060 0.50  
 2517: 72 40 32  0   72 40 33  0             190898.4390  -0.0282  0.050  -0.0282 0.50  
 2518: 72 41 32  0   72 39 33  0             190898.4390  -0.0282  0.050  -0.0282 0.50  
 2519: 71 39 32  0   71 39 33  0             190971.0855  -0.0163  0.050  -0.0163 0.50  
 2520: 71 40 32  0   71 38 33  0             190971.0855  -0.0163  0.050  -0.0163 0.50  
 2521: 70 38 32  0   70 38 33  0             191041.2786   0.0079  0.050   0.0079 0.50  
 2522: 70 39 32  0   70 37 33  0             191041.2786   0.0079  0.050   0.0079 0.50  
 2523: 69 37 32  0   69 37 33  0             191109.0408   0.0011  0.050   0.0012 0.50  
 2524: 69 38 32  0   69 36 33  0             191109.0408   0.0011  0.050   0.0012 0.50  
 2525: 14 10  4  0   13  8  5  0             191171.2584  -0.0456  0.050               
 2526: 68 36 32  0   68 36 33  0             191174.4385  -0.0346  0.050  -0.0346 0.50  
 2527: 68 37 32  0   68 35 33  0             191174.4385  -0.0346  0.050  -0.0346 0.50  
 2528: 67 35 32  0   67 35 33  0             191237.5622  -0.0720  0.050  -0.0720 0.50  
 2529: 67 36 32  0   67 34 33  0             191237.5622  -0.0720  0.050  -0.0720 0.50  
 2530: 66 34 32  0   66 34 33  0             191298.5546  -0.0299  0.050  -0.0299 0.50  
 2531: 66 35 32  0   66 33 33  0             191298.5546  -0.0299  0.050  -0.0299 0.50  
 2532: 65 33 32  0   65 33 33  0             191357.3838  -0.0006  0.050  -0.0006 0.50  
 2533: 65 34 32  0   65 32 33  0             191357.3838  -0.0006  0.050  -0.0006 0.50  
 2534: 64 32 32  0   64 32 33  0             191414.0597  -0.0334  0.050  -0.0334 0.50  
 2535: 64 33 32  0   64 31 33  0             191414.0597  -0.0334  0.050  -0.0334 0.50  
 2536: 63 31 32  0   63 31 33  0             191468.7608  -0.0077  0.050  -0.0077 0.50  
 2537: 63 32 32  0   63 30 33  0             191468.7608  -0.0077  0.050  -0.0077 0.50  
 2538: 62 30 32  0   62 30 33  0             191521.4593  -0.0080  0.050  -0.0080 0.50  
 2539: 62 31 32  0   62 29 33  0             191521.4593  -0.0080  0.050  -0.0080 0.50  
 2540: 61 29 32  0   61 29 33  0             191572.2016  -0.0435  0.050  -0.0435 0.50  
 2541: 61 30 32  0   61 28 33  0             191572.2016  -0.0435  0.050  -0.0435 0.50  
 2542: 60 28 32  0   60 28 33  0             191621.0776  -0.0786  0.050  -0.0786 0.50  
 2543: 60 29 32  0   60 27 33  0             191621.0776  -0.0786  0.050  -0.0786 0.50  
 2544: 59 27 32  0   59 27 33  0             191668.1956  -0.0582  0.050  -0.0583 0.50  
 2545: 59 28 32  0   59 26 33  0             191668.1956  -0.0582  0.050  -0.0583 0.50  
 2546: 58 26 32  0   58 26 33  0             191713.5676  -0.0226  0.050  -0.0226 0.50  
 2547: 58 27 32  0   58 25 33  0             191713.5676  -0.0226  0.050  -0.0226 0.50  
 2548: 57 25 32  0   57 25 33  0             191757.2421   0.0258  0.050   0.0258 0.50  
 2549: 57 26 32  0   57 24 33  0             191757.2421   0.0258  0.050   0.0258 0.50  
 2550: 14 11  4  0   13  9  5  0             191766.1583   0.0145  0.050               
 2551: 56 24 32  0   56 24 33  0             191799.1996   0.0175  0.050   0.0176 0.50  
 2552: 56 25 32  0   56 23 33  0             191799.1996   0.0175  0.050   0.0176 0.50  
 2553: 55 23 32  0   55 23 33  0             191839.4755  -0.0608  0.050  -0.0608 0.50  
 2554: 55 24 32  0   55 22 33  0             191839.4755  -0.0608  0.050  -0.0608 0.50  
 2555: 54 22 32  0   54 22 33  0             191878.3031  -0.0238  0.050  -0.0239 0.50  
 2556: 54 23 32  0   54 21 33  0             191878.3031  -0.0238  0.050  -0.0239 0.50  
 2557: 53 21 32  0   53 21 33  0             191915.5868  -0.0141  0.050  -0.0142 0.50  
 2558: 53 22 32  0   53 20 33  0             191915.5868  -0.0141  0.050  -0.0142 0.50  
 2559: 52 20 32  0   52 20 33  0             191951.3445  -0.0596  0.050  -0.0596 0.50  
 2560: 52 21 32  0   52 19 33  0             191951.3445  -0.0596  0.050  -0.0596 0.50  
 2561: 51 19 32  0   51 19 33  0             191985.7533  -0.0278  0.050  -0.0279 0.50  
 2562: 51 20 32  0   51 18 33  0             191985.7533  -0.0278  0.050  -0.0279 0.50  
 2563: 50 18 32  0   50 18 33  0             192018.7811   0.0051  0.050   0.0052 0.50  
 2564: 50 19 32  0   50 17 33  0             192018.7811   0.0051  0.050   0.0052 0.50  
 2565: 49 17 32  0   49 17 33  0             192050.4001  -0.0313  0.050  -0.0314 0.50  
 2566: 49 18 32  0   49 16 33  0             192050.4001  -0.0313  0.050  -0.0314 0.50  
 2567: 48 16 32  0   48 16 33  0             192080.7924   0.0028  0.050   0.0029 0.50  
 2568: 48 17 32  0   48 15 33  0             192080.7924   0.0028  0.050   0.0029 0.50  
 2569: 47 15 32  0   47 15 33  0             192109.8641  -0.0271  0.050  -0.0271 0.50  
 2570: 47 16 32  0   47 14 33  0             192109.8641  -0.0271  0.050  -0.0271 0.50  
 2571: 46 14 32  0   46 14 33  0             192137.7607  -0.0158  0.050  -0.0158 0.50  
 2572: 46 15 32  0   46 13 33  0             192137.7607  -0.0158  0.050  -0.0158 0.50  
 2573: 45 13 32  0   45 13 33  0             192164.4380  -0.0465  0.050  -0.0466 0.50  
 2574: 45 14 32  0   45 12 33  0             192164.4380  -0.0465  0.050  -0.0466 0.50  
 2575: 44 12 32  0   44 12 33  0             192190.0680   0.0145  0.050   0.0145 0.50  
 2576: 44 13 32  0   44 11 33  0             192190.0680   0.0145  0.050   0.0145 0.50  
 2577: 43 11 32  0   43 11 33  0             192214.4766  -0.0441  0.050  -0.0442 0.50  
 2578: 43 12 32  0   43 10 33  0             192214.4766  -0.0441  0.050  -0.0442 0.50  
 2579: 42 10 32  0   42 10 33  0             192237.9135  -0.0091  0.050  -0.0091 0.50  
 2580: 42 11 32  0   42  9 33  0             192237.9135  -0.0091  0.050  -0.0091 0.50  
 2581: 41  9 32  0   41  9 33  0             192260.2893  -0.0054  0.050  -0.0054 0.50  
 2582: 41 10 32  0   41  8 33  0             192260.2893  -0.0054  0.050  -0.0054 0.50  
 2583: 40  8 32  0   40  8 33  0             192281.6449  -0.0266  0.050  -0.0267 0.50  
 2584: 40  9 32  0   40  7 33  0             192281.6449  -0.0266  0.050  -0.0267 0.50  
 2585: 39  7 32  0   39  7 33  0             192302.0958   0.0088  0.050   0.0089 0.50  
 2586: 39  8 32  0   39  6 33  0             192302.0958   0.0088  0.050   0.0089 0.50  
 2587: 38  6 32  0   38  6 33  0             192321.5512  -0.0225  0.050  -0.0225 0.50  
 2588: 38  7 32  0   38  5 33  0             192321.5512  -0.0225  0.050  -0.0225 0.50  
 2589: 32  0 32  0   31  0 31  0             192334.4833  -0.0490  0.050  -0.0490 0.50  
 2590: 32  1 32  0   31  1 31  0             192334.4833  -0.0490  0.050  -0.0490 0.50  
 2591: 31  1 30  0   30  1 29  0             192336.8289  -0.0468  0.050  -0.0468 0.50  
 2592: 31  2 30  0   30  2 29  0             192336.8289  -0.0468  0.050  -0.0468 0.50  
 2593: 30  2 28  0   29  2 27  0             192338.8953  -0.0381  0.050  -0.0381 0.50  
 2594: 30  3 28  0   29  3 27  0             192338.8953  -0.0381  0.050  -0.0381 0.50  
 2595: 29  3 26  0   28  3 25  0             192340.7866  -0.0261  0.050  -0.0261 0.50  
 2596: 29  4 26  0   28  4 25  0             192340.7866  -0.0261  0.050  -0.0261 0.50  
 2597: 28  4 24  0   27  4 23  0             192342.6278  -0.0237  0.050  -0.0237 0.50  
 2598: 28  5 24  0   27  5 23  0             192342.6278  -0.0237  0.050  -0.0237 0.50  
 2599: 27  5 22  0   26  5 21  0             192344.6246  -0.0183  0.050  -0.0183 0.50  
 2600: 27  6 22  0   26  6 21  0             192344.6246  -0.0183  0.050  -0.0183 0.50  
 2601: 26  6 20  0   25  6 19  0             192347.0688  -0.0158  0.050  -0.0158 0.50  
 2602: 26  7 20  0   25  7 19  0             192347.0688  -0.0158  0.050  -0.0158 0.50  
 2603: 25  7 18  0   24  7 17  0             192350.4681  -0.0134  0.050  -0.0135 0.50  
 2604: 25  8 18  0   24  8 17  0             192350.4681  -0.0134  0.050  -0.0135 0.50  
 2605: 24  8 16  0   23  8 15  0             192355.7676  -0.0097  0.050  -0.0098 0.50  
 2606: 24  9 16  0   23  9 15  0             192355.7676  -0.0097  0.050  -0.0098 0.50  
 2607: 36  4 32  0   36  4 33  0             192357.8868  -0.0017  0.050  -0.0017 0.50  
 2608: 36  5 32  0   36  3 33  0             192357.8868  -0.0017  0.050  -0.0017 0.50  
 2609: 23  9 14  0   22  9 13  0             192364.9025  -0.0170  0.050  -0.0170 0.50  
 2610: 23 10 14  0   22 10 13  0             192364.9025  -0.0170  0.050  -0.0170 0.50  
 2611: 22 10 12  0   21 10 11  0             192382.3586  -0.0565  0.050  -0.0565 0.50  
 2612: 22 11 12  0   21 11 11  0             192382.3586  -0.0565  0.050  -0.0565 0.50  
 2613: 34  2 32  0   34  2 33  0             192390.8668   0.0048  0.050   0.0049 0.50  
 2614: 34  3 32  0   34  1 33  0             192390.8668   0.0048  0.050   0.0049 0.50  
 2615: 33  1 32  0   33  1 33  0             192406.2431   0.0745  0.050   0.0746 0.50  
 2616: 33  2 32  0   33  0 33  0             192406.2431   0.0745  0.050   0.0746 0.50  
 2617: 21 11 10  0   20 11  9  0             192420.3323  -0.0105  0.050  -0.0079 0.50  
 2618: 21 12 10  0   20 12  9  0             192420.3323  -0.0052  0.050  -0.0079 0.50  
 2619: 20 13  8  0   19 13  7  0             192517.6551   0.0069  0.050               
 2620: 20 12  8  0   19 12  7  0             192520.1026   0.0113  0.050               
 2621: 19 14  6  0   18 14  5  0             192688.8355  -0.0039  0.050               
 2622: 19 13  6  0   18 13  5  0             193070.0456   0.0087  0.050               
 2623: 15 12  3  0   14 10  4  0             193610.3351   0.0575  0.050               
 2624: 95 62 33  0   95 62 34  0             194528.2828   0.0266  0.050   0.0266 0.50  
 2625: 95 63 33  0   95 61 34  0             194528.2828   0.0266  0.050   0.0266 0.50  
 2626: 94 61 33  0   94 61 34  0             194668.9236  -0.0489  0.050  -0.0490 0.50  
 2627: 94 62 33  0   94 60 34  0             194668.9236  -0.0489  0.050  -0.0490 0.50  
 2628: 93 60 33  0   93 60 34  0             194805.6139  -0.0123  0.050  -0.0124 0.50  
 2629: 93 61 33  0   93 59 34  0             194805.6139  -0.0123  0.050  -0.0124 0.50  
 2630: 92 59 33  0   92 59 34  0             194938.2754  -0.0409  0.050  -0.0410 0.50  
 2631: 92 60 33  0   92 58 34  0             194938.2754  -0.0409  0.050  -0.0410 0.50  
 2632: 91 58 33  0   91 58 34  0             195067.1366  -0.0032  0.050  -0.0032 0.50  
 2633: 91 59 33  0   91 57 34  0             195067.1366  -0.0032  0.050  -0.0032 0.50  
 2634: 90 57 33  0   90 57 34  0             195192.1877  -0.0032  0.050  -0.0033 0.50  
 2635: 90 58 33  0   90 56 34  0             195192.1877  -0.0032  0.050  -0.0033 0.50  
 2636: 89 56 33  0   89 56 34  0             195313.5480  -0.0138  0.050  -0.0138 0.50  
 2637: 89 57 33  0   89 55 34  0             195313.5480  -0.0138  0.050  -0.0138 0.50  
 2638: 88 55 33  0   88 55 34  0             195431.3042  -0.0382  0.050  -0.0383 0.50  
 2639: 88 56 33  0   88 54 34  0             195431.3042  -0.0382  0.050  -0.0383 0.50  
 2640: 87 54 33  0   87 54 34  0             195545.6039  -0.0166  0.050  -0.0167 0.50  
 2641: 87 55 33  0   87 53 34  0             195545.6039  -0.0166  0.050  -0.0167 0.50  
 2642: 86 53 33  0   86 53 34  0             195656.4432  -0.0388  0.050  -0.0389 0.50  
 2643: 86 54 33  0   86 52 34  0             195656.4432  -0.0388  0.050  -0.0389 0.50  
 2644: 85 52 33  0   85 52 34  0             195763.9736  -0.0369  0.050  -0.0369 0.50  
 2645: 85 53 33  0   85 51 34  0             195763.9736  -0.0369  0.050  -0.0369 0.50  
 2646: 84 51 33  0   84 51 34  0             195868.2672  -0.0207  0.050  -0.0207 0.50  
 2647: 84 52 33  0   84 50 34  0             195868.2672  -0.0207  0.050  -0.0207 0.50  
 2648: 83 50 33  0   83 50 34  0             195969.2979  -0.0962  0.050  -0.0962 0.50  
 2649: 83 51 33  0   83 49 34  0             195969.2979  -0.0962  0.050  -0.0962 0.50  
 2650: 82 49 33  0   82 49 34  0             196067.3637  -0.0438  0.050  -0.0439 0.50  
 2651: 82 50 33  0   82 48 34  0             196067.3637  -0.0438  0.050  -0.0439 0.50  
 2652: 18 14  4  0   17 14  3  0             196222.0291  -0.0011  0.050               
 2653: 80 47 33  0   80 47 34  0             196254.4053  -0.0547  0.050  -0.0547 0.50  
 2654: 80 48 33  0   80 46 34  0             196254.4053  -0.0547  0.050  -0.0547 0.50  
 2655: 79 46 33  0   79 46 34  0             196343.6461  -0.0009  0.050  -0.0009 0.50  
 2656: 79 47 33  0   79 45 34  0             196343.6461  -0.0009  0.050  -0.0009 0.50  
 2657: 78 45 33  0   78 45 34  0             196430.0083  -0.0289  0.050  -0.0290 0.50  
 2658: 78 46 33  0   78 44 34  0             196430.0083  -0.0289  0.050  -0.0290 0.50  
 2659: 77 44 33  0   77 44 34  0             196513.6814  -0.0194  0.050  -0.0194 0.50  
 2660: 77 45 33  0   77 43 34  0             196513.6814  -0.0194  0.050  -0.0194 0.50  
 2661: 76 43 33  0   76 43 34  0             196594.6795  -0.0267  0.050  -0.0267 0.50  
 2662: 76 44 33  0   76 42 34  0             196594.6795  -0.0267  0.050  -0.0267 0.50  
 2663: 75 42 33  0   75 42 34  0             196673.0876  -0.0330  0.050  -0.0331 0.50  
 2664: 75 43 33  0   75 41 34  0             196673.0876  -0.0330  0.050  -0.0331 0.50  
 2665: 74 41 33  0   74 41 34  0             196748.9717  -0.0380  0.050  -0.0381 0.50  
 2666: 74 42 33  0   74 40 34  0             196748.9717  -0.0380  0.050  -0.0381 0.50  
 2667: 73 40 33  0   73 40 34  0             196822.4427   0.0046  0.050   0.0046 0.50  
 2668: 73 41 33  0   73 39 34  0             196822.4427   0.0046  0.050   0.0046 0.50  
 2669: 72 39 33  0   72 39 34  0             196893.4543  -0.0141  0.050  -0.0141 0.50  
 2670: 72 40 33  0   72 38 34  0             196893.4543  -0.0141  0.050  -0.0141 0.50  
 2671: 71 38 33  0   71 38 34  0             196962.1371  -0.0254  0.050  -0.0255 0.50  
 2672: 71 39 33  0   71 37 34  0             196962.1371  -0.0254  0.050  -0.0255 0.50  
 2673: 70 37 33  0   70 37 34  0             197028.5069  -0.0742  0.050  -0.0742 0.50  
 2674: 70 38 33  0   70 36 34  0             197028.5069  -0.0742  0.050  -0.0742 0.50  
 2675: 69 36 33  0   69 36 34  0             197092.7762  -0.0070  0.050  -0.0071 0.50  
 2676: 69 37 33  0   69 35 34  0             197092.7762  -0.0070  0.050  -0.0071 0.50  
 2677: 68 35 33  0   68 35 34  0             197154.8349   0.0079  0.050   0.0079 0.50  
 2678: 68 36 33  0   68 34 34  0             197154.8349   0.0079  0.050   0.0079 0.50  
 2679: 67 34 33  0   67 34 34  0             197214.7556  -0.0134  0.050  -0.0134 0.50  
 2680: 67 35 33  0   67 33 34  0             197214.7556  -0.0134  0.050  -0.0134 0.50  
 2681: 66 33 33  0   66 33 34  0             197272.6453  -0.0198  0.050  -0.0199 0.50  
 2682: 66 34 33  0   66 32 34  0             197272.6453  -0.0198  0.050  -0.0199 0.50  
 2683: 65 32 33  0   65 32 34  0             197328.5814   0.0114  0.050   0.0115 0.50  
 2684: 65 33 33  0   65 31 34  0             197328.5814   0.0114  0.050   0.0115 0.50  
 2685: 64 31 33  0   64 31 34  0             197382.5148  -0.0221  0.050  -0.0221 0.50  
 2686: 64 32 33  0   64 30 34  0             197382.5148  -0.0221  0.050  -0.0221 0.50  
 2687: 63 30 33  0   63 30 34  0             197434.6042  -0.0140  0.050  -0.0141 0.50  
 2688: 63 31 33  0   63 29 34  0             197434.6042  -0.0140  0.050  -0.0141 0.50  
 2689: 62 29 33  0   62 29 34  0             197484.8759   0.0104  0.050   0.0104 0.50  
 2690: 62 30 33  0   62 28 34  0             197484.8759   0.0104  0.050   0.0104 0.50  
 2691: 61 28 33  0   61 28 34  0             197533.3324   0.0036  0.050   0.0037 0.50  
 2692: 61 29 33  0   61 27 34  0             197533.3324   0.0036  0.050   0.0037 0.50  
 2693: 60 27 33  0   60 27 34  0             197580.0552  -0.0019  0.050  -0.0020 0.50  
 2694: 60 28 33  0   60 26 34  0             197580.0552  -0.0019  0.050  -0.0020 0.50  
 2695: 59 26 33  0   59 26 34  0             197625.0639  -0.0353  0.050  -0.0354 0.50  
 2696: 59 27 33  0   59 25 34  0             197625.0639  -0.0353  0.050  -0.0354 0.50  
 2697: 58 25 33  0   58 25 34  0             197668.4738  -0.0282  0.050  -0.0283 0.50  
 2698: 58 26 33  0   58 24 34  0             197668.4738  -0.0282  0.050  -0.0283 0.50  
 2699: 57 24 33  0   57 24 34  0             197710.3174   0.0054  0.050   0.0054 0.50  
 2700: 57 25 33  0   57 23 34  0             197710.3174   0.0054  0.050   0.0054 0.50  
 2701: 56 23 33  0   56 23 34  0             197750.5989   0.0247  0.050   0.0247 0.50  
 2702: 56 24 33  0   56 22 34  0             197750.5989   0.0247  0.050   0.0247 0.50  
 2703: 55 22 33  0   55 22 34  0             197789.3120  -0.0212  0.050  -0.0212 0.50  
 2704: 55 23 33  0   55 21 34  0             197789.3120  -0.0212  0.050  -0.0212 0.50  
 2705: 14  9  5  0   13  7  6  0             197796.7978  -0.0269  0.050               
 2706: 54 21 33  0   54 21 34  0             197826.6221  -0.0104  0.050  -0.0104 0.50  
 2707: 54 22 33  0   54 20 34  0             197826.6221  -0.0104  0.050  -0.0104 0.50  
 2708: 14 10  5  0   13  8  6  0             197834.9733  -0.0221  0.050               
 2709: 53 20 33  0   53 20 34  0             197862.5300   0.0154  0.050   0.0154 0.50  
 2710: 53 21 33  0   53 19 34  0             197862.5300   0.0154  0.050   0.0154 0.50  
 2711: 52 19 33  0   52 19 34  0             197896.9803  -0.0407  0.050  -0.0408 0.50  
 2712: 52 20 33  0   52 18 34  0             197896.9803  -0.0407  0.050  -0.0408 0.50  
 2713: 51 18 33  0   51 18 34  0             197930.1828  -0.0098  0.050  -0.0099 0.50  
 2714: 51 19 33  0   51 17 34  0             197930.1828  -0.0098  0.050  -0.0099 0.50  
 2715: 50 17 33  0   50 17 34  0             197962.0642  -0.0052  0.050  -0.0052 0.50  
 2716: 50 18 33  0   50 16 34  0             197962.0642  -0.0052  0.050  -0.0052 0.50  
 2717: 49 16 33  0   49 16 34  0             197992.6743  -0.0157  0.050  -0.0157 0.50  
 2718: 49 17 33  0   49 15 34  0             197992.6743  -0.0157  0.050  -0.0157 0.50  
 2719: 48 15 33  0   48 15 34  0             198022.0761  -0.0168  0.050  -0.0169 0.50  
 2720: 48 16 33  0   48 14 34  0             198022.0761  -0.0168  0.050  -0.0169 0.50  
 2721: 47 14 33  0   47 14 34  0             198050.2822  -0.0331  0.050  -0.0331 0.50  
 2722: 47 15 33  0   47 13 34  0             198050.2822  -0.0331  0.050  -0.0331 0.50  
 2723: 19 15  5  0   18 15  4  0             198051.3750  -0.0146  0.050               
 2724: 46 13 33  0   46 13 34  0             198077.3937   0.0000  0.050   0.0001 0.50  
 2725: 46 14 33  0   46 12 34  0             198077.3937   0.0000  0.050   0.0001 0.50  
 2726: 45 12 33  0   45 12 34  0             198103.3500  -0.0134  0.050  -0.0135 0.50  
 2727: 45 13 33  0   45 11 34  0             198103.3500  -0.0134  0.050  -0.0135 0.50  
 2728: 44 11 33  0   44 11 34  0             198128.2476  -0.0119  0.050  -0.0120 0.50  
 2729: 44 12 33  0   44 10 34  0             198128.2476  -0.0119  0.050  -0.0120 0.50  
 2730: 43 10 33  0   43 10 34  0             198152.1172   0.0012  0.050   0.0013 0.50  
 2731: 43 11 33  0   43  9 34  0             198152.1172   0.0012  0.050   0.0013 0.50  
 2732: 42  9 33  0   42  9 34  0             198174.9440  -0.0218  0.050  -0.0218 0.50  
 2733: 42 10 33  0   42  8 34  0             198174.9440  -0.0218  0.050  -0.0218 0.50  
 2734: 41  8 33  0   41  8 34  0             198196.8605   0.0190  0.050   0.0190 0.50  
 2735: 41  9 33  0   41  7 34  0             198196.8605   0.0190  0.050   0.0190 0.50  
 2736: 40  7 33  0   40  7 34  0             198217.7607  -0.0137  0.050  -0.0138 0.50  
 2737: 40  8 33  0   40  6 34  0             198217.7607  -0.0137  0.050  -0.0138 0.50  
 2738: 39  6 33  0   39  6 34  0             198237.7702  -0.0252  0.050  -0.0253 0.50  
 2739: 39  7 33  0   39  5 34  0             198237.7702  -0.0252  0.050  -0.0253 0.50  
 2740: 33  0 33  0   32  0 32  0             198251.4834   0.0015  0.050   0.0015 0.50  
 2741: 33  1 33  0   32  1 32  0             198251.4834   0.0015  0.050   0.0015 0.50  
 2742: 32  1 31  0   31  1 30  0             198253.8116  -0.0019  0.050  -0.0019 0.50  
 2743: 32  2 31  0   31  2 30  0             198253.8116  -0.0019  0.050  -0.0019 0.50  
 2744: 31  2 29  0   30  2 28  0             198255.8394  -0.0046  0.050  -0.0046 0.50  
 2745: 31  3 29  0   30  3 28  0             198255.8394  -0.0046  0.050  -0.0046 0.50  
 2746: 30  3 27  0   29  3 26  0             198257.6752  -0.0018  0.050  -0.0019 0.50  
 2747: 30  4 27  0   29  4 26  0             198257.6752  -0.0018  0.050  -0.0019 0.50  
 2748: 29  4 25  0   28  4 24  0             198259.4370  -0.0056  0.050  -0.0056 0.50  
 2749: 29  5 25  0   28  5 24  0             198259.4370  -0.0056  0.050  -0.0056 0.50  
 2750: 28  5 23  0   27  5 22  0             198261.3022  -0.0154  0.050  -0.0154 0.50  
 2751: 28  6 23  0   27  6 22  0             198261.3022  -0.0154  0.050  -0.0154 0.50  
 2752: 27  6 21  0   26  6 20  0             198263.5463  -0.0198  0.050  -0.0198 0.50  
 2753: 27  7 21  0   26  7 20  0             198263.5463  -0.0198  0.050  -0.0198 0.50  
 2754: 26  7 19  0   25  7 18  0             198266.5969  -0.0224  0.050  -0.0225 0.50  
 2755: 26  8 19  0   25  8 18  0             198266.5969  -0.0224  0.050  -0.0225 0.50  
 2756: 25  8 17  0   24  8 16  0             198271.2207  -0.0288  0.050  -0.0288 0.50  
 2757: 25  9 17  0   24  9 16  0             198271.2207  -0.0288  0.050  -0.0288 0.50  
 2758: 37  4 33  0   37  4 34  0             198275.2172  -0.0037  0.050  -0.0037 0.50  
 2759: 37  5 33  0   37  3 34  0             198275.2172  -0.0037  0.050  -0.0037 0.50  
 2760: 24  9 15  0   23  9 14  0             198278.9429  -0.0330  0.050  -0.0330 0.50  
 2761: 24 10 15  0   23 10 14  0             198278.9429  -0.0330  0.050  -0.0330 0.50  
 2762: 23 10 13  0   22 10 12  0             198293.0776  -0.0355  0.050  -0.0355 0.50  
 2763: 23 11 13  0   22 11 12  0             198293.0776  -0.0355  0.050  -0.0355 0.50  
 2764: 22 11 11  0   21 11 10  0             198321.8532  -0.0172  0.050  -0.0171 0.50  
 2765: 22 12 11  0   21 12 10  0             198321.8532  -0.0169  0.050  -0.0171 0.50  
 2766: 21 12  9  0   20 12  8  0             198389.4600  -0.1112  0.050  -0.0157 0.50  
 2767: 21 13  9  0   20 13  8  0             198389.4600   0.0798  0.050  -0.0157 0.50  
 2768: 20 14  7  0   19 14  6  0             198566.9815  -0.0236  0.050               
 2769: 20 13  7  0   19 13  6  0             198616.2628  -0.0373  0.050               
 2770: 15 13  3  0   14 11  4  0             198946.9233  -0.0832  0.050               
 2771: 94 60 34  0   94 60 35  0             200785.8421  -0.0290  0.050  -0.0291 0.50  
 2772: 94 61 34  0   94 59 35  0             200785.8421  -0.0290  0.050  -0.0291 0.50  
 2773: 19 14  5  0   18 14  4  0             200837.7420  -0.0412  0.050               
 2774: 93 59 34  0   93 59 35  0             200913.6127  -0.0376  0.050  -0.0377 0.50  
 2775: 93 60 34  0   93 58 35  0             200913.6127  -0.0376  0.050  -0.0377 0.50  
 2776: 19 16  4  0   18 16  3  0             201040.8123   0.0552  0.050               
 2777: 91 57 34  0   91 57 35  0             201158.4151  -0.0192  0.050  -0.0193 0.50  
 2778: 91 58 34  0   91 56 35  0             201158.4151  -0.0192  0.050  -0.0193 0.50  
 2779: 90 56 34  0   90 56 35  0             201275.6059  -0.0026  0.050  -0.0027 0.50  
 2780: 90 57 34  0   90 55 35  0             201275.6059  -0.0026  0.050  -0.0027 0.50  
 2781: 89 55 34  0   89 55 35  0             201389.3711  -0.0425  0.050  -0.0426 0.50  
 2782: 89 56 34  0   89 54 35  0             201389.3711  -0.0425  0.050  -0.0426 0.50  
 2783: 88 54 34  0   88 54 35  0             201499.9182  -0.0116  0.050  -0.0116 0.50  
 2784: 88 55 34  0   88 53 35  0             201499.9182  -0.0116  0.050  -0.0116 0.50  
 2785: 86 52 34  0   86 52 35  0             201711.3772  -0.0282  0.050  -0.0282 0.50  
 2786: 86 53 34  0   86 51 35  0             201711.3772  -0.0282  0.050  -0.0282 0.50  
 2787: 85 51 34  0   85 51 35  0             201812.5024  -0.0136  0.050  -0.0136 0.50  
 2788: 85 52 34  0   85 50 35  0             201812.5024  -0.0136  0.050  -0.0136 0.50  
 2789: 84 50 34  0   84 50 35  0             201910.6401   0.0002  0.050   0.0003 0.50  
 2790: 84 51 34  0   84 49 35  0             201910.6401   0.0002  0.050   0.0003 0.50  
 2791: 81 47 34  0   81 47 35  0             202187.7205  -0.0773  0.050  -0.0774 0.50  
 2792: 81 48 34  0   81 46 35  0             202187.7205  -0.0773  0.050  -0.0774 0.50  
 2793: 80 46 34  0   80 46 35  0             202274.6453  -0.0291  0.050  -0.0291 0.50  
 2794: 80 47 34  0   80 45 35  0             202274.6453  -0.0291  0.050  -0.0291 0.50  
 2795: 79 45 34  0   79 45 35  0             202358.9128   0.0057  0.050   0.0058 0.50  
 2796: 79 46 34  0   79 44 35  0             202358.9128   0.0057  0.050   0.0058 0.50  
 2797: 78 44 34  0   78 44 35  0             202440.5375  -0.0222  0.050  -0.0223 0.50  
 2798: 78 45 34  0   78 43 35  0             202440.5375  -0.0222  0.050  -0.0223 0.50  
 2799: 77 43 34  0   77 43 35  0             202519.6773  -0.0186  0.050  -0.0186 0.50  
 2800: 77 44 34  0   77 42 35  0             202519.6773  -0.0186  0.050  -0.0186 0.50  
 2801: 15 11  4  0   14  9  5  0             202533.0100  -0.0713  0.050               
 2802: 76 42 34  0   76 42 35  0             202596.3365  -0.0405  0.050  -0.0406 0.50  
 2803: 76 43 34  0   76 41 35  0             202596.3365  -0.0405  0.050  -0.0406 0.50  
 2804: 75 41 34  0   75 41 35  0             202670.6258  -0.0378  0.050  -0.0378 0.50  
 2805: 75 42 34  0   75 40 35  0             202670.6258  -0.0378  0.050  -0.0378 0.50  
 2806: 74 40 34  0   74 40 35  0             202742.6100  -0.0049  0.050  -0.0049 0.50  
 2807: 74 41 34  0   74 39 35  0             202742.6100  -0.0049  0.050  -0.0049 0.50  
 2808: 73 39 34  0   73 39 35  0             202812.2582  -0.0307  0.050  -0.0308 0.50  
 2809: 73 40 34  0   73 38 35  0             202812.2582  -0.0307  0.050  -0.0308 0.50  
 2810: 72 38 34  0   72 38 35  0             202879.7226  -0.0201  0.050  -0.0201 0.50  
 2811: 72 39 34  0   72 37 35  0             202879.7226  -0.0201  0.050  -0.0201 0.50  
 2812: 71 37 34  0   71 37 35  0             202945.0028  -0.0291  0.050  -0.0291 0.50  
 2813: 71 38 34  0   71 36 35  0             202945.0028  -0.0291  0.050  -0.0291 0.50  
 2814: 70 36 34  0   70 36 35  0             203008.1899  -0.0213  0.050  -0.0214 0.50  
 2815: 70 37 34  0   70 35 35  0             203008.1899  -0.0213  0.050  -0.0214 0.50  
 2816: 69 35 34  0   69 35 35  0             203069.3202  -0.0141  0.050  -0.0141 0.50  
 2817: 69 36 34  0   69 34 35  0             203069.3202  -0.0141  0.050  -0.0141 0.50  
 2818: 68 34 34  0   68 34 35  0             203128.4185  -0.0350  0.050  -0.0351 0.50  
 2819: 68 35 34  0   68 33 35  0             203128.4185  -0.0350  0.050  -0.0351 0.50  
 2820: 67 33 34  0   67 33 35  0             203185.6020  -0.0186  0.050  -0.0186 0.50  
 2821: 67 34 34  0   67 32 35  0             203185.6020  -0.0186  0.050  -0.0186 0.50  
 2822: 66 32 34  0   66 32 35  0             203240.8566  -0.0291  0.050  -0.0291 0.50  
 2823: 66 33 34  0   66 31 35  0             203240.8566  -0.0291  0.050  -0.0291 0.50  
 2824: 65 31 34  0   65 31 35  0             203294.2736  -0.0249  0.050  -0.0249 0.50  
 2825: 65 32 34  0   65 30 35  0             203294.2736  -0.0249  0.050  -0.0249 0.50  
 2826: 64 30 34  0   64 30 35  0             203345.8902  -0.0172  0.050  -0.0172 0.50  
 2827: 64 31 34  0   64 29 35  0             203345.8902  -0.0172  0.050  -0.0172 0.50  
 2828: 63 29 34  0   63 29 35  0             203395.7312  -0.0289  0.050  -0.0289 0.50  
 2829: 63 30 34  0   63 28 35  0             203395.7312  -0.0289  0.050  -0.0289 0.50  
 2830: 62 28 34  0   62 28 35  0             203443.8573  -0.0457  0.050  -0.0457 0.50  
 2831: 62 29 34  0   62 27 35  0             203443.8573  -0.0457  0.050  -0.0457 0.50  
 2832: 61 27 34  0   61 27 35  0             203490.3364  -0.0455  0.050  -0.0455 0.50  
 2833: 61 28 34  0   61 26 35  0             203490.3364  -0.0455  0.050  -0.0455 0.50  
 2834: 15 12  4  0   14 10  5  0             203509.5520  -0.0371  0.050               
 2835: 60 26 34  0   60 26 35  0             203535.2630   0.0215  0.050               
 2836: 59 25 34  0   59 25 35  0             203578.5420   0.0163  0.050               
 2837: 58 24 34  0   58 24 35  0             203620.3020   0.0246  0.050               
 2838: 57 23 34  0   57 23 35  0             203660.4790  -0.0598  0.050               
 2839: 56 22 34  0   56 22 35  0             203699.2620  -0.0892  0.050               
 2840: 55 21 34  0   55 21 35  0             203736.7130  -0.0420  0.050               
 2841: 54 20 34  0   54 20 35  0             203772.7690  -0.0207  0.050               
 2842: 53 19 34  0   53 19 35  0             203807.4830  -0.0113  0.050               
 2843: 52 18 34  0   52 18 35  0             203840.8840  -0.0225  0.050               
 2844: 51 17 34  0   51 17 35  0             203873.0310  -0.0326  0.050               
 2845: 50 16 34  0   50 16 35  0             203904.0130   0.0110  0.050               
 2846: 14  9  6  0   13  7  7  0             203931.9150  -0.0615  0.050               
 2847: 49 15 34  0   49 15 35  0             203933.7650   0.0079  0.050               
 2848: 48 14 34  0   48 14 35  0             203962.3090  -0.0547  0.050               
 2849: 47 13 34  0   47 13 35  0             203989.8510  -0.0050  0.050               
 2850: 46 12 34  0   46 12 35  0             204016.2390  -0.0283  0.050               
 2851: 45 11 34  0   45 11 35  0             204041.6460   0.0159  0.050               
 2852: 44 10 34  0   44 10 35  0             204065.9050  -0.0709  0.050               
 2853: 43  9 34  0   43  9 35  0             204089.3340  -0.0020  0.050               
 2854: 42  8 34  0   42  8 35  0             204111.7320  -0.0086  0.050               
 2855: 41  7 34  0   41  7 35  0             204133.2160  -0.0033  0.050               
 2856: 40  6 34  0   40  6 35  0             204153.7670  -0.0339  0.050               
 2857: 34  0 34  0   33  0 33  0             204168.3340  -0.0070  0.050               
 2858: 33  1 32  0   32  1 31  0             204170.6470  -0.0140  0.050               
 2859: 32  2 30  0   31  2 29  0             204172.6470  -0.0178  0.050               
 2860: 31  3 28  0   30  3 27  0             204174.4370  -0.0157  0.050               
 2861: 30  4 26  0   29  4 25  0             204176.1330  -0.0149  0.050               
 2862: 29  5 24  0   28  5 23  0             204177.9020  -0.0122  0.050               
 2863: 28  7 22  0   27  7 21  0             204179.9780  -0.0101  0.050               
 2864: 27  7 20  0   26  7 19  0             204182.7260  -0.0168  0.050               
 2865: 26  8 18  0   25  8 17  0             204186.7870  -0.0337  0.050               
 2866: 38  4 34  0   38  4 35  0             204192.3410  -0.0433  0.050               
 2867: 25  9 16  0   24  9 15  0             204193.3820  -0.0496  0.050               
 2868: 24 11 14  0   23 11 13  0             204205.0140  -0.0661  0.050               
 2869: 37  3 34  0   37  3 35  0             204210.4160  -0.0242  0.050               
 2870: 23 11 12  0   22 11 11  0             204227.5790   0.0114  0.050               
 2871: 35  1 34  0   35  1 35  0             204244.2846   0.0743  0.050   0.0743 0.50  
 2872: 35  2 34  0   35  0 35  0             204244.2846   0.0743  0.050   0.0743 0.50  
 2873: 22 13 10  0   21 13  9  0             204276.4280  -0.0193  0.050               
 2874: 21 14  8  0   20 14  7  0             204401.3428  -0.0043  0.050               
 2875: 21 13  8  0   20 13  7  0             204406.3311   0.0051  0.050               
 2876: 16 13  3  0   15 11  4  0             204498.8351  -0.0473  0.050               
 2877: 20 15  6  0   19 15  5  0             204567.8930  -0.0071  0.050               
 2878: 20 14  6  0   19 14  5  0             205187.1074  -0.0149  0.050               
 2879: 95 60 35  0   95 60 36  0             206754.7213  -0.0514  0.050  -0.0514 0.50  
 2880: 95 61 35  0   95 59 36  0             206754.7213  -0.0514  0.050  -0.0514 0.50  
 2881: 94 59 35  0   94 59 36  0             206878.2038  -0.0408  0.050  -0.0408 0.50  
 2882: 94 60 35  0   94 58 36  0             206878.2038  -0.0408  0.050  -0.0408 0.50  
 2883: 93 58 35  0   93 58 36  0             206998.3221   0.0066  0.050   0.0067 0.50  
 2884: 93 59 35  0   93 57 36  0             206998.3221   0.0066  0.050   0.0067 0.50  
 2885: 92 57 35  0   92 57 36  0             207115.0027  -0.0604  0.050  -0.0605 0.50  
 2886: 92 58 35  0   92 56 36  0             207115.0027  -0.0604  0.050  -0.0605 0.50  
 2887: 88 53 35  0   88 53 36  0             207550.2943  -0.0295  0.050  -0.0296 0.50  
 2888: 88 54 35  0   88 52 36  0             207550.2943  -0.0295  0.050  -0.0296 0.50  
 2889: 87 52 35  0   87 52 36  0             207651.5201  -0.0476  0.050  -0.0477 0.50  
 2890: 87 53 35  0   87 51 36  0             207651.5201  -0.0476  0.050  -0.0477 0.50  
 2891: 86 51 35  0   86 51 36  0             207749.9016  -0.0206  0.050  -0.0206 0.50  
 2892: 86 52 35  0   86 50 36  0             207749.9016  -0.0206  0.050  -0.0206 0.50  
 2893: 85 50 35  0   85 50 36  0             207845.4217  -0.0325  0.050  -0.0326 0.50  
 2894: 85 51 35  0   85 49 36  0             207845.4217  -0.0325  0.050  -0.0326 0.50  
 2895: 83 48 35  0   83 48 36  0             208028.3126   0.0003  0.050   0.0003 0.50  
 2896: 83 49 35  0   83 47 36  0             208028.3126   0.0003  0.050   0.0003 0.50  
 2897: 82 47 35  0   82 47 36  0             208115.7734   0.0079  0.050   0.0080 0.50  
 2898: 82 48 35  0   82 46 36  0             208115.7734   0.0079  0.050   0.0080 0.50  
 2899: 19 15  4  0   18 15  3  0             208198.1107  -0.0286  0.050               
 2900: 81 46 35  0   81 46 36  0             208200.6145  -0.0362  0.050  -0.0362 0.50  
 2901: 81 47 35  0   81 45 36  0             208200.6145  -0.0362  0.050  -0.0362 0.50  
 2902: 80 45 35  0   80 45 36  0             208283.0286  -0.0001  0.050  -0.0001 0.50  
 2903: 80 46 35  0   80 44 36  0             208283.0286  -0.0001  0.050  -0.0001 0.50  
 2904: 79 44 35  0   79 44 36  0             208362.9464  -0.0121  0.050  -0.0121 0.50  
 2905: 79 45 35  0   79 43 36  0             208362.9464  -0.0121  0.050  -0.0121 0.50  
 2906: 78 43 35  0   78 43 36  0             208440.4940  -0.0043  0.050  -0.0043 0.50  
 2907: 78 44 35  0   78 42 36  0             208440.4940  -0.0043  0.050  -0.0043 0.50  
 2908: 77 42 35  0   77 42 36  0             208515.6242  -0.0806  0.050  -0.0807 0.50  
 2909: 77 43 35  0   77 41 36  0             208515.6242  -0.0806  0.050  -0.0807 0.50  
 2910: 76 41 35  0   76 41 36  0             208588.5857  -0.0485  0.050  -0.0485 0.50  
 2911: 76 42 35  0   76 40 36  0             208588.5857  -0.0485  0.050  -0.0485 0.50  
 2912: 75 40 35  0   75 40 36  0             208659.3378  -0.0031  0.050  -0.0031 0.50  
 2913: 75 41 35  0   75 39 36  0             208659.3378  -0.0031  0.050  -0.0031 0.50  
 2914: 74 39 35  0   74 39 36  0             208727.8636  -0.0149  0.050  -0.0149 0.50  
 2915: 74 40 35  0   74 38 36  0             208727.8636  -0.0149  0.050  -0.0149 0.50  
 2916: 73 38 35  0   73 38 36  0             208794.2709  -0.0289  0.050  -0.0290 0.50  
 2917: 73 39 35  0   73 37 36  0             208794.2709  -0.0289  0.050  -0.0290 0.50  
 2918: 72 37 35  0   72 37 36  0             208858.6329  -0.0235  0.050  -0.0235 0.50  
 2919: 72 38 35  0   72 36 36  0             208858.6329  -0.0235  0.050  -0.0235 0.50  
 2920: 71 36 35  0   71 36 36  0             208920.9525  -0.0463  0.050  -0.0464 0.50  
 2921: 71 37 35  0   71 35 36  0             208920.9525  -0.0463  0.050  -0.0464 0.50  
 2922: 70 35 35  0   70 35 36  0             208981.3456  -0.0311  0.050  -0.0312 0.50  
 2923: 70 36 35  0   70 34 36  0             208981.3456  -0.0311  0.050  -0.0312 0.50  
 2924: 69 34 35  0   69 34 36  0             209039.8297  -0.0090  0.050  -0.0091 0.50  
 2925: 69 35 35  0   69 33 36  0             209039.8297  -0.0090  0.050  -0.0091 0.50  
 2926: 68 33 35  0   68 33 36  0             209096.4011  -0.0315  0.050  -0.0315 0.50  
 2927: 68 34 35  0   68 32 36  0             209096.4011  -0.0315  0.050  -0.0315 0.50  
 2928: 67 32 35  0   67 32 36  0             209151.2136   0.0084  0.050   0.0085 0.50  
 2929: 67 33 35  0   67 31 36  0             209151.2136   0.0084  0.050   0.0085 0.50  
 2930: 66 31 35  0   66 31 36  0             209204.1882  -0.0140  0.050  -0.0140 0.50  
 2931: 66 32 35  0   66 30 36  0             209204.1882  -0.0140  0.050  -0.0140 0.50  
 2932: 65 30 35  0   65 30 36  0             209255.4330  -0.0359  0.050  -0.0359 0.50  
 2933: 65 31 35  0   65 29 36  0             209255.4330  -0.0359  0.050  -0.0359 0.50  
 2934: 64 29 35  0   64 29 36  0             209304.9886  -0.0608  0.050  -0.0608 0.50  
 2935: 64 30 35  0   64 28 36  0             209304.9886  -0.0608  0.050  -0.0608 0.50  
 2936: 63 28 35  0   63 28 36  0             209352.9278  -0.0591  0.050  -0.0591 0.50  
 2937: 63 29 35  0   63 27 36  0             209352.9278  -0.0591  0.050  -0.0591 0.50  
 2938: 62 27 35  0   62 27 36  0             209399.2909  -0.0331  0.050  -0.0331 0.50  
 2939: 62 28 35  0   62 26 36  0             209399.2909  -0.0331  0.050  -0.0331 0.50  
 2940: 61 26 35  0   61 26 36  0             209444.0885  -0.0138  0.050  -0.0138 0.50  
 2941: 61 27 35  0   61 25 36  0             209444.0885  -0.0138  0.050  -0.0138 0.50  
 2942: 15 10  5  0   14  8  6  0             209465.2681  -0.0212  0.050               
 2943: 60 25 35  0   60 25 36  0             209487.3500  -0.0126  0.050  -0.0126 0.50  
 2944: 60 26 35  0   60 24 36  0             209487.3500  -0.0126  0.050  -0.0126 0.50  
 2945: 59 24 35  0   59 24 36  0             209529.1067  -0.0382  0.050  -0.0382 0.50  
 2946: 59 25 35  0   59 23 36  0             209529.1067  -0.0382  0.050  -0.0382 0.50  
 2947: 15 11  5  0   14  9  6  0             209540.0621   0.0099  0.050               
 2948: 58 23 35  0   58 23 36  0             209569.4550  -0.0335  0.050  -0.0335 0.50  
 2949: 58 24 35  0   58 22 36  0             209569.4550  -0.0335  0.050  -0.0335 0.50  
 2950: 57 22 35  0   57 22 36  0             209608.4128  -0.0189  0.050  -0.0190 0.50  
 2951: 57 23 35  0   57 21 36  0             209608.4128  -0.0189  0.050  -0.0190 0.50  
 2952: 56 21 35  0   56 21 36  0             209645.9902  -0.0223  0.050  -0.0223 0.50  
 2953: 56 22 35  0   56 20 36  0             209645.9902  -0.0223  0.050  -0.0223 0.50  
 2954: 20 16  5  0   19 16  4  0             209649.9206  -0.0095  0.050               
 2955: 55 20 35  0   55 20 36  0             209682.2224  -0.0452  0.050  -0.0453 0.50  
 2956: 55 21 35  0   55 19 36  0             209682.2224  -0.0452  0.050  -0.0453 0.50  
 2957: 54 19 35  0   54 19 36  0             209717.2145  -0.0188  0.050  -0.0188 0.50  
 2958: 54 20 35  0   54 18 36  0             209717.2145  -0.0188  0.050  -0.0188 0.50  
 2959: 53 18 35  0   53 18 36  0             209750.9169  -0.0279  0.050  -0.0279 0.50  
 2960: 53 19 35  0   53 17 36  0             209750.9169  -0.0279  0.050  -0.0279 0.50  
 2961: 52 17 35  0   52 17 36  0             209783.4196  -0.0175  0.050  -0.0175 0.50  
 2962: 52 18 35  0   52 16 36  0             209783.4196  -0.0175  0.050  -0.0175 0.50  
 2963: 51 16 35  0   51 16 36  0             209814.7179  -0.0260  0.050  -0.0260 0.50  
 2964: 51 17 35  0   51 15 36  0             209814.7179  -0.0260  0.050  -0.0260 0.50  
 2965: 50 15 35  0   50 15 36  0             209844.8629  -0.0358  0.050  -0.0359 0.50  
 2966: 50 16 35  0   50 14 36  0             209844.8629  -0.0358  0.050  -0.0359 0.50  
 2967: 49 14 35  0   49 14 36  0             209873.9405   0.0065  0.050   0.0065 0.50  
 2968: 49 15 35  0   49 13 36  0             209873.9405   0.0065  0.050   0.0065 0.50  
 2969: 48 13 35  0   48 13 36  0             209901.8603  -0.0212  0.050  -0.0213 0.50  
 2970: 48 14 35  0   48 12 36  0             209901.8603  -0.0212  0.050  -0.0213 0.50  
 2971: 47 12 35  0   47 12 36  0             209928.7589  -0.0137  0.050  -0.0137 0.50  
 2972: 47 13 35  0   47 11 36  0             209928.7589  -0.0137  0.050  -0.0137 0.50  
 2973: 46 11 35  0   46 11 36  0             209954.6215  -0.0160  0.050  -0.0160 0.50  
 2974: 46 12 35  0   46 10 36  0             209954.6215  -0.0160  0.050  -0.0160 0.50  
 2975: 45 10 35  0   45 10 36  0             209979.4914  -0.0148  0.050  -0.0148 0.50  
 2976: 45 11 35  0   45  9 36  0             209979.4914  -0.0148  0.050  -0.0148 0.50  
 2977: 44  9 35  0   44  9 36  0             210003.3976  -0.0099  0.050  -0.0100 0.50  
 2978: 44 10 35  0   44  8 36  0             210003.3976  -0.0099  0.050  -0.0100 0.50  
 2979: 43  8 35  0   43  8 36  0             210026.3476  -0.0225  0.050  -0.0225 0.50  
 2980: 43  9 35  0   43  7 36  0             210026.3476  -0.0225  0.050  -0.0225 0.50  
 2981: 42  7 35  0   42  7 36  0             210048.4237   0.0021  0.050   0.0021 0.50  
 2982: 42  8 35  0   42  6 36  0             210048.4237   0.0021  0.050   0.0021 0.50  
 2983: 41  6 35  0   41  6 36  0             210069.5704  -0.0187  0.050  -0.0187 0.50  
 2984: 41  7 35  0   41  5 36  0             210069.5704  -0.0187  0.050  -0.0187 0.50  
 2985: 35  0 35  0   34  0 34  0             210085.0900  -0.0171  0.050  -0.0171 0.50  
 2986: 35  1 35  0   34  1 34  0             210085.0900  -0.0171  0.050  -0.0171 0.50  
 2987: 34  1 33  0   33  1 32  0             210087.3969  -0.0186  0.050  -0.0187 0.50  
 2988: 34  2 33  0   33  2 32  0             210087.3969  -0.0186  0.050  -0.0187 0.50  
 2989: 33  2 31  0   32  2 30  0             210089.3769  -0.0160  0.050  -0.0161 0.50  
 2990: 33  3 31  0   32  3 30  0             210089.3769  -0.0160  0.050  -0.0161 0.50  
 2991: 32  3 29  0   31  3 28  0             210091.1176  -0.0191  0.050  -0.0191 0.50  
 2992: 32  4 29  0   31  4 28  0             210091.1176  -0.0191  0.050  -0.0191 0.50  
 2993: 31  4 27  0   30  4 26  0             210092.7423  -0.0219  0.050  -0.0219 0.50  
 2994: 31  5 27  0   30  5 26  0             210092.7423  -0.0219  0.050  -0.0219 0.50  
 2995: 30  5 25  0   29  5 24  0             210094.3967  -0.0314  0.050  -0.0314 0.50  
 2996: 30  6 25  0   29  6 24  0             210094.3967  -0.0314  0.050  -0.0314 0.50  
 2997: 29  6 23  0   28  6 22  0             210096.3157  -0.0267  0.050  -0.0267 0.50  
 2998: 29  7 23  0   28  7 22  0             210096.3157  -0.0267  0.050  -0.0267 0.50  
 2999: 28  7 21  0   27  7 20  0             210098.8067  -0.0272  0.050  -0.0272 0.50  
 3000: 28  8 21  0   27  8 20  0             210098.8067  -0.0272  0.050  -0.0272 0.50  
 3001: 27  8 19  0   26  8 18  0             210102.4156  -0.0293  0.050  -0.0294 0.50  
 3002: 27  9 19  0   26  9 18  0             210102.4156  -0.0293  0.050  -0.0294 0.50  
 3003: 26  9 17  0   25  9 16  0             210108.1234  -0.0333  0.050  -0.0333 0.50  
 3004: 26 10 17  0   25 10 16  0             210108.1234  -0.0333  0.050  -0.0333 0.50  
 3005: 39  4 35  0   39  4 36  0             210109.4031   0.0260  0.050   0.0260 0.50  
 3006: 39  5 35  0   39  3 36  0             210109.4031   0.0260  0.050   0.0260 0.50  
 3007: 25 10 15  0   24 10 14  0             210117.8845  -0.0224  0.050  -0.0225 0.50  
 3008: 25 11 15  0   24 11 14  0             210117.8845  -0.0224  0.050  -0.0225 0.50  
 3009: 38  3 35  0   38  3 36  0             210128.0417  -0.0066  0.050  -0.0067 0.50  
 3010: 38  4 35  0   38  2 36  0             210128.0417  -0.0066  0.050  -0.0067 0.50  
 3011: 24 11 13  0   23 11 12  0             210135.9089  -0.0205  0.050  -0.0206 0.50  
 3012: 24 12 13  0   23 12 12  0             210135.9089  -0.0205  0.050  -0.0206 0.50  
 3013: 37  2 35  0   37  2 36  0             210145.9325  -0.0047  0.050  -0.0048 0.50  
 3014: 37  3 35  0   37  1 36  0             210145.9325  -0.0047  0.050  -0.0048 0.50  
 3015: 23 12 11  0   22 12 10  0             210172.6832  -0.0349  0.050  -0.0345 0.50  
 3016: 23 13 11  0   22 13 10  0             210172.6832  -0.0341  0.050  -0.0345 0.50  
 3017: 21 15  7  0   20 15  6  0             210476.2999  -0.0130  0.050               
 3018: 21 14  7  0   20 14  6  0             210564.9954  -0.0292  0.050               
 3019: 20 15  5  0   19 15  4  0             213386.5553   0.0073  0.050               
 3020: 87 51 36  0   87 51 37  0             213681.1616  -0.0225  0.050  -0.0226 0.50  
 3021: 87 52 36  0   87 50 37  0             213681.1616  -0.0225  0.050  -0.0226 0.50  
 3022: 16 12  4  0   15 10  5  0             213751.3884  -0.0388  0.050               
 3023: 86 50 36  0   86 50 37  0             213774.4636  -0.0054  0.050  -0.0055 0.50  
 3024: 86 51 36  0   86 49 37  0             213774.4636  -0.0054  0.050  -0.0055 0.50  
 3025: 85 49 36  0   85 49 37  0             213865.1323  -0.0068  0.050  -0.0069 0.50  
 3026: 85 50 36  0   85 48 37  0             213865.1323  -0.0068  0.050  -0.0069 0.50  
 3027: 84 48 36  0   84 48 37  0             213953.2357  -0.0181  0.050  -0.0181 0.50  
 3028: 84 49 36  0   84 47 37  0             213953.2357  -0.0181  0.050  -0.0181 0.50  
 3029: 83 47 36  0   83 47 37  0             214038.8664  -0.0046  0.050  -0.0047 0.50  
 3030: 83 48 36  0   83 46 37  0             214038.8664  -0.0046  0.050  -0.0047 0.50  
 3031: 82 46 36  0   82 46 37  0             214122.0099  -0.0378  0.050  -0.0379 0.50  
 3032: 82 47 36  0   82 45 37  0             214122.0099  -0.0378  0.050  -0.0379 0.50  
 3033: 81 45 36  0   81 45 37  0             214202.7959  -0.0438  0.050  -0.0439 0.50  
 3034: 81 46 36  0   81 44 37  0             214202.7959  -0.0438  0.050  -0.0439 0.50  
 3035: 80 44 36  0   80 44 37  0             214281.2567  -0.0451  0.050  -0.0452 0.50  
 3036: 80 45 36  0   80 43 37  0             214281.2567  -0.0451  0.050  -0.0452 0.50  
 3037: 79 43 36  0   79 43 37  0             214357.4837  -0.0040  0.050  -0.0040 0.50  
 3038: 79 44 36  0   79 42 37  0             214357.4837  -0.0040  0.050  -0.0040 0.50  
 3039: 78 42 36  0   78 42 37  0             214431.4574   0.0074  0.050   0.0075 0.50  
 3040: 78 43 36  0   78 41 37  0             214431.4574   0.0074  0.050   0.0075 0.50  
 3041: 76 40 36  0   76 40 37  0             214572.8733  -0.0360  0.050  -0.0360 0.50  
 3042: 76 41 36  0   76 39 37  0             214572.8733  -0.0360  0.050  -0.0360 0.50  
 3043: 75 39 36  0   75 39 37  0             214640.5201   0.0132  0.050   0.0133 0.50  
 3044: 75 40 36  0   75 38 37  0             214640.5201   0.0132  0.050   0.0133 0.50  
 3045: 74 38 36  0   74 38 37  0             214706.0646  -0.0168  0.050  -0.0169 0.50  
 3046: 74 39 36  0   74 37 37  0             214706.0646  -0.0168  0.050  -0.0169 0.50  
 3047: 73 37 36  0   73 37 37  0             214769.6566  -0.0246  0.050  -0.0247 0.50  
 3048: 73 38 36  0   73 36 37  0             214769.6566  -0.0246  0.050  -0.0247 0.50  
 3049: 72 36 36  0   72 36 37  0             214831.2758  -0.0773  0.050  -0.0774 0.50  
 3050: 72 37 36  0   72 35 37  0             214831.2758  -0.0773  0.050  -0.0774 0.50  
 3051: 71 35 36  0   71 35 37  0             214891.1027  -0.0404  0.050  -0.0404 0.50  
 3052: 71 36 36  0   71 34 37  0             214891.1027  -0.0404  0.050  -0.0404 0.50  
 3053: 70 34 36  0   70 34 37  0             214949.0645  -0.0318  0.050  -0.0319 0.50  
 3054: 70 35 36  0   70 33 37  0             214949.0645  -0.0318  0.050  -0.0319 0.50  
 3055: 69 33 36  0   69 33 37  0             215005.2138  -0.0435  0.050  -0.0436 0.50  
 3056: 69 34 36  0   69 32 37  0             215005.2138  -0.0435  0.050  -0.0436 0.50  
 3057: 68 32 36  0   68 32 37  0             215059.6268  -0.0427  0.050  -0.0428 0.50  
 3058: 68 33 36  0   68 31 37  0             215059.6268  -0.0427  0.050  -0.0428 0.50  
 3059: 67 31 36  0   67 31 37  0             215112.3301  -0.0455  0.050  -0.0456 0.50  
 3060: 67 32 36  0   67 30 37  0             215112.3301  -0.0455  0.050  -0.0456 0.50  
 3061: 66 30 36  0   66 30 37  0             215163.3524  -0.0653  0.050  -0.0653 0.50  
 3062: 66 31 36  0   66 29 37  0             215163.3524  -0.0653  0.050  -0.0653 0.50  
 3063: 65 29 36  0   65 29 37  0             215212.7875  -0.0491  0.050  -0.0492 0.50  
 3064: 65 30 36  0   65 28 37  0             215212.7875  -0.0491  0.050  -0.0492 0.50  
 3065: 64 28 36  0   64 28 37  0             215260.6351  -0.0378  0.050  -0.0379 0.50  
 3066: 64 29 36  0   64 27 37  0             215260.6351  -0.0378  0.050  -0.0379 0.50  
 3067: 16 13  4  0   15 11  5  0             215278.1398  -0.0167  0.050               
 3068: 63 27 36  0   63 27 37  0             215306.9290  -0.0371  0.050  -0.0371 0.50  
 3069: 63 28 36  0   63 26 37  0             215306.9290  -0.0371  0.050  -0.0371 0.50  
 3070: 62 26 36  0   62 26 37  0             215351.7527  -0.0024  0.050  -0.0024 0.50  
 3071: 62 27 36  0   62 25 37  0             215351.7527  -0.0024  0.050  -0.0024 0.50  
 3072: 61 25 36  0   61 25 37  0             215395.0830   0.0052  0.050   0.0052 0.50  
 3073: 61 26 36  0   61 24 37  0             215395.0830   0.0052  0.050   0.0052 0.50  
 3074: 60 24 36  0   60 24 37  0             215436.9252  -0.0464  0.050  -0.0465 0.50  
 3075: 60 25 36  0   60 23 37  0             215436.9252  -0.0464  0.050  -0.0465 0.50  
 3076: 17 14  3  0   16 12  4  0             215476.5659  -0.0694  0.050               
 3077: 59 23 36  0   59 23 37  0             215477.4924   0.0190  0.050   0.0191 0.50  
 3078: 59 24 36  0   59 22 37  0             215477.4924   0.0190  0.050   0.0191 0.50  
 3079: 58 22 36  0   58 22 37  0             215516.6014  -0.0172  0.050  -0.0172 0.50  
 3080: 58 23 36  0   58 21 37  0             215516.6014  -0.0172  0.050  -0.0172 0.50  
 3081: 57 21 36  0   57 21 37  0             215554.4127  -0.0302  0.050  -0.0302 0.50  
 3082: 57 22 36  0   57 20 37  0             215554.4127  -0.0302  0.050  -0.0302 0.50  
 3083: 56 20 36  0   56 20 37  0             215590.9360  -0.0446  0.050  -0.0446 0.50  
 3084: 56 21 36  0   56 19 37  0             215590.9360  -0.0446  0.050  -0.0446 0.50  
 3085: 55 19 36  0   55 19 37  0             215626.2430  -0.0225  0.050  -0.0226 0.50  
 3086: 55 20 36  0   55 18 37  0             215626.2430  -0.0225  0.050  -0.0226 0.50  
 3087: 54 18 36  0   54 18 37  0             215660.2980  -0.0329  0.050  -0.0330 0.50  
 3088: 54 19 36  0   54 17 37  0             215660.2980  -0.0329  0.050  -0.0330 0.50  
 3089: 15  9  6  0   14  7  7  0             215674.6975  -0.0091  0.050               
 3090: 15 10  6  0   14  8  7  0             215677.9934   0.0430  0.050               
 3091: 53 17 36  0   53 17 37  0             215693.1876  -0.0217  0.050  -0.0218 0.50  
 3092: 53 18 36  0   53 16 37  0             215693.1876  -0.0217  0.050  -0.0218 0.50  
 3093: 52 16 36  0   52 16 37  0             215724.9310  -0.0013  0.050  -0.0014 0.50  
 3094: 52 17 36  0   52 15 37  0             215724.9310  -0.0013  0.050  -0.0014 0.50  
 3095: 51 15 36  0   51 15 37  0             215755.4894  -0.0418  0.050  -0.0418 0.50  
 3096: 51 16 36  0   51 14 37  0             215755.4894  -0.0418  0.050  -0.0418 0.50  
 3097: 50 14 36  0   50 14 37  0             215785.0387   0.0021  0.050   0.0021 0.50  
 3098: 50 15 36  0   50 13 37  0             215785.0387   0.0021  0.050   0.0021 0.50  
 3099: 49 13 36  0   49 13 37  0             215813.4469  -0.0312  0.050  -0.0313 0.50  
 3100: 49 14 36  0   49 12 37  0             215813.4469  -0.0312  0.050  -0.0313 0.50  
 3101: 48 12 36  0   48 12 37  0             215840.8804  -0.0048  0.050  -0.0048 0.50  
 3102: 48 13 36  0   48 11 37  0             215840.8804  -0.0048  0.050  -0.0048 0.50  
 3103: 47 11 36  0   47 11 37  0             215867.2517  -0.0345  0.050  -0.0345 0.50  
 3104: 47 12 36  0   47 10 37  0             215867.2517  -0.0345  0.050  -0.0345 0.50  
 3105: 46 10 36  0   46 10 37  0             215892.7227   0.0132  0.050   0.0133 0.50  
 3106: 46 11 36  0   46  9 37  0             215892.7227   0.0132  0.050   0.0133 0.50  
 3107: 45  9 36  0   45  9 37  0             215917.1412  -0.0406  0.050  -0.0406 0.50  
 3108: 45 10 36  0   45  8 37  0             215917.1412  -0.0406  0.050  -0.0406 0.50  
 3109: 44  8 36  0   44  8 37  0             215940.7381   0.0078  0.050   0.0078 0.50  
 3110: 44  9 36  0   44  7 37  0             215940.7381   0.0078  0.050   0.0078 0.50  
 3111: 43  7 36  0   43  7 37  0             215963.3784  -0.0023  0.050  -0.0024 0.50  
 3112: 43  8 36  0   43  6 37  0             215963.3784  -0.0023  0.050  -0.0024 0.50  
 3113: 42  6 36  0   42  6 37  0             215985.1251  -0.0339  0.050  -0.0339 0.50  
 3114: 42  7 36  0   42  5 37  0             215985.1251  -0.0339  0.050  -0.0339 0.50  
 3115: 36  0 36  0   35  0 35  0             216001.7588  -0.0185  0.050  -0.0185 0.50  
 3116: 36  1 36  0   35  1 35  0             216001.7588  -0.0185  0.050  -0.0185 0.50  
 3117: 35  1 34  0   34  1 33  0             216004.0568  -0.0175  0.050  -0.0175 0.50  
 3118: 35  2 34  0   34  2 33  0             216004.0568  -0.0175  0.050  -0.0175 0.50  
 3119: 34  2 32  0   33  2 31  0             216006.0132  -0.0125  0.050  -0.0182 0.46  
 3120: 34  3 32  0   33  3 31  0             216006.0132  -0.0125  0.050  -0.0182 0.46  
 3121: 41  5 36  0   41  5 37  0             216006.0132  -0.0764  0.050  -0.0182 0.04  
 3122: 41  6 36  0   41  4 37  0             216006.0132  -0.0764  0.050  -0.0182 0.04  
 3123: 33  3 30  0   32  3 29  0             216007.7069  -0.0191  0.050  -0.0192 0.50  
 3124: 33  4 30  0   32  4 29  0             216007.7069  -0.0191  0.050  -0.0192 0.50  
 3125: 32  4 28  0   31  4 27  0             216009.2692  -0.0188  0.050  -0.0189 0.50  
 3126: 32  5 28  0   31  5 27  0             216009.2692  -0.0188  0.050  -0.0189 0.50  
 3127: 31  5 26  0   30  5 25  0             216010.8370  -0.0178  0.050  -0.0179 0.50  
 3128: 31  6 26  0   30  6 25  0             216010.8370  -0.0178  0.050  -0.0179 0.50  
 3129: 30  6 24  0   29  6 23  0             216012.6019  -0.0197  0.050  -0.0197 0.50  
 3130: 30  7 24  0   29  7 23  0             216012.6019  -0.0197  0.050  -0.0197 0.50  
 3131: 29  7 22  0   28  7 21  0             216014.8471  -0.0308  0.050  -0.0308 0.50  
 3132: 29  8 22  0   28  8 21  0             216014.8471  -0.0308  0.050  -0.0308 0.50  
 3133: 28  8 20  0   27  8 19  0             216018.0640  -0.0237  0.050  -0.0238 0.50  
 3134: 28  9 20  0   27  9 19  0             216018.0640  -0.0237  0.050  -0.0238 0.50  
 3135: 27  9 18  0   26  9 17  0             216023.0275  -0.0325  0.050  -0.0325 0.50  
 3136: 27 10 18  0   26 10 17  0             216023.0275  -0.0325  0.050  -0.0325 0.50  
 3137: 40  4 36  0   40  4 37  0             216026.1817  -0.0152  0.050  -0.0153 0.50  
 3138: 40  5 36  0   40  3 37  0             216026.1817  -0.0152  0.050  -0.0153 0.50  
 3139: 26 10 16  0   25 10 15  0             216031.2952  -0.0298  0.050  -0.0298 0.50  
 3140: 26 11 16  0   25 11 15  0             216031.2952  -0.0298  0.050  -0.0298 0.50  
 3141: 25 11 14  0   24 11 13  0             216046.0256  -0.0331  0.050  -0.0332 0.50  
 3142: 25 12 14  0   24 12 13  0             216046.0256  -0.0331  0.050  -0.0332 0.50  
 3143: 38  2 36  0   38  2 37  0             216064.1053   0.0695  0.050   0.0696 0.50  
 3144: 38  3 36  0   38  1 37  0             216064.1053   0.0695  0.050   0.0696 0.50  
 3145: 24 12 12  0   23 12 11  0             216074.5802  -0.0421  0.050  -0.0422 0.50  
 3146: 24 13 12  0   23 13 11  0             216074.5802  -0.0421  0.050  -0.0422 0.50  
 3147: 37  1 36  0   37  1 37  0             216081.8044  -0.0082  0.050  -0.0082 0.50  
 3148: 37  2 36  0   37  0 37  0             216081.8044  -0.0082  0.050  -0.0082 0.50  
 3149: 23 13 10  0   22 13  9  0             216136.7511  -0.0612  0.050  -0.0458 0.50  
 3150: 23 14 10  0   22 14  9  0             216136.7511  -0.0303  0.050  -0.0458 0.50  
 3151: 22 15  8  0   21 15  7  0             216294.4788  -0.0206  0.050               
 3152: 22 14  8  0   21 14  7  0             216304.2009  -0.0439  0.050               
 3153: 21 16  6  0   20 16  5  0             216429.2112  -0.0215  0.050               
 3154: 21 15  6  0   20 15  5  0             217396.6657  -0.0559  0.050               
 3155: 20 16  4  0   19 16  3  0             219926.4670  -0.0385  0.050               
 3156: 77 40 37  0   77 40 38  0             220483.5616  -0.0106  0.050  -0.0106 0.50  
 3157: 77 41 37  0   77 39 38  0             220483.5616  -0.0106  0.050  -0.0106 0.50  
 3158: 76 39 37  0   76 39 38  0             220550.3698  -0.0356  0.050  -0.0357 0.50  
 3159: 76 40 37  0   76 38 38  0             220550.3698  -0.0356  0.050  -0.0357 0.50  
 3160: 75 38 37  0   75 38 38  0             220615.2944  -0.0059  0.050  -0.0059 0.50  
 3161: 75 39 37  0   75 37 38  0             220615.2944  -0.0059  0.050  -0.0059 0.50  
 3162: 74 37 37  0   74 37 38  0             220678.2525  -0.0487  0.050  -0.0488 0.50  
 3163: 74 38 37  0   74 36 38  0             220678.2525  -0.0487  0.050  -0.0488 0.50  
 3164: 73 36 37  0   73 36 38  0             220739.4497  -0.0025  0.050  -0.0026 0.50  
 3165: 73 37 37  0   73 35 38  0             220739.4497  -0.0025  0.050  -0.0026 0.50  
 3166: 72 35 37  0   72 35 38  0             220798.7460  -0.0499  0.050  -0.0500 0.50  
 3167: 72 36 37  0   72 34 38  0             220798.7460  -0.0499  0.050  -0.0500 0.50  
 3168: 71 34 37  0   71 34 38  0             220856.3803   0.0057  0.050   0.0057 0.50  
 3169: 71 35 37  0   71 33 38  0             220856.3803   0.0057  0.050   0.0057 0.50  
 3170: 70 33 37  0   70 33 38  0             220912.1771  -0.0523  0.050  -0.0523 0.50  
 3171: 70 34 37  0   70 32 38  0             220912.1771  -0.0523  0.050  -0.0523 0.50  
 3172: 69 32 37  0   69 32 38  0             220966.3480  -0.0529  0.050  -0.0530 0.50  
 3173: 69 33 37  0   69 31 38  0             220966.3480  -0.0529  0.050  -0.0530 0.50  
 3174: 68 31 37  0   68 31 38  0             221018.9144  -0.0148  0.050  -0.0149 0.50  
 3175: 68 32 37  0   68 30 38  0             221018.9144  -0.0148  0.050  -0.0149 0.50  
 3176: 67 30 37  0   67 30 38  0             221069.8173  -0.0358  0.050  -0.0358 0.50  
 3177: 67 31 37  0   67 29 38  0             221069.8173  -0.0358  0.050  -0.0358 0.50  
 3178: 16 11  5  0   15  9  6  0             221087.1618  -0.0241  0.050               
 3179: 66 29 37  0   66 29 38  0             221119.1772  -0.0340  0.050  -0.0340 0.50  
 3180: 66 30 37  0   66 28 38  0             221119.1772  -0.0340  0.050  -0.0340 0.50  
 3181: 21 17  5  0   20 17  4  0             221160.4307  -0.0284  0.050               
 3182: 65 28 37  0   65 28 38  0             221167.0014  -0.0396  0.050  -0.0396 0.50  
 3183: 65 29 37  0   65 27 38  0             221167.0014  -0.0396  0.050  -0.0396 0.50  
 3184: 64 27 37  0   64 27 38  0             221213.3365  -0.0430  0.050  -0.0431 0.50  
 3185: 64 28 37  0   64 26 38  0             221213.3365  -0.0430  0.050  -0.0431 0.50  
 3186: 16 12  5  0   15 10  6  0             221226.3043  -0.0086  0.050               
 3187: 63 26 37  0   63 26 38  0             221258.2023  -0.0608  0.050  -0.0608 0.50  
 3188: 63 27 37  0   63 25 38  0             221258.2023  -0.0608  0.050  -0.0608 0.50  
 3189: 62 25 37  0   62 25 38  0             221301.6952  -0.0320  0.050  -0.0321 0.50  
 3190: 62 26 37  0   62 24 38  0             221301.6952  -0.0320  0.050  -0.0321 0.50  
 3191: 61 24 37  0   61 24 38  0             221343.7683  -0.0385  0.050  -0.0386 0.50  
 3192: 61 25 37  0   61 23 38  0             221343.7683  -0.0385  0.050  -0.0386 0.50  
 3193: 60 23 37  0   60 23 38  0             221384.5004  -0.0360  0.050  -0.0361 0.50  
 3194: 60 24 37  0   60 22 38  0             221384.5004  -0.0360  0.050  -0.0361 0.50  
 3195: 59 22 37  0   59 22 38  0             221423.8874  -0.0619  0.050  -0.0620 0.50  
 3196: 59 23 37  0   59 21 38  0             221423.8874  -0.0619  0.050  -0.0620 0.50  
 3197: 58 21 37  0   58 21 38  0             221462.0506  -0.0280  0.050  -0.0280 0.50  
 3198: 58 22 37  0   58 20 38  0             221462.0506  -0.0280  0.050  -0.0280 0.50  
 3199: 57 20 37  0   57 20 38  0             221498.9330  -0.0236  0.050  -0.0237 0.50  
 3200: 57 21 37  0   57 19 38  0             221498.9330  -0.0236  0.050  -0.0237 0.50  
 3201: 56 19 37  0   56 19 38  0             221534.5932  -0.0219  0.050  -0.0220 0.50  
 3202: 56 20 37  0   56 18 38  0             221534.5932  -0.0219  0.050  -0.0220 0.50  
 3203: 55 18 37  0   55 18 38  0             221569.0748  -0.0103  0.050  -0.0103 0.01  
 3204: 55 19 37  0   55 17 38  0             221569.0748  -0.0103  0.050  -0.0103 0.99  
 3205: 54 17 37  0   54 17 38  0             221602.3632  -0.0338  0.050  -0.0339 0.50  
 3206: 54 18 37  0   54 16 38  0             221602.3632  -0.0338  0.050  -0.0339 0.50  
 3207: 53 16 37  0   53 16 38  0             221634.5612  -0.0196  0.050  -0.0197 0.50  
 3208: 53 17 37  0   53 15 38  0             221634.5612  -0.0196  0.050  -0.0197 0.50  
 3209: 52 15 37  0   52 15 38  0             221665.6456  -0.0200  0.050  -0.0201 0.50  
 3210: 52 16 37  0   52 14 38  0             221665.6456  -0.0200  0.050  -0.0201 0.50  
 3211: 51 14 37  0   51 14 38  0             221695.6639  -0.0163  0.050  -0.0164 0.50  
 3212: 51 15 37  0   51 13 38  0             221695.6639  -0.0163  0.050  -0.0164 0.50  
 3213: 50 13 37  0   50 13 38  0             221724.6313  -0.0212  0.050  -0.0213 0.50  
 3214: 50 14 37  0   50 12 38  0             221724.6313  -0.0212  0.050  -0.0213 0.50  
 3215: 15  8  7  0   14  6  8  0             221733.2430  -0.0334  0.050  -0.0785 0.50  
 3216: 15  9  7  0   14  7  8  0             221733.2430  -0.1236  0.050  -0.0785 0.50  
 3217: 49 12 37  0   49 12 38  0             221752.5868  -0.0232  0.050  -0.0233 0.50  
 3218: 49 13 37  0   49 11 38  0             221752.5868  -0.0232  0.050  -0.0233 0.50  
 3219: 48 11 37  0   48 11 38  0             221779.5711  -0.0085  0.050  -0.0086 0.50  
 3220: 48 12 37  0   48 10 38  0             221779.5711  -0.0085  0.050  -0.0086 0.50  
 3221: 47 10 37  0   47 10 38  0             221805.5620  -0.0256  0.050  -0.0257 0.50  
 3222: 47 11 37  0   47  9 38  0             221805.5620  -0.0256  0.050  -0.0257 0.50  
 3223: 46  9 37  0   46  9 38  0             221830.6487  -0.0110  0.050  -0.0111 0.50  
 3224: 46 10 37  0   46  8 38  0             221830.6487  -0.0110  0.050  -0.0111 0.50  
 3225: 45  8 37  0   45  8 38  0             221854.8128  -0.0083  0.050  -0.0084 0.50  
 3226: 45  9 37  0   45  7 38  0             221854.8128  -0.0083  0.050  -0.0084 0.50  
 3227: 44  7 37  0   44  7 38  0             221878.0874  -0.0088  0.050  -0.0089 0.50  
 3228: 44  8 37  0   44  6 38  0             221878.0874  -0.0088  0.050  -0.0089 0.50  
 3229: 43  6 37  0   43  6 38  0             221900.4914  -0.0179  0.050  -0.0179 0.50  
 3230: 43  7 37  0   43  5 38  0             221900.4914  -0.0179  0.050  -0.0179 0.50  
 3231: 37  0 37  0   36  0 36  0             221918.3175  -0.0315  0.050  -0.0315 0.50  
 3232: 37  1 37  0   36  1 36  0             221918.3175  -0.0315  0.050  -0.0315 0.50  
 3233: 36  1 35  0   35  1 34  0             221920.5954  -0.0393  0.050  -0.0393 0.50  
 3234: 36  2 35  0   35  2 34  0             221920.5954  -0.0393  0.050  -0.0393 0.50  
 3235: 35  2 33  0   34  2 32  0             221922.5174  -0.0429  0.050  -0.0429 0.50  
 3236: 35  3 33  0   34  3 32  0             221922.5174  -0.0429  0.050  -0.0429 0.50  
 3237: 34  3 31  0   33  3 30  0             221924.1709  -0.0472  0.050  -0.0472 0.50  
 3238: 34  4 31  0   33  4 30  0             221924.1709  -0.0472  0.050  -0.0472 0.50  
 3239: 33  4 29  0   32  4 28  0             221925.6691  -0.0474  0.050  -0.0474 0.50  
 3240: 33  5 29  0   32  5 28  0             221925.6691  -0.0474  0.050  -0.0474 0.50  
 3241: 32  5 27  0   31  5 26  0             221927.1473  -0.0431  0.050  -0.0432 0.50  
 3242: 32  6 27  0   31  6 26  0             221927.1473  -0.0431  0.050  -0.0432 0.50  
 3243: 31  6 25  0   30  6 24  0             221928.7700  -0.0497  0.050  -0.0498 0.50  
 3244: 31  7 25  0   30  7 24  0             221928.7700  -0.0497  0.050  -0.0498 0.50  
 3245: 30  7 23  0   29  7 22  0             221930.8208  -0.0423  0.050  -0.0424 0.50  
 3246: 30  8 23  0   29  8 22  0             221930.8208  -0.0423  0.050  -0.0424 0.50  
 3247: 29  8 21  0   28  8 20  0             221933.6875  -0.0354  0.050  -0.0354 0.50  
 3248: 29  9 21  0   28  9 20  0             221933.6875  -0.0354  0.050  -0.0354 0.50  
 3249: 28  9 19  0   27  9 18  0             221938.0524  -0.0231  0.050  -0.0231 0.50  
 3250: 28 10 19  0   27 10 18  0             221938.0524  -0.0231  0.050  -0.0231 0.50  
 3251: 41  4 37  0   41  4 38  0             221942.8441   0.0020  0.050   0.0021 0.50  
 3252: 41  5 37  0   41  3 38  0             221942.8441   0.0020  0.050   0.0021 0.50  
 3253: 27 10 17  0   26 10 16  0             221945.1346  -0.0176  0.050  -0.0176 0.50  
 3254: 27 11 17  0   26 11 16  0             221945.1346  -0.0176  0.050  -0.0176 0.50  
 3255: 26 11 15  0   25 11 14  0             221957.3778  -0.0145  0.050  -0.0145 0.50  
 3256: 26 12 15  0   25 12 14  0             221957.3778  -0.0145  0.050  -0.0145 0.50  
 3257: 40  3 37  0   40  3 38  0             221962.7917  -0.0152  0.050  -0.0152 0.50  
 3258: 40  4 37  0   40  2 38  0             221962.7917  -0.0152  0.050  -0.0152 0.50  
 3259: 25 12 13  0   24 12 12  0             221980.0419  -0.0897  0.050  -0.0897 0.50  
 3260: 25 13 13  0   24 13 12  0             221980.0419  -0.0897  0.050  -0.0897 0.50  
 3261: 24 13 11  0   23 13 10  0             222026.5910  -0.0194  0.050  -0.0185 0.50  
 3262: 24 14 11  0   23 14 10  0             222026.5910  -0.0174  0.050  -0.0185 0.50  
 3263: 23 15  9  0   22 15  8  0             222135.7002  -0.0650  0.050               
 3264: 23 14  9  0   22 14  8  0             222136.6236  -0.0280  0.050               
 3265: 22 16  7  0   21 16  6  0             222393.5147  -0.0210  0.050               
 3266: 22 15  7  0   21 15  6  0             222547.5077  -0.0138  0.050               
 3267: 71 33 38  0   71 33 39  0             226817.4338  -0.0312  0.050  -0.0313 0.50  
 3268: 71 34 38  0   71 32 39  0             226817.4338  -0.0312  0.050  -0.0313 0.50  
 3269: 67 29 38  0   67 29 39  0             227024.2086  -0.0416  0.050  -0.0416 0.50  
 3270: 67 30 38  0   67 28 39  0             227024.2086  -0.0416  0.050  -0.0416 0.50  
 3271: 56 18 38  0   56 18 39  0             227477.2016  -0.0228  0.050  -0.0228 0.50  
 3272: 56 19 38  0   56 17 39  0             227477.2016  -0.0228  0.050  -0.0228 0.50  
 3273: 53 15 38  0   53 15 39  0             227575.2825  -0.0289  0.050  -0.0290 0.50  
 3274: 53 16 38  0   53 14 39  0             227575.2825  -0.0289  0.050  -0.0290 0.50  
 3275: 49 11 38  0   49 11 39  0             227691.4901  -0.0304  0.050  -0.0304 0.50  
 3276: 49 12 38  0   49 10 39  0             227691.4901  -0.0304  0.050  -0.0304 0.50  
 3277: 47  9 38  0   47  9 39  0             227743.8228  -0.0193  0.050  -0.0194 0.50  
 3278: 47 10 38  0   47  8 39  0             227743.8228  -0.0193  0.050  -0.0194 0.50  
 3279: 46  8 38  0   46  8 39  0             227768.6289  -0.0136  0.050  -0.0137 0.50  
 3280: 46  9 38  0   46  7 39  0             227768.6289  -0.0136  0.050  -0.0137 0.50  
 3281: 45  7 38  0   45  7 39  0             227792.5697   0.0025  0.050   0.0025 0.50  
 3282: 45  8 38  0   45  6 39  0             227792.5697   0.0025  0.050   0.0025 0.50  
 3283: 44  6 38  0   44  6 39  0             227815.6013  -0.0373  0.050  -0.0373 0.50  
 3284: 44  7 38  0   44  5 39  0             227815.6013  -0.0373  0.050  -0.0373 0.50  
 3285: 38  0 38  0   37  0 37  0             227834.7817  -0.0377  0.050  -0.0378 0.50  
 3286: 38  1 38  0   37  1 37  0             227834.7817  -0.0377  0.050  -0.0378 0.50  
 3287: 37  1 36  0   36  1 35  0             227837.0540  -0.0399  0.050  -0.0400 0.50  
 3288: 37  2 36  0   36  2 35  0             227837.0540  -0.0399  0.050  -0.0400 0.50  
 3289: 36  2 34  0   35  2 33  0             227838.9628  -0.0312  0.050  -0.0312 0.50  
 3290: 36  3 34  0   35  3 33  0             227838.9628  -0.0312  0.050  -0.0312 0.50  
 3291: 35  3 32  0   34  3 31  0             227840.5686  -0.0413  0.050  -0.0413 0.50  
 3292: 35  4 32  0   34  4 31  0             227840.5686  -0.0413  0.050  -0.0413 0.50  
 3293: 34  4 30  0   33  4 29  0             227842.0135  -0.0328  0.050  -0.0328 0.50  
 3294: 34  5 30  0   33  5 29  0             227842.0135  -0.0328  0.050  -0.0328 0.50  
 3295: 33  5 28  0   32  5 27  0             227843.4074  -0.0237  0.050  -0.0237 0.50  
 3296: 33  6 28  0   32  6 27  0             227843.4074  -0.0237  0.050  -0.0237 0.50  
 3297: 32  6 26  0   31  6 25  0             227844.9000  -0.0311  0.050  -0.0311 0.50  
 3298: 32  7 26  0   31  7 25  0             227844.9000  -0.0311  0.050  -0.0311 0.50  
 3299: 31  7 24  0   30  7 23  0             227846.7533  -0.0266  0.050  -0.0266 0.50  
 3300: 31  8 24  0   30  8 23  0             227846.7533  -0.0266  0.050  -0.0266 0.50  
 3301: 30  8 22  0   29  8 21  0             227849.3097  -0.0202  0.050  -0.0202 0.50  
 3302: 30  9 22  0   29  9 21  0             227849.3097  -0.0202  0.050  -0.0202 0.50  
 3303: 29  9 20  0   28  9 19  0             227853.1318  -0.0230  0.050  -0.0230 0.50  
 3304: 29 10 20  0   28 10 19  0             227853.1318  -0.0230  0.050  -0.0230 0.50  
 3305: 28 10 18  0   27 10 17  0             227859.2354  -0.0258  0.050  -0.0314 0.44  
 3306: 28 11 18  0   27 11 17  0             227859.2354  -0.0258  0.050  -0.0314 0.44  
 3307: 42  4 38  0   42  4 39  0             227859.2354  -0.0745  0.050  -0.0314 0.06  
 3308: 42  5 38  0   42  3 39  0             227859.2354  -0.0745  0.050  -0.0314 0.06  
 3309: 27 11 16  0   26 11 15  0             227869.5269  -0.0355  0.050  -0.0356 0.50  
 3310: 27 12 16  0   26 12 15  0             227869.5269  -0.0355  0.050  -0.0356 0.50  
 3311: 26 12 14  0   25 12 13  0             227888.0046  -0.0300  0.050  -0.0300 0.50  
 3312: 26 13 14  0   25 13 13  0             227888.0046  -0.0300  0.050  -0.0300 0.50  
 3313: 24 14 10  0   23 14  9  0             228001.9835  -0.0708  0.050  -0.0360 0.50  
 3314: 24 15 10  0   23 15  9  0             228001.9835  -0.0011  0.050  -0.0360 0.50  
 3315: 23 16  8  0   22 16  7  0             228197.9870  -0.0282  0.050               
 3316: 23 15  8  0   22 15  7  0             228216.3974  -0.0060  0.050               
 3317: 22 17  6  0   21 17  5  0             228261.8207  -0.0073  0.050               
 3318: 22 17  5  0   21 17  4  0             238479.2976  -0.0057  0.050               
 3319: 56 16 40  0   56 16 41  0             239360.4563   0.0602  0.050   0.0603 0.62  
 3320: 56 17 40  0   56 15 41  0             239360.4563   0.0602  0.050   0.0603 0.38  
 3321: 55 15 40  0   55 15 41  0             239393.1812   0.0136  0.050   0.0136 0.38  
 3322: 55 16 40  0   55 14 41  0             239393.1812   0.0136  0.050   0.0136 0.62  
 3323: 54 14 40  0   54 14 41  0             239424.9318   0.0060  0.050   0.0060 0.62  
 3324: 54 15 40  0   54 13 41  0             239424.9318   0.0060  0.050   0.0060 0.38  
 3325: 53 13 40  0   53 13 41  0             239455.7324   0.0384  0.050   0.0384 0.38  
 3326: 53 14 40  0   53 12 41  0             239455.7324   0.0384  0.050   0.0384 0.62  
 3327: 52 12 40  0   52 12 41  0             239485.4959   0.0007  0.050   0.0008 0.63  
 3328: 52 13 40  0   52 11 41  0             239485.4959   0.0007  0.050   0.0008 0.37  
 3329: 51 11 40  0   51 11 41  0             239514.3146  -0.0374  0.050  -0.0374 0.38  
 3330: 51 12 40  0   51 10 41  0             239514.3146  -0.0374  0.050  -0.0374 0.62  
 3331: 50 10 40  0   50 10 41  0             239542.3511   0.0645  0.050   0.0646 0.62  
 3332: 50 11 40  0   50  9 41  0             239542.3511   0.0645  0.050   0.0646 0.38  
 3333: 40  0 40  0   39  0 39  0             239667.4363  -0.0097  0.050  -0.0098 0.63  
 3334: 40  1 40  0   39  1 39  0             239667.4363  -0.0097  0.050  -0.0098 0.37  
 3335: 39  1 38  0   38  1 37  0             239669.6700  -0.0284  0.050  -0.0284 0.37  
 3336: 39  2 38  0   38  2 37  0             239669.6700  -0.0284  0.050  -0.0284 0.63  
 3337: 38  2 36  0   37  2 35  0             239671.5286  -0.0193  0.050  -0.0193 0.63  
 3338: 38  3 36  0   37  3 35  0             239671.5286  -0.0193  0.050  -0.0193 0.37  
 3339: 37  3 34  0   36  3 33  0             239673.0721  -0.0095  0.050  -0.0095 0.38  
 3340: 37  4 34  0   36  4 33  0             239673.0721  -0.0095  0.050  -0.0095 0.62  
 3341: 36  4 32  0   35  4 31  0             239674.3978  -0.0001  0.050  -0.0001 0.62  
 3342: 36  5 32  0   35  5 31  0             239674.3978  -0.0001  0.050  -0.0001 0.38  
 3343: 35  5 30  0   34  5 29  0             239675.6149   0.0013  0.050   0.0014 0.38  
 3344: 35  6 30  0   34  6 29  0             239675.6149   0.0013  0.050   0.0014 0.62  
 3345: 34  6 28  0   33  6 27  0             239676.8638  -0.0107  0.050  -0.0108 0.63  
 3346: 34  7 28  0   33  7 27  0             239676.8638  -0.0107  0.050  -0.0108 0.37  
 3347: 33  7 26  0   32  7 25  0             239678.3667  -0.0094  0.050  -0.0095 0.38  
 3348: 33  8 26  0   32  8 25  0             239678.3667  -0.0094  0.050  -0.0095 0.62  
 3349: 32  8 24  0   31  8 23  0             239680.3823  -0.0148  0.050  -0.0148 0.62  
 3350: 32  9 24  0   31  9 23  0             239680.3823  -0.0148  0.050  -0.0148 0.38  
 3351: 31  9 22  0   30  9 21  0             239683.3582  -0.0070  0.050  -0.0070 0.37  
 3352: 31 10 22  0   30 10 21  0             239683.3582  -0.0070  0.050  -0.0070 0.63  
 3353: 30 10 20  0   29 10 19  0             239687.9759  -0.0073  0.050  -0.0073 0.62  
 3354: 30 11 20  0   29 11 19  0             239687.9759  -0.0073  0.050  -0.0073 0.38  
 3355: 29 11 18  0   28 11 17  0             239695.4665  -0.0257  0.050  -0.0257 0.38  
 3356: 29 12 18  0   28 12 17  0             239695.4665  -0.0257  0.050  -0.0257 0.62  
 3357: 28 12 16  0   27 12 15  0             239708.2820   0.0246  0.050   0.0247 0.63  
 3358: 28 13 16  0   27 13 15  0             239708.2820   0.0246  0.050   0.0247 0.37  
 3359: 43  3 40  0   43  3 41  0             239713.8236   0.0587  0.050   0.0587 0.37  
 3360: 43  4 40  0   43  2 41  0             239713.8236   0.0587  0.050   0.0587 0.63  
 3361: 27 13 14  0   26 13 13  0             239731.1940  -0.0067  0.050  -0.0067 0.38  
 3362: 27 14 14  0   26 14 13  0             239731.1940  -0.0067  0.050  -0.0067 0.62  
 3363: 26 14 12  0   25 14 11  0             239775.7662   0.0110  0.050   0.0111 0.62  
 3364: 26 15 12  0   25 15 11  0             239775.7662   0.0113  0.050   0.0111 0.38  
 3365: 25 15 10  0   24 15  9  0             239872.8771  -0.0310  0.050   0.0634 0.38  
 3366: 25 16 10  0   24 16  9  0             239872.8771   0.1201  0.050   0.0634 0.62  
 3367: 23 18  6  0   22 18  5  0             240052.9491  -0.0471  0.050               
 3368: 24 16  8  0   23 16  7  0             240146.1426   0.0308  0.050               
 3369: 22 18  4  0   21 18  3  0             242521.2706  -0.0416  0.050               
 3370: 23 19  5  0   22 19  4  0             243876.3323  -0.0047  0.050               
 3371: 18 14  5  0   17 12  6  0             244554.6286  -0.0747  0.050               
 3372: 71 30 41  0   71 30 42  0             244681.9536  -0.0680  0.050  -0.0681 0.63  
 3373: 71 31 41  0   71 29 42  0             244681.9536  -0.0680  0.050  -0.0681 0.37  
 3374: 69 28 41  0   69 28 42  0             244780.5991   0.0110  0.050   0.0111 0.63  
 3375: 69 29 41  0   69 27 42  0             244780.5991   0.0110  0.050   0.0111 0.37  
 3376: 68 27 41  0   68 27 42  0             244827.8836   0.0186  0.050   0.0186 0.38  
 3377: 68 28 41  0   68 26 42  0             244827.8836   0.0186  0.050   0.0186 0.62  
 3378: 67 26 41  0   67 26 42  0             244873.7948  -0.0473  0.050  -0.0473 0.62  
 3379: 67 27 41  0   67 25 42  0             244873.7948  -0.0473  0.050  -0.0473 0.38  
 3380: 66 25 41  0   66 25 42  0             244918.5551   0.0078  0.050   0.0079 0.37  
 3381: 66 26 41  0   66 24 42  0             244918.5551   0.0078  0.050   0.0079 0.63  
 3382: 65 24 41  0   65 24 42  0             244961.9910  -0.0165  0.050  -0.0166 0.62  
 3383: 65 25 41  0   65 23 42  0             244961.9910  -0.0165  0.050  -0.0166 0.38  
 3384: 64 23 41  0   64 23 42  0             245004.2858   0.0360  0.050   0.0360 0.37  
 3385: 64 24 41  0   64 22 42  0             245004.2858   0.0360  0.050   0.0360 0.63  
 3386: 63 22 41  0   63 22 42  0             245045.2608  -0.0393  0.050  -0.0394 0.62  
 3387: 63 23 41  0   63 21 42  0             245045.2608  -0.0393  0.050  -0.0394 0.38  
 3388: 62 21 41  0   62 21 42  0             245085.2071   0.0226  0.050   0.0227 0.37  
 3389: 62 22 41  0   62 20 42  0             245085.2071   0.0226  0.050   0.0227 0.63  
 3390: 61 20 41  0   61 20 42  0             245123.9037  -0.0243  0.050  -0.0244 0.63  
 3391: 61 21 41  0   61 19 42  0             245123.9037  -0.0243  0.050  -0.0244 0.37  
 3392: 60 19 41  0   60 19 42  0             245161.5669   0.0110  0.050   0.0110 0.37  
 3393: 60 20 41  0   60 18 42  0             245161.5669   0.0110  0.050   0.0110 0.63  
 3394: 59 18 41  0   59 18 42  0             245198.0670  -0.0252  0.050  -0.0253 0.62  
 3395: 59 19 41  0   59 17 42  0             245198.0670  -0.0252  0.050  -0.0253 0.38  
 3396: 58 17 41  0   58 17 42  0             245233.5824   0.0211  0.050   0.0211 0.38  
 3397: 58 18 41  0   58 16 42  0             245233.5824   0.0211  0.050   0.0211 0.62  
 3398: 57 16 41  0   57 16 42  0             245267.9535  -0.0327  0.050  -0.0328 0.62  
 3399: 57 17 41  0   57 15 42  0             245267.9535  -0.0327  0.050  -0.0328 0.38  
 3400: 56 15 41  0   56 15 42  0             245301.3835  -0.0069  0.050  -0.0070 0.37  
 3401: 56 16 41  0   56 14 42  0             245301.3835  -0.0069  0.050  -0.0070 0.63  
 3402: 55 14 41  0   55 14 42  0             245333.8041   0.0076  0.050   0.0076 0.62  
 3403: 55 15 41  0   55 13 42  0             245333.8041   0.0076  0.050   0.0076 0.38  
 3404: 54 13 41  0   54 13 42  0             245365.2364   0.0098  0.050   0.0099 0.38  
 3405: 54 14 41  0   54 12 42  0             245365.2364   0.0098  0.050   0.0099 0.62  
 3406: 53 12 41  0   53 12 42  0             245395.6965  -0.0058  0.050  -0.0058 0.62  
 3407: 53 13 41  0   53 11 42  0             245395.6965  -0.0058  0.050  -0.0058 0.38  
 3408: 52 11 41  0   52 11 42  0             245425.2554   0.0100  0.050   0.0101 0.38  
 3409: 52 12 41  0   52 10 42  0             245425.2554   0.0100  0.050   0.0101 0.62  
 3410: 51 10 41  0   51 10 42  0             245453.8973   0.0210  0.050   0.0211 0.63  
 3411: 51 11 41  0   51  9 42  0             245453.8973   0.0210  0.050   0.0211 0.37  
 3412: 50  9 41  0   50  9 42  0             245481.6144  -0.0013  0.050  -0.0014 0.37  
 3413: 50 10 41  0   50  8 42  0             245481.6144  -0.0013  0.050  -0.0014 0.63  
 3414: 16  7  9  0   15  5 10  0             245508.5222  -0.2867  0.050  -0.0449 0.10  
 3415: 16  8  9  0   15  6 10  0             245508.5222  -0.2868  0.050  -0.0449 0.16  
 3416: 49  8 41  0   49  8 42  0             245508.5222   0.0383  0.050  -0.0449 0.47  
 3417: 49  9 41  0   49  7 42  0             245508.5222   0.0383  0.050  -0.0449 0.28  
 3418: 48  7 41  0   48  7 42  0             245534.5494   0.0491  0.050   0.0492 0.37  
 3419: 48  8 41  0   48  6 42  0             245534.5494   0.0491  0.050   0.0492 0.63  
 3420: 47  6 41  0   47  6 42  0             245559.7016   0.0175  0.050   0.0176 0.63  
 3421: 47  7 41  0   47  5 42  0             245559.7016   0.0175  0.050   0.0176 0.37  
 3422: 41  0 41  0   40  0 40  0             245583.6109   0.0141  0.050   0.0142 0.63  
 3423: 41  1 41  0   40  1 40  0             245583.6109   0.0141  0.050   0.0142 0.37  
 3424: 40  1 39  0   39  1 38  0             245585.8356  -0.0024  0.050  -0.0024 0.38  
 3425: 40  2 39  0   39  2 38  0             245585.8356  -0.0024  0.050  -0.0024 0.62  
 3426: 39  2 37  0   38  2 36  0             245587.6710   0.0083  0.050   0.0084 0.63  
 3427: 39  3 37  0   38  3 36  0             245587.6710   0.0083  0.050   0.0084 0.37  
 3428: 38  3 35  0   37  3 34  0             245589.1594   0.0034  0.050   0.0034 0.38  
 3429: 38  4 35  0   37  4 34  0             245589.1594   0.0034  0.050   0.0034 0.62  
 3430: 37  4 33  0   36  4 32  0             245590.4169   0.0029  0.050   0.0029 0.62  
 3431: 37  5 33  0   36  5 32  0             245590.4169   0.0029  0.050   0.0029 0.38  
 3432: 36  5 31  0   35  5 30  0             245591.5476  -0.0009  0.050  -0.0010 0.37  
 3433: 36  6 31  0   35  6 30  0             245591.5476  -0.0009  0.050  -0.0010 0.63  
 3434: 35  6 29  0   34  6 28  0             245592.6961  -0.0017  0.050  -0.0018 0.62  
 3435: 35  7 29  0   34  7 28  0             245592.6961  -0.0017  0.050  -0.0018 0.38  
 3436: 34  7 27  0   33  7 26  0             245594.0415  -0.0007  0.050  -0.0008 0.38  
 3437: 34  8 27  0   33  8 26  0             245594.0415  -0.0007  0.050  -0.0008 0.62  
 3438: 33  8 25  0   32  8 24  0             245595.8444   0.0113  0.050   0.0113 0.62  
 3439: 33  9 25  0   32  9 24  0             245595.8444   0.0113  0.050   0.0113 0.38  
 3440: 32  9 23  0   31  9 22  0             245598.4384  -0.0072  0.050  -0.0073 0.38  
 3441: 32 10 23  0   31 10 22  0             245598.4384  -0.0072  0.050  -0.0073 0.62  
 3442: 31 10 21  0   30 10 20  0             245602.4721  -0.0063  0.050  -0.0063 0.63  
 3443: 31 11 21  0   30 11 20  0             245602.4721  -0.0063  0.050  -0.0063 0.37  
 3444: 30 11 19  0   29 11 18  0             245608.9452  -0.0092  0.050  -0.0093 0.38  
 3445: 30 12 19  0   29 12 18  0             245608.9452  -0.0092  0.050  -0.0093 0.62  
 3446: 29 12 17  0   28 12 16  0             245619.7532   0.0015  0.050   0.0015 0.63  
 3447: 29 13 17  0   28 13 16  0             245619.7532   0.0015  0.050   0.0015 0.37  
 3448: 44  3 41  0   44  3 42  0             245630.4221  -0.0043  0.050  -0.0044 0.38  
 3449: 44  4 41  0   44  2 42  0             245630.4221  -0.0043  0.050  -0.0044 0.62  
 3450: 28 13 15  0   27 13 14  0             245638.6136   0.0085  0.050   0.0086 0.37  
 3451: 28 14 15  0   27 14 14  0             245638.6136   0.0085  0.050   0.0086 0.63  
 3452: 43  2 41  0   43  2 42  0             245652.4159  -0.0483  0.050  -0.0483 0.62  
 3453: 43  3 41  0   43  1 42  0             245652.4159  -0.0483  0.050  -0.0483 0.38  
 3454: 27 14 13  0   26 14 12  0             245673.7161   0.0146  0.050   0.0147 0.62  
 3455: 27 15 13  0   26 15 12  0             245673.7161   0.0146  0.050   0.0147 0.38  
 3456: 26 15 11  0   25 15 10  0             245745.4251  -0.0147  0.050  -0.0078 0.38  
 3457: 26 16 11  0   25 16 10  0             245745.4251  -0.0035  0.050  -0.0078 0.62  
 3458: 25 17  9  0   24 17  8  0             245913.5074  -0.0063  0.050               
 3459: 25 16  9  0   24 16  8  0             245917.0271  -0.0141  0.050               
 3460: 24 18  7  0   23 18  6  0             246239.3925   0.0068  0.050               
 3461: 19 15  4  0   18 13  5  0             246465.2956   0.0898  0.050               
 3462: 24 17  7  0   23 17  6  0             246659.2452   0.0359  0.050               
 3463: 20 17  3  0   19 15  4  0             249773.3035  -0.0451  0.050               
 3464: 83 41 42  0   83 41 43  0             249933.2114  -0.0219  0.050  -0.0220 0.50  
 3465: 83 42 42  0   83 40 43  0             249933.2114  -0.0219  0.050  -0.0220 0.50  
 3466: 77 35 42  0   77 35 43  0             250309.6741  -0.0166  0.050  -0.0167 0.50  
 3467: 77 36 42  0   77 34 43  0             250309.6741  -0.0166  0.050  -0.0167 0.50  
 3468: 76 34 42  0   76 34 43  0             250366.9883  -0.0320  0.050  -0.0321 0.50  
 3469: 76 35 42  0   76 33 43  0             250366.9883  -0.0320  0.050  -0.0321 0.50  
 3470: 75 33 42  0   75 33 43  0             250422.8682  -0.0165  0.050  -0.0165 0.50  
 3471: 75 34 42  0   75 32 43  0             250422.8682  -0.0165  0.050  -0.0165 0.50  
 3472: 74 32 42  0   74 32 43  0             250477.2983  -0.0150  0.050  -0.0150 0.50  
 3473: 74 33 42  0   74 31 43  0             250477.2983  -0.0150  0.050  -0.0150 0.50  
 3474: 73 31 42  0   73 31 43  0             250530.3273  -0.0078  0.050  -0.0078 0.50  
 3475: 73 32 42  0   73 30 43  0             250530.3273  -0.0078  0.050  -0.0078 0.50  
 3476: 72 30 42  0   72 30 43  0             250581.9573  -0.0211  0.050  -0.0211 0.50  
 3477: 72 31 42  0   72 29 43  0             250581.9573  -0.0211  0.050  -0.0211 0.50  
 3478: 71 29 42  0   71 29 43  0             250632.2892   0.0179  0.050   0.0180 0.50  
 3479: 71 30 42  0   71 28 43  0             250632.2892   0.0179  0.050   0.0180 0.50  
 3480: 70 28 42  0   70 28 43  0             250681.2003  -0.0408  0.050  -0.0408 0.50  
 3481: 70 29 42  0   70 27 43  0             250681.2003  -0.0408  0.050  -0.0408 0.50  
 3482: 69 27 42  0   69 27 43  0             250728.8920  -0.0231  0.050  -0.0231 0.37  
 3483: 69 28 42  0   69 26 43  0             250728.8920  -0.0231  0.050  -0.0231 0.63  
 3484: 68 26 42  0   68 26 43  0             250775.3166  -0.0031  0.050  -0.0031 0.62  
 3485: 68 27 42  0   68 25 43  0             250775.3166  -0.0031  0.050  -0.0031 0.38  
 3486: 18 13  6  0   17 11  7  0             250801.7935   0.0308  0.050               
 3487: 66 24 42  0   66 24 43  0             250864.3782  -0.0467  0.050  -0.0467 0.50  
 3488: 66 25 42  0   66 23 43  0             250864.3782  -0.0467  0.050  -0.0467 0.50  
 3489: 23 18  5  0   22 18  4  0             250880.8957   0.0166  0.050               
 3490: 65 23 42  0   65 23 43  0             250907.2321   0.0556  0.050   0.0557 0.50  
 3491: 65 24 42  0   65 22 43  0             250907.2321   0.0556  0.050   0.0557 0.50  
 3492: 19 16  4  0   18 14  5  0             250907.7662   0.0418  0.050               
 3493: 64 22 42  0   64 22 43  0             250948.7408  -0.0196  0.050  -0.0196 0.63  
 3494: 64 23 42  0   64 21 43  0             250948.7408  -0.0196  0.050  -0.0196 0.37  
 3495: 62 20 42  0   62 20 43  0             251028.4973  -0.0255  0.050  -0.0255 0.50  
 3496: 62 21 42  0   62 19 43  0             251028.4973  -0.0255  0.050  -0.0255 0.50  
 3497: 61 19 42  0   61 19 43  0             251066.7449  -0.0037  0.050  -0.0038 0.37  
 3498: 61 20 42  0   61 18 43  0             251066.7449  -0.0037  0.050  -0.0038 0.63  
 3499: 60 18 42  0   60 18 43  0             251103.8719  -0.0298  0.050  -0.0299 0.62  
 3500: 60 19 42  0   60 17 43  0             251103.8719  -0.0298  0.050  -0.0299 0.38  
 3501: 59 17 42  0   59 17 43  0             251140.0021  -0.0029  0.050  -0.0029 0.38  
 3502: 59 18 42  0   59 16 43  0             251140.0021  -0.0029  0.050  -0.0029 0.62  
 3503: 58 16 42  0   58 16 43  0             251175.0592  -0.0212  0.050  -0.0213 0.62  
 3504: 58 17 42  0   58 15 43  0             251175.0592  -0.0212  0.050  -0.0213 0.38  
 3505: 57 15 42  0   57 15 43  0             251209.0994  -0.0505  0.050  -0.0505 0.38  
 3506: 57 16 42  0   57 14 43  0             251209.0994  -0.0505  0.050  -0.0505 0.62  
 3507: 56 14 42  0   56 14 43  0             251242.2698   0.0347  0.050   0.0348 0.63  
 3508: 56 15 42  0   56 13 43  0             251242.2698   0.0347  0.050   0.0348 0.37  
 3509: 55 13 42  0   55 13 43  0             251274.3702   0.0136  0.050   0.0137 0.38  
 3510: 55 14 42  0   55 12 43  0             251274.3702   0.0136  0.050   0.0137 0.62  
 3511: 17  9  8  0   16  7  9  0             251294.2905   0.0092  0.050   0.0005 0.38  
 3512: 17 10  8  0   16  8  9  0             251294.2905  -0.0047  0.050   0.0005 0.62  
 3513: 54 12 42  0   54 12 43  0             251305.4850  -0.0502  0.050  -0.0503 0.62  
 3514: 54 13 42  0   54 11 43  0             251305.4850  -0.0502  0.050  -0.0503 0.38  
 3515: 53 11 42  0   53 11 43  0             251335.7950   0.0036  0.050   0.0037 0.37  
 3516: 53 12 42  0   53 10 43  0             251335.7950   0.0036  0.050   0.0037 0.63  
 3517: 52 10 42  0   52 10 43  0             251365.1720   0.0273  0.050   0.0273 0.62  
 3518: 52 11 42  0   52  9 43  0             251365.1720   0.0273  0.050   0.0273 0.38  
 3519: 51  9 42  0   51  9 43  0             251393.6148   0.0002  0.050   0.0002 0.38  
 3520: 51 10 42  0   51  8 43  0             251393.6148   0.0002  0.050   0.0002 0.62  
 3521: 50  8 42  0   50  8 43  0             251421.1913  -0.0288  0.050  -0.0289 0.62  
 3522: 50  9 42  0   50  7 43  0             251421.1913  -0.0288  0.050  -0.0289 0.38  
 3523: 49  7 42  0   49  7 43  0             251448.0025   0.0224  0.050   0.0224 0.38  
 3524: 49  8 42  0   49  6 43  0             251448.0025   0.0224  0.050   0.0224 0.62  
 3525: 48  6 42  0   48  6 43  0             251473.9482   0.0357  0.050   0.0358 0.63  
 3526: 48  7 42  0   48  5 43  0             251473.9482   0.0357  0.050   0.0358 0.37  
 3527: 42  0 42  0   41  0 41  0             251499.6386   0.0031  0.050   0.0032 0.63  
 3528: 42  1 42  0   41  1 41  0             251499.6386   0.0031  0.050   0.0032 0.37  
 3529: 41  1 40  0   40  1 39  0             251501.8556  -0.0102  0.050  -0.0103 0.37  
 3530: 41  2 40  0   40  2 39  0             251501.8556  -0.0102  0.050  -0.0103 0.63  
 3531: 40  2 38  0   39  2 37  0             251503.6588  -0.0067  0.050  -0.0068 0.62  
 3532: 40  3 38  0   39  3 37  0             251503.6588  -0.0067  0.050  -0.0068 0.38  
 3533: 39  3 36  0   38  3 35  0             251505.1099  -0.0090  0.050  -0.0091 0.38  
 3534: 39  4 36  0   38  4 35  0             251505.1099  -0.0090  0.050  -0.0091 0.62  
 3535: 38  4 34  0   37  4 33  0             251506.3183  -0.0011  0.050  -0.0012 0.62  
 3536: 38  5 34  0   37  5 33  0             251506.3183  -0.0011  0.050  -0.0012 0.38  
 3537: 37  5 32  0   36  5 31  0             251507.3645  -0.0106  0.050  -0.0107 0.38  
 3538: 37  6 32  0   36  6 31  0             251507.3645  -0.0106  0.050  -0.0107 0.62  
 3539: 36  6 30  0   35  6 29  0             251508.3985  -0.0185  0.050  -0.0185 0.62  
 3540: 36  7 30  0   35  7 29  0             251508.3985  -0.0185  0.050  -0.0185 0.38  
 3541: 35  7 28  0   34  7 27  0             251509.6148   0.0021  0.050   0.0021 0.38  
 3542: 35  8 28  0   34  8 27  0             251509.6148   0.0021  0.050   0.0021 0.62  
 3543: 34  8 26  0   33  8 25  0             251511.1943   0.0033  0.050   0.0033 0.63  
 3544: 34  9 26  0   33  9 25  0             251511.1943   0.0033  0.050   0.0033 0.37  
 3545: 33  9 24  0   32  9 23  0             251513.4641  -0.0198  0.050  -0.0199 0.38  
 3546: 33 10 24  0   32 10 23  0             251513.4641  -0.0198  0.050  -0.0199 0.62  
 3547: 32 10 22  0   31 10 21  0             251516.9922  -0.0154  0.050  -0.0155 0.62  
 3548: 32 11 22  0   31 11 21  0             251516.9922  -0.0154  0.050  -0.0155 0.38  
 3549: 31 11 20  0   30 11 19  0             251522.6008  -0.0156  0.050  -0.0156 0.38  
 3550: 31 12 20  0   30 12 19  0             251522.6008  -0.0156  0.050  -0.0156 0.62  
 3551: 30 12 18  0   29 12 17  0             251531.8216  -0.0045  0.050  -0.0045 0.62  
 3552: 30 13 18  0   29 13 17  0             251531.8216  -0.0045  0.050  -0.0045 0.38  
 3553: 29 13 16  0   28 13 15  0             251547.5334   0.0017  0.050   0.0018 0.37  
 3554: 29 14 16  0   28 14 15  0             251547.5334   0.0017  0.050   0.0018 0.63  
 3555: 28 14 14  0   27 14 13  0             251575.7663   0.0019  0.050   0.0019 0.62  
 3556: 28 15 14  0   27 15 13  0             251575.7663   0.0019  0.050   0.0019 0.38  
 3557: 27 15 12  0   26 15 11  0             251630.5448  -0.0114  0.050  -0.0110 0.38  
 3558: 27 16 12  0   26 16 11  0             251630.5448  -0.0106  0.050  -0.0110 0.62  
 3559: 26 16 10  0   25 16  9  0             251750.0618  -0.1104  0.050   0.0082 0.62  
 3560: 26 17 10  0   25 17  9  0             251750.0618   0.2057  0.050   0.0082 0.38  
 3561: 24 19  6  0   23 19  5  0             251788.9571   0.0041  0.050               
 3562: 25 18  8  0   24 18  7  0             252038.4574   0.0238  0.050               
 3563: 25 17  8  0   24 17  7  0             252097.7475   0.0201  0.050               
 3564: 23 19  4  0   22 19  3  0             253357.6592   0.0690  0.050               
 3565: 24 18  6  0   23 18  5  0             254718.7514   0.0455  0.050               
 3566: 24 20  5  0   23 20  4  0             255067.8905   0.0175  0.050               
 3567: 19 14  5  0   18 12  6  0             255519.1846   0.0028  0.050               
 3568: 19 15  5  0   18 13  6  0             256208.8631   0.0319  0.050               
 3569: 75 32 43  0   75 32 44  0             256375.3726  -0.0721  0.050  -0.0722 0.62  
 3570: 75 33 43  0   75 31 44  0             256375.3726  -0.0721  0.050  -0.0722 0.38  
 3571: 74 31 43  0   74 31 44  0             256428.8340   0.0399  0.050   0.0400 0.37  
 3572: 74 32 43  0   74 30 44  0             256428.8340   0.0399  0.050   0.0400 0.63  
 3573: 73 30 43  0   73 30 44  0             256480.8257   0.0270  0.050   0.0270 0.63  
 3574: 73 31 43  0   73 29 44  0             256480.8257   0.0270  0.050   0.0270 0.37  
 3575: 72 29 43  0   72 29 44  0             256531.4800  -0.0052  0.050  -0.0052 0.38  
 3576: 72 30 43  0   72 28 44  0             256531.4800  -0.0052  0.050  -0.0052 0.62  
 3577: 71 28 43  0   71 28 44  0             256580.9227   0.0433  0.050   0.0434 0.62  
 3578: 71 29 43  0   71 27 44  0             256580.9227   0.0433  0.050   0.0434 0.38  
 3579: 70 27 43  0   70 27 44  0             256628.9915  -0.0152  0.050  -0.0152 0.38  
 3580: 70 28 43  0   70 26 44  0             256628.9915  -0.0152  0.050  -0.0152 0.62  
 3581: 69 26 43  0   69 26 44  0             256675.9351   0.0425  0.050   0.0426 0.62  
 3582: 69 27 43  0   69 25 44  0             256675.9351   0.0425  0.050   0.0426 0.38  
 3583: 68 25 43  0   68 25 44  0             256721.5598  -0.0014  0.050  -0.0015 0.37  
 3584: 68 26 43  0   68 24 44  0             256721.5598  -0.0014  0.050  -0.0015 0.63  
 3585: 67 24 43  0   67 24 44  0             256766.0351  -0.0022  0.050  -0.0022 0.63  
 3586: 67 25 43  0   67 23 44  0             256766.0351  -0.0022  0.050  -0.0022 0.37  
 3587: 66 23 43  0   66 23 44  0             256809.3634   0.0189  0.050   0.0190 0.38  
 3588: 66 24 43  0   66 22 44  0             256809.3634   0.0189  0.050   0.0190 0.62  
 3589: 65 22 43  0   65 22 44  0             256851.5273   0.0212  0.050   0.0212 0.63  
 3590: 65 23 43  0   65 21 44  0             256851.5273   0.0212  0.050   0.0212 0.37  
 3591: 64 21 43  0   64 21 44  0             256892.5474   0.0020  0.050   0.0020 0.37  
 3592: 64 22 43  0   64 20 44  0             256892.5474   0.0020  0.050   0.0020 0.63  
 3593: 63 20 43  0   63 20 44  0             256932.4892   0.0043  0.050   0.0043 0.62  
 3594: 63 21 43  0   63 19 44  0             256932.4892   0.0043  0.050   0.0043 0.38  
 3595: 62 19 43  0   62 19 44  0             256971.3449  -0.0018  0.050  -0.0019 0.37  
 3596: 62 20 43  0   62 18 44  0             256971.3449  -0.0018  0.050  -0.0019 0.63  
 3597: 18 11  7  0   17  9  8  0             256976.8673  -0.0321  0.050               
 3598: 18 12  7  0   17 10  8  0             256978.1291   0.0083  0.050               
 3599: 61 18 43  0   61 18 44  0             257009.1454  -0.0075  0.050  -0.0075 0.62  
 3600: 61 19 43  0   61 17 44  0             257009.1454  -0.0075  0.050  -0.0075 0.38  
 3601: 60 17 43  0   60 17 44  0             257045.9059  -0.0190  0.050  -0.0190 0.37  
 3602: 60 18 43  0   60 16 44  0             257045.9059  -0.0190  0.050  -0.0190 0.63  
 3603: 59 16 43  0   59 16 44  0             257081.7025   0.0189  0.050   0.0189 0.62  
 3604: 59 17 43  0   59 15 44  0             257081.7025   0.0189  0.050   0.0189 0.38  
 3605: 58 15 43  0   58 15 44  0             257116.4559   0.0059  0.050   0.0060 0.38  
 3606: 58 16 43  0   58 14 44  0             257116.4559   0.0059  0.050   0.0060 0.62  
 3607: 20 16  4  0   19 14  5  0             257127.2466   0.0278  0.050               
 3608: 57 14 43  0   57 14 44  0             257150.2470   0.0030  0.050   0.0030 0.62  
 3609: 57 15 43  0   57 13 44  0             257150.2470   0.0030  0.050   0.0030 0.38  
 3610: 56 14 43  0   56 12 44  0             257183.1094   0.0235  0.050               
 3611: 55 12 43  0   55 12 44  0             257215.0042   0.0092  0.050   0.0093 0.62  
 3612: 55 13 43  0   55 11 44  0             257215.0042   0.0092  0.050   0.0093 0.38  
 3613: 54 11 43  0   54 11 44  0             257246.0151   0.0245  0.050   0.0246 0.38  
 3614: 54 12 43  0   54 10 44  0             257246.0151   0.0245  0.050   0.0246 0.62  
 3615: 53 10 43  0   53 10 44  0             257276.0807  -0.0106  0.050  -0.0107 0.62  
 3616: 53 11 43  0   53  9 44  0             257276.0807  -0.0106  0.050  -0.0107 0.38  
 3617: 17  8  9  0   16  6 10  0             257298.5506  -0.0039  0.050  -0.0040 0.62  
 3618: 17  9  9  0   16  7 10  0             257298.5506  -0.0041  0.050  -0.0040 0.38  
 3619: 52  9 43  0   52  9 44  0             257305.3410   0.0250  0.050   0.0250 0.37  
 3620: 52 10 43  0   52  8 44  0             257305.3410   0.0250  0.050   0.0250 0.63  
 3621: 51  8 43  0   51  8 44  0             257333.7040   0.0217  0.050   0.0217 0.62  
 3622: 51  9 43  0   51  7 44  0             257333.7040   0.0217  0.050   0.0217 0.38  
 3623: 50  7 43  0   50  7 44  0             257361.2345   0.0262  0.050   0.0263 0.37  
 3624: 50  8 43  0   50  6 44  0             257361.2345   0.0262  0.050   0.0263 0.63  
 3625: 49  6 43  0   49  6 44  0             257387.9294   0.0185  0.050   0.0185 0.62  
 3626: 49  7 43  0   49  5 44  0             257387.9294   0.0185  0.050   0.0185 0.38  
 3627: 43  0 43  0   42  0 42  0             257415.5791   0.0197  0.050   0.0198 0.62  
 3628: 43  1 43  0   42  1 42  0             257415.5791   0.0197  0.050   0.0198 0.38  
 3629: 42  1 41  0   41  1 40  0             257417.7761  -0.0028  0.050  -0.0028 0.38  
 3630: 42  2 41  0   41  2 40  0             257417.7761  -0.0028  0.050  -0.0028 0.62  
 3631: 41  2 39  0   40  2 38  0             257419.5590   0.0049  0.050   0.0049 0.62  
 3632: 41  3 39  0   40  3 38  0             257419.5590   0.0049  0.050   0.0049 0.38  
 3633: 40  3 37  0   39  3 36  0             257420.9626  -0.0052  0.050  -0.0052 0.37  
 3634: 40  4 37  0   39  4 36  0             257420.9626  -0.0052  0.050  -0.0052 0.63  
 3635: 39  4 35  0   38  4 34  0             257422.1263   0.0146  0.050   0.0146 0.63  
 3636: 39  5 35  0   38  5 34  0             257422.1263   0.0146  0.050   0.0146 0.37  
 3637: 38  5 33  0   37  5 32  0             257423.0936   0.0034  0.050   0.0035 0.37  
 3638: 38  6 33  0   37  6 32  0             257423.0936   0.0034  0.050   0.0035 0.63  
 3639: 37  6 31  0   36  6 30  0             257424.0257  -0.0024  0.050  -0.0024 0.62  
 3640: 37  7 31  0   36  7 30  0             257424.0257  -0.0024  0.050  -0.0024 0.38  
 3641: 36  7 29  0   35  7 28  0             257425.0831   0.0006  0.050   0.0006 0.37  
 3642: 36  8 29  0   35  8 28  0             257425.0831   0.0006  0.050   0.0006 0.63  
 3643: 35  8 27  0   34  8 26  0             257426.4769   0.0142  0.050   0.0143 0.63  
 3644: 35  9 27  0   34  9 26  0             257426.4769   0.0142  0.050   0.0143 0.37  
 3645: 34  9 25  0   33  9 24  0             257428.4708   0.0051  0.050               
 3646: 33 10 23  0   32 10 22  0             257431.5420   0.0014  0.050   0.0014 0.62  
 3647: 33 11 23  0   32 11 22  0             257431.5420   0.0014  0.050   0.0014 0.38  
 3648: 32 11 21  0   31 11 20  0             257436.4090  -0.0011  0.050  -0.0012 0.38  
 3649: 32 12 21  0   31 12 20  0             257436.4090  -0.0011  0.050  -0.0012 0.62  
 3650: 47  4 43  0   47  4 44  0             257438.9327   0.0181  0.050   0.0182 0.62  
 3651: 47  5 43  0   47  3 44  0             257438.9327   0.0181  0.050   0.0182 0.38  
 3652: 31 12 19  0   30 12 18  0             257444.3197   0.0034  0.050   0.0034 0.63  
 3653: 31 13 19  0   30 13 18  0             257444.3197   0.0034  0.050   0.0034 0.37  
 3654: 30 13 17  0   29 13 16  0             257457.5505   0.0058  0.050   0.0058 0.37  
 3655: 30 14 17  0   29 14 16  0             257457.5505   0.0058  0.050   0.0058 0.63  
 3656: 46  3 43  0   46  3 44  0             257463.2922   0.0439  0.050   0.0440 0.37  
 3657: 46  4 43  0   46  2 44  0             257463.2922   0.0439  0.050   0.0440 0.63  
 3658: 29 14 15  0   28 14 14  0             257480.6684   0.0195  0.050   0.0196 0.63  
 3659: 29 15 15  0   28 15 14  0             257480.6684   0.0195  0.050   0.0196 0.37  
 3660: 45  2 43  0   45  2 44  0             257486.8125  -0.0122  0.050  -0.0123 0.63  
 3661: 45  3 43  0   45  1 44  0             257486.8125  -0.0122  0.050  -0.0123 0.37  
 3662: 44  1 43  0   44  1 44  0             257509.7168   0.0574  0.050   0.0575 0.37  
 3663: 44  2 43  0   44  0 44  0             257509.7168   0.0574  0.050   0.0575 0.63  
 3664: 28 15 13  0   27 15 12  0             257523.6389   0.0182  0.050   0.0183 0.37  
 3665: 28 16 13  0   27 16 12  0             257523.6389   0.0183  0.050   0.0183 0.63  
 3666: 27 16 11  0   26 16 10  0             257611.4495   0.0147  0.050   0.0241 0.63  
 3667: 27 17 11  0   26 17 10  0             257611.4495   0.0396  0.050   0.0241 0.37  
 3668: 26 18  9  0   25 18  8  0             257816.6380   0.0077  0.050               
 3669: 26 17  9  0   25 17  8  0             257823.3524   0.0252  0.050               
 3670: 25 19  7  0   24 19  6  0             258157.4960   0.0101  0.050               
 3671: 25 18  7  0   24 18  6  0             258818.6134   0.0377  0.050               
 3672: 21 18  3  0   20 16  4  0             261887.0907   0.0299  0.050               
 3673: 80 36 44  0   80 36 45  0             262043.7574   0.0177  0.050   0.0177 0.63  
 3674: 80 37 44  0   80 35 45  0             262043.7574   0.0177  0.050   0.0177 0.37  
 3675: 79 35 44  0   79 35 45  0             262102.9621  -0.0309  0.050  -0.0310 0.38  
 3676: 79 36 44  0   79 34 45  0             262102.9621  -0.0309  0.050  -0.0310 0.62  
 3677: 78 34 44  0   78 34 45  0             262160.8529   0.0241  0.050   0.0242 0.63  
 3678: 78 35 44  0   78 33 45  0             262160.8529   0.0241  0.050   0.0242 0.37  
 3679: 76 32 44  0   76 32 45  0             262272.3331  -0.0203  0.050  -0.0203 0.62  
 3680: 76 33 44  0   76 31 45  0             262272.3331  -0.0203  0.050  -0.0203 0.38  
 3681: 75 31 44  0   75 31 45  0             262326.0903  -0.0040  0.050  -0.0040 0.38  
 3682: 75 32 44  0   75 30 45  0             262326.0903  -0.0040  0.050  -0.0040 0.62  
 3683: 74 30 44  0   74 30 45  0             262378.5434   0.0220  0.050   0.0221 0.62  
 3684: 74 31 44  0   74 29 45  0             262378.5434   0.0220  0.050   0.0221 0.38  
 3685: 19 13  6  0   18 11  7  0             262413.4777   0.0184  0.050               
 3686: 73 29 44  0   73 29 45  0             262429.6054  -0.0543  0.050  -0.0543 0.37  
 3687: 73 30 44  0   73 28 45  0             262429.6054  -0.0543  0.050  -0.0543 0.63  
 3688: 19 14  6  0   18 12  7  0             262466.9697   0.0188  0.050               
 3689: 72 28 44  0   72 28 45  0             262479.5541   0.0204  0.050   0.0204 0.62  
 3690: 72 29 44  0   72 27 45  0             262479.5541   0.0204  0.050   0.0204 0.38  
 3691: 71 27 44  0   71 27 45  0             262528.1649  -0.0026  0.050  -0.0027 0.37  
 3692: 71 28 44  0   71 26 45  0             262528.1649  -0.0026  0.050  -0.0027 0.63  
 3693: 70 26 44  0   70 26 45  0             262575.5834  -0.0016  0.050  -0.0016 0.62  
 3694: 70 27 44  0   70 25 45  0             262575.5834  -0.0016  0.050  -0.0016 0.38  
 3695: 69 25 44  0   69 25 45  0             262621.7849  -0.0244  0.050  -0.0244 0.38  
 3696: 69 26 44  0   69 24 45  0             262621.7849  -0.0244  0.050  -0.0244 0.62  
 3697: 68 24 44  0   68 24 45  0             262666.8325  -0.0310  0.050  -0.0311 0.62  
 3698: 68 25 44  0   68 23 45  0             262666.8325  -0.0310  0.050  -0.0311 0.38  
 3699: 67 23 44  0   67 23 45  0             262710.7621  -0.0080  0.050  -0.0080 0.37  
 3700: 67 24 44  0   67 22 45  0             262710.7621  -0.0080  0.050  -0.0080 0.63  
 3701: 66 22 44  0   66 22 45  0             262753.5283  -0.0229  0.050  -0.0230 0.63  
 3702: 66 23 44  0   66 21 45  0             262753.5283  -0.0229  0.050  -0.0230 0.37  
 3703: 65 21 44  0   65 21 45  0             262795.2220  -0.0068  0.050  -0.0069 0.37  
 3704: 65 22 44  0   65 20 45  0             262795.2220  -0.0068  0.050  -0.0069 0.63  
 3705: 64 20 44  0   64 20 45  0             262835.8448   0.0205  0.050   0.0205 0.62  
 3706: 64 21 44  0   64 19 45  0             262835.8448   0.0205  0.050   0.0205 0.38  
 3707: 63 19 44  0   63 19 45  0             262875.3652   0.0065  0.050   0.0065 0.37  
 3708: 63 20 44  0   63 18 45  0             262875.3652   0.0065  0.050   0.0065 0.63  
 3709: 62 18 44  0   62 18 45  0             262913.8359  -0.0167  0.050  -0.0167 0.62  
 3710: 62 19 44  0   62 17 45  0             262913.8359  -0.0167  0.050  -0.0167 0.38  
 3711: 61 17 44  0   61 17 45  0             262951.3561   0.0295  0.050   0.0295 0.38  
 3712: 61 18 44  0   61 16 45  0             262951.3561   0.0295  0.050   0.0295 0.62  
 3713: 20 17  4  0   19 15  5  0             262955.1839   0.0715  0.050               
 3714: 60 16 44  0   60 16 45  0             262987.8067   0.0063  0.050   0.0063 0.62  
 3715: 60 17 44  0   60 15 45  0             262987.8067   0.0063  0.050   0.0063 0.38  
 3716: 59 15 44  0   59 15 45  0             263023.2836  -0.0101  0.050  -0.0101 0.38  
 3717: 59 16 44  0   59 14 45  0             263023.2836  -0.0101  0.050  -0.0101 0.62  
 3718: 18 10  8  0   17  8  9  0             263057.0904   0.0010  0.050  -0.0125 0.63  
 3719: 18 11  8  0   17  9  9  0             263057.0904  -0.0350  0.050  -0.0125 0.37  
 3720: 58 14 44  0   58 14 45  0             263057.7966  -0.0293  0.050  -0.0293 0.63  
 3721: 58 15 44  0   58 13 45  0             263057.7966  -0.0293  0.050  -0.0293 0.37  
 3722: 24 19  5  0   23 19  4  0             263091.1611   0.1254  0.050   0.0743 0.87  
 3723: 57 13 44  0   57 13 45  0             263091.1611  -0.2547  0.050   0.0743 0.13  
 3724: 56 12 44  0   56 12 45  0             263124.1129   0.0308  0.050   0.0309 0.62  
 3725: 56 13 44  0   56 11 45  0             263124.1129   0.0308  0.050   0.0309 0.38  
 3726: 55 11 44  0   55 11 45  0             263155.8355  -0.0072  0.050  -0.0073 0.38  
 3727: 55 12 44  0   55 10 45  0             263155.8355  -0.0072  0.050  -0.0073 0.62  
 3728: 54 10 44  0   54 10 45  0             263186.7049  -0.0109  0.050  -0.0109 0.63  
 3729: 54 11 44  0   54  9 45  0             263186.7049  -0.0109  0.050  -0.0109 0.37  
 3730: 53  9 44  0   53  9 45  0             263216.7330   0.0141  0.050   0.0141 0.37  
 3731: 53 10 44  0   53  8 45  0             263216.7330   0.0141  0.050   0.0141 0.63  
 3732: 52  8 44  0   52  8 45  0             263245.8809   0.0119  0.050   0.0120 0.62  
 3733: 52  9 44  0   52  7 45  0             263245.8809   0.0119  0.050   0.0120 0.38  
 3734: 51  7 44  0   51  7 45  0             263274.2034   0.0204  0.050   0.0204 0.37  
 3735: 51  8 44  0   51  6 45  0             263274.2034   0.0204  0.050   0.0204 0.63  
 3736: 50  6 44  0   50  6 45  0             263301.7121   0.0346  0.050   0.0347 0.62  
 3737: 50  7 44  0   50  5 45  0             263301.7121   0.0346  0.050   0.0347 0.38  
 3738: 49  5 44  0   49  5 45  0             263328.4002   0.0317  0.050   0.0318 0.37  
 3739: 49  6 44  0   49  4 45  0             263328.4002   0.0317  0.050   0.0318 0.63  
 3740: 44  0 44  0   43  0 43  0             263331.3733   0.0074  0.050   0.0074 0.63  
 3741: 44  1 44  0   43  1 43  0             263331.3733   0.0074  0.050   0.0074 0.37  
 3742: 43  1 42  0   42  1 41  0             263333.5765   0.0017  0.050   0.0018 0.37  
 3743: 43  2 42  0   42  2 41  0             263333.5765   0.0017  0.050   0.0018 0.63  
 3744: 42  2 40  0   41  2 39  0             263335.3332   0.0078  0.050   0.0078 0.62  
 3745: 42  3 40  0   41  3 39  0             263335.3332   0.0078  0.050   0.0078 0.38  
 3746: 41  3 38  0   40  3 37  0             263336.7137   0.0138  0.050   0.0139 0.38  
 3747: 41  4 38  0   40  4 37  0             263336.7137   0.0138  0.050   0.0139 0.62  
 3748: 40  4 36  0   39  4 35  0             263337.8055   0.0177  0.050   0.0178 0.62  
 3749: 40  5 36  0   39  5 35  0             263337.8055   0.0177  0.050   0.0178 0.38  
 3750: 39  5 34  0   38  5 33  0             263338.6937   0.0031  0.050   0.0032 0.38  
 3751: 39  6 34  0   38  6 33  0             263338.6937   0.0031  0.050   0.0032 0.62  
 3752: 38  6 32  0   37  6 31  0             263339.5490   0.0212  0.050   0.0213 0.62  
 3753: 38  7 32  0   37  7 31  0             263339.5490   0.0212  0.050   0.0213 0.38  
 3754: 37  7 30  0   36  7 29  0             263340.4470   0.0001  0.050   0.0001 0.37  
 3755: 37  8 30  0   36  8 29  0             263340.4470   0.0001  0.050   0.0001 0.63  
 3756: 36  8 28  0   35  8 27  0             263341.6667   0.0254  0.050   0.0255 0.63  
 3757: 36  9 28  0   35  9 27  0             263341.6667   0.0254  0.050   0.0255 0.37  
 3758: 35  9 26  0   34  9 25  0             263343.4092   0.0307  0.050   0.0308 0.38  
 3759: 35 10 26  0   34 10 25  0             263343.4092   0.0307  0.050   0.0308 0.62  
 3760: 34 10 24  0   33 10 23  0             263346.0666   0.0134  0.050   0.0134 0.62  
 3761: 34 11 24  0   33 11 23  0             263346.0666   0.0134  0.050   0.0134 0.38  
 3762: 33 11 22  0   32 11 21  0             263350.2963   0.0123  0.050   0.0123 0.37  
 3763: 33 12 22  0   32 12 21  0             263350.2963   0.0123  0.050   0.0123 0.63  
 3764: 48  4 44  0   48  4 45  0             263354.3486   0.0765  0.050   0.0766 0.62  
 3765: 48  5 44  0   48  3 45  0             263354.3486   0.0765  0.050   0.0766 0.38  
 3766: 32 12 20  0   31 12 19  0             263357.1078   0.0058  0.050   0.0059 0.63  
 3767: 32 13 20  0   31 13 19  0             263357.1078   0.0058  0.050   0.0059 0.37  
 3768: 31 13 18  0   30 13 17  0             263368.3436   0.0012  0.050   0.0013 0.38  
 3769: 31 14 18  0   30 14 17  0             263368.3436   0.0012  0.050   0.0013 0.62  
 3770: 47  3 44  0   47  3 45  0             263379.4125   0.0090  0.050   0.0091 0.37  
 3771: 47  4 44  0   47  2 45  0             263379.4125   0.0090  0.050   0.0091 0.63  
 3772: 30 14 16  0   29 14 15  0             263387.5275   0.0112  0.050   0.0112 1.00  
 3773: 46 39  7  0   45 43  2  0             263387.5275   0.0780  0.050   0.0112 0.00  
 3774: 46  2 44  0   46  2 45  0             263403.8420   0.0640  0.050   0.0640 0.62  
 3775: 46  3 44  0   46  1 45  0             263403.8420   0.0640  0.050   0.0640 0.38  
 3776: 29 15 14  0   28 15 13  0             263421.9583   0.0105  0.050   0.0105 0.38  
 3777: 29 16 14  0   28 16 13  0             263421.9583   0.0105  0.050   0.0105 0.62  
 3778: 25 20  6  0   24 20  5  0             263455.5682  -0.0059  0.050               
 3779: 28 16 12  0   27 16 11  0             263488.7283   0.0187  0.050   0.0194 0.62  
 3780: 28 17 12  0   27 17 11  0             263488.7283   0.0205  0.050   0.0194 0.38  
 3781: 27 18 10  0   26 18  9  0             263634.1204   0.0221  0.050               
 3782: 27 17 10  0   26 17  9  0             263634.6987  -0.0397  0.050               
 3783: 24 20  4  0   23 20  3  0             263889.0467   0.0907  0.050               
 3784: 26 19  8  0   25 19  7  0             263975.2770   0.0164  0.050               
 3785: 26 18  8  0   25 18  7  0             264077.0560   0.0245  0.050               
 3786: 29 22  7  0   28 24  4  0             265425.2554   0.0059  0.050               
 3787: 25 21  5  0   24 21  4  0             266144.5485   0.0206  0.050               
 3788: 20 15  5  0   19 13  6  0             266781.7219   0.0050  0.050               
 3789: 25 19  6  0   24 19  5  0             267377.1996   0.0329  0.050               
 3790: 21 17  4  0   20 15  5  0             267761.4067   0.0397  0.050               
 3791: 20 16  5  0   19 14  6  0             267868.8324   0.0172  0.050               
 3792: 82 37 45  0   82 37 46  0             267876.9589  -0.0257  0.050  -0.0257 0.37  
 3793: 82 38 45  0   82 36 46  0             267876.9589  -0.0257  0.050  -0.0257 0.63  
 3794: 81 36 45  0   81 36 46  0             267937.8920  -0.0797  0.050  -0.0798 0.62  
 3795: 81 37 45  0   81 35 46  0             267937.8920  -0.0797  0.050  -0.0798 0.38  
 3796: 80 35 45  0   80 35 46  0             267997.5506   0.0008  0.050   0.0009 0.37  
 3797: 80 36 45  0   80 34 46  0             267997.5506   0.0008  0.050   0.0009 0.63  
 3798: 79 34 45  0   79 34 46  0             268055.7909   0.0469  0.050   0.0469 0.62  
 3799: 79 35 45  0   79 33 46  0             268055.7909   0.0469  0.050   0.0469 0.38  
 3800: 78 33 45  0   78 33 46  0             268112.6009   0.0212  0.050   0.0213 0.38  
 3801: 78 34 45  0   78 32 46  0             268112.6009   0.0212  0.050   0.0213 0.62  
 3802: 77 32 45  0   77 32 46  0             268168.0862   0.0047  0.050   0.0047 0.62  
 3803: 77 33 45  0   77 31 46  0             268168.0862   0.0047  0.050   0.0047 0.38  
 3804: 76 31 45  0   76 31 46  0             268222.3031   0.0292  0.050   0.0292 0.38  
 3805: 76 32 45  0   76 30 46  0             268222.3031   0.0292  0.050   0.0292 0.62  
 3806: 75 30 45  0   75 30 46  0             268275.1266  -0.0540  0.050  -0.0541 0.62  
 3807: 75 31 45  0   75 29 46  0             268275.1266  -0.0540  0.050  -0.0541 0.38  
 3808: 74 29 45  0   74 29 46  0             268326.8206  -0.0050  0.050  -0.0050 0.37  
 3809: 74 30 45  0   74 28 46  0             268326.8206  -0.0050  0.050  -0.0050 0.63  
 3810: 73 28 45  0   73 28 46  0             268377.2250  -0.0068  0.050  -0.0068 0.62  
 3811: 73 29 45  0   73 27 46  0             268377.2250  -0.0068  0.050  -0.0068 0.38  
 3812: 72 27 45  0   72 27 46  0             268426.3835  -0.0386  0.050  -0.0386 0.37  
 3813: 72 28 45  0   72 26 46  0             268426.3835  -0.0386  0.050  -0.0386 0.63  
 3814: 71 26 45  0   71 26 46  0             268474.4077  -0.0112  0.050  -0.0112 0.62  
 3815: 71 27 45  0   71 25 46  0             268474.4077  -0.0112  0.050  -0.0112 0.38  
 3816: 70 25 45  0   70 25 46  0             268521.2420  -0.0024  0.050  -0.0024 0.38  
 3817: 70 26 45  0   70 24 46  0             268521.2420  -0.0024  0.050  -0.0024 0.62  
 3818: 69 24 45  0   69 24 46  0             268566.9177  -0.0026  0.050  -0.0026 0.62  
 3819: 69 25 45  0   69 23 46  0             268566.9177  -0.0026  0.050  -0.0026 0.38  
 3820: 68 23 45  0   68 23 46  0             268611.4573  -0.0107  0.050  -0.0107 0.37  
 3821: 68 24 45  0   68 22 46  0             268611.4573  -0.0107  0.050  -0.0107 0.63  
 3822: 67 22 45  0   67 22 46  0             268654.8926  -0.0159  0.050  -0.0160 0.63  
 3823: 67 23 45  0   67 21 46  0             268654.8926  -0.0159  0.050  -0.0160 0.37  
 3824: 19 12  7  0   18 10  8  0             268691.6747   0.0296  0.050               
 3825: 19 13  7  0   18 11  8  0             268694.2865   0.0294  0.050               
 3826: 66 21 45  0   66 21 46  0             268697.2457  -0.0167  0.050  -0.0168 0.37  
 3827: 66 22 45  0   66 20 46  0             268697.2457  -0.0167  0.050  -0.0168 0.63  
 3828: 65 20 45  0   65 20 46  0             268738.5645   0.0141  0.050   0.0142 0.63  
 3829: 65 21 45  0   65 19 46  0             268738.5645   0.0141  0.050   0.0142 0.37  
 3830: 64 19 45  0   64 19 46  0             268778.7891  -0.0028  0.050  -0.0028 0.38  
 3831: 64 20 45  0   64 18 46  0             268778.7891  -0.0028  0.050  -0.0028 0.62  
 3832: 63 18 45  0   63 18 46  0             268817.9962  -0.0107  0.050  -0.0108 0.62  
 3833: 63 19 45  0   63 17 46  0             268817.9962  -0.0107  0.050  -0.0108 0.38  
 3834: 62 17 45  0   62 17 46  0             268856.2283   0.0135  0.050   0.0135 0.38  
 3835: 62 18 45  0   62 16 46  0             268856.2283   0.0135  0.050   0.0135 0.62  
 3836: 61 16 45  0   61 16 46  0             268893.4607   0.0264  0.050   0.0264 0.63  
 3837: 61 17 45  0   61 15 46  0             268893.4607   0.0264  0.050   0.0264 0.37  
 3838: 60 15 45  0   60 15 46  0             268929.6795  -0.0045  0.050  -0.0046 0.38  
 3839: 60 16 45  0   60 14 46  0             268929.6795  -0.0045  0.050  -0.0046 0.62  
 3840: 59 14 45  0   59 14 46  0             268964.9869   0.0043  0.050   0.0044 0.62  
 3841: 59 15 45  0   59 13 46  0             268964.9869   0.0043  0.050   0.0044 0.38  
 3842: 58 13 45  0   58 13 46  0             268999.3583   0.0107  0.050   0.0107 0.38  
 3843: 58 14 45  0   58 12 46  0             268999.3583   0.0107  0.050   0.0107 0.62  
 3844: 57 12 45  0   57 12 46  0             269032.8099   0.0129  0.050   0.0130 0.62  
 3845: 57 13 45  0   57 11 46  0             269032.8099   0.0129  0.050   0.0130 0.38  
 3846: 56 11 45  0   56 11 46  0             269065.3585   0.0106  0.050   0.0106 0.37  
 3847: 56 12 45  0   56 10 46  0             269065.3585   0.0106  0.050   0.0106 0.63  
 3848: 18  9  9  0   17  7 10  0             269080.0575   0.0168  0.050   0.0163 0.37  
 3849: 18 10  9  0   17  8 10  0             269080.0575   0.0160  0.050   0.0163 0.63  
 3850: 55 10 45  0   55 10 46  0             269097.0149  -0.0025  0.050  -0.0025 0.62  
 3851: 55 11 45  0   55  9 46  0             269097.0149  -0.0025  0.050  -0.0025 0.38  
 3852: 54  9 45  0   54  9 46  0             269127.8371   0.0149  0.050   0.0149 0.38  
 3853: 54 10 45  0   54  8 46  0             269127.8371   0.0149  0.050   0.0149 0.62  
 3854: 53  8 45  0   53  8 46  0             269157.8001   0.0215  0.050   0.0216 0.63  
 3855: 53  9 45  0   53  7 46  0             269157.8001   0.0215  0.050   0.0216 0.37  
 3856: 52  7 45  0   52  7 46  0             269186.9297   0.0271  0.050   0.0272 0.38  
 3857: 52  8 45  0   52  6 46  0             269186.9297   0.0271  0.050   0.0272 0.62  
 3858: 51  6 45  0   51  6 46  0             269215.2264   0.0165  0.050   0.0165 0.62  
 3859: 51  7 45  0   51  5 46  0             269215.2264   0.0165  0.050   0.0165 0.38  
 3860: 50  5 45  0   50  5 46  0             269242.7681   0.0520  0.050   0.0520 0.37  
 3861: 50  6 45  0   50  4 46  0             269242.7681   0.0520  0.050   0.0520 0.63  
 3862: 45  0 45  0   44  0 44  0             269247.0626   0.0102  0.050   0.0103 0.63  
 3863: 45  1 45  0   44  1 44  0             269247.0626   0.0102  0.050   0.0103 0.37  
 3864: 44  1 43  0   43  1 42  0             269249.2441  -0.0064  0.050  -0.0064 0.38  
 3865: 44  2 43  0   43  2 42  0             269249.2441  -0.0064  0.050  -0.0064 0.62  
 3866: 43  2 41  0   42  2 40  0             269250.9697  -0.0069  0.050  -0.0070 0.63  
 3867: 43  3 41  0   42  3 40  0             269250.9697  -0.0069  0.050  -0.0070 0.37  
 3868: 42  3 39  0   41  3 38  0             269252.3200   0.0078  0.050   0.0078 0.38  
 3869: 42  4 39  0   41  4 38  0             269252.3200   0.0078  0.050   0.0078 0.62  
 3870: 41  4 37  0   40  4 36  0             269253.3509   0.0060  0.050   0.0061 0.62  
 3871: 41  5 37  0   40  5 36  0             269253.3509   0.0060  0.050   0.0061 0.38  
 3872: 40  5 35  0   39  5 34  0             269254.1824   0.0091  0.050   0.0091 0.38  
 3873: 40  6 35  0   39  6 34  0             269254.1824   0.0091  0.050   0.0091 0.62  
 3874: 39  6 33  0   38  6 32  0             269254.9179   0.0055  0.050   0.0056 0.63  
 3875: 39  7 33  0   38  7 32  0             269254.9179   0.0055  0.050   0.0056 0.37  
 3876: 38  7 31  0   37  7 30  0             269255.7085   0.0069  0.050   0.0069 0.38  
 3877: 38  8 31  0   37  8 30  0             269255.7085   0.0069  0.050   0.0069 0.62  
 3878: 37  8 29  0   36  8 28  0             269256.7317   0.0113  0.050   0.0113 0.63  
 3879: 37  9 29  0   36  9 28  0             269256.7317   0.0113  0.050   0.0113 0.37  
 3880: 36  9 27  0   35  9 26  0             269258.2202   0.0084  0.050   0.0084 0.38  
 3881: 36 10 27  0   35 10 26  0             269258.2202   0.0084  0.050   0.0084 0.62  
 3882: 35 10 25  0   34 10 24  0             269260.5240  -0.0020  0.050  -0.0020 0.62  
 3883: 35 11 25  0   34 11 24  0             269260.5240  -0.0020  0.050  -0.0020 0.38  
 3884: 34 11 23  0   33 11 22  0             269264.1965  -0.0012  0.050  -0.0012 0.38  
 3885: 34 12 23  0   33 12 22  0             269264.1965  -0.0012  0.050  -0.0012 0.62  
 3886: 33 12 21  0   32 12 20  0             269270.0951   0.0012  0.050   0.0013 0.62  
 3887: 33 13 21  0   32 13 20  0             269270.0951   0.0012  0.050   0.0013 0.38  
 3888: 32 13 19  0   31 13 18  0             269279.7204   0.0104  0.050   0.0104 0.38  
 3889: 32 14 19  0   31 14 18  0             269279.7204   0.0104  0.050   0.0104 0.62  
 3890: 31 14 17  0   30 14 16  0             269295.8012  -0.0036  0.050  -0.0036 0.63  
 3891: 31 15 17  0   30 15 16  0             269295.8012  -0.0036  0.050  -0.0036 0.37  
 3892: 30 15 15  0   29 15 14  0             269323.8837   0.0028  0.050   0.0029 0.37  
 3893: 30 16 15  0   29 16 14  0             269323.8837   0.0028  0.050   0.0029 0.63  
 3894: 29 16 13  0   28 16 12  0             269376.0495   0.0185  0.050   0.0186 0.62  
 3895: 29 17 13  0   28 17 12  0             269376.0495   0.0186  0.050   0.0186 0.38  
 3896: 28 17 11  0   27 17 10  0             269482.5698  -0.0293  0.050   0.0042 0.38  
 3897: 28 18 11  0   27 18 10  0             269482.5698   0.0242  0.050   0.0042 0.62  
 3898: 27 19  9  0   26 19  8  0             269730.5469   0.0001  0.050               
 3899: 27 18  9  0   26 18  8  0             269742.9013   0.0143  0.050               
 3900: 26 20  7  0   25 20  6  0             270062.0570   0.0248  0.050               
 3901: 26 19  7  0   25 19  6  0             271071.3441   0.0442  0.050               
 3902: 81 35 46  0   81 35 47  0             273890.7181  -0.0606  0.050  -0.0606 0.38  
 3903: 81 36 46  0   81 34 47  0             273890.7181  -0.0606  0.050  -0.0606 0.62  
 3904: 80 34 46  0   80 34 47  0             273949.3394  -0.0563  0.050  -0.0563 0.63  
 3905: 80 35 46  0   80 33 47  0             273949.3394  -0.0563  0.050  -0.0563 0.37  
 3906: 79 33 46  0   79 33 47  0             274006.6960   0.0122  0.050   0.0123 0.37  
 3907: 79 34 46  0   79 32 47  0             274006.6960   0.0122  0.050   0.0123 0.63  
 3908: 20 14  6  0   19 12  7  0             274013.0009   0.0128  0.050               
 3909: 78 32 46  0   78 32 47  0             274062.6572  -0.0091  0.050  -0.0092 0.63  
 3910: 78 33 46  0   78 31 47  0             274062.6572  -0.0091  0.050  -0.0092 0.37  
 3911: 20 15  6  0   19 13  7  0             274109.8046   0.0465  0.050               
 3912: 77 31 46  0   77 31 47  0             274117.3623  -0.0042  0.050  -0.0043 0.38  
 3913: 77 32 46  0   77 30 47  0             274117.3623  -0.0042  0.050  -0.0043 0.62  
 3914: 76 30 46  0   76 30 47  0             274170.7699  -0.0371  0.050  -0.0371 0.63  
 3915: 76 31 46  0   76 29 47  0             274170.7699  -0.0371  0.050  -0.0371 0.37  
 3916: 75 29 46  0   75 29 47  0             274222.9931  -0.0170  0.050  -0.0170 0.37  
 3917: 75 30 46  0   75 28 47  0             274222.9931  -0.0170  0.050  -0.0170 0.63  
 3918: 74 28 46  0   74 28 47  0             274273.9763  -0.0215  0.050  -0.0215 0.62  
 3919: 74 29 46  0   74 27 47  0             274273.9763  -0.0215  0.050  -0.0215 0.38  
 3920: 73 27 46  0   73 27 47  0             274323.7632  -0.0286  0.050  -0.0286 0.38  
 3921: 73 28 46  0   73 26 47  0             274323.7632  -0.0286  0.050  -0.0286 0.62  
 3922: 72 26 46  0   72 26 47  0             274372.3959  -0.0174  0.050  -0.0174 0.62  
 3923: 72 27 46  0   72 25 47  0             274372.3959  -0.0174  0.050  -0.0174 0.38  
 3924: 22 19  3  0   21 17  4  0             274413.5363  -0.0119  0.050               
 3925: 71 25 46  0   71 25 47  0             274419.8952   0.0119  0.050   0.0119 0.37  
 3926: 71 26 46  0   71 24 47  0             274419.8952   0.0119  0.050   0.0119 0.63  
 3927: 70 24 46  0   70 24 47  0             274466.2131  -0.0092  0.050  -0.0092 0.62  
 3928: 70 25 46  0   70 23 47  0             274466.2131  -0.0092  0.050  -0.0092 0.38  
 3929: 69 23 46  0   69 23 47  0             274511.4367  -0.0141  0.050  -0.0141 0.37  
 3930: 69 24 46  0   69 22 47  0             274511.4367  -0.0141  0.050  -0.0141 0.63  
 3931: 68 22 46  0   68 22 47  0             274555.5818  -0.0068  0.050  -0.0069 0.62  
 3932: 68 23 46  0   68 21 47  0             274555.5818  -0.0068  0.050  -0.0069 0.38  
 3933: 67 21 46  0   67 21 47  0             274598.6354  -0.0200  0.050  -0.0200 0.37  
 3934: 67 22 46  0   67 20 47  0             274598.6354  -0.0200  0.050  -0.0200 0.63  
 3935: 66 20 46  0   66 20 47  0             274640.6609  -0.0096  0.050  -0.0096 0.62  
 3936: 66 21 46  0   66 19 47  0             274640.6609  -0.0096  0.050  -0.0096 0.38  
 3937: 65 19 46  0   65 19 47  0             274681.6333  -0.0195  0.050  -0.0196 0.38  
 3938: 65 20 46  0   65 18 47  0             274681.6333  -0.0195  0.050  -0.0196 0.62  
 3939: 64 18 46  0   64 18 47  0             274721.6068  -0.0143  0.050  -0.0143 0.62  
 3940: 64 19 46  0   64 17 47  0             274721.6068  -0.0143  0.050  -0.0143 0.38  
 3941: 63 17 46  0   63 17 47  0             274760.5548  -0.0387  0.050  -0.0387 0.38  
 3942: 63 18 46  0   63 16 47  0             274760.5548  -0.0387  0.050  -0.0387 0.62  
 3943: 62 16 46  0   62 16 47  0             274798.5755  -0.0127  0.050  -0.0127 0.62  
 3944: 62 17 46  0   62 15 47  0             274798.5755  -0.0127  0.050  -0.0127 0.38  
 3945: 19 11  8  0   18  9  9  0             274807.7297   0.0710  0.050   0.0162 0.38  
 3946: 19 12  8  0   18 10  9  0             274807.7297  -0.0167  0.050   0.0162 0.62  
 3947: 61 15 46  0   61 15 47  0             274835.6226  -0.0003  0.050  -0.0004 0.38  
 3948: 61 16 46  0   61 14 47  0             274835.6226  -0.0003  0.050  -0.0004 0.62  
 3949: 60 14 46  0   60 14 47  0             274871.7224   0.0071  0.050   0.0072 0.63  
 3950: 60 15 46  0   60 13 47  0             274871.7224   0.0071  0.050   0.0072 0.37  
 3951: 59 13 46  0   59 13 47  0             274906.8840   0.0022  0.050   0.0022 0.37  
 3952: 59 14 46  0   59 12 47  0             274906.8840   0.0022  0.050   0.0022 0.63  
 3953: 58 12 46  0   58 12 47  0             274941.1420   0.0023  0.050   0.0023 0.62  
 3954: 58 13 46  0   58 11 47  0             274941.1420   0.0023  0.050   0.0023 0.38  
 3955: 57 11 46  0   57 11 47  0             274974.4986  -0.0068  0.050  -0.0068 0.37  
 3956: 57 12 46  0   57 10 47  0             274974.4986  -0.0068  0.050  -0.0068 0.63  
 3957: 56 10 46  0   56 10 47  0             275007.0087   0.0136  0.050   0.0137 0.62  
 3958: 56 11 46  0   56  9 47  0             275007.0087   0.0136  0.050   0.0137 0.38  
 3959: 26 21  6  0   25 21  5  0             275039.2092  -0.0277  0.050               
 3960: 25 20  5  0   24 20  4  0             275051.1845   0.0189  0.050               
 3961: 54  8 46  0   54  8 47  0             275069.4478   0.0384  0.050   0.0385 0.62  
 3962: 54  9 46  0   54  7 47  0             275069.4478   0.0384  0.050   0.0385 0.38  
 3963: 18  8 10  0   17  6 11  0             275070.9342   0.0745  0.050   0.0745 0.62  
 3964: 18  9 10  0   17  7 11  0             275070.9342   0.0745  0.050   0.0745 0.38  
 3965: 53  7 46  0   53  7 47  0             275099.3714   0.0065  0.050   0.0066 0.37  
 3966: 53  8 46  0   53  6 47  0             275099.3714   0.0065  0.050   0.0066 0.63  
 3967: 21 18  4  0   20 16  5  0             275118.2713   0.0419  0.050               
 3968: 52  6 46  0   52  6 47  0             275128.5075   0.0013  0.050   0.0013 0.62  
 3969: 52  7 46  0   52  5 47  0             275128.5075   0.0013  0.050   0.0013 0.38  
 3970: 51  5 46  0   51  5 47  0             275156.8594   0.0116  0.050   0.0117 0.38  
 3971: 51  6 46  0   51  4 47  0             275156.8594   0.0116  0.050   0.0117 0.62  
 3972: 46  0 46  0   45  0 45  0             275162.6224   0.0063  0.050   0.0063 0.63  
 3973: 46  1 46  0   45  1 45  0             275162.6224   0.0063  0.050   0.0063 0.37  
 3974: 45  1 44  0   44  1 43  0             275164.7941  -0.0093  0.050  -0.0094 0.37  
 3975: 45  2 44  0   44  2 43  0             275164.7941  -0.0093  0.050  -0.0094 0.63  
 3976: 44  2 42  0   43  2 41  0             275166.5010  -0.0044  0.050  -0.0045 0.62  
 3977: 44  3 42  0   43  3 41  0             275166.5010  -0.0044  0.050  -0.0045 0.38  
 3978: 43  3 40  0   42  3 39  0             275167.8033   0.0011  0.050   0.0011 0.38  
 3979: 43  4 40  0   42  4 39  0             275167.8033   0.0011  0.050   0.0011 0.62  
 3980: 42  4 38  0   41  4 37  0             275168.7681  -0.0120  0.050  -0.0120 0.62  
 3981: 42  5 38  0   41  5 37  0             275168.7681  -0.0120  0.050  -0.0120 0.38  
 3982: 41  5 36  0   40  5 35  0             275169.5436   0.0081  0.050   0.0082 0.38  
 3983: 41  6 36  0   40  6 35  0             275169.5436   0.0081  0.050   0.0082 0.62  
 3984: 40  6 34  0   39  6 33  0             275170.1879   0.0091  0.050   0.0092 0.63  
 3985: 40  7 34  0   39  7 33  0             275170.1879   0.0091  0.050   0.0092 0.37  
 3986: 39  7 32  0   38  7 31  0             275170.8509   0.0082  0.050   0.0082 0.38  
 3987: 39  8 32  0   38  8 31  0             275170.8509   0.0082  0.050   0.0082 0.62  
 3988: 38  8 30  0   37  8 29  0             275171.6860  -0.0086  0.050  -0.0086 0.62  
 3989: 38  9 30  0   37  9 29  0             275171.6860  -0.0086  0.050  -0.0086 0.38  
 3990: 37  9 28  0   36  9 27  0             275172.9676   0.0106  0.050   0.0106 0.38  
 3991: 37 10 28  0   36 10 27  0             275172.9676   0.0106  0.050   0.0106 0.62  
 3992: 36 10 26  0   35 10 25  0             275174.9406  -0.0025  0.050  -0.0025 0.62  
 3993: 36 11 26  0   35 11 25  0             275174.9406  -0.0025  0.050  -0.0025 0.38  
 3994: 35 11 24  0   34 11 23  0             275178.1132  -0.0065  0.050  -0.0065 0.37  
 3995: 35 12 24  0   34 12 23  0             275178.1132  -0.0065  0.050  -0.0065 0.63  
 3996: 34 12 22  0   33 12 21  0             275183.2157  -0.0084  0.050  -0.0084 0.62  
 3997: 34 13 22  0   33 13 21  0             275183.2157  -0.0084  0.050  -0.0084 0.38  
 3998: 33 13 20  0   32 13 19  0             275191.4863  -0.0051  0.050  -0.0051 0.37  
 3999: 33 14 20  0   32 14 19  0             275191.4863  -0.0051  0.050  -0.0051 0.63  
 4000: 32 14 18  0   31 14 17  0             275205.1302   0.0041  0.050   0.0042 0.62  
 4001: 32 15 18  0   31 15 17  0             275205.1302   0.0041  0.050   0.0042 0.38  
 4002: 49  3 46  0   49  3 47  0             275211.2352   0.0456  0.050   0.0456 0.37  
 4003: 49  4 46  0   49  2 47  0             275211.2352   0.0456  0.050   0.0456 0.63  
 4004: 31 15 16  0   30 15 15  0             275228.3513   0.0000  0.050   0.0000 0.38  
 4005: 31 16 16  0   30 16 15  0             275228.3513   0.0000  0.050   0.0000 0.62  
 4006: 30 16 14  0   29 16 13  0             275269.9955   0.0073  0.050   0.0073 0.62  
 4007: 30 17 14  0   29 17 13  0             275269.9955   0.0073  0.050   0.0073 0.38  
 4008: 29 17 12  0   28 17 11  0             275350.6506   0.0006  0.050   0.0031 0.37  
 4009: 29 18 12  0   28 18 11  0             275350.6506   0.0046  0.050   0.0031 0.63  
 4010: 28 19 10  0   27 19  9  0             275526.3121  -0.0446  0.050               
 4011: 28 18 10  0   27 18  9  0             275527.6347   0.0215  0.050               
 4012: 27 20  8  0   26 20  7  0             275921.8421   0.0208  0.050               
 4013: 27 19  8  0   26 19  7  0             276091.7041   0.0183  0.050               
 4014: 26 22  5  0   25 22  4  0             277107.4934   0.0090  0.050               
 4015: 21 16  5  0   20 14  6  0             277896.5253  -0.0061  0.050               
 4016: 22 18  4  0   21 16  5  0             278451.9551   0.0170  0.050               
 4017: 21 17  5  0   20 15  6  0             279547.6888   0.0175  0.050               
 4018: 85 38 47  0   85 38 48  0             279597.4158   0.0281  0.050   0.0282 0.63  
 4019: 85 39 47  0   85 37 48  0             279597.4158   0.0281  0.050   0.0282 0.37  
 4020: 84 37 47  0   84 37 48  0             279660.4783  -0.0508  0.050  -0.0508 0.38  
 4021: 84 38 47  0   84 36 48  0             279660.4783  -0.0508  0.050  -0.0508 0.62  
 4022: 83 36 47  0   83 36 48  0             279722.2646  -0.0356  0.050  -0.0357 0.62  
 4023: 83 37 47  0   83 35 48  0             279722.2646  -0.0356  0.050  -0.0357 0.38  
 4024: 82 35 47  0   82 35 48  0             279782.7130  -0.0114  0.050  -0.0114 0.38  
 4025: 82 36 47  0   82 34 48  0             279782.7130  -0.0114  0.050  -0.0114 0.62  
 4026: 81 34 47  0   81 34 48  0             279841.8053  -0.0189  0.050  -0.0189 0.62  
 4027: 81 35 47  0   81 33 48  0             279841.8053  -0.0189  0.050  -0.0189 0.38  
 4028: 80 33 47  0   80 33 48  0             279899.6026  -0.0199  0.050  -0.0199 0.37  
 4029: 80 34 47  0   80 32 48  0             279899.6026  -0.0199  0.050  -0.0199 0.63  
 4030: 79 32 47  0   79 32 48  0             279956.1311  -0.0101  0.050  -0.0101 0.63  
 4031: 79 33 47  0   79 31 48  0             279956.1311  -0.0101  0.050  -0.0101 0.37  
 4032: 78 31 47  0   78 31 48  0             280011.3381  -0.0643  0.050  -0.0643 0.38  
 4033: 78 32 47  0   78 30 48  0             280011.3381  -0.0643  0.050  -0.0643 0.62  
 4034: 77 30 47  0   77 30 48  0             280065.4288   0.0013  0.050   0.0014 0.62  
 4035: 77 31 47  0   77 29 48  0             280065.4288   0.0013  0.050   0.0014 0.38  
 4036: 26 20  6  0   25 20  5  0             280088.8670   0.0400  0.050               
 4037: 76 29 47  0   76 29 48  0             280118.2283  -0.0092  0.050  -0.0092 0.38  
 4038: 76 30 47  0   76 28 48  0             280118.2283  -0.0092  0.050  -0.0092 0.62  
 4039: 75 28 47  0   75 28 48  0             280169.8310  -0.0224  0.050  -0.0225 0.63  
 4040: 75 29 47  0   75 27 48  0             280169.8310  -0.0224  0.050  -0.0225 0.37  
 4041: 74 27 47  0   74 27 48  0             280220.2815  -0.0143  0.050  -0.0144 0.37  
 4042: 74 28 47  0   74 26 48  0             280220.2815  -0.0143  0.050  -0.0144 0.63  
 4043: 73 26 47  0   73 26 48  0             280269.5758  -0.0092  0.050  -0.0092 0.62  
 4044: 73 27 47  0   73 25 48  0             280269.5758  -0.0092  0.050  -0.0092 0.38  
 4045: 72 25 47  0   72 25 48  0             280317.7148  -0.0258  0.050  -0.0259 0.38  
 4046: 72 26 47  0   72 24 48  0             280317.7148  -0.0258  0.050  -0.0259 0.62  
 4047: 71 24 47  0   71 24 48  0             280364.7686  -0.0139  0.050  -0.0139 0.63  
 4048: 71 25 47  0   71 23 48  0             280364.7686  -0.0139  0.050  -0.0139 0.37  
 4049: 20 13  7  0   19 11  8  0             280386.2540   0.0187  0.050               
 4050: 20 14  7  0   19 12  8  0             280391.5814   0.0026  0.050               
 4051: 70 23 47  0   70 23 48  0             280410.6504  -0.0792  0.050  -0.0793 0.37  
 4052: 70 24 47  0   70 22 48  0             280410.6504  -0.0792  0.050  -0.0793 0.63  
 4053: 69 22 47  0   69 22 48  0             280455.5760  -0.0251  0.050  -0.0252 0.62  
 4054: 69 23 47  0   69 21 48  0             280455.5760  -0.0251  0.050  -0.0252 0.38  
 4055: 68 21 47  0   68 21 48  0             280499.4177   0.0019  0.050   0.0020 0.37  
 4056: 68 22 47  0   68 20 48  0             280499.4177   0.0019  0.050   0.0020 0.63  
 4057: 67 20 47  0   67 20 48  0             280542.1803  -0.0113  0.050  -0.0113 0.63  
 4058: 67 21 47  0   67 19 48  0             280542.1803  -0.0113  0.050  -0.0113 0.37  
 4059: 66 19 47  0   66 19 48  0             280583.9538   0.0069  0.050   0.0069 0.38  
 4060: 66 20 47  0   66 18 48  0             280583.9538   0.0069  0.050   0.0069 0.62  
 4061: 65 18 47  0   65 18 48  0             280624.6870  -0.0122  0.050  -0.0123 0.62  
 4062: 65 19 47  0   65 17 48  0             280624.6870  -0.0122  0.050  -0.0123 0.38  
 4063: 64 17 47  0   64 17 48  0             280664.4574  -0.0088  0.050  -0.0088 0.38  
 4064: 64 18 47  0   64 16 48  0             280664.4574  -0.0088  0.050  -0.0088 0.62  
 4065: 63 16 47  0   63 16 48  0             280703.2522  -0.0128  0.050  -0.0128 0.62  
 4066: 63 17 47  0   63 15 48  0             280703.2522  -0.0128  0.050  -0.0128 0.38  
 4067: 62 15 47  0   62 15 48  0             280741.1165   0.0041  0.050   0.0042 0.37  
 4068: 62 16 47  0   62 14 48  0             280741.1165   0.0041  0.050   0.0042 0.63  
 4069: 61 14 47  0   61 14 48  0             280777.9989  -0.0258  0.050  -0.0259 0.63  
 4070: 61 15 47  0   61 13 48  0             280777.9989  -0.0258  0.050  -0.0259 0.37  
 4071: 60 13 47  0   60 13 48  0             280814.0290   0.0103  0.050   0.0103 0.38  
 4072: 60 14 47  0   60 12 48  0             280814.0290   0.0103  0.050   0.0103 0.62  
 4073: 59 12 47  0   59 12 48  0             280849.1179   0.0078  0.050   0.0078 0.62  
 4074: 59 13 47  0   59 11 48  0             280849.1179   0.0078  0.050   0.0078 0.38  
 4075: 19 10  9  0   18  8 10  0             280852.4633   0.0217  0.050   0.0209 0.62  
 4076: 19 11  9  0   18  9 10  0             280852.4633   0.0195  0.050   0.0209 0.38  
 4077: 58 11 47  0   58 11 48  0             280883.3172   0.0026  0.050   0.0027 0.38  
 4078: 58 12 47  0   58 10 48  0             280883.3172   0.0026  0.050   0.0027 0.62  
 4079: 57 10 47  0   57 10 48  0             280916.6573   0.0097  0.050   0.0097 0.62  
 4080: 57 11 47  0   57  9 48  0             280916.6573   0.0097  0.050   0.0097 0.38  
 4081: 56  9 47  0   56  9 48  0             280949.1166  -0.0077  0.050  -0.0077 0.37  
 4082: 56 10 47  0   56  8 48  0             280949.1166  -0.0077  0.050  -0.0077 0.63  
 4083: 55  8 47  0   55  8 48  0             280980.7750   0.0153  0.050   0.0154 0.63  
 4084: 55  9 47  0   55  7 48  0             280980.7750   0.0153  0.050   0.0154 0.37  
 4085: 54  7 47  0   54  7 48  0             281011.5767   0.0085  0.050   0.0086 0.37  
 4086: 54  8 47  0   54  6 48  0             281011.5767   0.0085  0.050   0.0086 0.63  
 4087: 53  6 47  0   53  6 48  0             281041.5761   0.0120  0.050   0.0121 0.62  
 4088: 53  7 47  0   53  5 48  0             281041.5761   0.0120  0.050   0.0121 0.38  
 4089: 52  5 47  0   52  5 48  0             281070.7881   0.0267  0.050   0.0267 0.38  
 4090: 52  6 47  0   52  4 48  0             281070.7881   0.0267  0.050   0.0267 0.62  
 4091: 47  0 47  0   46  0 46  0             281078.0565   0.0022  0.050   0.0023 0.62  
 4092: 47  1 47  0   46  1 46  0             281078.0565   0.0022  0.050   0.0023 0.38  
 4093: 46  1 45  0   45  1 44  0             281080.2222  -0.0089  0.050  -0.0089 0.37  
 4094: 46  2 45  0   45  2 44  0             281080.2222  -0.0089  0.050  -0.0089 0.63  
 4095: 45  2 43  0   44  2 42  0             281081.8960  -0.0129  0.050  -0.0129 0.62  
 4096: 45  3 43  0   44  3 42  0             281081.8960  -0.0129  0.050  -0.0129 0.38  
 4097: 44  3 41  0   43  3 40  0             281083.1740   0.0068  0.050   0.0068 0.38  
 4098: 44  4 41  0   43  4 40  0             281083.1740   0.0068  0.050   0.0068 0.62  
 4099: 43  4 39  0   42  4 38  0             281084.0622  -0.0287  0.050  -0.0287 0.62  
 4100: 43  5 39  0   42  5 38  0             281084.0622  -0.0287  0.050  -0.0287 0.38  
 4101: 42  5 37  0   41  5 36  0             281084.8137   0.0396  0.050   0.0396 0.38  
 4102: 42  6 37  0   41  6 36  0             281084.8137   0.0396  0.050   0.0396 0.62  
 4103: 41  6 35  0   40  6 34  0             281085.3384   0.0147  0.050   0.0148 0.63  
 4104: 41  7 35  0   40  7 34  0             281085.3384   0.0147  0.050   0.0148 0.37  
 4105: 40  7 33  0   39  7 32  0             281085.8120  -0.0542  0.050  -0.0543 0.38  
 4106: 40  8 33  0   39  8 32  0             281085.8120  -0.0542  0.050  -0.0543 0.62  
 4107: 39  8 31  0   38  8 30  0             281086.5720   0.0132  0.050   0.0132 0.63  
 4108: 39  9 31  0   38  9 30  0             281086.5720   0.0132  0.050   0.0132 0.37  
 4109: 38  9 29  0   37  9 28  0             281087.6158   0.0094  0.050   0.0095 0.38  
 4110: 38 10 29  0   37 10 28  0             281087.6158   0.0094  0.050   0.0095 0.62  
 4111: 37 10 27  0   36 10 26  0             281089.2878  -0.0033  0.050  -0.0033 0.62  
 4112: 37 11 27  0   36 11 26  0             281089.2878  -0.0033  0.050  -0.0033 0.38  
 4113: 36 11 25  0   35 11 24  0             281092.0100  -0.0144  0.050  -0.0145 0.37  
 4114: 36 12 25  0   35 12 24  0             281092.0100  -0.0144  0.050  -0.0145 0.63  
 4115: 35 12 23  0   34 12 22  0             281096.4279  -0.0122  0.050  -0.0122 0.62  
 4116: 35 13 23  0   34 13 22  0             281096.4279  -0.0122  0.050  -0.0122 0.38  
 4117: 51  4 47  0   51  4 48  0             281099.1637  -0.0103  0.050  -0.0104 0.63  
 4118: 51  5 47  0   51  3 48  0             281099.1637  -0.0103  0.050  -0.0104 0.37  
 4119: 34 13 21  0   33 13 20  0             281103.5568  -0.0141  0.050  -0.0141 0.38  
 4120: 34 14 21  0   33 14 20  0             281103.5568  -0.0141  0.050  -0.0141 0.62  
 4121: 33 14 19  0   32 14 18  0             281115.2014  -0.0030  0.050  -0.0031 0.62  
 4122: 33 15 19  0   32 15 18  0             281115.2014  -0.0030  0.050  -0.0031 0.38  
 4123: 50  3 47  0   50  3 48  0             281126.8350   0.0195  0.050   0.0195 0.37  
 4124: 50  4 47  0   50  2 48  0             281126.8350   0.0195  0.050   0.0195 0.63  
 4125: 32 15 17  0   31 15 16  0             281134.6411  -0.0035  0.050  -0.0035 0.37  
 4126: 32 16 17  0   31 16 16  0             281134.6411  -0.0035  0.050  -0.0035 0.63  
 4127: 49  2 47  0   49  2 48  0             281153.7514   0.0526  0.050   0.0527 0.62  
 4128: 49  3 47  0   49  1 48  0             281153.7514   0.0526  0.050   0.0527 0.38  
 4129: 31 16 15  0   30 16 14  0             281168.4431  -0.0452  0.050  -0.0452 0.62  
 4130: 31 17 15  0   30 17 14  0             281168.4431  -0.0452  0.050  -0.0452 0.38  
 4131: 30 17 13  0   29 17 12  0             281231.2741   0.0135  0.050   0.0137 0.37  
 4132: 30 18 13  0   29 18 12  0             281231.2741   0.0138  0.050   0.0137 0.63  
 4133: 29 18 11  0   28 18 10  0             281359.5718  -0.0143  0.050   0.0275 0.62  
 4134: 29 19 11  0   28 19 10  0             281359.5718   0.0971  0.050   0.0275 0.38  
 4135: 28 20  9  0   27 20  8  0             281656.1360   0.0121  0.050               
 4136: 28 19  9  0   27 19  8  0             281678.2523   0.0153  0.050               
 4137: 27 21  7  0   26 21  6  0             281942.7228  -0.0031  0.050               
 4138: 27 20  7  0   26 20  6  0             283436.2326   0.0441  0.050               
 4139: 21 15  6  0   20 13  7  0             285562.1865   0.0481  0.050               
 4140: 21 16  6  0   20 14  7  0             285731.0655   0.0227  0.050               
 4141: 81 33 48  0   81 33 49  0             285791.4228  -0.0058  0.050  -0.0058 0.37  
 4142: 81 34 48  0   81 32 49  0             285791.4228  -0.0058  0.050  -0.0058 0.63  
 4143: 80 32 48  0   80 32 49  0             285848.4651  -0.0707  0.050  -0.0707 0.62  
 4144: 80 33 48  0   80 31 49  0             285848.4651  -0.0707  0.050  -0.0707 0.38  
 4145: 79 31 48  0   79 31 49  0             285904.4076  -0.0004  0.050  -0.0004 0.38  
 4146: 79 32 48  0   79 30 49  0             285904.4076  -0.0004  0.050  -0.0004 0.62  
 4147: 78 30 48  0   78 30 49  0             285959.0693   0.0035  0.050   0.0036 0.63  
 4148: 78 31 48  0   78 29 49  0             285959.0693   0.0035  0.050   0.0036 0.37  
 4149: 77 29 48  0   77 29 49  0             286012.5065  -0.0225  0.050  -0.0225 0.38  
 4150: 77 30 48  0   77 28 49  0             286012.5065  -0.0225  0.050  -0.0225 0.62  
 4151: 76 28 48  0   76 28 49  0             286064.8100  -0.0077  0.050  -0.0077 0.62  
 4152: 76 29 48  0   76 27 49  0             286064.8100  -0.0077  0.050  -0.0077 0.38  
 4153: 75 27 48  0   75 27 49  0             286115.9542   0.0029  0.050   0.0029 0.38  
 4154: 75 28 48  0   75 26 49  0             286115.9542   0.0029  0.050   0.0029 0.62  
 4155: 74 26 48  0   74 26 49  0             286165.9377  -0.0112  0.050  -0.0112 0.62  
 4156: 74 27 48  0   74 25 49  0             286165.9377  -0.0112  0.050  -0.0112 0.38  
 4157: 73 25 48  0   73 25 49  0             286214.7884  -0.0413  0.050  -0.0413 0.37  
 4158: 73 26 48  0   73 24 49  0             286214.7884  -0.0413  0.050  -0.0413 0.63  
 4159: 72 24 48  0   72 24 49  0             286262.5914  -0.0206  0.050  -0.0206 0.63  
 4160: 72 25 48  0   72 23 49  0             286262.5914  -0.0206  0.050  -0.0206 0.37  
 4161: 71 23 48  0   71 23 49  0             286309.3184   0.0041  0.050   0.0041 0.38  
 4162: 71 24 48  0   71 22 49  0             286309.3184   0.0041  0.050   0.0041 0.62  
 4163: 70 22 48  0   70 22 49  0             286354.9205  -0.0339  0.050  -0.0339 0.63  
 4164: 70 23 48  0   70 21 49  0             286354.9205  -0.0339  0.050  -0.0339 0.37  
 4165: 69 21 48  0   69 21 49  0             286399.5331  -0.0173  0.050  -0.0173 0.38  
 4166: 69 22 48  0   69 20 49  0             286399.5331  -0.0173  0.050  -0.0173 0.62  
 4167: 68 20 48  0   68 20 49  0             286443.1152  -0.0041  0.050  -0.0042 0.62  
 4168: 68 21 48  0   68 19 49  0             286443.1152  -0.0041  0.050  -0.0042 0.38  
 4169: 67 19 48  0   67 19 49  0             286485.6692  -0.0095  0.050  -0.0095 0.37  
 4170: 67 20 48  0   67 18 49  0             286485.6692  -0.0095  0.050  -0.0095 0.63  
 4171: 27 22  6  0   26 22  5  0             286527.6174  -0.0418  0.050               
 4172: 20 12  8  0   19 10  9  0             286544.8126   0.0977  0.050   0.0216 0.62  
 4173: 20 13  8  0   19 11  9  0             286544.8126  -0.1051  0.050   0.0216 0.38  
 4174: 65 17 48  0   65 17 49  0             286567.8092  -0.0265  0.050  -0.0266 0.38  
 4175: 65 18 48  0   65 16 49  0             286567.8092  -0.0265  0.050  -0.0266 0.62  
 4176: 64 16 48  0   64 16 49  0             286607.4549  -0.0115  0.050  -0.0115 0.63  
 4177: 64 17 48  0   64 15 49  0             286607.4549  -0.0115  0.050  -0.0115 0.37  
 4178: 63 15 48  0   63 15 49  0             286646.1340  -0.0191  0.050  -0.0191 0.37  
 4179: 63 16 48  0   63 14 49  0             286646.1340  -0.0191  0.050  -0.0191 0.63  
 4180: 62 14 48  0   62 14 49  0             286683.8993  -0.0127  0.050  -0.0127 0.62  
 4181: 62 15 48  0   62 13 49  0             286683.8993  -0.0127  0.050  -0.0127 0.38  
 4182: 26 21  5  0   25 21  4  0             286717.1908   0.0032  0.050               
 4183: 61 13 48  0   61 13 49  0             286720.7689   0.0104  0.050   0.0105 0.37  
 4184: 61 14 48  0   61 12 49  0             286720.7689   0.0104  0.050   0.0105 0.63  
 4185: 60 12 48  0   60 12 49  0             286756.6903  -0.0172  0.050  -0.0173 0.63  
 4186: 60 13 48  0   60 11 49  0             286756.6903  -0.0172  0.050  -0.0173 0.37  
 4187: 59 11 48  0   59 11 49  0             286791.7665  -0.0079  0.050  -0.0080 0.38  
 4188: 59 12 48  0   59 10 49  0             286791.7665  -0.0079  0.050  -0.0080 0.62  
 4189: 58 10 48  0   58 10 49  0             286825.9921   0.0182  0.050   0.0182 0.62  
 4190: 58 11 48  0   58  9 49  0             286825.9921   0.0182  0.050   0.0182 0.38  
 4191: 19  9 10  0   18  7 11  0             286857.6725  -0.0353  0.050  -0.0353 0.38  
 4192: 19 10 10  0   18  8 11  0             286857.6725  -0.0353  0.050  -0.0353 0.62  
 4193: 57  9 48  0   57  9 49  0             286859.3300   0.0098  0.050   0.0098 0.37  
 4194: 57 10 48  0   57  8 49  0             286859.3300   0.0098  0.050   0.0098 0.63  
 4195: 56  8 48  0   56  8 49  0             286891.8410   0.0133  0.050   0.0134 0.62  
 4196: 56  9 48  0   56  7 49  0             286891.8410   0.0133  0.050   0.0134 0.38  
 4197: 55  7 48  0   55  7 49  0             286923.5346   0.0245  0.050   0.0245 0.37  
 4198: 55  8 48  0   55  6 49  0             286923.5346   0.0245  0.050   0.0245 0.63  
 4199: 54  6 48  0   54  6 49  0             286954.3890   0.0077  0.050   0.0077 0.63  
 4200: 54  7 48  0   54  5 49  0             286954.3890   0.0077  0.050   0.0077 0.37  
 4201: 53  5 48  0   53  5 49  0             286984.4917   0.0371  0.050   0.0372 0.38  
 4202: 53  6 48  0   53  4 49  0             286984.4917   0.0371  0.050   0.0372 0.62  
 4203: 48  0 48  0   47  0 47  0             286993.3776   0.0134  0.050   0.0135 0.63  
 4204: 48  1 48  0   47  1 47  0             286993.3776   0.0134  0.050   0.0135 0.37  
 4205: 47  1 46  0   46  1 45  0             286995.5326   0.0021  0.050   0.0021 0.37  
 4206: 47  2 46  0   46  2 45  0             286995.5326   0.0021  0.050   0.0021 0.63  
 4207: 46  2 44  0   45  2 43  0             286997.1832  -0.0011  0.050  -0.0012 0.63  
 4208: 46  3 44  0   45  3 43  0             286997.1832  -0.0011  0.050  -0.0012 0.37  
 4209: 45  3 42  0   44  3 41  0             286998.4160   0.0117  0.050   0.0118 0.38  
 4210: 45  4 42  0   44  4 41  0             286998.4160   0.0117  0.050   0.0118 0.62  
 4211: 44  4 40  0   43  4 39  0             286999.2714  -0.0028  0.050  -0.0029 0.62  
 4212: 44  5 40  0   43  5 39  0             286999.2714  -0.0028  0.050  -0.0029 0.38  
 4213: 40  8 32  0   39  8 31  0             287001.2599  -0.0483  0.050  -0.0483 0.62  
 4214: 40  9 32  0   39  9 31  0             287001.2599  -0.0483  0.050  -0.0483 0.38  
 4215: 39  9 30  0   38  9 29  0             287002.1665   0.0137  0.050   0.0137 0.38  
 4216: 39 10 30  0   38 10 29  0             287002.1665   0.0137  0.050   0.0137 0.62  
 4217: 38 10 28  0   37 10 27  0             287003.5822   0.0235  0.050   0.0235 0.62  
 4218: 38 11 28  0   37 11 27  0             287003.5822   0.0235  0.050   0.0235 0.38  
 4219: 37 11 26  0   36 11 25  0             287005.8898  -0.0016  0.050  -0.0016 0.37  
 4220: 37 12 26  0   36 12 25  0             287005.8898  -0.0016  0.050  -0.0016 0.63  
 4221: 36 12 24  0   35 12 23  0             287009.6916  -0.0091  0.050  -0.0092 0.62  
 4222: 36 13 24  0   35 13 23  0             287009.6916  -0.0091  0.050  -0.0092 0.38  
 4223: 52  4 48  0   52  4 49  0             287013.7515   0.0084  0.050   0.0084 0.62  
 4224: 52  5 48  0   52  3 49  0             287013.7515   0.0084  0.050   0.0084 0.38  
 4225: 35 13 22  0   34 13 21  0             287015.8544  -0.0062  0.050  -0.0063 0.37  
 4226: 35 14 22  0   34 14 21  0             287015.8544  -0.0062  0.050  -0.0063 0.63  
 4227: 34 14 20  0   33 14 19  0             287025.8366  -0.0040  0.050  -0.0040 0.63  
 4228: 34 15 20  0   33 15 19  0             287025.8366  -0.0040  0.050  -0.0040 0.37  
 4229: 33 15 18  0   32 15 17  0             287042.2821   0.0138  0.050   0.0138 0.37  
 4230: 33 16 18  0   32 16 17  0             287042.2821   0.0138  0.050   0.0138 0.63  
 4231: 32 16 16  0   31 16 15  0             287070.1763  -0.0097  0.050  -0.0098 0.63  
 4232: 32 17 16  0   31 17 15  0             287070.1763  -0.0097  0.050  -0.0098 0.37  
 4233: 31 17 14  0   30 17 13  0             287120.1451   0.0056  0.050   0.0056 0.38  
 4234: 31 18 14  0   30 18 13  0             287120.1451   0.0056  0.050   0.0056 0.62  
 4235: 30 18 12  0   29 18 11  0             287216.8689   0.0220  0.050   0.0254 0.62  
 4236: 30 19 12  0   29 19 11  0             287216.8689   0.0308  0.050   0.0254 0.38  
 4237: 23 20  3  0   22 18  4  0             287365.3409  -0.0822  0.050               
 4238: 22 19  4  0   21 17  5  0             287412.2948   0.0418  0.050               
 4239: 29 20 10  0   28 20  9  0             287427.5616   0.0072  0.050               
 4240: 29 19 10  0   28 19  9  0             287429.9722   0.0210  0.050               
 4241: 28 21  8  0   27 21  7  0             287875.7176   0.0086  0.050               
 4242: 27 23  5  0   26 23  4  0             287961.0929   0.0055  0.050               
 4243: 28 20  8  0   27 20  7  0             288151.7595   0.0290  0.050               
 4244: 22 17  5  0   21 15  6  0             288843.9438  -0.0047  0.050               
 4245: 31 24  7  0   30 26  4  0             288855.5065  -0.0105  0.050               
 4246: 23 19  4  0   22 17  5  0             289291.8292  -0.0059  0.050               
 4247: 22 18  5  0   21 16  6  0             291261.0658   0.0067  0.050               
 4248: 87 38 49  0   87 38 50  0             291374.4847  -0.0083  0.050  -0.0084 0.63  
 4249: 87 39 49  0   87 37 50  0             291374.4847  -0.0083  0.050  -0.0084 0.37  
 4250: 86 37 49  0   86 37 50  0             291438.5874  -0.0231  0.050  -0.0232 0.38  
 4251: 86 38 49  0   86 36 50  0             291438.5874  -0.0231  0.050  -0.0232 0.62  
 4252: 85 36 49  0   85 36 50  0             291501.4063  -0.0060  0.050  -0.0060 0.63  
 4253: 85 37 49  0   85 35 50  0             291501.4063  -0.0060  0.050  -0.0060 0.37  
 4254: 84 35 49  0   84 35 50  0             291562.8581  -0.0612  0.050  -0.0613 0.38  
 4255: 84 36 49  0   84 34 50  0             291562.8581  -0.0612  0.050  -0.0613 0.62  
 4256: 83 34 49  0   83 34 50  0             291623.1157  -0.0364  0.050  -0.0365 0.62  
 4257: 83 35 49  0   83 33 50  0             291623.1157  -0.0364  0.050  -0.0365 0.38  
 4258: 82 33 49  0   82 33 50  0             291682.0886  -0.0425  0.050  -0.0425 0.38  
 4259: 82 34 49  0   82 32 50  0             291682.0886  -0.0425  0.050  -0.0425 0.62  
 4260: 81 32 49  0   81 32 50  0             291739.8748  -0.0014  0.050  -0.0015 0.63  
 4261: 81 33 49  0   81 31 50  0             291739.8748  -0.0014  0.050  -0.0015 0.37  
 4262: 80 31 49  0   80 31 50  0             291796.3833  -0.0239  0.050  -0.0239 0.38  
 4263: 80 32 49  0   80 30 50  0             291796.3833  -0.0239  0.050  -0.0239 0.62  
 4264: 79 30 49  0   79 30 50  0             291851.7266  -0.0167  0.050  -0.0168 0.63  
 4265: 79 31 49  0   79 29 50  0             291851.7266  -0.0167  0.050  -0.0168 0.37  
 4266: 78 29 49  0   78 29 50  0             291905.8752  -0.0287  0.050  -0.0288 0.37  
 4267: 78 30 49  0   78 28 50  0             291905.8752  -0.0287  0.050  -0.0288 0.63  
 4268: 77 28 49  0   77 28 50  0             291958.8885  -0.0191  0.050  -0.0191 0.63  
 4269: 77 29 49  0   77 27 50  0             291958.8885  -0.0191  0.050  -0.0191 0.37  
 4270: 76 27 49  0   76 27 50  0             292010.7657  -0.0073  0.050  -0.0074 0.37  
 4271: 76 28 49  0   76 26 50  0             292010.7657  -0.0073  0.050  -0.0074 0.63  
 4272: 21 14  7  0   20 12  8  0             292057.9513   0.0299  0.050               
 4273: 75 26 49  0   75 26 50  0             292061.4955  -0.0230  0.050  -0.0230 0.62  
 4274: 75 27 49  0   75 25 50  0             292061.4955  -0.0230  0.050  -0.0230 0.38  
 4275: 21 15  7  0   20 13  8  0             292068.4342   0.0113  0.050               
 4276: 74 25 49  0   74 25 50  0             292111.1877   0.0258  0.050   0.0258 0.38  
 4277: 74 26 49  0   74 24 50  0             292111.1877   0.0258  0.050   0.0258 0.62  
 4278: 73 24 49  0   73 24 50  0             292159.6982  -0.0227  0.050  -0.0228 0.62  
 4279: 73 25 49  0   73 23 50  0             292159.6982  -0.0227  0.050  -0.0228 0.38  
 4280: 72 23 49  0   72 23 50  0             292207.2010  -0.0122  0.050  -0.0123 0.38  
 4281: 72 24 49  0   72 22 50  0             292207.2010  -0.0122  0.050  -0.0123 0.62  
 4282: 71 22 49  0   71 22 50  0             292253.6293  -0.0263  0.050  -0.0264 0.62  
 4283: 71 23 49  0   71 21 50  0             292253.6293  -0.0263  0.050  -0.0264 0.38  
 4284: 70 21 49  0   70 21 50  0             292299.0497  -0.0156  0.050  -0.0156 0.38  
 4285: 70 22 49  0   70 20 50  0             292299.0497  -0.0156  0.050  -0.0156 0.62  
 4286: 69 20 49  0   69 20 50  0             292343.4509  -0.0079  0.050  -0.0079 0.62  
 4287: 69 21 49  0   69 19 50  0             292343.4509  -0.0079  0.050  -0.0079 0.38  
 4288: 68 19 49  0   68 19 50  0             292386.8298  -0.0226  0.050  -0.0226 0.38  
 4289: 68 20 49  0   68 18 50  0             292386.8298  -0.0226  0.050  -0.0226 0.62  
 4290: 67 18 49  0   67 18 50  0             292429.2530  -0.0094  0.050  -0.0094 0.63  
 4291: 67 19 49  0   67 17 50  0             292429.2530  -0.0094  0.050  -0.0094 0.37  
 4292: 66 17 49  0   66 17 50  0             292470.6780  -0.0263  0.050  -0.0263 0.38  
 4293: 66 18 49  0   66 16 50  0             292470.6780  -0.0263  0.050  -0.0263 0.62  
 4294: 65 16 49  0   65 16 50  0             292511.1801  -0.0138  0.050  -0.0139 0.63  
 4295: 65 17 49  0   65 15 50  0             292511.1801  -0.0138  0.050  -0.0139 0.37  
 4296: 64 15 49  0   64 15 50  0             292550.7220  -0.0245  0.050  -0.0246 0.38  
 4297: 64 16 49  0   64 14 50  0             292550.7220  -0.0245  0.050  -0.0246 0.62  
 4298: 63 14 49  0   63 14 50  0             292589.3699  -0.0073  0.050  -0.0073 0.62  
 4299: 63 15 49  0   63 13 50  0             292589.3699  -0.0073  0.050  -0.0073 0.38  
 4300: 20 11  9  0   19  9 10  0             292614.9055   0.0251  0.050   0.0217 0.37  
 4301: 20 12  9  0   19 10 10  0             292614.9055   0.0196  0.050   0.0217 0.63  
 4302: 62 13 49  0   62 13 50  0             292627.0801  -0.0206  0.050  -0.0206 0.37  
 4303: 62 14 49  0   62 12 50  0             292627.0801  -0.0206  0.050  -0.0206 0.63  
 4304: 61 12 49  0   61 12 50  0             292663.9164  -0.0151  0.050  -0.0152 0.62  
 4305: 61 13 49  0   61 11 50  0             292663.9164  -0.0151  0.050  -0.0152 0.38  
 4306: 60 11 49  0   60 11 50  0             292699.8730  -0.0111  0.050  -0.0111 0.37  
 4307: 60 12 49  0   60 10 50  0             292699.8730  -0.0111  0.050  -0.0111 0.63  
 4308: 59 10 49  0   59 10 50  0             292734.9739   0.0014  0.050   0.0014 0.63  
 4309: 59 11 49  0   59  9 50  0             292734.9739   0.0014  0.050   0.0014 0.37  
 4310: 58  9 49  0   58  9 50  0             292769.2089  -0.0014  0.050  -0.0014 0.37  
 4311: 58 10 49  0   58  8 50  0             292769.2089  -0.0014  0.050  -0.0014 0.63  
 4312: 27 21  6  0   26 21  5  0             292788.8889   0.0194  0.050               
 4313: 57  8 49  0   57  8 50  0             292802.6171   0.0058  0.050   0.0058 0.62  
 4314: 57  9 49  0   57  7 50  0             292802.6171   0.0058  0.050   0.0058 0.38  
 4315: 56  7 49  0   56  7 50  0             292835.2008   0.0121  0.050   0.0121 0.38  
 4316: 56  8 49  0   56  6 50  0             292835.2008   0.0121  0.050   0.0121 0.62  
 4317: 19  8 11  0   18  6 12  0             292839.1755   0.0677  0.050   0.0678 0.62  
 4318: 19  9 11  0   18  7 12  0             292839.1755   0.0677  0.050   0.0678 0.38  
 4319: 55  6 49  0   55  6 50  0             292866.9747   0.0192  0.050   0.0192 0.62  
 4320: 55  7 49  0   55  5 50  0             292866.9747   0.0192  0.050   0.0192 0.38  
 4321: 54  5 49  0   54  5 50  0             292897.9359   0.0111  0.050   0.0112 0.38  
 4322: 54  6 49  0   54  4 50  0             292897.9359   0.0111  0.050   0.0112 0.62  
 4323: 49  0 49  0   48  0 48  0             292908.5500   0.0066  0.050   0.0067 0.63  
 4324: 49  1 49  0   48  1 48  0             292908.5500   0.0066  0.050   0.0067 0.37  
 4325: 48  1 47  0   47  1 46  0             292910.6940  -0.0051  0.050  -0.0051 0.38  
 4326: 48  2 47  0   47  2 46  0             292910.6940  -0.0051  0.050  -0.0051 0.62  
 4327: 47  2 45  0   46  2 44  0             292912.3248  -0.0042  0.050  -0.0042 0.63  
 4328: 47  3 45  0   46  3 44  0             292912.3248  -0.0042  0.050  -0.0042 0.37  
 4329: 46  3 43  0   45  3 42  0             292913.5078  -0.0030  0.050               
 4330: 40  9 31  0   39  9 30  0             292916.5945   0.0042  0.050   0.0042 0.37  
 4331: 40 10 31  0   39 10 30  0             292916.5945   0.0042  0.050   0.0042 0.63  
 4332: 39 10 29  0   38 10 28  0             292917.7572   0.0210  0.050   0.0210 0.62  
 4333: 39 11 29  0   38 11 28  0             292917.7572   0.0210  0.050   0.0210 0.38  
 4334: 38 11 27  0   37 11 26  0             292919.6990  -0.0043  0.050  -0.0043 0.38  
 4335: 38 12 27  0   37 12 26  0             292919.6990  -0.0043  0.050  -0.0043 0.62  
 4336: 37 12 25  0   36 12 24  0             292922.9665  -0.0069  0.050  -0.0070 0.63  
 4337: 37 13 25  0   36 13 24  0             292922.9665  -0.0069  0.050  -0.0070 0.37  
 4338: 36 13 23  0   35 13 22  0             292928.2702  -0.0231  0.050  -0.0232 0.38  
 4339: 36 14 23  0   35 14 22  0             292928.2702  -0.0231  0.050  -0.0232 0.62  
 4340: 35 14 21  0   34 14 20  0             292936.8877   0.0014  0.050   0.0014 0.63  
 4341: 35 15 21  0   34 15 20  0             292936.8877   0.0014  0.050   0.0014 0.37  
 4342: 34 15 19  0   33 15 18  0             292950.8726  -0.0013  0.050  -0.0014 0.37  
 4343: 34 16 19  0   33 16 18  0             292950.8726  -0.0013  0.050  -0.0014 0.63  
 4344: 52  3 49  0   52  3 50  0             292957.5308   0.0108  0.050   0.0109 0.37  
 4345: 52  4 49  0   52  2 50  0             292957.5308   0.0108  0.050   0.0109 0.63  
 4346: 33 16 17  0   32 16 16  0             292974.1824  -0.0019  0.050  -0.0020 0.62  
 4347: 33 17 17  0   32 17 16  0             292974.1824  -0.0019  0.050  -0.0020 0.38  
 4348: 51  2 49  0   51  2 50  0             292986.1857   0.0152  0.050   0.0152 0.63  
 4349: 51  3 49  0   51  1 50  0             292986.1857   0.0152  0.050   0.0152 0.37  
 4350: 32 17 15  0   31 17 14  0             293014.6709   0.0000  0.050   0.0000 0.38  
 4351: 32 18 15  0   31 18 14  0             293014.6709   0.0000  0.050   0.0000 0.62  
 4352: 31 18 13  0   30 18 12  0             293089.6728   0.0115  0.050   0.0118 0.63  
 4353: 31 19 13  0   30 19 12  0             293089.6728   0.0122  0.050   0.0118 0.37  
 4354: 30 19 11  0   29 19 10  0             293242.9863  -0.1263  0.050   0.0143 0.37  
 4355: 30 20 11  0   29 20 10  0             293242.9863   0.0986  0.050   0.0143 0.63  
 4356: 29 21  9  0   28 21  8  0             293594.0264   0.0207  0.050               
 4357: 29 20  9  0   28 20  8  0             293632.6217   0.0165  0.050               
 4358: 28 22  7  0   27 22  6  0             293787.4641   0.0019  0.050               
 4359: 28 26  2  0   27 26  1  0             294550.4294   0.0898  0.050               
 4360: 28 21  7  0   27 21  6  0             295927.9092   0.0321  0.050               
 4361: 22 16  6  0   21 14  7  0             297048.0873  -0.0004  0.050               
 4362: 22 17  6  0   21 15  7  0             297333.2104   0.0240  0.050               
 4363: 85 35 50  0   85 35 51  0             297451.2108  -0.0246  0.050  -0.0246 0.38  
 4364: 85 36 50  0   85 34 51  0             297451.2108  -0.0246  0.050  -0.0246 0.62  
 4365: 84 34 50  0   84 34 51  0             297512.1324   0.0201  0.050   0.0201 0.62  
 4366: 84 35 50  0   84 33 51  0             297512.1324   0.0201  0.050   0.0201 0.38  
 4367: 83 33 50  0   83 33 51  0             297571.7659   0.0096  0.050   0.0097 0.38  
 4368: 83 34 50  0   83 32 51  0             297571.7659   0.0096  0.050   0.0097 0.62  
 4369: 82 32 50  0   82 32 51  0             297630.1487  -0.0375  0.050  -0.0376 0.63  
 4370: 82 33 50  0   82 31 51  0             297630.1487  -0.0375  0.050  -0.0376 0.37  
 4371: 81 31 50  0   81 31 51  0             297687.3300  -0.0911  0.050  -0.0912 0.38  
 4372: 81 32 50  0   81 30 51  0             297687.3300  -0.0911  0.050  -0.0912 0.62  
 4373: 80 30 50  0   80 30 51  0             297743.4768  -0.0025  0.050  -0.0025 0.63  
 4374: 80 31 50  0   80 29 51  0             297743.4768  -0.0025  0.050  -0.0025 0.37  
 4375: 28 25  3  0   27 25  2  0             297783.1807   0.0786  0.050               
 4376: 79 29 50  0   79 29 51  0             297798.3714  -0.0076  0.050  -0.0077 0.38  
 4377: 79 30 50  0   79 28 51  0             297798.3714  -0.0076  0.050  -0.0077 0.62  
 4378: 78 28 50  0   78 28 51  0             297852.1176  -0.0206  0.050  -0.0206 0.63  
 4379: 78 29 50  0   78 27 51  0             297852.1176  -0.0206  0.050  -0.0206 0.37  
 4380: 77 27 50  0   77 27 51  0             297904.7353  -0.0392  0.050  -0.0392 0.37  
 4381: 77 28 50  0   77 26 51  0             297904.7353  -0.0392  0.050  -0.0392 0.63  
 4382: 28 23  6  0   27 23  5  0             297910.6463  -0.0097  0.050               
 4383: 76 26 50  0   76 26 51  0             297956.2722  -0.0329  0.050  -0.0330 0.62  
 4384: 76 27 50  0   76 25 51  0             297956.2722  -0.0329  0.050  -0.0330 0.38  
 4385: 75 25 50  0   75 25 51  0             298006.7106  -0.0368  0.050  -0.0368 0.38  
 4386: 75 26 50  0   75 24 51  0             298006.7106  -0.0368  0.050  -0.0368 0.62  
 4387: 74 24 50  0   74 24 51  0             298056.1064  -0.0117  0.050  -0.0118 0.62  
 4388: 74 25 50  0   74 23 51  0             298056.1064  -0.0117  0.050  -0.0118 0.38  
 4389: 27 22  5  0   26 22  4  0             298059.3475  -0.0186  0.050               
 4390: 73 23 50  0   73 23 51  0             298104.4268  -0.0072  0.050  -0.0072 0.38  
 4391: 73 24 50  0   73 22 51  0             298104.4268  -0.0072  0.050  -0.0072 0.62  
 4392: 72 22 50  0   72 22 51  0             298151.6825  -0.0287  0.050  -0.0288 0.62  
 4393: 72 23 50  0   72 21 51  0             298151.6825  -0.0287  0.050  -0.0288 0.38  
 4394: 71 21 50  0   71 21 51  0             298197.9469  -0.0192  0.050  -0.0192 0.38  
 4395: 71 22 50  0   71 20 51  0             298197.9469  -0.0192  0.050  -0.0192 0.62  
 4396: 70 20 50  0   70 20 51  0             298243.1890  -0.0251  0.050  -0.0252 0.62  
 4397: 70 21 50  0   70 19 51  0             298243.1890  -0.0251  0.050  -0.0252 0.38  
 4398: 21 13  8  0   20 11  9  0             298267.2304   0.3606  0.050   0.0810 0.38  
 4399: 21 14  8  0   20 12  9  0             298267.2304  -0.0870  0.050   0.0810 0.62  
 4400: 69 19 50  0   69 19 51  0             298287.4381  -0.0332  0.050  -0.0333 0.38  
 4401: 69 20 50  0   69 18 51  0             298287.4381  -0.0332  0.050  -0.0333 0.62  
 4402: 68 18 50  0   68 18 51  0             298330.7303  -0.0225  0.050  -0.0225 0.63  
 4403: 68 19 50  0   68 17 51  0             298330.7303  -0.0225  0.050  -0.0225 0.37  
 4404: 67 17 50  0   67 17 51  0             298373.0547  -0.0189  0.050  -0.0190 0.38  
 4405: 67 18 50  0   67 16 51  0             298373.0547  -0.0189  0.050  -0.0190 0.62  
 4406: 66 16 50  0   66 16 51  0             298414.4394  -0.0094  0.050  -0.0095 0.62  
 4407: 66 17 50  0   66 15 51  0             298414.4394  -0.0094  0.050  -0.0095 0.38  
 4408: 65 15 50  0   65 15 51  0             298454.8771  -0.0158  0.050  -0.0159 0.37  
 4409: 65 16 50  0   65 14 51  0             298454.8771  -0.0158  0.050  -0.0159 0.63  
 4410: 64 14 50  0   64 14 51  0             298494.4009  -0.0193  0.050  -0.0194 0.63  
 4411: 64 15 50  0   64 13 51  0             298494.4009  -0.0193  0.050  -0.0194 0.37  
 4412: 63 13 50  0   63 13 51  0             298533.0406  -0.0044  0.050  -0.0045 0.38  
 4413: 63 14 50  0   63 12 51  0             298533.0406  -0.0044  0.050  -0.0045 0.62  
 4414: 62 12 50  0   62 12 51  0             298570.7891   0.0078  0.050   0.0079 0.63  
 4415: 62 13 50  0   62 11 51  0             298570.7891   0.0078  0.050   0.0079 0.37  
 4416: 61 11 50  0   61 11 51  0             298607.6327  -0.0096  0.050  -0.0096 0.37  
 4417: 61 12 50  0   61 10 51  0             298607.6327  -0.0096  0.050  -0.0096 0.63  
 4418: 20 10 10  0   19  8 11  0             298636.8537   0.0032  0.050   0.0032 0.63  
 4419: 20 11 10  0   19  9 11  0             298636.8537   0.0031  0.050   0.0032 0.37  
 4420: 60 10 50  0   60 10 51  0             298643.6337  -0.0082  0.050  -0.0082 0.63  
 4421: 60 11 50  0   60  9 51  0             298643.6337  -0.0082  0.050  -0.0082 0.37  
 4422: 59  9 50  0   59  9 51  0             298678.7904  -0.0026  0.050  -0.0027 0.38  
 4423: 59 10 50  0   59  8 51  0             298678.7904  -0.0026  0.050  -0.0027 0.62  
 4424: 28 24  5  0   27 24  4  0             298712.5104   0.0370  0.050  -0.0570 0.85  
 4425: 58  8 50  0   58  8 51  0             298712.5104  -0.5983  0.050  -0.0570 0.15  
 4426: 57  7 50  0   57  7 51  0             298746.6255   0.0237  0.050   0.0237 0.38  
 4427: 57  8 50  0   57  6 51  0             298746.6255   0.0237  0.050   0.0237 0.62  
 4428: 56  6 50  0   56  6 51  0             298779.3226   0.0379  0.050   0.0379 0.62  
 4429: 56  7 50  0   56  5 51  0             298779.3226   0.0379  0.050   0.0379 0.38  
 4430: 19  7 12  0   18  5 13  0             298805.3068  -0.0302  0.050  -0.0302 0.37  
 4431: 19  8 12  0   18  6 13  0             298805.3068  -0.0302  0.050  -0.0302 0.63  
 4432: 55  5 50  0   55  5 51  0             298811.1753   0.0057  0.050   0.0057 0.38  
 4433: 55  6 50  0   55  4 51  0             298811.1753   0.0057  0.050   0.0057 0.62  
 4434: 50  0 50  0   49  0 49  0             298823.6038   0.0150  0.050   0.0151 0.62  
 4435: 50  1 50  0   49  1 49  0             298823.6038   0.0150  0.050   0.0151 0.38  
 4436: 49  1 48  0   48  1 47  0             298825.7386   0.0043  0.050   0.0043 0.37  
 4437: 49  2 48  0   48  2 47  0             298825.7386   0.0043  0.050   0.0043 0.63  
 4438: 48  2 46  0   47  2 45  0             298827.3391  -0.0011  0.050  -0.0012 0.62  
 4439: 48  3 46  0   47  3 45  0             298827.3391  -0.0011  0.050  -0.0012 0.38  
 4440: 47  3 44  0   46  3 43  0             298828.4678  -0.0163  0.050  -0.0164 0.38  
 4441: 47  4 44  0   46  4 43  0             298828.4678  -0.0163  0.050  -0.0164 0.62  
 4442: 40 10 30  0   39 10 29  0             298831.8545   0.0396  0.050   0.0396 0.62  
 4443: 40 11 30  0   39 11 29  0             298831.8545   0.0396  0.050   0.0396 0.38  
 4444: 39 11 28  0   38 11 27  0             298833.4597   0.0138  0.050   0.0138 0.38  
 4445: 39 12 28  0   38 12 27  0             298833.4597   0.0138  0.050   0.0138 0.62  
 4446: 38 12 26  0   37 12 25  0             298836.2259  -0.0055  0.050  -0.0056 0.62  
 4447: 38 13 26  0   37 13 25  0             298836.2259  -0.0055  0.050  -0.0056 0.38  
 4448: 37 13 24  0   36 13 23  0             298840.8105  -0.0057  0.050  -0.0058 0.37  
 4449: 37 14 24  0   36 14 23  0             298840.8105  -0.0057  0.050  -0.0058 0.63  
 4450: 36 14 22  0   35 14 21  0             298848.2297  -0.0002  0.050  -0.0003 0.62  
 4451: 36 15 22  0   35 15 21  0             298848.2297  -0.0002  0.050  -0.0003 0.38  
 4452: 35 15 20  0   34 15 19  0             298860.2087  -0.0008  0.050  -0.0009 0.37  
 4453: 35 16 20  0   34 16 19  0             298860.2087  -0.0008  0.050  -0.0009 0.63  
 4454: 53  3 50  0   53  3 51  0             298872.6038   0.0103  0.050   0.0103 0.37  
 4455: 53  4 50  0   53  2 51  0             298872.6038   0.0103  0.050   0.0103 0.63  
 4456: 34 16 18  0   33 16 17  0             298879.8754   0.0087  0.050   0.0087 0.63  
 4457: 34 17 18  0   33 17 17  0             298879.8754   0.0087  0.050   0.0087 0.37  
 4458: 52  2 50  0   52  2 51  0             298902.1738   0.0179  0.050   0.0180 0.63  
 4459: 52  3 50  0   52  1 51  0             298902.1738   0.0179  0.050   0.0180 0.37  
 4460: 33 17 16  0   32 17 15  0             298913.1905   0.0108  0.050   0.0108 0.38  
 4461: 33 18 16  0   32 18 15  0             298913.1905   0.0108  0.050   0.0108 0.62  
 4462: 32 18 14  0   31 18 13  0             298972.6719  -0.0006  0.050  -0.0006 0.62  
 4463: 32 19 14  0   31 19 13  0             298972.6719  -0.0005  0.050  -0.0006 0.38  
 4464: 31 19 12  0   30 19 11  0             299087.8082   0.0022  0.050   0.0140 0.38  
 4465: 31 20 12  0   30 20 11  0             299087.8082   0.0210  0.050   0.0140 0.62  
 4466: 30 21 10  0   29 21  9  0             299338.6756   0.0258  0.050               
 4467: 30 20 10  0   29 20  9  0             299343.1178   0.0168  0.050               
 4468: 23 18  5  0   22 16  6  0             299616.2476   0.0114  0.050               
 4469: 29 22  8  0   28 22  7  0             299833.0595   0.0226  0.050               
 4470: 23 20  4  0   22 18  5  0             299849.0496   0.0187  0.050               
 4471: 29 21  8  0   28 21  7  0             300270.0531   0.0294  0.050               
 4472: 24 20  4  0   23 18  5  0             300373.5029   0.0027  0.050               
 4473: 29 28  1  0   28 28  0  0             302713.8355   0.0850  0.050               
 4474: 91 40 51  0   91 40 52  0             303011.6755  -0.0253  0.050  -0.0254 0.62  
 4475: 91 41 51  0   91 39 52  0             303011.6755  -0.0253  0.050  -0.0254 0.38  
 4476: 23 19  5  0   22 17  6  0             303026.7791   0.0171  0.050               
 4477: 89 38 51  0   89 38 52  0             303146.2360   0.0071  0.050   0.0072 0.63  
 4478: 89 39 51  0   89 37 52  0             303146.2360   0.0071  0.050   0.0072 0.37  
 4479: 88 37 51  0   88 37 52  0             303211.5557   0.0056  0.050   0.0056 0.38  
 4480: 88 38 51  0   88 36 52  0             303211.5557   0.0056  0.050   0.0056 0.62  
 4481: 87 36 51  0   87 36 52  0             303275.5658  -0.0358  0.050  -0.0358 0.63  
 4482: 87 37 51  0   87 35 52  0             303275.5658  -0.0358  0.050  -0.0358 0.37  
 4483: 86 35 51  0   86 35 52  0             303338.3818  -0.0208  0.050  -0.0209 0.38  
 4484: 86 36 51  0   86 34 52  0             303338.3818  -0.0208  0.050  -0.0209 0.62  
 4485: 85 34 51  0   85 34 52  0             303399.9839   0.0122  0.050   0.0122 0.62  
 4486: 85 35 51  0   85 33 52  0             303399.9839   0.0122  0.050   0.0122 0.38  
 4487: 84 33 51  0   84 33 52  0             303460.3030  -0.0239  0.050  -0.0239 0.38  
 4488: 84 34 51  0   84 32 52  0             303460.3030  -0.0239  0.050  -0.0239 0.62  
 4489: 83 32 51  0   83 32 52  0             303519.4713  -0.0153  0.050  -0.0154 0.62  
 4490: 83 33 51  0   83 31 52  0             303519.4713  -0.0153  0.050  -0.0154 0.38  
 4491: 82 31 51  0   82 31 52  0             303577.4487  -0.0199  0.050  -0.0199 0.37  
 4492: 82 32 51  0   82 30 52  0             303577.4487  -0.0199  0.050  -0.0199 0.63  
 4493: 81 30 51  0   81 30 52  0             303634.2859  -0.0047  0.050  -0.0047 0.62  
 4494: 81 31 51  0   81 29 52  0             303634.2859  -0.0047  0.050  -0.0047 0.38  
 4495: 80 29 51  0   80 29 52  0             303689.9353  -0.0343  0.050  -0.0343 0.37  
 4496: 80 30 51  0   80 28 52  0             303689.9353  -0.0343  0.050  -0.0343 0.63  
 4497: 22 15  7  0   21 13  8  0             303703.3417   0.0077  0.050               
 4498: 79 28 51  0   79 28 52  0             303744.5014  -0.0215  0.050  -0.0215 0.63
[truncated: 647,374 more chars]
