# Supplementary material for: Precise Semi-Experimental Equilibrium (r e SE) Structure of Pyridine from 32 Isotopologues: Accurate Assessment of the Effect of Nitrogen-Atom Substitution in Aromatic Rings
Source: J Phys Chem A. 2025 Nov 7;129(46):10737–50. doi: 10.1021/acs.jpca.5c07184 (PMC12641475; doi:10.1021/acs.jpca.5c07184)
Supplement: Supplementary file 2 [file jp5c07184_si_002.zip › Supplementary Information/pyridine_r0.out]

  *************************************************
  REFIT: Least-Square-Fit of Equilibrium Geometries
  *************************************************
 
  Input file: 
 
  *************************************************
Structure Determination CCSD(T) pyridine
H
C 1 R1*
C 2 R2* 1 A1*
C 2 R2* 1 A1* 3 D180
C 3 R3* 2 A2* 1 D180
C 4 R3* 2 A2* 1 D180
H 3 R4* 2 A3* 1 D0
H 4 R4* 2 A3* 1 D0
H 5 R5* 3 A4* 2 D180
H 6 R5* 4 A4* 2 D180
X 2 R 1 A90 3 D90
N 2 R6* 11 A90 1 D180

R1   =        1.081904762198971
R2   =        1.391642347211452
A1   =      120.802524332313283
D180 =      180.000000000000000
R3   =        1.393633452730730
A2   =      118.511401186309413
R4   =        1.081254588369130
A3   =      121.340871313833205
D0   =        0.000000000000000
R5   =        1.083529930876981
A4   =      120.158542501934136
R    =        1.000000204657382
A90  =       90.000000000000000
D90  =       90.000000000000000
R6   =        2.808319720653174

INERTIA

ISOTOPOMER
32

1 12 12 12 12 12 1 1 1 1 14  ISO001
1 12 12 12 12 12 1 1 1 1 15  ISO002
1 12 12 12 13 12 1 1 1 1 14  ISO003
1 12 13 12 12 12 1 1 1 1 14  ISO004
1 13 12 12 12 12 1 1 1 1 14  ISO005
1 12 12 12 12 12 1 1 2 1 14  ISO006
1 12 12 12 12 12 2 1 1 1 14  ISO007
2 12 12 12 12 12 1 1 1 1 14  ISO008
1 12 12 12 13 12 2 1 1 1 14  ISO009
1 12 13 12 12 12 2 1 1 1 14  ISO010
1 13 12 12 12 12 2 1 1 1 14  ISO011
1 12 12 13 12 12 2 1 1 1 14  ISO012
1 12 12 12 12 13 2 1 1 1 14  ISO013
2 12 12 12 12 12 2 2 2 2 14  ISO014
2 12 12 12 12 12 2 2 2 2 15  ISO015
2 12 12 12 13 12 2 2 2 2 14  ISO016
2 12 13 12 12 12 2 2 2 2 14  ISO017
2 13 12 12 12 12 2 2 2 2 14  ISO018
2 12 12 12 12 12 2 2 1 2 14  ISO019
2 12 12 12 12 12 1 2 2 2 14  ISO020
1 12 12 12 12 12 2 2 2 2 14  ISO021
2 12 12 12 12 12 2 2 1 1 14  ISO022
2 12 12 12 12 12 1 1 2 2 14  ISO023
1 13 12 12 12 12 1 1 1 1 15  ISO024
1 12 13 12 12 12 1 1 1 1 15  ISO025
1 12 12 12 13 12 1 1 1 1 15  ISO026
1 12 12 12 12 12 2 1 2 1 14  ISO027
1 12 12 12 12 12 1 2 2 1 14  ISO028
1 12 12 12 12 12 1 1 2 2 14  ISO029
2 12 12 12 12 12 2 1 1 1 14  ISO030
1 12 12 12 12 12 2 2 1 1 14  ISO031
1 12 12 12 12 12 1 2 2 2 14  ISO032

EXPERIMENTAL CONSTANTS (Ave Determinable Constants)
6039.249049 5804.9105017 2959.212908    ISO001
1.0 1.0 1.0
6039.4224304 5680.3874671 2926.5395130  ISO002
1.0 1.0 1.0
5963.11852 5758.94605 2928.9628257      ISO003
1.0 1.0 1.0
5956.58274 5756.032529 2926.6314669     ISO004
1.0 1.0 1.0
6039.477689 5676.043408 2925.397702     ISO005
1.0 1.0 1.0
5900.87921 5558.518196 2861.713258      ISO006
1.0 1.0 1.0
5889.1889318 5555.0484417 2858.0311185  ISO007
1.0 1.0 1.0
6038.999085 5420.073287 2855.825023     ISO008
1.0 1.0 1.0
5778.3957 5550.2653 2830.429252         ISO016
0.0 0.0 1.0
5882.03 5452.53 2828.97928              ISO017
0.0 0.0 1.0
5835.7412 5485.9448 2827.129828         ISO018
1.0 1.0 1.0
5770.6116 5543.9703 2826.926896         ISO019
1.0 1.0 1.0
5883.1882 5449.6857 2828.487466         ISO020
1.0 1.0 1.0
5080.252648 4979.016845 2514.23581298   ISO025
1.0  1.0  1.0
4980.056 4979.786 2489.6359617          ISO026
0.0  0.0  1.0
5065.454378 4905.949918 2491.886559     ISO027
1.0  1.0  1.0
5067.75653 4900.962061 2491.15606       ISO028
1.0  1.0  1.0
4985.157 4979.130 2490.743257           ISO029
0.0  0.0  1.0
5335.16246 5042.98337 2592.09289        ISO030
1.0  1.0  1.0
5332.9375095 5049.5087701 2593.2982231  ISO031
1.0  1.0  1.0
5417.6817790 4979.1342021 2594.201441   ISO032
1.0  1.0  1.0
5434.142718 5266.5890389 2674.071307    ISO036
1.0  1.0  1.0
5482.2112 5230.9716 2676.386861         ISO037
1.0  1.0  1.0
6039.650947 5553.928130 2892.648746     ISO038
1.0  1.0  1.0
5950.003176 5638.0763783 2894.261478    ISO039
1.0  1.0  1.0
5956.702907 5643.743740 2897.341356     ISO040
1.0  1.0  1.0
5604.5682 5471.25669 2768.04939         ISO041
1.0  1.0  1.0
5876.919 5222.5052 2764.71119           ISO043
0.0  1.0  1.0
5598.54038 5482.37154 2769.42232        ISO044
1.0  1.0  1.0
5781.746778 5292.277081 2762.580451     ISO045
1.0 1.0 1.0
5620.176064 5434.287767 2762.312950     ISO046
1.0 1.0 1.0
5574.9015 5160.80978 2679.49939         ISO047
1.0  1.0  1.0

XVIBRATIONAL (Be-B'' CCSD[T]/cc-pCVTZ)
47.39474757          41.16861621          22.98890395     ISO001
47.22698054          39.95821198          22.59575556     ISO002
46.22510769          40.90265905          22.63568834     ISO003
46.19275936          40.91971354          22.63200498     ISO004
47.17217089          40.00338850          22.59487974     ISO005
44.43591648          40.42246573          21.97472158     ISO006
44.07343520          40.20553310          21.84165060     ISO007
47.60980327          37.27973588          21.80727757     ISO008
42.80788785          40.13400217          21.52047635     ISO016
43.55566252          39.45009130          21.50615997     ISO017
43.91775710          39.04340342          21.48669815     ISO018
42.57300703          40.30906690          21.50925727     ISO019
43.49117899          39.49882927          21.50360320     ISO020
35.12636562          35.90825612          18.26220847     ISO025
35.77411432          34.21013792          17.98996930     ISO026
34.91627068          35.08558517          18.00149359     ISO027
34.95721987          35.06955122          18.00678866     ISO028
34.26121431          35.72744539          17.99291690     ISO029
38.47677173          35.41647993          19.01437220     ISO030
38.86434151          35.43987575          19.10497594     ISO031
38.43534717          35.81274348          19.09958275     ISO032
40.56799431          36.23198848          19.81766627     ISO036
41.42124778          36.28899882          20.00831240     ISO037
47.00492581          38.83072025          22.20541489     ISO038
46.16093414          39.58488650          22.24518002     ISO039
46.17438472          39.59870358          22.25276235     ISO040
39.77912119          41.02084066          20.92658517     ISO041
43.63594638          37.48474925          20.88221503     ISO043
39.99876738          41.25240254          21.02984460     ISO044
44.13440512          36.59474115          20.77642033     ISO045
39.72473194          40.44627937          20.77958214     ISO046
40.29979368          37.40294775          20.02934994     ISO047

XELECTRONIC (at CCSD(T)/cc-pCVTZ)
-0.25980 -0.31571 0.07441   ISO001
-0.25980 -0.30169 0.07291   ISO002
-0.25829 -0.30583 0.07297   ISO003
-0.25838 -0.30546 0.07270   ISO004
-0.25980 -0.30239 0.07256   ISO005
-0.27941 -0.26137 0.06972   ISO006
-0.28198 -0.25865 0.06928   ISO007
-0.25980 -0.27608 0.06903   ISO008
-0.27720 -0.25264 0.06801   ISO016
-0.28727 -0.24426 0.06780   ISO017
-0.26414 -0.26395 0.06764   ISO018
-0.28020 -0.24910 0.06770   ISO019
-0.28731 -0.24359 0.06792   ISO020
-0.24262 -0.17635 0.05351   ISO025
-0.17635 -0.23275 0.05256   ISO026
-0.23641 -0.17553 0.05261   ISO027
-0.23748 -0.17474 0.05248   ISO028
-0.17635 -0.23399 0.05241   ISO029
-0.23078 -0.21435 0.05677   ISO030
-0.22510 -0.21911 0.05703   ISO031
-0.27511 -0.17635 0.05718   ISO032
-0.21017 -0.26149 0.06030   ISO036
-0.21396 -0.25643 0.06086   ISO037
-0.25980 -0.28892 0.07108   ISO038
-0.25444 -0.29543 0.07123   ISO039
-0.25468 -0.29580 0.07153   ISO040
-0.29437 -0.21306 0.06510   ISO041
-0.29265 -0.21881 0.06494   ISO043
-0.29284 -0.21396 0.06541   ISO044
-0.24559 -0.25738 0.06448   ISO045
-0.29691 -0.21017 0.06459   ISO046
-0.27896 -0.19981 0.06111   ISO047


  *************************************************
   There are 15 unique internal coordinates.
   Of these, 10 will be varied.
 
   Parameter # 1 to be varied is R1   
   Parameter # 2 to be varied is R2   
   Parameter # 3 to be varied is A1   
   Parameter # 4 to be varied is R3   
   Parameter # 5 to be varied is A2   
   Parameter # 6 to be varied is R4   
   Parameter # 7 to be varied is A3   
   Parameter # 8 to be varied is R5   
   Parameter # 9 to be varied is A4   
   Parameter #10 to be varied is R6   
 
  Fit to moments of inertia
   Experimental rotational constants given in MHz

   Experimental rotational Constants (B0 Values) (MHz):

 Isotopomer        A           B           C
    1            6039.249    5804.911    2959.213
    2            6039.422    5680.387    2926.540
    3            5963.119    5758.946    2928.963
    4            5956.583    5756.033    2926.631
    5            6039.478    5676.043    2925.398
    6            5900.879    5558.518    2861.713
    7            5889.189    5555.048    2858.031
    8            6038.999    5420.073    2855.825
    9            5778.396    5550.265    2830.429
   10            5882.030    5452.530    2828.979
   11            5835.741    5485.945    2827.130
   12            5770.612    5543.970    2826.927
   13            5883.188    5449.686    2828.487
   14            5080.253    4979.017    2514.236
   15            4980.056    4979.786    2489.636
   16            5065.454    4905.950    2491.887
   17            5067.757    4900.962    2491.156
   18            4985.157    4979.130    2490.743
   19            5335.162    5042.983    2592.093
   20            5332.938    5049.509    2593.298
   21            5417.682    4979.134    2594.201
   22            5434.143    5266.589    2674.071
   23            5482.211    5230.972    2676.387
   24            6039.651    5553.928    2892.649
   25            5950.003    5638.076    2894.261
   26            5956.703    5643.744    2897.341
   27            5604.568    5471.257    2768.049
   28            5876.919    5222.505    2764.711
   29            5598.540    5482.372    2769.422
   30            5781.747    5292.277    2762.580
   31            5620.176    5434.288    2762.313
   32            5574.901    5160.810    2679.499

   Empirical rotational Constants (Be Values) (MHz):
   (Procedure will optimize structure to fit these)
 Isotopomer        A           B           C
    1            6039.249    5804.911    2959.213
    2            6039.422    5680.387    2926.540
    3            5963.119    5758.946    2928.963
    4            5956.583    5756.033    2926.631
    5            6039.478    5676.043    2925.398
    6            5900.879    5558.518    2861.713
    7            5889.189    5555.048    2858.031
    8            6038.999    5420.073    2855.825
    9            5778.396    5550.265    2830.429
   10            5882.030    5452.530    2828.979
   11            5835.741    5485.945    2827.130
   12            5770.612    5543.970    2826.927
   13            5883.188    5449.686    2828.487
   14            5080.253    4979.017    2514.236
   15            4980.056    4979.786    2489.636
   16            5065.454    4905.950    2491.887
   17            5067.757    4900.962    2491.156
   18            4985.157    4979.130    2490.743
   19            5335.162    5042.983    2592.093
   20            5332.938    5049.509    2593.298
   21            5417.682    4979.134    2594.201
   22            5434.143    5266.589    2674.071
   23            5482.211    5230.972    2676.387
   24            6039.651    5553.928    2892.649
   25            5950.003    5638.076    2894.261
   26            5956.703    5643.744    2897.341
   27            5604.568    5471.257    2768.049
   28            5876.919    5222.505    2764.711
   29            5598.540    5482.372    2769.422
   30            5781.747    5292.277    2762.580
   31            5620.176    5434.288    2762.313
   32            5574.901    5160.810    2679.499

   Experimental information supplied for 32 isotopomers
 
   Masses:

     Isotopomer Nr.  1
  1.0078250  12.0000000  12.0000000  12.0000000  12.0000000  12.0000000   1.0078250
  1.0078250   1.0078250   1.0078250   0.0000000  14.0030740
     Isotopomer Nr.  2
  1.0078250  12.0000000  12.0000000  12.0000000  12.0000000  12.0000000   1.0078250
  1.0078250   1.0078250   1.0078250   0.0000000  15.0001090
     Isotopomer Nr.  3
  1.0078250  12.0000000  12.0000000  12.0000000  13.0033548  12.0000000   1.0078250
  1.0078250   1.0078250   1.0078250   0.0000000  14.0030740
     Isotopomer Nr.  4
  1.0078250  12.0000000  13.0033548  12.0000000  12.0000000  12.0000000   1.0078250
  1.0078250   1.0078250   1.0078250   0.0000000  14.0030740
     Isotopomer Nr.  5
  1.0078250  13.0033548  12.0000000  12.0000000  12.0000000  12.0000000   1.0078250
  1.0078250   1.0078250   1.0078250   0.0000000  14.0030740
     Isotopomer Nr.  6
  1.0078250  12.0000000  12.0000000  12.0000000  12.0000000  12.0000000   1.0078250
  1.0078250   2.0141018   1.0078250   0.0000000  14.0030740
     Isotopomer Nr.  7
  1.0078250  12.0000000  12.0000000  12.0000000  12.0000000  12.0000000   2.0141018
  1.0078250   1.0078250   1.0078250   0.0000000  14.0030740
     Isotopomer Nr.  8
  2.0141018  12.0000000  12.0000000  12.0000000  12.0000000  12.0000000   1.0078250
  1.0078250   1.0078250   1.0078250   0.0000000  14.0030740
     Isotopomer Nr.  9
  1.0078250  12.0000000  12.0000000  12.0000000  13.0033548  12.0000000   2.0141018
  1.0078250   1.0078250   1.0078250   0.0000000  14.0030740
     Isotopomer Nr. 10
  1.0078250  12.0000000  13.0033548  12.0000000  12.0000000  12.0000000   2.0141018
  1.0078250   1.0078250   1.0078250   0.0000000  14.0030740
     Isotopomer Nr. 11
  1.0078250  13.0033548  12.0000000  12.0000000  12.0000000  12.0000000   2.0141018
  1.0078250   1.0078250   1.0078250   0.0000000  14.0030740
     Isotopomer Nr. 12
  1.0078250  12.0000000  12.0000000  13.0033548  12.0000000  12.0000000   2.0141018
  1.0078250   1.0078250   1.0078250   0.0000000  14.0030740
     Isotopomer Nr. 13
  1.0078250  12.0000000  12.0000000  12.0000000  12.0000000  13.0033548   2.0141018
  1.0078250   1.0078250   1.0078250   0.0000000  14.0030740
     Isotopomer Nr. 14
  2.0141018  12.0000000  12.0000000  12.0000000  12.0000000  12.0000000   2.0141018
  2.0141018   2.0141018   2.0141018   0.0000000  14.0030740
     Isotopomer Nr. 15
  2.0141018  12.0000000  12.0000000  12.0000000  12.0000000  12.0000000   2.0141018
  2.0141018   2.0141018   2.0141018   0.0000000  15.0001090
     Isotopomer Nr. 16
  2.0141018  12.0000000  12.0000000  12.0000000  13.0033548  12.0000000   2.0141018
  2.0141018   2.0141018   2.0141018   0.0000000  14.0030740
     Isotopomer Nr. 17
  2.0141018  12.0000000  13.0033548  12.0000000  12.0000000  12.0000000   2.0141018
  2.0141018   2.0141018   2.0141018   0.0000000  14.0030740
     Isotopomer Nr. 18
  2.0141018  13.0033548  12.0000000  12.0000000  12.0000000  12.0000000   2.0141018
  2.0141018   2.0141018   2.0141018   0.0000000  14.0030740
     Isotopomer Nr. 19
  2.0141018  12.0000000  12.0000000  12.0000000  12.0000000  12.0000000   2.0141018
  2.0141018   1.0078250   2.0141018   0.0000000  14.0030740
     Isotopomer Nr. 20
  2.0141018  12.0000000  12.0000000  12.0000000  12.0000000  12.0000000   1.0078250
  2.0141018   2.0141018   2.0141018   0.0000000  14.0030740
     Isotopomer Nr. 21
  1.0078250  12.0000000  12.0000000  12.0000000  12.0000000  12.0000000   2.0141018
  2.0141018   2.0141018   2.0141018   0.0000000  14.0030740
     Isotopomer Nr. 22
  2.0141018  12.0000000  12.0000000  12.0000000  12.0000000  12.0000000   2.0141018
  2.0141018   1.0078250   1.0078250   0.0000000  14.0030740
     Isotopomer Nr. 23
  2.0141018  12.0000000  12.0000000  12.0000000  12.0000000  12.0000000   1.0078250
  1.0078250   2.0141018   2.0141018   0.0000000  14.0030740
     Isotopomer Nr. 24
  1.0078250  13.0033548  12.0000000  12.0000000  12.0000000  12.0000000   1.0078250
  1.0078250   1.0078250   1.0078250   0.0000000  15.0001090
     Isotopomer Nr. 25
  1.0078250  12.0000000  13.0033548  12.0000000  12.0000000  12.0000000   1.0078250
  1.0078250   1.0078250   1.0078250   0.0000000  15.0001090
     Isotopomer Nr. 26
  1.0078250  12.0000000  12.0000000  12.0000000  13.0033548  12.0000000   1.0078250
  1.0078250   1.0078250   1.0078250   0.0000000  15.0001090
     Isotopomer Nr. 27
  1.0078250  12.0000000  12.0000000  12.0000000  12.0000000  12.0000000   2.0141018
  1.0078250   2.0141018   1.0078250   0.0000000  14.0030740
     Isotopomer Nr. 28
  1.0078250  12.0000000  12.0000000  12.0000000  12.0000000  12.0000000   1.0078250
  2.0141018   2.0141018   1.0078250   0.0000000  14.0030740
     Isotopomer Nr. 29
  1.0078250  12.0000000  12.0000000  12.0000000  12.0000000  12.0000000   1.0078250
  1.0078250   2.0141018   2.0141018   0.0000000  14.0030740
     Isotopomer Nr. 30
  2.0141018  12.0000000  12.0000000  12.0000000  12.0000000  12.0000000   2.0141018
  1.0078250   1.0078250   1.0078250   0.0000000  14.0030740
     Isotopomer Nr. 31
  1.0078250  12.0000000  12.0000000  12.0000000  12.0000000  12.0000000   2.0141018
  2.0141018   1.0078250   1.0078250   0.0000000  14.0030740
     Isotopomer Nr. 32
  1.0078250  12.0000000  12.0000000  12.0000000  12.0000000  12.0000000   1.0078250
  2.0141018   2.0141018   2.0141018   0.0000000  14.0030740

   Empirical Ie values (corrected for vibrational effects)
    (Procedure will optimize structure to fit these)
 Isotopomer        IA              IB              IC              IC-IA-IB
    1             298.835405     310.899098     609.872115          0.0385355019
    2             298.826826     317.714495     616.681042          0.0391257973
    3             302.650606     313.380508     616.170823          0.0391226386
    4             302.982686     313.539131     616.661666          0.0391618416
    5             298.824092     317.957652     616.921739          0.0392024008
    6             305.842803     324.680315     630.650688          0.0357235589
    7             306.449913     324.883114     631.463186          0.0364482520
    8             298.847774     332.973622     631.950985          0.0362883744
    9             312.325692     325.163094     637.621108          0.0370540129
   10             306.822889     330.991565     637.947916          0.0373733408
   11             309.256592     328.975500     638.365249          0.0372875390
   12             312.746995     325.532306     638.411074          0.0369002848
   13             306.762486     331.164316     638.058842          0.0369750019
   14             355.246394     362.469438     717.809136          0.0261276816
   15             362.393804     362.413452     724.901738          0.0264577223
   16             356.284215     367.867888     724.247029          0.0265818580
   17             356.122364     368.242279     724.459405          0.0265360818
   18             362.022989     362.461200     724.579473          0.0266822068
   19             338.273005     357.871780     696.248751          0.0291133528
   20             338.414135     357.409308     695.925143          0.0284786880
   21             333.120606     362.460894     695.682844          0.0283791387
   22             332.111527     342.677475     674.904006          0.0322041295
   23             329.199546     345.010750     674.320093          0.0307462367
   24             298.815520     324.948648     623.906182          0.0397682241
   25             303.317727     320.098792     623.558531          0.0397676880
   26             302.976574     319.777353     622.895688          0.0396970512
   27             322.012575     329.858667     651.990330          0.0333483369
   28             307.089724     345.570060     652.777564          0.0329816346
   29             322.359278     329.189918     651.667109          0.0330189384
   30             312.144669     341.014162     653.281042          0.0342224038
   31             321.118309     332.102663     653.344306          0.0345369572
   32             323.726157     349.701212     673.536797          0.0306429440

   Weights used in LSF procedure:

   1.00   1.00   1.00
   1.00   1.00   1.00
   1.00   1.00   1.00
   1.00   1.00   1.00
   1.00   1.00   1.00
   1.00   1.00   1.00
   1.00   1.00   1.00
   1.00   1.00   1.00
   0.00   0.00   1.00
   0.00   0.00   1.00
   1.00   1.00   1.00
   1.00   1.00   1.00
   1.00   1.00   1.00
   1.00   1.00   1.00
   0.00   0.00   1.00
   1.00   1.00   1.00
   1.00   1.00   1.00
   0.00   0.00   1.00
   1.00   1.00   1.00
   1.00   1.00   1.00
   1.00   1.00   1.00
   1.00   1.00   1.00
   1.00   1.00   1.00
   1.00   1.00   1.00
   1.00   1.00   1.00
   1.00   1.00   1.00
   1.00   1.00   1.00
   0.00   1.00   1.00
   1.00   1.00   1.00
   1.00   1.00   1.00
   1.00   1.00   1.00
   1.00   1.00   1.00
   No vibrational corrections supplied
   No electronic corrections supplied
 
   Full molecular point group is C2v .
 
  -------------------------------------------------------------------------------------
  Potential problem children 
  -------------------------------------------------------------------------------------
   Atom   Isotopomer Axis  Inir. Mom.
  -------------------------------------------------------------------------------------
   Beginning iterative LSF procedure

   Least-square fit to moments of inertia
   Maximum number of iterations :  500
   Convergence criteria:
     maximum gradient      :.1000000E-03
     maximum displacement  :.1000000E-07
     WRMS residual change  :.1000000E-07
   Step size in numerical differentiation:0.0001
 
  -------------------------------------------------------------------------------------
  Iteration Weighted RMS     Maximum        Change in       Largest          Largest 
             Residual        Residual      RRMS Residual     Step           d(fit)/dq 
  -------------------------------------------------------------------------------------
      1    0.1362176242    1.9993326713    0.1362176242    0.0075048360 .1302002704D+06*
      2    0.0041982656    0.0655559626    0.1320193586    0.0005580781 .2830564373D+03 
      3    0.0041812771    0.0641304141    0.0000169886    0.0000003201 .7061763739D+00 
      4    0.0041812770    0.0641225095    0.0000000001    0.0000000003 .6986604785D-04 
  -------------------------------------------------------------------------------------
    Convergence achieved.

  Eigenvalues of the L-M parameter Hessian 
   0.73790D+02 0.13176D+03 0.31547D+03 0.16816D+04 0.40318D+04 0.49640D+04
   0.86571D+04 0.10803D+05 0.79875D+06 0.70853D+08
  Corresponding eigenvectors 
                   1         2         3         4         5
  R1         0.339053  0.166937  0.537526  0.670243  0.145661
  R2        -0.324135 -0.488700 -0.151013  0.159740  0.391150
  A1        -0.203520  0.017582 -0.205852  0.113860  0.209108
  R3         0.534038 -0.148856 -0.428371 -0.088977  0.029816
  A2        -0.192585  0.360135 -0.325379  0.137559  0.227802
  R4        -0.152884  0.390136 -0.171672  0.050765 -0.657301
  A3         0.351077  0.117303  0.218239 -0.420805  0.148448
  R5        -0.136442 -0.312554  0.433301 -0.418198 -0.154501
  A4        -0.095841  0.559412  0.090888 -0.360626  0.499309
  R6        -0.491775  0.067394  0.288797  0.029313 -0.044881
 
                   6         7         8         9        10
  R1         0.024197  0.203696  0.208106  0.110907  0.010629
  R2        -0.193455  0.582051 -0.038481 -0.001886  0.277663
  A1        -0.137428  0.059390  0.329820  0.014468 -0.853112
  R3         0.015061  0.057905  0.201476  0.672797  0.059235
  A2        -0.082089 -0.273542  0.603237 -0.159718  0.430763
  R4        -0.129491  0.574412  0.097670  0.055680  0.031152
  A3        -0.743560  0.121116  0.095127 -0.198950  0.007843
  R5         0.302540  0.120664  0.621751  0.060678  0.028937
  A4         0.347518  0.313014 -0.171054  0.205289 -0.010122
  R6        -0.392668 -0.284365 -0.086717  0.648702  0.062869
 
  -------------------------------------------------------------------------------------
             Analysis of rotational constants and Ie values from refined structure 
Isotop.          A             B             C            IA            IB            IC
  -------------------------------------------------------------------------------------
  Values calculated from refined structure 
   1           6038.5082     5804.2232     2959.5241   298.8720748   310.9359181   609.8079929
   2           6038.5082     5679.6492     2926.7919   298.8720748   317.7557997   616.6278745
   3           5962.0981     5757.8587     2929.0994   302.7024120   313.4396971   616.1421091
   4           5955.5329     5754.9864     2926.7712   303.0361030   313.5961302   616.6322332
   5           6038.5082     5675.0695     2925.5753   298.8720748   318.0122267   616.8843015
   6           5900.4673     5557.6959     2861.9773   305.8641608   324.7283570   630.5925178
   7           5888.6336     5554.3624     2858.3078   306.4788217   324.9232484   631.4020701
   8           6038.5082     5419.2791     2856.0804   298.8720748   333.0224231   631.8944980
   9           5778.3960     5548.4300     2830.5393   312.3256829   325.2706551   637.5963380
  10           5881.6062     5451.0568     2829.0764   306.8450018   331.0810261   637.9260280
  11           5834.9640     5484.9819     2827.2813   309.2977924   329.0332622   638.3310546
  12           5769.6996     5543.0147     2827.0430   312.7964388   325.5884355   638.3848743
  13           5882.2744     5448.7051     2828.5973   306.8101483   331.2239230   638.0340713
  14           5079.8098     4978.6432     2514.3589   355.2773688   362.4966498   717.7740186
  15           4980.2318     4978.6432     2489.7187   362.3810196   362.4966498   724.8776695
  16           5064.7379     4905.2604     2491.8618   356.3346223   367.9196075   724.2542298
  17           5067.1084     4900.2154     2491.1323   356.1679195   368.2983953   724.4663147
  18           4984.3738     4978.6432     2490.7534   362.0798837   362.4966498   724.5765335
  19           5334.9000     5042.3659     2592.2548   338.2896528   357.9156142   696.2052671
  20           5332.5226     5049.0208     2593.4504   338.4404741   357.4438579   695.8843320
  21           5417.2577     4978.6432     2594.3488   333.1466901   362.4966498   695.6433399
  22           5433.6282     5266.1049     2674.2776   332.1429803   342.7089860   674.8519663
  23           5481.7751     5230.4066     2676.5708   329.2257443   345.0480264   674.2737707
  24           6038.5082     5552.9154     2892.7702   298.8720748   325.0079193   623.8799941
  25           5948.7580     5637.0131     2894.3457   303.3812212   320.1591777   623.5403989
  26           5955.4924     5642.6287     2897.4204   303.0381643   319.8405517   622.8787160
  27           5604.0851     5470.6364     2768.2784   322.0403393   329.8960747   651.9364140
  28           5876.7173     5221.6721     2764.9319   307.1002684   345.6251998   652.7254682
  29           5598.0262     5481.7751     2769.6454   322.3888959   329.2257443   651.6146402
  30           5781.2240     5291.6600     2762.8098   312.1729015   341.0539335   653.2268350
  31           5619.7424     5433.6282     2762.5592   321.1430974   332.1429803   653.2860777
  32           5574.4933     5160.2215     2679.6818   323.7498713   349.7410848   673.4909561
  Empirical values 
   1           6039.2490     5804.9105     2959.2129   298.8354051   310.8990975   609.8721154
   2           6039.4224     5680.3875     2926.5395   298.8268261   317.7144951   616.6810420
   3           5963.1185     5758.9460     2928.9628   302.6506064   313.3805076   616.1708235
   4           5956.5827     5756.0325     2926.6315   302.9826857   313.5391308   616.6616660
   5           6039.4777     5676.0434     2925.3977   298.8240919   317.9576523   616.9217385
   6           5900.8792     5558.5182     2861.7133   305.8428027   324.6803145   630.6506884
   7           5889.1889     5555.0484     2858.0311   306.4499131   324.8831140   631.4631862
   8           6038.9991     5420.0733     2855.8250   298.8477744   332.9736224   631.9509850
   9           5778.3957     5550.2653     2830.4293   312.3256921   325.1630938   637.6211082
  10           5882.0300     5452.5300     2828.9793   306.8228887   330.9915647   637.9479160
  11           5835.7412     5485.9448     2827.1298   309.2565922   328.9755005   638.3652489
  12           5770.6116     5543.9703     2826.9269   312.7469948   325.5323060   638.4110741
  13           5883.1882     5449.6857     2828.4875   306.7624857   331.1643158   638.0588417
  14           5080.2526     4979.0168     2514.2358   355.2463945   362.4694377   717.8091358
  15           4980.0560     4979.7860     2489.6360   362.3938036   362.4134523   724.9017382
  16           5065.4544     4905.9499     2491.8866   356.2842149   367.8678883   724.2470287
  17           5067.7565     4900.9621     2491.1561   356.1223641   368.2422785   724.4594047
  18           4985.1570     4979.1300     2490.7433   362.0229887   362.4612003   724.5794729
  19           5335.1625     5042.9834     2592.0929   338.2730048   357.8717802   696.2487506
  20           5332.9375     5049.5088     2593.2982   338.4141354   357.4093082   695.9251428
  21           5417.6818     4979.1342     2594.2014   333.1206058   362.4608944   695.6828439
  22           5434.1427     5266.5890     2674.0713   332.1115270   342.6774755   674.9040055
  23           5482.2112     5230.9716     2676.3869   329.1995457   345.0107502   674.3200927
  24           6039.6509     5553.9281     2892.6487   298.8155196   324.9486479   623.9061824
  25           5950.0032     5638.0764     2894.2615   303.3177265   320.0987917   623.5585312
  26           5956.7029     5643.7437     2897.3414   302.9765735   319.7773534   622.8956876
  27           5604.5682     5471.2567     2768.0494   322.0125747   329.8586666   651.9903304
  28           5876.9190     5222.5052     2764.7112   307.0897244   345.5700602   652.7775642
  29           5598.5404     5482.3715     2769.4223   322.3592783   329.1899177   651.6671088
  30           5781.7468     5292.2771     2762.5805   312.1446693   341.0141624   653.2810422
  31           5620.1761     5434.2878     2762.3130   321.1183094   332.1026625   653.3443056
  32           5574.9015     5160.8098     2679.4994   323.7261566   349.7012122   673.5367968
  Differences 
   1             -0.7409       -0.6873        0.3112     0.0366697     0.0368206    -0.0641225
   2             -0.9142       -0.7383        0.2524     0.0452488     0.0413045    -0.0531675
   3             -1.0204       -1.0874        0.1366     0.0518056     0.0591895    -0.0287144
   4             -1.0499       -1.0461        0.1398     0.0534172     0.0569994    -0.0294328
   5             -0.9695       -0.9740        0.1776     0.0479829     0.0545744    -0.0374370
   6             -0.4119       -0.8222        0.2640     0.0213581     0.0480424    -0.0581706
   7             -0.5554       -0.6860        0.2767     0.0289087     0.0401343    -0.0611161
   8             -0.4909       -0.7941        0.2553     0.0243004     0.0488007    -0.0564870
   9              0.0003       -1.8353        0.1100    -0.0000092     0.1075613    -0.0247701
  10             -0.4238       -1.4732        0.0971     0.0221131     0.0894615    -0.0218881
  11             -0.7772       -0.9629        0.1515     0.0412002     0.0577618    -0.0341942
  12             -0.9120       -0.9556        0.1161     0.0494440     0.0561295    -0.0261999
  13             -0.9138       -0.9806        0.1099     0.0476626     0.0596072    -0.0247704
  14             -0.4428       -0.3737        0.1231     0.0309743     0.0272121    -0.0351172
  15              0.1758       -1.1428        0.0827    -0.0127840     0.0831975    -0.0240688
  16             -0.7165       -0.6895       -0.0247     0.0504074     0.0517192     0.0072011
  17             -0.6481       -0.7466       -0.0237     0.0455553     0.0561168     0.0069101
  18             -0.7832       -0.4868        0.0102     0.0568950     0.0354495    -0.0029393
  19             -0.2624       -0.6175        0.1619     0.0166481     0.0438340    -0.0434836
  20             -0.4149       -0.4880        0.1521     0.0263387     0.0345497    -0.0408108
  21             -0.4241       -0.4910        0.1474     0.0260843     0.0357554    -0.0395040
  22             -0.5145       -0.4841        0.2063     0.0314533     0.0315105    -0.0520392
  23             -0.4361       -0.5650        0.1839     0.0261987     0.0372762    -0.0463220
  24             -1.1428       -1.0128        0.1215     0.0565552     0.0592714    -0.0261883
  25             -1.2452       -1.0633        0.0842     0.0634947     0.0603860    -0.0181323
  26             -1.2105       -1.1151        0.0790     0.0615908     0.0631984    -0.0169716
  27             -0.4831       -0.6203        0.2290     0.0277646     0.0374081    -0.0539163
  28             -0.2017       -0.8331        0.2207     0.0105440     0.0551397    -0.0520959
  29             -0.5142       -0.5965        0.2231     0.0296177     0.0358266    -0.0524685
  30             -0.5228       -0.6170        0.2293     0.0282322     0.0397710    -0.0542073
  31             -0.4337       -0.6595        0.2463     0.0247880     0.0403178    -0.0582279
  32             -0.4082       -0.5883        0.1824     0.0237146     0.0398726    -0.0458407
  Weighted differences 
   1             -0.7409       -0.6873        0.3112     0.0366697     0.0368206    -0.0641225
   2             -0.9142       -0.7383        0.2524     0.0452488     0.0413045    -0.0531675
   3             -1.0204       -1.0874        0.1366     0.0518056     0.0591895    -0.0287144
   4             -1.0499       -1.0461        0.1398     0.0534172     0.0569994    -0.0294328
   5             -0.9695       -0.9740        0.1776     0.0479829     0.0545744    -0.0374370
   6             -0.4119       -0.8222        0.2640     0.0213581     0.0480424    -0.0581706
   7             -0.5554       -0.6860        0.2767     0.0289087     0.0401343    -0.0611161
   8             -0.4909       -0.7941        0.2553     0.0243004     0.0488007    -0.0564870
   9              0.0000        0.0000        0.1100     0.0000000     0.0000000    -0.0247701
  10              0.0000        0.0000        0.0971     0.0000000     0.0000000    -0.0218881
  11             -0.7772       -0.9629        0.1515     0.0412002     0.0577618    -0.0341942
  12             -0.9120       -0.9556        0.1161     0.0494440     0.0561295    -0.0261999
  13             -0.9138       -0.9806        0.1099     0.0476626     0.0596072    -0.0247704
  14             -0.4428       -0.3737        0.1231     0.0309743     0.0272121    -0.0351172
  15              0.0000        0.0000        0.0827     0.0000000     0.0000000    -0.0240688
  16             -0.7165       -0.6895       -0.0247     0.0504074     0.0517192     0.0072011
  17             -0.6481       -0.7466       -0.0237     0.0455553     0.0561168     0.0069101
  18              0.0000        0.0000        0.0102     0.0000000     0.0000000    -0.0029393
  19             -0.2624       -0.6175        0.1619     0.0166481     0.0438340    -0.0434836
  20             -0.4149       -0.4880        0.1521     0.0263387     0.0345497    -0.0408108
  21             -0.4241       -0.4910        0.1474     0.0260843     0.0357554    -0.0395040
  22             -0.5145       -0.4841        0.2063     0.0314533     0.0315105    -0.0520392
  23             -0.4361       -0.5650        0.1839     0.0261987     0.0372762    -0.0463220
  24             -1.1428       -1.0128        0.1215     0.0565552     0.0592714    -0.0261883
  25             -1.2452       -1.0633        0.0842     0.0634947     0.0603860    -0.0181323
  26             -1.2105       -1.1151        0.0790     0.0615908     0.0631984    -0.0169716
  27             -0.4831       -0.6203        0.2290     0.0277646     0.0374081    -0.0539163
  28              0.0000       -0.8331        0.2207     0.0000000     0.0551397    -0.0520959
  29             -0.5142       -0.5965        0.2231     0.0296177     0.0358266    -0.0524685
  30             -0.5228       -0.6170        0.2293     0.0282322     0.0397710    -0.0542073
  31             -0.4337       -0.6595        0.2463     0.0247880     0.0403178    -0.0582279
  32             -0.4082       -0.5883        0.1824     0.0237146     0.0398726    -0.0458407
  -------------------------------------------------------------------------------------
  Correlation coefficient matrix 
              R1        R2        A1        R3        A2   
  R1         1.000000 -0.715738 -0.817403  0.406688 -0.386460
  R2        -0.715738  1.000000  0.612408 -0.400889 -0.124569
  A1        -0.817403  0.612408  1.000000 -0.659046  0.707389
  R3         0.406688 -0.400889 -0.659046  1.000000 -0.458406
  A2        -0.386460 -0.124569  0.707389 -0.458406  1.000000
  R4        -0.216893 -0.293082  0.504995 -0.467220  0.887611
  A3         0.780857 -0.764745 -0.870675  0.677170 -0.413121
  R5        -0.193112  0.609492  0.023823 -0.417174 -0.528283
  A4         0.107117 -0.551820  0.190999 -0.403346  0.733823
  R6        -0.513426  0.503076  0.727322 -0.985946  0.451215
 
              R4        A3        R5        A4        R6   
  R1        -0.216893  0.780857 -0.193112  0.107117 -0.513426
  R2        -0.293082 -0.764745  0.609492 -0.551820  0.503076
  A1         0.504995 -0.870675  0.023823  0.190999  0.727322
  R3        -0.467220  0.677170 -0.417174 -0.403346 -0.985946
  A2         0.887611 -0.413121 -0.528283  0.733823  0.451215
  R4         1.000000 -0.264122 -0.495701  0.800059  0.425359
  A3        -0.264122  1.000000 -0.291824  0.068148 -0.729484
  R5        -0.495701 -0.291824  1.000000 -0.430998  0.439576
  A4         0.800059  0.068148 -0.430998  1.000000  0.306924
  R6         0.425359 -0.729484  0.439576  0.306924  1.000000
  3.553257208352210E-003
    Final geometrical parameters (values in A and deg):
  -------------------------------------------------------------------------------------
              Parameter     Rfinal         Stat. Uncert.
  -------------------------------------------------------------------------------------
                R1      1.0806808899   0.0017541551
                R2      1.3943225629   0.0018803027
                A1    120.7325155728   0.0942693542
                R3      1.3977256315   0.0021901297
                A2    118.4713202177   0.1516136087
                R4      1.0786714307   0.0013342906
                A3    121.3437747347   0.1617062142
                R5      1.0824053493   0.0013490785
                A4    120.3520278018   0.1813049742
                R6      2.8069138683   0.0019374330
  -------------------------------------------------------------------------------------
   Interatomic distance matrix (Angstroms) 
 
                 H             C             C             C             C    
                [ 1]        [ 2]        [ 3]        [ 4]        [ 5]
  H    [ 1]     0.00000
  C    [ 2]     1.08068     0.00000
  C    [ 3]     2.15687     1.39432     0.00000
  C    [ 4]     2.15687     1.39432     2.39701     0.00000
  C    [ 5]     3.38858     2.39915     1.39773     2.72671     0.00000
  C    [ 6]     3.38858     2.39915     2.72671     1.39773     2.28672
  H    [ 7]     2.50769     2.16156     1.07867     3.38797     2.15250
  H    [ 8]     2.50769     2.16156     3.38797     1.07867     3.80440
  H    [ 9]     4.29660     3.38723     2.15736     3.80873     1.08241
  H    [10]     4.29660     3.38723     3.80873     2.15736     3.25123
  X    [11]     1.47237     1.00000     1.71585     1.71585     2.59921
  N    [12]     3.88749     2.80681     2.41296     2.41296     1.33939
 
                 C             H             H             H             H    
                [ 6]        [ 7]        [ 8]        [ 9]        [10]
  C    [ 6]     0.00000
  H    [ 7]     3.80440     0.00000
  H    [ 8]     2.15250     4.30318     0.00000
  H    [ 9]     3.25123     2.48703     4.88592     0.00000
  H    [10]     1.08241     4.88592     2.48703     4.11020     0.00000
  X    [11]     2.59921     2.38167     2.38167     3.53176     3.53176
  N    [12]     1.33939     3.37435     3.37435     2.05827     2.05827
 
                 X             N    
                [11]        [12]
  X    [11]     0.00000
  N    [12]     2.97963     0.00000
