# Supplementary material for: Precise Semi-Experimental Equilibrium (r e SE) Structure of Pyridine from 32 Isotopologues: Accurate Assessment of the Effect of Nitrogen-Atom Substitution in Aromatic Rings
Source: J Phys Chem A. 2025 Nov 7;129(46):10737–50. doi: 10.1021/acs.jpca.5c07184 (PMC12641475; doi:10.1021/acs.jpca.5c07184)
Supplement: Supplementary file 2 [file jp5c07184_si_002.zip › Supplementary Information/pyridine_reSE_alt-ZMAT.out]

  *************************************************
  REFIT: Least-Square-Fit of Equilibrium Geometries
  *************************************************
 
  Input file: 
 
  *************************************************
Structure Determination CCSD(T) pyridine
N
C 1 R1*
C 1 R2* 2 A1*
C 1 R2* 2 A1* 3 D180
C 3 R3* 1 A2* 4 D0
C 4 R3* 1 A2* 3 D0
H 3 R4* 1 A3* 4 D180
H 4 R4* 1 A3* 3 D180
H 5 R5* 3 A4* 1 D180
H 6 R5* 4 A4* 1 D180
X 2 R 1 A90 4 D90
H 2 R6* 11 A90 1 D180

R1   =        2.79794
R2   =        1.391642347211452
A1   =       60.002524332313283
D180 =      180.000000000000000
R3   =        1.393633452730730
A2   =      118.511401186309413
R4   =        1.081254588369130
A3   =      121.340871313833205
D0   =        0.000000000000000
R5   =        1.083529930876981
A4   =      120.158542501934136
R    =        1.000000204657382
A90  =       90.000000000000000
D90  =       90.000000000000000
R6   =        1.088319720653174

INERTIA

ISOTOPOMER
32

14 12 12 12 12 12 1 1 1 1 1    ISO001
15 12 12 12 12 12 1 1 1 1 1    ISO002
14 12 13 12 12 12 1 1 1 1 1    ISO003
14 12 12 12 13 12 1 1 1 1 1    ISO004
14 13 12 12 12 12 1 1 1 1 1    ISO005
14 12 12 12 12 12 2 1 1 1 1    ISO006
14 12 12 12 12 12 1 1 2 1 1    ISO007
14 12 12 12 12 12 1 1 1 1 2    ISO008
14 12 13 12 12 12 1 1 2 1 1    ISO009
14 12 12 12 13 12 1 1 2 1 1    ISO010
14 13 12 12 12 12 1 1 2 1 1    ISO011
14 12 12 12 12 13 1 1 2 1 1    ISO012
14 12 12 13 12 12 1 1 2 1 1    ISO013
14 12 12 12 12 12 2 2 2 2 2    ISO014
15 12 12 12 12 12 2 2 2 2 2    ISO015
14 12 13 12 12 12 2 2 2 2 2    ISO016
14 12 12 12 13 12 2 2 2 2 2    ISO017
14 13 12 12 12 12 2 2 2 2 2    ISO018
14 12 12 12 12 12 1 2 2 2 2    ISO019
14 12 12 12 12 12 2 2 1 2 2    ISO020
14 12 12 12 12 12 2 2 2 2 1    ISO021
14 12 12 12 12 12 1 1 2 2 2    ISO022
14 12 12 12 12 12 2 2 1 1 2    ISO023
15 13 12 12 12 12 1 1 1 1 1    ISO024
15 12 12 12 13 12 1 1 1 1 1    ISO025
15 12 13 12 12 12 1 1 1 1 1    ISO026
14 12 12 12 12 12 2 1 2 1 1    ISO027
14 12 12 12 12 12 2 1 1 2 1    ISO028
14 12 12 12 12 12 2 2 1 1 1    ISO029
14 12 12 12 12 12 1 1 2 1 2    ISO030
14 12 12 12 12 12 1 1 2 2 1    ISO031
14 12 12 12 12 12 2 2 1 2 1    ISO032

EXPERIMENTAL CONSTANTS (Ave Determinable Constants)
6039.249049 5804.9105017 2959.212908    ISO001
1.0 1.0 1.0
6039.4224304 5680.3874671 2926.5395130  ISO002
1.0 1.0 1.0
5963.11852 5758.94605 2928.9628257      ISO003
1.0 1.0 1.0
5956.58274 5756.032529 2926.6314669     ISO004
1.0 1.0 1.0
6039.477689 5676.043408 2925.397702     ISO005
1.0 1.0 1.0
5900.87921 5558.518196 2861.713258      ISO006
1.0 1.0 1.0
5889.1889318 5555.0484417 2858.0311185  ISO007
1.0 1.0 1.0
6038.999085 5420.073287 2855.825023     ISO008
1.0 1.0 1.0
5778.3957 5550.2653 2830.429252         ISO016
0.0 0.0 1.0
5882.03 5452.53 2828.97928              ISO017
0.0 0.0 1.0
5835.7412 5485.9448 2827.129828         ISO018
1.0 1.0 1.0
5770.6116 5543.9703 2826.926896         ISO019
1.0 1.0 1.0
5883.1882 5449.6857 2828.487466         ISO020
1.0 1.0 1.0
5080.252648 4979.016845 2514.23581298   ISO025
1.0  1.0  1.0
4980.056 4979.786 2489.6359617          ISO026
0.0  0.0  1.0
5065.454378 4905.949918 2491.886559     ISO027
1.0  1.0  1.0
5067.75653 4900.962061 2491.15606       ISO028
1.0  1.0  1.0
4985.157 4979.130 2490.743257           ISO029
0.0  0.0  1.0
5335.16246 5042.98337 2592.09289        ISO030
1.0  1.0  1.0
5332.9375095 5049.5087701 2593.2982231  ISO031
1.0  1.0  1.0
5417.6817790 4979.1342021 2594.201441   ISO032
1.0  1.0  1.0
5434.142718 5266.5890389 2674.071307    ISO036
1.0  1.0  1.0
5482.2112 5230.9716 2676.386861         ISO037
1.0  1.0  1.0
6039.650947 5553.928130 2892.648746     ISO038
1.0  1.0  1.0
5950.003176 5638.0763783 2894.261478    ISO039
1.0  1.0  1.0
5956.702907 5643.743740 2897.341356     ISO040
1.0  1.0  1.0
5604.5682 5471.25669 2768.04939         ISO041
1.0  1.0  1.0
5876.919 5222.5052 2764.71119           ISO043
0.0  1.0  1.0
5598.54038 5482.37154 2769.42232        ISO044
1.0  1.0  1.0
5781.746778 5292.277081 2762.580451     ISO045
1.0 1.0 1.0
5620.176064 5434.287767 2762.312950     ISO046
1.0 1.0 1.0
5574.9015 5160.80978 2679.49939         ISO047
1.0  1.0  1.0

VIBRATIONAL (Be-B'' CCSD[T]/cc-pCVTZ)
47.39474757          41.16861621          22.98890395     ISO001
47.22698054          39.95821198          22.59575556     ISO002
46.22510769          40.90265905          22.63568834     ISO003
46.19275936          40.91971354          22.63200498     ISO004
47.17217089          40.00338850          22.59487974     ISO005
44.43591648          40.42246573          21.97472158     ISO006
44.07343520          40.20553310          21.84165060     ISO007
47.60980327          37.27973588          21.80727757     ISO008
42.80788785          40.13400217          21.52047635     ISO016
43.55566252          39.45009130          21.50615997     ISO017
43.91775710          39.04340342          21.48669815     ISO018
42.57300703          40.30906690          21.50925727     ISO019
43.49117899          39.49882927          21.50360320     ISO020
35.12636562          35.90825612          18.26220847     ISO025
35.77411432          34.21013792          17.98996930     ISO026
34.91627068          35.08558517          18.00149359     ISO027
34.95721987          35.06955122          18.00678866     ISO028
34.26121431          35.72744539          17.99291690     ISO029
38.47677173          35.41647993          19.01437220     ISO030
38.86434151          35.43987575          19.10497594     ISO031
38.43534717          35.81274348          19.09958275     ISO032
40.56799431          36.23198848          19.81766627     ISO036
41.42124778          36.28899882          20.00831240     ISO037
47.00492581          38.83072025          22.20541489     ISO038
46.16093414          39.58488650          22.24518002     ISO039
46.17438472          39.59870358          22.25276235     ISO040
39.77912119          41.02084066          20.92658517     ISO041
43.63594638          37.48474925          20.88221503     ISO043
39.99876738          41.25240254          21.02984460     ISO044
44.13440512          36.59474115          20.77642033     ISO045
39.72473194          40.44627937          20.77958214     ISO046
40.29979368          37.40294775          20.02934994     ISO047

ELECTRONIC (at CCSD(T)/cc-pCVTZ)
-0.25980 -0.31571 0.07441   ISO001
-0.25980 -0.30169 0.07291   ISO002
-0.25829 -0.30583 0.07297   ISO003
-0.25838 -0.30546 0.07270   ISO004
-0.25980 -0.30239 0.07256   ISO005
-0.27941 -0.26137 0.06972   ISO006
-0.28198 -0.25865 0.06928   ISO007
-0.25980 -0.27608 0.06903   ISO008
-0.27720 -0.25264 0.06801   ISO016
-0.28727 -0.24426 0.06780   ISO017
-0.26414 -0.26395 0.06764   ISO018
-0.28020 -0.24910 0.06770   ISO019
-0.28731 -0.24359 0.06792   ISO020
-0.24262 -0.17635 0.05351   ISO025
-0.17635 -0.23275 0.05256   ISO026
-0.23641 -0.17553 0.05261   ISO027
-0.23748 -0.17474 0.05248   ISO028
-0.17635 -0.23399 0.05241   ISO029
-0.23078 -0.21435 0.05677   ISO030
-0.22510 -0.21911 0.05703   ISO031
-0.27511 -0.17635 0.05718   ISO032
-0.21017 -0.26149 0.06030   ISO036
-0.21396 -0.25643 0.06086   ISO037
-0.25980 -0.28892 0.07108   ISO038
-0.25444 -0.29543 0.07123   ISO039
-0.25468 -0.29580 0.07153   ISO040
-0.29437 -0.21306 0.06510   ISO041
-0.29265 -0.21881 0.06494   ISO043
-0.29284 -0.21396 0.06541   ISO044
-0.24559 -0.25738 0.06448   ISO045
-0.29691 -0.21017 0.06459   ISO046
-0.27896 -0.19981 0.06111   ISO047


  *************************************************
   There are 15 unique internal coordinates.
   Of these, 10 will be varied.
 
   Parameter # 1 to be varied is R1   
   Parameter # 2 to be varied is R2   
   Parameter # 3 to be varied is A1   
   Parameter # 4 to be varied is R3   
   Parameter # 5 to be varied is A2   
   Parameter # 6 to be varied is R4   
   Parameter # 7 to be varied is A3   
   Parameter # 8 to be varied is R5   
   Parameter # 9 to be varied is A4   
   Parameter #10 to be varied is R6   
 
  Fit to moments of inertia
   Experimental rotational constants given in MHz

   Experimental rotational Constants (B0 Values) (MHz):

 Isotopomer        A           B           C
    1            6039.249    5804.911    2959.213
    2            6039.422    5680.387    2926.540
    3            5963.119    5758.946    2928.963
    4            5956.583    5756.033    2926.631
    5            6039.478    5676.043    2925.398
    6            5900.879    5558.518    2861.713
    7            5889.189    5555.048    2858.031
    8            6038.999    5420.073    2855.825
    9            5778.396    5550.265    2830.429
   10            5882.030    5452.530    2828.979
   11            5835.741    5485.945    2827.130
   12            5770.612    5543.970    2826.927
   13            5883.188    5449.686    2828.487
   14            5080.253    4979.017    2514.236
   15            4980.056    4979.786    2489.636
   16            5065.454    4905.950    2491.887
   17            5067.757    4900.962    2491.156
   18            4985.157    4979.130    2490.743
   19            5335.162    5042.983    2592.093
   20            5332.938    5049.509    2593.298
   21            5417.682    4979.134    2594.201
   22            5434.143    5266.589    2674.071
   23            5482.211    5230.972    2676.387
   24            6039.651    5553.928    2892.649
   25            5950.003    5638.076    2894.261
   26            5956.703    5643.744    2897.341
   27            5604.568    5471.257    2768.049
   28            5876.919    5222.505    2764.711
   29            5598.540    5482.372    2769.422
   30            5781.747    5292.277    2762.580
   31            5620.176    5434.288    2762.313
   32            5574.901    5160.810    2679.499

   Empirical rotational Constants (Be Values) (MHz):
   (Procedure will optimize structure to fit these)
 Isotopomer        A           B           C
    1            6086.904    5846.395    2982.127
    2            6086.909    5720.647    2949.062
    3            6009.602    5800.155    2951.526
    4            6003.034    5797.258    2949.191
    5            6086.910    5716.349    2947.920
    6            5945.595    5599.202    2883.618
    7            5933.544    5595.513    2879.803
    8            6086.869    5457.629    2877.563
    9            5821.481    5590.652    2851.882
   10            5925.873    5492.224    2850.418
   11            5879.923    5525.252    2848.549
   12            5813.465    5584.528    2848.368
   13            5926.967    5489.428    2849.923
   14            5115.622    5015.101    2532.445
   15            5016.006    5014.229    2507.573
   16            5100.607    4941.211    2509.835
   17            5102.951    4936.206    2509.110
   18            5019.595    5015.091    2508.684
   19            5373.870    5078.614    2611.050
   20            5372.027    5085.168    2612.346
   21            5456.392    5015.123    2613.244
   22            5474.921    5303.083    2693.829
   23            5523.846    5267.517    2696.334
   24            6086.916    5593.048    2914.783
   25            5996.419    5677.957    2916.435
   26            6003.132    5683.638    2919.523
   27            5644.642    5512.491    2788.911
   28            5920.848    5260.209    2785.528
   29            5638.832    5523.838    2790.387
   30            5826.127    5329.129    2783.292
   31            5660.198    5474.944    2783.028
   32            5615.480    5198.413    2699.468

   Experimental information supplied for 32 isotopomers
 
   Masses:

     Isotopomer Nr.  1
 14.0030740  12.0000000  12.0000000  12.0000000  12.0000000  12.0000000   1.0078250
  1.0078250   1.0078250   1.0078250   0.0000000   1.0078250
     Isotopomer Nr.  2
 15.0001090  12.0000000  12.0000000  12.0000000  12.0000000  12.0000000   1.0078250
  1.0078250   1.0078250   1.0078250   0.0000000   1.0078250
     Isotopomer Nr.  3
 14.0030740  12.0000000  13.0033548  12.0000000  12.0000000  12.0000000   1.0078250
  1.0078250   1.0078250   1.0078250   0.0000000   1.0078250
     Isotopomer Nr.  4
 14.0030740  12.0000000  12.0000000  12.0000000  13.0033548  12.0000000   1.0078250
  1.0078250   1.0078250   1.0078250   0.0000000   1.0078250
     Isotopomer Nr.  5
 14.0030740  13.0033548  12.0000000  12.0000000  12.0000000  12.0000000   1.0078250
  1.0078250   1.0078250   1.0078250   0.0000000   1.0078250
     Isotopomer Nr.  6
 14.0030740  12.0000000  12.0000000  12.0000000  12.0000000  12.0000000   2.0141018
  1.0078250   1.0078250   1.0078250   0.0000000   1.0078250
     Isotopomer Nr.  7
 14.0030740  12.0000000  12.0000000  12.0000000  12.0000000  12.0000000   1.0078250
  1.0078250   2.0141018   1.0078250   0.0000000   1.0078250
     Isotopomer Nr.  8
 14.0030740  12.0000000  12.0000000  12.0000000  12.0000000  12.0000000   1.0078250
  1.0078250   1.0078250   1.0078250   0.0000000   2.0141018
     Isotopomer Nr.  9
 14.0030740  12.0000000  13.0033548  12.0000000  12.0000000  12.0000000   1.0078250
  1.0078250   2.0141018   1.0078250   0.0000000   1.0078250
     Isotopomer Nr. 10
 14.0030740  12.0000000  12.0000000  12.0000000  13.0033548  12.0000000   1.0078250
  1.0078250   2.0141018   1.0078250   0.0000000   1.0078250
     Isotopomer Nr. 11
 14.0030740  13.0033548  12.0000000  12.0000000  12.0000000  12.0000000   1.0078250
  1.0078250   2.0141018   1.0078250   0.0000000   1.0078250
     Isotopomer Nr. 12
 14.0030740  12.0000000  12.0000000  12.0000000  12.0000000  13.0033548   1.0078250
  1.0078250   2.0141018   1.0078250   0.0000000   1.0078250
     Isotopomer Nr. 13
 14.0030740  12.0000000  12.0000000  13.0033548  12.0000000  12.0000000   1.0078250
  1.0078250   2.0141018   1.0078250   0.0000000   1.0078250
     Isotopomer Nr. 14
 14.0030740  12.0000000  12.0000000  12.0000000  12.0000000  12.0000000   2.0141018
  2.0141018   2.0141018   2.0141018   0.0000000   2.0141018
     Isotopomer Nr. 15
 15.0001090  12.0000000  12.0000000  12.0000000  12.0000000  12.0000000   2.0141018
  2.0141018   2.0141018   2.0141018   0.0000000   2.0141018
     Isotopomer Nr. 16
 14.0030740  12.0000000  13.0033548  12.0000000  12.0000000  12.0000000   2.0141018
  2.0141018   2.0141018   2.0141018   0.0000000   2.0141018
     Isotopomer Nr. 17
 14.0030740  12.0000000  12.0000000  12.0000000  13.0033548  12.0000000   2.0141018
  2.0141018   2.0141018   2.0141018   0.0000000   2.0141018
     Isotopomer Nr. 18
 14.0030740  13.0033548  12.0000000  12.0000000  12.0000000  12.0000000   2.0141018
  2.0141018   2.0141018   2.0141018   0.0000000   2.0141018
     Isotopomer Nr. 19
 14.0030740  12.0000000  12.0000000  12.0000000  12.0000000  12.0000000   1.0078250
  2.0141018   2.0141018   2.0141018   0.0000000   2.0141018
     Isotopomer Nr. 20
 14.0030740  12.0000000  12.0000000  12.0000000  12.0000000  12.0000000   2.0141018
  2.0141018   1.0078250   2.0141018   0.0000000   2.0141018
     Isotopomer Nr. 21
 14.0030740  12.0000000  12.0000000  12.0000000  12.0000000  12.0000000   2.0141018
  2.0141018   2.0141018   2.0141018   0.0000000   1.0078250
     Isotopomer Nr. 22
 14.0030740  12.0000000  12.0000000  12.0000000  12.0000000  12.0000000   1.0078250
  1.0078250   2.0141018   2.0141018   0.0000000   2.0141018
     Isotopomer Nr. 23
 14.0030740  12.0000000  12.0000000  12.0000000  12.0000000  12.0000000   2.0141018
  2.0141018   1.0078250   1.0078250   0.0000000   2.0141018
     Isotopomer Nr. 24
 15.0001090  13.0033548  12.0000000  12.0000000  12.0000000  12.0000000   1.0078250
  1.0078250   1.0078250   1.0078250   0.0000000   1.0078250
     Isotopomer Nr. 25
 15.0001090  12.0000000  12.0000000  12.0000000  13.0033548  12.0000000   1.0078250
  1.0078250   1.0078250   1.0078250   0.0000000   1.0078250
     Isotopomer Nr. 26
 15.0001090  12.0000000  13.0033548  12.0000000  12.0000000  12.0000000   1.0078250
  1.0078250   1.0078250   1.0078250   0.0000000   1.0078250
     Isotopomer Nr. 27
 14.0030740  12.0000000  12.0000000  12.0000000  12.0000000  12.0000000   2.0141018
  1.0078250   2.0141018   1.0078250   0.0000000   1.0078250
     Isotopomer Nr. 28
 14.0030740  12.0000000  12.0000000  12.0000000  12.0000000  12.0000000   2.0141018
  1.0078250   1.0078250   2.0141018   0.0000000   1.0078250
     Isotopomer Nr. 29
 14.0030740  12.0000000  12.0000000  12.0000000  12.0000000  12.0000000   2.0141018
  2.0141018   1.0078250   1.0078250   0.0000000   1.0078250
     Isotopomer Nr. 30
 14.0030740  12.0000000  12.0000000  12.0000000  12.0000000  12.0000000   1.0078250
  1.0078250   2.0141018   1.0078250   0.0000000   2.0141018
     Isotopomer Nr. 31
 14.0030740  12.0000000  12.0000000  12.0000000  12.0000000  12.0000000   1.0078250
  1.0078250   2.0141018   2.0141018   0.0000000   1.0078250
     Isotopomer Nr. 32
 14.0030740  12.0000000  12.0000000  12.0000000  12.0000000  12.0000000   2.0141018
  2.0141018   1.0078250   2.0141018   0.0000000   1.0078250

   Empirical Ie values (corrected for vibrational effects)
    (Procedure will optimize structure to fit these)
 Isotopomer        IA              IB              IC              IC-IA-IB
    1             296.495814     308.693047     605.185893         -0.0008311080
    2             296.495540     315.478532     611.971270         -0.0007849351
    3             300.309648     311.154026     611.460551         -0.0008744406
    4             300.638223     311.309507     611.944623         -0.0008697965
    5             296.495519     315.715744     612.208412         -0.0007981430
    6             303.542636     322.321185     625.860039         -0.0010591077
    7             304.159088     322.533708     626.689093         -0.0010369961
    8             296.497514     330.682317     627.176978         -0.0007989571
    9             310.014153     322.814129     632.824785         -0.0009791411
   10             304.552841     328.599365     633.149827         -0.0006661915
   11             306.932830     326.635127     633.565197         -0.0007727383
   12             310.441621     323.168097     633.605331         -0.0012283719
   13             304.496639     328.766749     633.259685         -0.0010368746
   14             352.790250     359.861401     712.647968         -0.0010313967
   15             359.796473     359.924024     719.716303         -0.0011743921
   16             353.828753     365.242736     719.067635         -0.0010792205
   17             353.666213     365.613045     719.275429         -0.0010723353
   18             359.539284     359.862120     719.397742         -0.0010253934
   19             335.836452     355.361003     691.193618         -0.0010744077
   20             335.951672     354.903028     690.850798         -0.0010926957
   21             330.757277     359.859834     690.613484         -0.0010154545
   22             329.637903     340.319320     669.954052         -0.0008877203
   23             326.718251     342.617105     669.331480         -0.0010854468
   24             296.495226     322.675849     619.168352         -0.0007623957
   25             300.969891     317.850511     618.817553         -0.0007976001
   26             300.633310     317.532777     618.163204         -0.0008075505
   27             319.726483     327.391296     647.113342         -0.0012424627
   28             304.811331     343.093120     647.899118         -0.0014933838
   29             320.055898     326.718754     646.771073         -0.0010021464
   30             309.766935     338.655973     648.419635         -0.0009167478
   31             318.847774     329.636498     648.481249         -0.0008462588
   32             321.386837     347.171646     668.554576         -0.0010940311

   Weights used in LSF procedure:

   1.00   1.00   1.00
   1.00   1.00   1.00
   1.00   1.00   1.00
   1.00   1.00   1.00
   1.00   1.00   1.00
   1.00   1.00   1.00
   1.00   1.00   1.00
   1.00   1.00   1.00
   0.00   0.00   1.00
   0.00   0.00   1.00
   1.00   1.00   1.00
   1.00   1.00   1.00
   1.00   1.00   1.00
   1.00   1.00   1.00
   0.00   0.00   1.00
   1.00   1.00   1.00
   1.00   1.00   1.00
   0.00   0.00   1.00
   1.00   1.00   1.00
   1.00   1.00   1.00
   1.00   1.00   1.00
   1.00   1.00   1.00
   1.00   1.00   1.00
   1.00   1.00   1.00
   1.00   1.00   1.00
   1.00   1.00   1.00
   1.00   1.00   1.00
   0.00   1.00   1.00
   1.00   1.00   1.00
   1.00   1.00   1.00
   1.00   1.00   1.00
   1.00   1.00   1.00

   Alpha Contribution to B0 (MHz):

 Isotopomer        A           B           C
    1             -47.395     -41.169     -22.989
    2             -47.227     -39.958     -22.596
    3             -46.225     -40.903     -22.636
    4             -46.193     -40.920     -22.632
    5             -47.172     -40.003     -22.595
    6             -44.436     -40.422     -21.975
    7             -44.073     -40.206     -21.842
    8             -47.610     -37.280     -21.807
    9             -42.808     -40.134     -21.520
   10             -43.556     -39.450     -21.506
   11             -43.918     -39.043     -21.487
   12             -42.573     -40.309     -21.509
   13             -43.491     -39.499     -21.504
   14             -35.126     -35.908     -18.262
   15             -35.774     -34.210     -17.990
   16             -34.916     -35.086     -18.001
   17             -34.957     -35.070     -18.007
   18             -34.261     -35.727     -17.993
   19             -38.477     -35.416     -19.014
   20             -38.864     -35.440     -19.105
   21             -38.435     -35.813     -19.100
   22             -40.568     -36.232     -19.818
   23             -41.421     -36.289     -20.008
   24             -47.005     -38.831     -22.205
   25             -46.161     -39.585     -22.245
   26             -46.174     -39.599     -22.253
   27             -39.779     -41.021     -20.927
   28             -43.636     -37.485     -20.882
   29             -39.999     -41.252     -21.030
   30             -44.134     -36.595     -20.776
   31             -39.725     -40.446     -20.780
   32             -40.300     -37.403     -20.029
   Electronic correction to rotational constants (MHz):

 Isotopomer        A           B           C
    1              -0.260      -0.316       0.074
    2              -0.260      -0.302       0.073
    3              -0.258      -0.306       0.073
    4              -0.258      -0.305       0.073
    5              -0.260      -0.302       0.073
    6              -0.279      -0.261       0.070
    7              -0.282      -0.259       0.069
    8              -0.260      -0.276       0.069
    9              -0.277      -0.253       0.068
   10              -0.287      -0.244       0.068
   11              -0.264      -0.264       0.068
   12              -0.280      -0.249       0.068
   13              -0.287      -0.244       0.068
   14              -0.243      -0.176       0.054
   15              -0.176      -0.233       0.053
   16              -0.236      -0.176       0.053
   17              -0.237      -0.175       0.052
   18              -0.176      -0.234       0.052
   19              -0.231      -0.214       0.057
   20              -0.225      -0.219       0.057
   21              -0.275      -0.176       0.057
   22              -0.210      -0.261       0.060
   23              -0.214      -0.256       0.061
   24              -0.260      -0.289       0.071
   25              -0.254      -0.295       0.071
   26              -0.255      -0.296       0.072
   27              -0.294      -0.213       0.065
   28              -0.293      -0.219       0.065
   29              -0.293      -0.214       0.065
   30              -0.246      -0.257       0.064
   31              -0.297      -0.210       0.065
   32              -0.279      -0.200       0.061
   Total correction to rotational constants 
 Isotopomer        A           B           C
    1             -22.914     -41.484     -47.655
    2             -22.523     -40.260     -47.487
    3             -22.563     -41.208     -46.483
    4             -22.559     -41.225     -46.451
    5             -22.522     -40.306     -47.432
    6             -21.905     -40.684     -44.715
    7             -21.772     -40.464     -44.355
    8             -21.738     -37.556     -47.870
    9             -21.452     -40.387     -43.085
   10             -21.438     -39.694     -43.843
   11             -21.419     -39.307     -44.182
   12             -21.442     -40.558     -42.853
   13             -21.436     -39.742     -43.778
   14             -18.209     -36.085     -35.369
   15             -17.937     -34.443     -35.950
   16             -17.949     -35.261     -35.153
   17             -17.954     -35.244     -35.195
   18             -17.941     -35.961     -34.438
   19             -18.958     -35.631     -38.708
   20             -19.048     -35.659     -39.089
   21             -19.042     -35.989     -38.710
   22             -19.757     -36.493     -40.778
   23             -19.947     -36.545     -41.635
   24             -22.134     -39.120     -47.265
   25             -22.174     -39.880     -46.415
   26             -22.181     -39.895     -46.429
   27             -20.861     -41.234     -40.073
   28             -20.817     -37.704     -43.929
   29             -20.964     -41.466     -40.292
   30             -20.712     -36.852     -44.380
   31             -20.715     -40.656     -40.022
   32             -19.968     -37.603     -40.579
   Moments of inertia (Ie Values, corrected for Iel contribution):

 Isotopomer        A           B           C
    1             296.496     308.693     605.186
    2             296.496     315.479     611.971
    3             300.310     311.154     611.461
    4             300.638     311.310     611.945
    5             296.496     315.716     612.208
    6             303.543     322.321     625.860
    7             304.159     322.534     626.689
    8             296.498     330.682     627.177
    9             310.014     322.814     632.825
   10             304.553     328.599     633.150
   11             306.933     326.635     633.565
   12             310.442     323.168     633.605
   13             304.497     328.767     633.260
   14             352.790     359.861     712.648
   15             359.796     359.924     719.716
   16             353.829     365.243     719.068
   17             353.666     365.613     719.275
   18             359.539     359.862     719.398
   19             335.836     355.361     691.194
   20             335.952     354.903     690.851
   21             330.757     359.860     690.613
   22             329.638     340.319     669.954
   23             326.718     342.617     669.331
   24             296.495     322.676     619.168
   25             300.970     317.851     618.818
   26             300.633     317.533     618.163
   27             319.726     327.391     647.113
   28             304.811     343.093     647.899
   29             320.056     326.719     646.771
   30             309.767     338.656     648.420
   31             318.848     329.636     648.481
   32             321.387     347.172     668.555
 
   Full molecular point group is C2v .
 
  -------------------------------------------------------------------------------------
  Potential problem children 
  -------------------------------------------------------------------------------------
   Atom   Isotopomer Axis  Inir. Mom.
  -------------------------------------------------------------------------------------
    3        28        2     0.08667
   Beginning iterative LSF procedure

   Least-square fit to moments of inertia
   Maximum number of iterations :  500
   Convergence criteria:
     maximum gradient      :.1000000E-03
     maximum displacement  :.1000000E-07
     WRMS residual change  :.1000000E-07
   Step size in numerical differentiation:0.0001
 
  -------------------------------------------------------------------------------------
  Iteration Weighted RMS     Maximum        Change in       Largest          Largest 
             Residual        Residual      RRMS Residual     Step           d(fit)/dq 
  -------------------------------------------------------------------------------------
      1    0.8528813114   13.1436685498    0.8528813114    0.1000000000 .8316564063D+06*
      2    0.2564146965    4.1000476501    0.5964666149    0.0583453577 .2462607550D+06 
      3    0.0214186606    0.3192104539    0.2349960359    0.0027883404 .2065429625D+05 
      4    0.0002048936    0.0073679038    0.0212137670    0.0000712608 .7672775188D+02 
      5    0.0001867162    0.0072967294    0.0000181774    0.0000000252 .1819420963D-02 
      6    0.0001867162    0.0072968025    0.0000000000    0.0000000000 .3632524042D-06 
  -------------------------------------------------------------------------------------
    Convergence achieved.

  Eigenvalues of the L-M parameter Hessian 
   0.67405D+02 0.13099D+03 0.24350D+03 0.19843D+04 0.40076D+04 0.64410D+04
   0.72133D+04 0.10012D+05 0.83224D+06 0.70700D+08
  Corresponding eigenvectors 
                   1         2         3         4         5
  R1         0.468094  0.117505  0.225211  0.215299  0.458437
  R2         0.404354 -0.481178 -0.159850  0.004482 -0.164005
  A1        -0.223522 -0.033813  0.227057  0.015993  0.076144
  R3        -0.549219 -0.064329 -0.155943 -0.288788 -0.220323
  A2         0.195364  0.373851 -0.348900 -0.021048 -0.065787
  R4         0.149619  0.371485 -0.235977 -0.378648  0.062966
  A3        -0.400400  0.117964  0.274747  0.464520  0.277344
  R5         0.158512 -0.323953  0.313206  0.164724 -0.521651
  A4         0.061399  0.529053 -0.016612  0.464204 -0.571163
  R6        -0.126542 -0.269918 -0.704683  0.517452  0.158236
 
                   6         7         8         9        10
  R1         0.063199  0.061760  0.135913  0.655377  0.063589
  R2        -0.100424 -0.682945  0.037901  0.005341  0.273004
  A1        -0.132020  0.160760 -0.349733  0.016639  0.851718
  R3         0.086559 -0.156199  0.289986  0.645885  0.069359
  A2         0.200938  0.126845  0.627409 -0.237374  0.434870
  R4         0.545807 -0.233136 -0.528576  0.064135  0.028712
  A3         0.390227 -0.494887  0.144911 -0.198214  0.010114
  R5         0.616125  0.298031  0.010394  0.055337  0.031221
  A4        -0.271226 -0.164595 -0.188151  0.195508 -0.008161
  R6         0.131406  0.219683 -0.210104  0.109428  0.010565
 
  -------------------------------------------------------------------------------------
             Analysis of rotational constants and Ie values from refined structure 
Isotop.          A             B             C            IA            IB            IC
  -------------------------------------------------------------------------------------
  Values calculated from refined structure 
   1           6086.9400     5846.4117     2982.1259   296.4940484   308.6921655   605.1862139
   2           6086.9400     5720.6729     2949.0629   296.4940484   315.4771312   611.9711796
   3           6009.5747     5800.2049     2951.5170   300.3110117   311.1513317   611.4623435
   4           6003.0136     5797.3129     2949.1852   300.6392430   311.3065493   611.9457923
   5           6086.9400     5716.3660     2947.9179   296.4940484   315.7148223   612.2088707
   6           5945.6000     5599.2545     2883.6160   303.5423640   322.3181739   625.8605379
   7           5933.5221     5595.5827     2879.7998   304.1602347   322.5296760   626.6899106
   8           6086.9400     5457.6261     2877.5653   296.4940484   330.6825048   627.1765532
   9           5822.3540     5589.8710     2851.8722   309.9676628   322.8592374   632.8269002
  10           5926.2085     5491.9521     2850.4112   304.5356031   328.6156637   633.1512669
  11           5879.9860     5525.2267     2848.5445   306.9295508   326.6366384   633.5661892
  12           5813.4375     5584.6004     2848.3609   310.4430845   323.1639431   633.6070276
  13           5926.8528     5489.5501     2849.9130   304.5024948   328.7594521   633.2619470
  14           5115.6322     5015.1299     2532.4413   352.7895274   359.8593682   712.6488956
  15           5015.1581     5015.1299     2507.5720   359.8573428   359.8593682   719.7167110
  16           5100.5979     4941.2372     2509.8265   353.8293926   365.2408101   719.0702028
  17           5102.9427     4936.2421     2509.1042   353.6668116   365.6104039   719.2772155
  18           5019.5902     5015.1299     2508.6795   359.5396038   359.8593682   719.3989720
  19           5373.8767     5078.6533     2611.0479   335.8360396   355.3582740   691.1943136
  20           5372.0342     5085.2138     2612.3453   335.9512268   354.8998223   690.8510490
  21           5456.4139     5015.1299     2613.2369   330.7559706   359.8593682   690.6153388
  22           5474.9518     5303.0917     2693.8258   329.6360450   340.3187407   669.9547857
  23           5523.8614     5267.5642     2696.3346   326.7173716   342.6140470   669.3314186
  24           6086.9400     5593.0716     2914.7823   296.4940484   322.6744824   619.1685308
  25           5996.4313     5677.9811     2916.4315   300.9692583   317.8491510   618.8184093
  26           6003.1323     5683.6627     2919.5155   300.6332999   317.5314173   618.1647172
  27           5644.6961     5512.4902     2788.9049   319.7234104   327.3913226   647.1147330
  28           5920.9449     5260.1918     2785.5223   304.8063299   343.0942345   647.9005644
  29           5638.8552     5523.8614     2790.3830   320.0545877   326.7173716   646.7719593
  30           5826.1694     5329.1433     2783.2919   309.7646767   338.6550834   648.4197600
  31           5660.2198     5474.9518     2783.0223   318.8465362   329.6360450   648.4825812
  32           5615.5046     5198.4281     2699.4617   321.3854490   347.1706105   668.5560596
  Empirical values 
   1           6086.9036     5846.3948     2982.1274   296.4958139   308.6930475   605.1858935
   2           6086.9092     5720.6474     2949.0624   296.4955405   315.4785324   611.9712698
   3           6009.6019     5800.1545     2951.5255   300.3096479   311.1540260   611.4605513
   4           6003.0339     5797.2577     2949.1908   300.6382227   311.3095068   611.9446234
   5           6086.9097     5716.3492     2947.9200   296.4955186   315.7157440   612.2084123
   6           5945.5945     5599.2020     2883.6183   303.5426357   322.3211854   625.8600389
   7           5933.5443     5595.5126     2879.8035   304.1590878   322.5337082   626.6890929
   8           6086.8687     5457.6291     2877.5633   296.4975143   330.6823168   627.1769781
   9           5821.4808     5590.6519     2851.8817   310.0141531   322.8141288   632.8247853
  10           5925.8729     5492.2244     2850.4176   304.5528409   328.5993654   633.1498272
  11           5879.9231     5525.2522     2848.5489   306.9328300   326.6351265   633.5651970
  12           5813.4648     5584.5285     2848.3685   310.4416206   323.1680968   633.6053308
  13           5926.9667     5489.4281     2849.9231   304.4966390   328.7667489   633.2596852
  14           5115.6216     5015.1015     2532.4445   352.7902502   359.8614014   712.6479684
  15           5016.0065     5014.2289     2507.5734   359.7964734   359.9240235   719.7163031
  16           5100.6071     4941.2110     2509.8354   353.8287532   365.2427359   719.0676351
  17           5102.9512     4936.2064     2509.1104   353.6662129   365.6130452   719.2754288
  18           5019.5946     5015.0914     2508.6838   359.5392841   359.8621201   719.3977424
  19           5373.8700     5078.6142     2611.0505   335.8364516   355.3610031   691.1936179
  20           5372.0270     5085.1678     2612.3462   335.9516720   354.9030283   690.8507983
  21           5456.3922     5015.1233     2613.2438   330.7572766   359.8598339   690.6134843
  22           5474.9209     5303.0825     2693.8287   329.6379025   340.3193200   669.9540524
  23           5523.8464     5267.5170     2696.3343   326.7182508   342.6171052   669.3314799
  24           6086.9157     5593.0478     2914.7831   296.4952257   322.6758487   619.1683519
  25           5996.4186     5677.9567     2916.4354   300.9698908   317.8505109   618.8175534
  26           6003.1320     5683.6382     2919.5226   300.6333102   317.5327772   618.1632036
  27           5644.6417     5512.4906     2788.9109   319.7264831   327.3912956   647.1133417
  28           5920.8476     5260.2088     2785.5285   304.8113310   343.0931202   647.8991182
  29           5638.8320     5523.8379     2790.3868   320.0558981   326.7187539   646.7710733
  30           5826.1268     5329.1292     2783.2924   309.7669355   338.6559732   648.4196349
  31           5660.1977     5474.9442     2783.0279   318.8477735   329.6364976   648.4812491
  32           5615.4803     5198.4125     2699.4676   321.3868369   347.1716458   668.5545758
  Differences 
   1              0.0364        0.0168       -0.0015    -0.0017655    -0.0008820     0.0003204
   2              0.0308        0.0255        0.0005    -0.0014921    -0.0014011    -0.0000901
   3             -0.0272        0.0503       -0.0086     0.0013638    -0.0026942     0.0017922
   4             -0.0202        0.0552       -0.0056     0.0010203    -0.0029575     0.0011689
   5              0.0303        0.0168       -0.0021    -0.0014702    -0.0009217     0.0004584
   6              0.0054        0.0524       -0.0022    -0.0002717    -0.0030115     0.0004990
   7             -0.0223        0.0701       -0.0037     0.0011468    -0.0040323     0.0008178
   8              0.0713       -0.0030        0.0020    -0.0034659     0.0001879    -0.0004249
   9              0.8732       -0.7810       -0.0095    -0.0464903     0.0451086     0.0021149
  10              0.3355       -0.2723       -0.0064    -0.0172377     0.0162984     0.0014397
  11              0.0629       -0.0255       -0.0044    -0.0032792     0.0015119     0.0009922
  12             -0.0273        0.0719       -0.0076     0.0014638    -0.0041537     0.0016967
  13             -0.1139        0.1219       -0.0101     0.0058558    -0.0072968     0.0022618
  14              0.0106        0.0284       -0.0032    -0.0007228    -0.0020331     0.0009272
  15             -0.8483        0.9010       -0.0014     0.0608695    -0.0646553     0.0004080
  16             -0.0091        0.0262       -0.0089     0.0006394    -0.0019257     0.0025676
  17             -0.0085        0.0358       -0.0062     0.0005987    -0.0026413     0.0017868
  18             -0.0044        0.0385       -0.0042     0.0003197    -0.0027518     0.0012296
  19              0.0067        0.0391       -0.0026    -0.0004120    -0.0027290     0.0006957
  20              0.0072        0.0460       -0.0009    -0.0004452    -0.0032061     0.0002508
  21              0.0217        0.0066       -0.0070    -0.0013061    -0.0004657     0.0018545
  22              0.0310        0.0091       -0.0029    -0.0018575    -0.0005793     0.0007333
  23              0.0150        0.0471        0.0003    -0.0008792    -0.0030583    -0.0000613
  24              0.0243        0.0238       -0.0008    -0.0011773    -0.0013663     0.0001789
  25              0.0127        0.0244       -0.0040    -0.0006325    -0.0013599     0.0008559
  26              0.0003        0.0245       -0.0071    -0.0000103    -0.0013599     0.0015136
  27              0.0544       -0.0003       -0.0059    -0.0030726     0.0000270     0.0013913
  28              0.0973       -0.0170       -0.0062    -0.0050010     0.0011143     0.0014462
  29              0.0232        0.0235       -0.0038    -0.0013105    -0.0013823     0.0008860
  30              0.0426        0.0141       -0.0005    -0.0022588    -0.0008898     0.0001251
  31              0.0221        0.0076       -0.0057    -0.0012373    -0.0004526     0.0013321
  32              0.0244        0.0156       -0.0059    -0.0013878    -0.0010352     0.0014838
  Weighted differences 
   1              0.0364        0.0168       -0.0015    -0.0017655    -0.0008820     0.0003204
   2              0.0308        0.0255        0.0005    -0.0014921    -0.0014011    -0.0000901
   3             -0.0272        0.0503       -0.0086     0.0013638    -0.0026942     0.0017922
   4             -0.0202        0.0552       -0.0056     0.0010203    -0.0029575     0.0011689
   5              0.0303        0.0168       -0.0021    -0.0014702    -0.0009217     0.0004584
   6              0.0054        0.0524       -0.0022    -0.0002717    -0.0030115     0.0004990
   7             -0.0223        0.0701       -0.0037     0.0011468    -0.0040323     0.0008178
   8              0.0713       -0.0030        0.0020    -0.0034659     0.0001879    -0.0004249
   9              0.0000        0.0000       -0.0095     0.0000000     0.0000000     0.0021149
  10              0.0000        0.0000       -0.0064     0.0000000     0.0000000     0.0014397
  11              0.0629       -0.0255       -0.0044    -0.0032792     0.0015119     0.0009922
  12             -0.0273        0.0719       -0.0076     0.0014638    -0.0041537     0.0016967
  13             -0.1139        0.1219       -0.0101     0.0058558    -0.0072968     0.0022618
  14              0.0106        0.0284       -0.0032    -0.0007228    -0.0020331     0.0009272
  15              0.0000        0.0000       -0.0014     0.0000000     0.0000000     0.0004080
  16             -0.0091        0.0262       -0.0089     0.0006394    -0.0019257     0.0025676
  17             -0.0085        0.0358       -0.0062     0.0005987    -0.0026413     0.0017868
  18              0.0000        0.0000       -0.0042     0.0000000     0.0000000     0.0012296
  19              0.0067        0.0391       -0.0026    -0.0004120    -0.0027290     0.0006957
  20              0.0072        0.0460       -0.0009    -0.0004452    -0.0032061     0.0002508
  21              0.0217        0.0066       -0.0070    -0.0013061    -0.0004657     0.0018545
  22              0.0310        0.0091       -0.0029    -0.0018575    -0.0005793     0.0007333
  23              0.0150        0.0471        0.0003    -0.0008792    -0.0030583    -0.0000613
  24              0.0243        0.0238       -0.0008    -0.0011773    -0.0013663     0.0001789
  25              0.0127        0.0244       -0.0040    -0.0006325    -0.0013599     0.0008559
  26              0.0003        0.0245       -0.0071    -0.0000103    -0.0013599     0.0015136
  27              0.0544       -0.0003       -0.0059    -0.0030726     0.0000270     0.0013913
  28              0.0000       -0.0170       -0.0062     0.0000000     0.0011143     0.0014462
  29              0.0232        0.0235       -0.0038    -0.0013105    -0.0013823     0.0008860
  30              0.0426        0.0141       -0.0005    -0.0022588    -0.0008898     0.0001251
  31              0.0221        0.0076       -0.0057    -0.0012373    -0.0004526     0.0013321
  32              0.0244        0.0156       -0.0059    -0.0013878    -0.0010352     0.0014838
  -------------------------------------------------------------------------------------
  Correlation coefficient matrix 
              R1        R2        A1        R3        A2   
  R1         1.000000  0.552247 -0.722643 -0.985873  0.486171
  R2         0.552247  1.000000 -0.667743 -0.648901  0.005702
  A1        -0.722643 -0.667743  1.000000  0.779851 -0.747618
  R3        -0.985873 -0.648901  0.779851  1.000000 -0.478225
  A2         0.486171  0.005702 -0.747618 -0.478225  1.000000
  R4         0.439685 -0.109311 -0.616003 -0.417860  0.923560
  A3        -0.708970 -0.826620  0.899070  0.794333 -0.476010
  R5         0.424971  0.697980 -0.126540 -0.466422 -0.453976
  A4         0.292070 -0.469227 -0.230693 -0.236041  0.739333
  R6        -0.514604  0.184290 -0.088208  0.407238 -0.055102
 
              R4        A3        R5        A4        R6   
  R1         0.439685 -0.708970  0.424971  0.292070 -0.514604
  R2        -0.109311 -0.826620  0.697980 -0.469227  0.184290
  A1        -0.616003  0.899070 -0.126540 -0.230693 -0.088208
  R3        -0.417860  0.794333 -0.466422 -0.236041  0.407238
  A2         0.923560 -0.476010 -0.453976  0.739333 -0.055102
  R4         1.000000 -0.375863 -0.496181  0.750569 -0.193347
  A3        -0.375863  1.000000 -0.378849  0.057604 -0.055135
  R5        -0.496181 -0.378849  1.000000 -0.542259 -0.216718
  A4         0.750569  0.057604 -0.542259  1.000000 -0.397633
  R6        -0.193347 -0.055135 -0.216718 -0.397633  1.000000
  1.796845684561129E-004
    Final geometrical parameters (values in A and deg):
  -------------------------------------------------------------------------------------
              Parameter     Rfinal         Stat. Uncert.
  -------------------------------------------------------------------------------------
                R1      2.7979727734   0.0000868123
                R2      1.3355153148   0.0000950850
                A1     58.4865773524   0.0048790649
                R3      1.3905499681   0.0000983242
                A2    123.7476369360   0.0072742907
                R4      1.0821125214   0.0000604928
                A3    115.9361597222   0.0085037970
                R5      1.0801153685   0.0000598117
                A4    120.1240613818   0.0076325263
                R6      1.0806149276   0.0000786152
  -------------------------------------------------------------------------------------
   Interatomic distance matrix (Angstroms) 
 
                 N             C             C             C             C    
                [ 1]        [ 2]        [ 3]        [ 4]        [ 5]
  N    [ 1]     0.00000
  C    [ 2]     2.79797     0.00000
  C    [ 3]     1.33552     2.38870     0.00000
  C    [ 4]     1.33552     2.38870     2.27710     0.00000
  C    [ 5]     2.40429     1.38829     1.39055     2.71398     0.00000
  C    [ 6]     2.40429     1.38829     2.71398     1.39055     2.38552
  H    [ 7]     2.05395     3.37625     1.08211     3.24194     2.15028
  H    [ 8]     2.05395     3.37625     3.24194     1.08211     3.79573
  H    [ 9]     3.36661     2.15720     2.14659     3.79310     1.08012
  H    [10]     3.36661     2.15720     3.79310     2.14659     3.37818
  X    [11]     2.97130     1.00000     2.58957     2.58957     1.71095
  H    [12]     3.87848     1.08051     3.37806     3.37806     2.15176
 
                 C             H             H             H             H    
                [ 6]        [ 7]        [ 8]        [ 9]        [10]
  C    [ 6]     0.00000
  H    [ 7]     3.79573     0.00000
  H    [ 8]     2.15028     4.10137     0.00000
  H    [ 9]     3.37818     2.47885     4.87436     0.00000
  H    [10]     1.08012     4.87436     2.47885     4.29484     0.00000
  X    [11]     1.71095     3.52123     3.52123     2.37771     2.37771
  H    [12]     2.15176     4.28517     4.28517     2.50287     2.50287
 
                 X             H    
                [11]        [12]
  X    [11]     0.00000
  H    [12]     1.47224     0.00000
