# Supplementary material for: Precise Semi-Experimental Equilibrium (r e SE) Structure of Pyridine from 32 Isotopologues: Accurate Assessment of the Effect of Nitrogen-Atom Substitution in Aromatic Rings
Source: J Phys Chem A. 2025 Nov 7;129(46):10737–50. doi: 10.1021/acs.jpca.5c07184 (PMC12641475; doi:10.1021/acs.jpca.5c07184)
Supplement: Supplementary file 2 [file jp5c07184_si_002.zip › Supplementary Information/pyridine_reSE_sans_e.out]

  *************************************************
  REFIT: Least-Square-Fit of Equilibrium Geometries
  *************************************************
 
  Input file: 
 
  *************************************************
Structure Determination CCSD(T) pyridine
H
C 1 R1*
C 2 R2* 1 A1*
C 2 R2* 1 A1* 3 D180
C 3 R3* 2 A2* 1 D180
C 4 R3* 2 A2* 1 D180
H 3 R4* 2 A3* 1 D0
H 4 R4* 2 A3* 1 D0
H 5 R5* 3 A4* 2 D180
H 6 R5* 4 A4* 2 D180
X 2 R 1 A90 3 D90
N 2 R6* 11 A90 1 D180

R1   =        1.081904762198971
R2   =        1.391642347211452
A1   =      120.802524332313283
D180 =      180.000000000000000
R3   =        1.393633452730730
A2   =      118.511401186309413
R4   =        1.081254588369130
A3   =      121.340871313833205
D0   =        0.000000000000000
R5   =        1.083529930876981
A4   =      120.158542501934136
R    =        1.000000204657382
A90  =       90.000000000000000
D90  =       90.000000000000000
R6   =        2.808319720653174

INERTIA

ISOTOPOMER
32

1 12 12 12 12 12 1 1 1 1 14  ISO001
1 12 12 12 12 12 1 1 1 1 15  ISO002
1 12 12 12 13 12 1 1 1 1 14  ISO003
1 12 13 12 12 12 1 1 1 1 14  ISO004
1 13 12 12 12 12 1 1 1 1 14  ISO005
1 12 12 12 12 12 1 1 2 1 14  ISO006
1 12 12 12 12 12 2 1 1 1 14  ISO007
2 12 12 12 12 12 1 1 1 1 14  ISO008
1 12 12 12 13 12 2 1 1 1 14  ISO009
1 12 13 12 12 12 2 1 1 1 14  ISO010
1 13 12 12 12 12 2 1 1 1 14  ISO011
1 12 12 13 12 12 2 1 1 1 14  ISO012
1 12 12 12 12 13 2 1 1 1 14  ISO013
2 12 12 12 12 12 2 2 2 2 14  ISO014
2 12 12 12 12 12 2 2 2 2 15  ISO015
2 12 12 12 13 12 2 2 2 2 14  ISO016
2 12 13 12 12 12 2 2 2 2 14  ISO017
2 13 12 12 12 12 2 2 2 2 14  ISO018
2 12 12 12 12 12 2 2 1 2 14  ISO019
2 12 12 12 12 12 1 2 2 2 14  ISO020
1 12 12 12 12 12 2 2 2 2 14  ISO021
2 12 12 12 12 12 2 2 1 1 14  ISO022
2 12 12 12 12 12 1 1 2 2 14  ISO023
1 13 12 12 12 12 1 1 1 1 15  ISO024
1 12 13 12 12 12 1 1 1 1 15  ISO025
1 12 12 12 13 12 1 1 1 1 15  ISO026
1 12 12 12 12 12 2 1 2 1 14  ISO027
1 12 12 12 12 12 1 2 2 1 14  ISO028
1 12 12 12 12 12 1 1 2 2 14  ISO029
2 12 12 12 12 12 2 1 1 1 14  ISO030
1 12 12 12 12 12 2 2 1 1 14  ISO031
1 12 12 12 12 12 1 2 2 2 14  ISO032

EXPERIMENTAL CONSTANTS (Ave Determinable Constants)
6039.249049 5804.9105017 2959.212908    ISO001
1.0 1.0 1.0
6039.4224304 5680.3874671 2926.5395130  ISO002
1.0 1.0 1.0
5963.11852 5758.94605 2928.9628257      ISO003
1.0 1.0 1.0
5956.58274 5756.032529 2926.6314669     ISO004
1.0 1.0 1.0
6039.477689 5676.043408 2925.397702     ISO005
1.0 1.0 1.0
5900.87921 5558.518196 2861.713258      ISO006
1.0 1.0 1.0
5889.1889318 5555.0484417 2858.0311185  ISO007
1.0 1.0 1.0
6038.999085 5420.073287 2855.825023     ISO008
1.0 1.0 1.0
5778.3957 5550.2653 2830.429252         ISO016
0.0 0.0 1.0
5882.03 5452.53 2828.97928              ISO017
0.0 0.0 1.0
5835.7412 5485.9448 2827.129828         ISO018
1.0 1.0 1.0
5770.6116 5543.9703 2826.926896         ISO019
1.0 1.0 1.0
5883.1882 5449.6857 2828.487466         ISO020
1.0 1.0 1.0
5080.252648 4979.016845 2514.23581298   ISO025
1.0  1.0  1.0
4980.056 4979.786 2489.6359617          ISO026
0.0  0.0  1.0
5065.454378 4905.949918 2491.886559     ISO027
1.0  1.0  1.0
5067.75653 4900.962061 2491.15606       ISO028
1.0  1.0  1.0
4985.157 4979.130 2490.743257           ISO029
0.0  0.0  1.0
5335.16246 5042.98337 2592.09289        ISO030
1.0  1.0  1.0
5332.9375095 5049.5087701 2593.2982231  ISO031
1.0  1.0  1.0
5417.6817790 4979.1342021 2594.201441   ISO032
1.0  1.0  1.0
5434.142718 5266.5890389 2674.071307    ISO036
1.0  1.0  1.0
5482.2112 5230.9716 2676.386861         ISO037
1.0  1.0  1.0
6039.650947 5553.928130 2892.648746     ISO038
1.0  1.0  1.0
5950.003176 5638.0763783 2894.261478    ISO039
1.0  1.0  1.0
5956.702907 5643.743740 2897.341356     ISO040
1.0  1.0  1.0
5604.5682 5471.25669 2768.04939         ISO041
1.0  1.0  1.0
5876.919 5222.5052 2764.71119           ISO043
0.0  1.0  1.0
5598.54038 5482.37154 2769.42232        ISO044
1.0  1.0  1.0
5781.746778 5292.277081 2762.580451     ISO045
1.0 1.0 1.0
5620.176064 5434.287767 2762.312950     ISO046
1.0 1.0 1.0
5574.9015 5160.80978 2679.49939         ISO047
1.0  1.0  1.0

VIBRATIONAL (Be-B'' CCSD[T]/cc-pCVTZ)
47.39474757          41.16861621          22.98890395     ISO001
47.22698054          39.95821198          22.59575556     ISO002
46.22510769          40.90265905          22.63568834     ISO003
46.19275936          40.91971354          22.63200498     ISO004
47.17217089          40.00338850          22.59487974     ISO005
44.43591648          40.42246573          21.97472158     ISO006
44.07343520          40.20553310          21.84165060     ISO007
47.60980327          37.27973588          21.80727757     ISO008
42.80788785          40.13400217          21.52047635     ISO016
43.55566252          39.45009130          21.50615997     ISO017
43.91775710          39.04340342          21.48669815     ISO018
42.57300703          40.30906690          21.50925727     ISO019
43.49117899          39.49882927          21.50360320     ISO020
35.12636562          35.90825612          18.26220847     ISO025
35.77411432          34.21013792          17.98996930     ISO026
34.91627068          35.08558517          18.00149359     ISO027
34.95721987          35.06955122          18.00678866     ISO028
34.26121431          35.72744539          17.99291690     ISO029
38.47677173          35.41647993          19.01437220     ISO030
38.86434151          35.43987575          19.10497594     ISO031
38.43534717          35.81274348          19.09958275     ISO032
40.56799431          36.23198848          19.81766627     ISO036
41.42124778          36.28899882          20.00831240     ISO037
47.00492581          38.83072025          22.20541489     ISO038
46.16093414          39.58488650          22.24518002     ISO039
46.17438472          39.59870358          22.25276235     ISO040
39.77912119          41.02084066          20.92658517     ISO041
43.63594638          37.48474925          20.88221503     ISO043
39.99876738          41.25240254          21.02984460     ISO044
44.13440512          36.59474115          20.77642033     ISO045
39.72473194          40.44627937          20.77958214     ISO046
40.29979368          37.40294775          20.02934994     ISO047

XELECTRONIC (at CCSD(T)/cc-pCVTZ)
-0.25980 -0.31571 0.07441   ISO001
-0.25980 -0.30169 0.07291   ISO002
-0.25829 -0.30583 0.07297   ISO003
-0.25838 -0.30546 0.07270   ISO004
-0.25980 -0.30239 0.07256   ISO005
-0.27941 -0.26137 0.06972   ISO006
-0.28198 -0.25865 0.06928   ISO007
-0.25980 -0.27608 0.06903   ISO008
-0.27720 -0.25264 0.06801   ISO016
-0.28727 -0.24426 0.06780   ISO017
-0.26414 -0.26395 0.06764   ISO018
-0.28020 -0.24910 0.06770   ISO019
-0.28731 -0.24359 0.06792   ISO020
-0.24262 -0.17635 0.05351   ISO025
-0.17635 -0.23275 0.05256   ISO026
-0.23641 -0.17553 0.05261   ISO027
-0.23748 -0.17474 0.05248   ISO028
-0.17635 -0.23399 0.05241   ISO029
-0.23078 -0.21435 0.05677   ISO030
-0.22510 -0.21911 0.05703   ISO031
-0.27511 -0.17635 0.05718   ISO032
-0.21017 -0.26149 0.06030   ISO036
-0.21396 -0.25643 0.06086   ISO037
-0.25980 -0.28892 0.07108   ISO038
-0.25444 -0.29543 0.07123   ISO039
-0.25468 -0.29580 0.07153   ISO040
-0.29437 -0.21306 0.06510   ISO041
-0.29265 -0.21881 0.06494   ISO043
-0.29284 -0.21396 0.06541   ISO044
-0.24559 -0.25738 0.06448   ISO045
-0.29691 -0.21017 0.06459   ISO046
-0.27896 -0.19981 0.06111   ISO047


  *************************************************
   There are 15 unique internal coordinates.
   Of these, 10 will be varied.
 
   Parameter # 1 to be varied is R1   
   Parameter # 2 to be varied is R2   
   Parameter # 3 to be varied is A1   
   Parameter # 4 to be varied is R3   
   Parameter # 5 to be varied is A2   
   Parameter # 6 to be varied is R4   
   Parameter # 7 to be varied is A3   
   Parameter # 8 to be varied is R5   
   Parameter # 9 to be varied is A4   
   Parameter #10 to be varied is R6   
 
  Fit to moments of inertia
   Experimental rotational constants given in MHz

   Experimental rotational Constants (B0 Values) (MHz):

 Isotopomer        A           B           C
    1            6039.249    5804.911    2959.213
    2            6039.422    5680.387    2926.540
    3            5963.119    5758.946    2928.963
    4            5956.583    5756.033    2926.631
    5            6039.478    5676.043    2925.398
    6            5900.879    5558.518    2861.713
    7            5889.189    5555.048    2858.031
    8            6038.999    5420.073    2855.825
    9            5778.396    5550.265    2830.429
   10            5882.030    5452.530    2828.979
   11            5835.741    5485.945    2827.130
   12            5770.612    5543.970    2826.927
   13            5883.188    5449.686    2828.487
   14            5080.253    4979.017    2514.236
   15            4980.056    4979.786    2489.636
   16            5065.454    4905.950    2491.887
   17            5067.757    4900.962    2491.156
   18            4985.157    4979.130    2490.743
   19            5335.162    5042.983    2592.093
   20            5332.938    5049.509    2593.298
   21            5417.682    4979.134    2594.201
   22            5434.143    5266.589    2674.071
   23            5482.211    5230.972    2676.387
   24            6039.651    5553.928    2892.649
   25            5950.003    5638.076    2894.261
   26            5956.703    5643.744    2897.341
   27            5604.568    5471.257    2768.049
   28            5876.919    5222.505    2764.711
   29            5598.540    5482.372    2769.422
   30            5781.747    5292.277    2762.580
   31            5620.176    5434.288    2762.313
   32            5574.901    5160.810    2679.499

   Empirical rotational Constants (Be Values) (MHz):
   (Procedure will optimize structure to fit these)
 Isotopomer        A           B           C
    1            6086.644    5846.079    2982.202
    2            6086.649    5720.346    2949.135
    3            6009.344    5799.849    2951.599
    4            6002.775    5796.952    2949.263
    5            6086.650    5716.047    2947.993
    6            5945.315    5598.941    2883.688
    7            5933.262    5595.254    2879.873
    8            6086.609    5457.353    2877.632
    9            5821.204    5590.399    2851.950
   10            5925.586    5491.980    2850.485
   11            5879.659    5524.988    2848.617
   12            5813.185    5584.279    2848.436
   13            5926.679    5489.185    2849.991
   14            5115.379    5014.925    2532.498
   15            5015.830    5013.996    2507.626
   16            5100.371    4941.036    2509.888
   17            5102.714    4936.032    2509.163
   18            5019.418    5014.857    2508.736
   19            5373.639    5078.400    2611.107
   20            5371.802    5084.949    2612.403
   21            5456.117    5014.947    2613.301
   22            5474.711    5302.821    2693.889
   23            5523.632    5267.261    2696.395
   24            6086.656    5592.759    2914.854
   25            5996.164    5677.661    2916.507
   26            6002.877    5683.342    2919.594
   27            5644.347    5512.278    2788.976
   28            5920.555    5259.990    2785.593
   29            5638.539    5523.624    2790.452
   30            5825.881    5328.872    2783.357
   31            5659.901    5474.734    2783.093
   32            5615.201    5198.213    2699.529

   Experimental information supplied for 32 isotopomers
 
   Masses:

     Isotopomer Nr.  1
  1.0078250  12.0000000  12.0000000  12.0000000  12.0000000  12.0000000   1.0078250
  1.0078250   1.0078250   1.0078250   0.0000000  14.0030740
     Isotopomer Nr.  2
  1.0078250  12.0000000  12.0000000  12.0000000  12.0000000  12.0000000   1.0078250
  1.0078250   1.0078250   1.0078250   0.0000000  15.0001090
     Isotopomer Nr.  3
  1.0078250  12.0000000  12.0000000  12.0000000  13.0033548  12.0000000   1.0078250
  1.0078250   1.0078250   1.0078250   0.0000000  14.0030740
     Isotopomer Nr.  4
  1.0078250  12.0000000  13.0033548  12.0000000  12.0000000  12.0000000   1.0078250
  1.0078250   1.0078250   1.0078250   0.0000000  14.0030740
     Isotopomer Nr.  5
  1.0078250  13.0033548  12.0000000  12.0000000  12.0000000  12.0000000   1.0078250
  1.0078250   1.0078250   1.0078250   0.0000000  14.0030740
     Isotopomer Nr.  6
  1.0078250  12.0000000  12.0000000  12.0000000  12.0000000  12.0000000   1.0078250
  1.0078250   2.0141018   1.0078250   0.0000000  14.0030740
     Isotopomer Nr.  7
  1.0078250  12.0000000  12.0000000  12.0000000  12.0000000  12.0000000   2.0141018
  1.0078250   1.0078250   1.0078250   0.0000000  14.0030740
     Isotopomer Nr.  8
  2.0141018  12.0000000  12.0000000  12.0000000  12.0000000  12.0000000   1.0078250
  1.0078250   1.0078250   1.0078250   0.0000000  14.0030740
     Isotopomer Nr.  9
  1.0078250  12.0000000  12.0000000  12.0000000  13.0033548  12.0000000   2.0141018
  1.0078250   1.0078250   1.0078250   0.0000000  14.0030740
     Isotopomer Nr. 10
  1.0078250  12.0000000  13.0033548  12.0000000  12.0000000  12.0000000   2.0141018
  1.0078250   1.0078250   1.0078250   0.0000000  14.0030740
     Isotopomer Nr. 11
  1.0078250  13.0033548  12.0000000  12.0000000  12.0000000  12.0000000   2.0141018
  1.0078250   1.0078250   1.0078250   0.0000000  14.0030740
     Isotopomer Nr. 12
  1.0078250  12.0000000  12.0000000  13.0033548  12.0000000  12.0000000   2.0141018
  1.0078250   1.0078250   1.0078250   0.0000000  14.0030740
     Isotopomer Nr. 13
  1.0078250  12.0000000  12.0000000  12.0000000  12.0000000  13.0033548   2.0141018
  1.0078250   1.0078250   1.0078250   0.0000000  14.0030740
     Isotopomer Nr. 14
  2.0141018  12.0000000  12.0000000  12.0000000  12.0000000  12.0000000   2.0141018
  2.0141018   2.0141018   2.0141018   0.0000000  14.0030740
     Isotopomer Nr. 15
  2.0141018  12.0000000  12.0000000  12.0000000  12.0000000  12.0000000   2.0141018
  2.0141018   2.0141018   2.0141018   0.0000000  15.0001090
     Isotopomer Nr. 16
  2.0141018  12.0000000  12.0000000  12.0000000  13.0033548  12.0000000   2.0141018
  2.0141018   2.0141018   2.0141018   0.0000000  14.0030740
     Isotopomer Nr. 17
  2.0141018  12.0000000  13.0033548  12.0000000  12.0000000  12.0000000   2.0141018
  2.0141018   2.0141018   2.0141018   0.0000000  14.0030740
     Isotopomer Nr. 18
  2.0141018  13.0033548  12.0000000  12.0000000  12.0000000  12.0000000   2.0141018
  2.0141018   2.0141018   2.0141018   0.0000000  14.0030740
     Isotopomer Nr. 19
  2.0141018  12.0000000  12.0000000  12.0000000  12.0000000  12.0000000   2.0141018
  2.0141018   1.0078250   2.0141018   0.0000000  14.0030740
     Isotopomer Nr. 20
  2.0141018  12.0000000  12.0000000  12.0000000  12.0000000  12.0000000   1.0078250
  2.0141018   2.0141018   2.0141018   0.0000000  14.0030740
     Isotopomer Nr. 21
  1.0078250  12.0000000  12.0000000  12.0000000  12.0000000  12.0000000   2.0141018
  2.0141018   2.0141018   2.0141018   0.0000000  14.0030740
     Isotopomer Nr. 22
  2.0141018  12.0000000  12.0000000  12.0000000  12.0000000  12.0000000   2.0141018
  2.0141018   1.0078250   1.0078250   0.0000000  14.0030740
     Isotopomer Nr. 23
  2.0141018  12.0000000  12.0000000  12.0000000  12.0000000  12.0000000   1.0078250
  1.0078250   2.0141018   2.0141018   0.0000000  14.0030740
     Isotopomer Nr. 24
  1.0078250  13.0033548  12.0000000  12.0000000  12.0000000  12.0000000   1.0078250
  1.0078250   1.0078250   1.0078250   0.0000000  15.0001090
     Isotopomer Nr. 25
  1.0078250  12.0000000  13.0033548  12.0000000  12.0000000  12.0000000   1.0078250
  1.0078250   1.0078250   1.0078250   0.0000000  15.0001090
     Isotopomer Nr. 26
  1.0078250  12.0000000  12.0000000  12.0000000  13.0033548  12.0000000   1.0078250
  1.0078250   1.0078250   1.0078250   0.0000000  15.0001090
     Isotopomer Nr. 27
  1.0078250  12.0000000  12.0000000  12.0000000  12.0000000  12.0000000   2.0141018
  1.0078250   2.0141018   1.0078250   0.0000000  14.0030740
     Isotopomer Nr. 28
  1.0078250  12.0000000  12.0000000  12.0000000  12.0000000  12.0000000   1.0078250
  2.0141018   2.0141018   1.0078250   0.0000000  14.0030740
     Isotopomer Nr. 29
  1.0078250  12.0000000  12.0000000  12.0000000  12.0000000  12.0000000   1.0078250
  1.0078250   2.0141018   2.0141018   0.0000000  14.0030740
     Isotopomer Nr. 30
  2.0141018  12.0000000  12.0000000  12.0000000  12.0000000  12.0000000   2.0141018
  1.0078250   1.0078250   1.0078250   0.0000000  14.0030740
     Isotopomer Nr. 31
  1.0078250  12.0000000  12.0000000  12.0000000  12.0000000  12.0000000   2.0141018
  2.0141018   1.0078250   1.0078250   0.0000000  14.0030740
     Isotopomer Nr. 32
  1.0078250  12.0000000  12.0000000  12.0000000  12.0000000  12.0000000   1.0078250
  2.0141018   2.0141018   2.0141018   0.0000000  14.0030740

   Empirical Ie values (corrected for vibrational effects)
    (Procedure will optimize structure to fit these)
 Isotopomer        IA              IB              IC              IC-IA-IB
    1             296.508469     308.709718     605.170793         -0.0132717389
    2             296.508196     315.495171     611.956140         -0.0132247072
    3             300.322556     311.170433     611.445435         -0.0133165955
    4             300.651163     311.325911     611.929539         -0.0133111737
    5             296.508174     315.732446     612.193344         -0.0132386822
    6             303.556901     322.336232     625.844907         -0.0135046268
    7             304.173543     322.548618     626.674017         -0.0134817239
    8             296.510170     330.699046     627.161933         -0.0132404679
    9             310.028916     322.828717     632.809694         -0.0134241637
   10             304.567605     328.613980     633.134767         -0.0131103905
   11             306.946619     326.650731     633.550153         -0.0132164502
   12             310.456584     323.182512     633.590272         -0.0136723837
   13             304.511400     328.781338     633.244594         -0.0134819861
   14             352.806983     359.874056     712.632911         -0.0134772613
   15             359.809123     359.940731     719.701218         -0.0136196900
   16             353.845154     365.255711     719.052563         -0.0135259776
   17             353.682673     365.625988     719.260385         -0.0135186313
   18             359.551916     359.878911     719.382713         -0.0134731545
   19             335.850875     355.376002     691.178590         -0.0135216615
   20             335.965750     354.918321     690.835717         -0.0135405405
   21             330.773954     359.872488     690.598373         -0.0134607204
   22             329.650557     340.336102     669.939056         -0.0133300736
   23             326.730906     342.633785     669.316372         -0.0135307090
   24             296.507881     322.692518     619.153253         -0.0132022371
   25             300.982662     317.867050     618.802440         -0.0132374926
   26             300.646065     317.549304     618.148059         -0.0132481895
   27             319.743158     327.403950     647.098237         -0.0136852124
   28             304.826398     343.107393     647.884014         -0.0139387821
   29             320.072520     326.731409     646.755913         -0.0134462131
   30             309.779994     338.672330     648.404613         -0.0133602311
   31             318.864500     329.649152     648.466199         -0.0132881143
   32             321.402803     347.184990     668.539442         -0.0135399636

   Weights used in LSF procedure:

   1.00   1.00   1.00
   1.00   1.00   1.00
   1.00   1.00   1.00
   1.00   1.00   1.00
   1.00   1.00   1.00
   1.00   1.00   1.00
   1.00   1.00   1.00
   1.00   1.00   1.00
   0.00   0.00   1.00
   0.00   0.00   1.00
   1.00   1.00   1.00
   1.00   1.00   1.00
   1.00   1.00   1.00
   1.00   1.00   1.00
   0.00   0.00   1.00
   1.00   1.00   1.00
   1.00   1.00   1.00
   0.00   0.00   1.00
   1.00   1.00   1.00
   1.00   1.00   1.00
   1.00   1.00   1.00
   1.00   1.00   1.00
   1.00   1.00   1.00
   1.00   1.00   1.00
   1.00   1.00   1.00
   1.00   1.00   1.00
   1.00   1.00   1.00
   0.00   1.00   1.00
   1.00   1.00   1.00
   1.00   1.00   1.00
   1.00   1.00   1.00
   1.00   1.00   1.00

   Alpha Contribution to B0 (MHz):

 Isotopomer        A           B           C
    1             -47.395     -41.169     -22.989
    2             -47.227     -39.958     -22.596
    3             -46.225     -40.903     -22.636
    4             -46.193     -40.920     -22.632
    5             -47.172     -40.003     -22.595
    6             -44.436     -40.422     -21.975
    7             -44.073     -40.206     -21.842
    8             -47.610     -37.280     -21.807
    9             -42.808     -40.134     -21.520
   10             -43.556     -39.450     -21.506
   11             -43.918     -39.043     -21.487
   12             -42.573     -40.309     -21.509
   13             -43.491     -39.499     -21.504
   14             -35.126     -35.908     -18.262
   15             -35.774     -34.210     -17.990
   16             -34.916     -35.086     -18.001
   17             -34.957     -35.070     -18.007
   18             -34.261     -35.727     -17.993
   19             -38.477     -35.416     -19.014
   20             -38.864     -35.440     -19.105
   21             -38.435     -35.813     -19.100
   22             -40.568     -36.232     -19.818
   23             -41.421     -36.289     -20.008
   24             -47.005     -38.831     -22.205
   25             -46.161     -39.585     -22.245
   26             -46.174     -39.599     -22.253
   27             -39.779     -41.021     -20.927
   28             -43.636     -37.485     -20.882
   29             -39.999     -41.252     -21.030
   30             -44.134     -36.595     -20.776
   31             -39.725     -40.446     -20.780
   32             -40.300     -37.403     -20.029
   No electronic corrections supplied
 
   Full molecular point group is C2v .
 
  -------------------------------------------------------------------------------------
  Potential problem children 
  -------------------------------------------------------------------------------------
   Atom   Isotopomer Axis  Inir. Mom.
  -------------------------------------------------------------------------------------
   Beginning iterative LSF procedure

   Least-square fit to moments of inertia
   Maximum number of iterations :  500
   Convergence criteria:
     maximum gradient      :.1000000E-03
     maximum displacement  :.1000000E-07
     WRMS residual change  :.1000000E-07
   Step size in numerical differentiation:0.0001
 
  -------------------------------------------------------------------------------------
  Iteration Weighted RMS     Maximum        Change in       Largest          Largest 
             Residual        Residual      RRMS Residual     Step           d(fit)/dq 
  -------------------------------------------------------------------------------------
      1    0.2115680268    3.2430741350    0.2115680268    0.0195545360 .1756382669D+06*
      2    0.0015788353    0.0208625611    0.2099891915    0.0003867238 .1327678185D+03 
      3    0.0015516992    0.0229258098    0.0000271361    0.0000000913 .3995459136D+00 
      4    0.0015516991    0.0229233059    0.0000000001    0.0000000001 .1361660225D-04 
  -------------------------------------------------------------------------------------
    Convergence achieved.

  Eigenvalues of the L-M parameter Hessian 
   0.73013D+02 0.13039D+03 0.31270D+03 0.16738D+04 0.40130D+04 0.49530D+04
   0.86165D+04 0.10696D+05 0.79404D+06 0.69756D+08
  Corresponding eigenvectors 
                   1         2         3         4         5
  R1         0.338688  0.166036  0.537077  0.670876  0.145851
  R2        -0.324432 -0.487856 -0.152304  0.160032  0.388869
  A1        -0.204291  0.018046 -0.206304  0.114356  0.207994
  R3         0.534012 -0.147155 -0.430260 -0.088611  0.030846
  A2        -0.193434  0.362001 -0.325332  0.138168  0.227034
  R4        -0.152737  0.389886 -0.169697  0.050004 -0.659632
  A3         0.351555  0.116352  0.218295 -0.419232  0.143456
  R5        -0.136046 -0.313181  0.431987 -0.418205 -0.150441
  A4        -0.096040  0.559835  0.092367 -0.360943  0.501194
  R6        -0.490980  0.066016  0.288498  0.029390 -0.047218
 
                   6         7         8         9        10
  R1         0.024094  0.202151  0.209843  0.111036  0.010686
  R2        -0.195263  0.582916 -0.034493 -0.002416  0.278568
  A1        -0.139007  0.057982  0.329426  0.014009 -0.853016
  R3         0.015006  0.056792  0.202724  0.671691  0.059432
  A2        -0.083850 -0.277974  0.599705 -0.161194  0.430270
  R4        -0.124341  0.572932  0.102215  0.055749  0.031329
  A3        -0.745028  0.121023  0.096516 -0.199482  0.007881
  R5         0.303460  0.115141  0.624025  0.060574  0.029093
  A4         0.342892  0.314510 -0.169208  0.205252 -0.010150
  R6        -0.393094 -0.283575 -0.087803  0.649321  0.063174
 
  -------------------------------------------------------------------------------------
             Analysis of rotational constants and Ie values from refined structure 
Isotop.          A             B             C            IA            IB            IC
  -------------------------------------------------------------------------------------
  Values calculated from refined structure 
   1           6086.9844     5846.3885     2982.1305   296.4918857   308.6933881   605.1852738
   2           6086.9844     5720.6597     2949.0698   296.4918857   315.4778593   611.9697450
   3           6009.6155     5800.1793     2951.5202   300.3089732   311.1527058   611.4616790
   4           6003.0533     5797.2888     2949.1885   300.6372560   311.3078458   611.9451018
   5           6086.9844     5716.3512     2947.9244   296.4918857   315.7156370   612.2075227
   6           5945.6146     5599.2562     2883.6199   303.5416162   322.3180728   625.8596890
   7           5933.5363     5595.6020     2879.8083   304.1595090   322.5285604   626.6880694
   8           6086.9844     5457.6067     2877.5698   296.4918857   330.6836809   627.1755665
   9           5822.3534     5589.8985     2851.8792   309.9676973   322.8576489   632.8253462
  10           5926.2184     5491.9702     2850.4184   304.5350952   328.6145810   633.1496761
  11           5880.0165     5525.2378     2848.5546   306.9279627   326.6359828   633.5639455
  12           5813.4344     5584.6309     2848.3681   310.4432521   323.1621730   633.6054251
  13           5926.8631     5489.5674     2849.9201   304.5019662   328.7584151   633.2603813
  14           5115.6163     5015.1818     2532.4506   352.7906280   359.8556467   712.6462746
  15           5015.1818     5015.1499     2507.5829   359.8556467   359.8579345   719.7135811
  16           5100.5846     4941.2813     2509.8347   353.8303200   365.2375475   719.0678675
  17           5102.9291     4936.2870     2509.1125   353.6677537   365.6070821   719.2748358
  18           5019.5804     5015.1818     2508.6900   359.5403081   359.8556467   719.3959547
  19           5373.9033     5078.6683     2611.0582   335.8343790   355.3572228   691.1916018
  20           5372.0511     5085.2230     2612.3517   335.9501678   354.8991784   690.8493462
  21           5456.3951     5015.1818     2613.2466   330.7571112   359.8556467   690.6127579
  22           5475.0152     5303.0759     2693.8370   329.6322308   340.3197524   669.9519831
  23           5523.8964     5267.5447     2696.3378   326.7153016   342.6153145   669.3306160
  24           6086.9844     5593.0662     2914.7910   296.4918857   322.6747911   619.1666768
  25           5996.4740     5677.9639     2916.4370   300.9671154   317.8501121   618.8172275
  26           6003.1757     5683.6447     2919.5210   300.6311283   317.5324255   618.1635539
  27           5644.6753     5512.5393     2788.9124   319.7245841   327.3884074   647.1129915
  28           5920.9482     5260.2161     2785.5299   304.8061562   343.0926483   647.8988045
  29           5638.8321     5523.8964     2790.3863   320.0559001   326.7153016   646.7712016
  30           5826.2137     5329.1359     2783.3000   309.7623193   338.6555554   648.4178747
  31           5660.2011     5475.0152     2783.0341   318.8475895   329.6322308   648.4798202
  32           5615.4906     5198.4650     2699.4684   321.3862496   347.1681498   668.5543994
  Empirical values 
   1           6086.6438     5846.0791     2982.2018   296.5084695   308.7097181   605.1707933
   2           6086.6494     5720.3457     2949.1353   296.5081959   315.4951707   611.9561403
   3           6009.3436     5799.8487     2951.5985   300.3225557   311.1704334   611.4454346
   4           6002.7755     5796.9522     2949.2635   300.6511632   311.3259107   611.9295388
   5           6086.6499     5716.0468     2947.9926   296.5081741   315.7324459   612.1933438
   6           5945.3151     5598.9407     2883.6880   303.5569012   322.3362320   625.8449073
   7           5933.2624     5595.2540     2879.8728   304.1735431   322.5486179   626.6740168
   8           6086.6089     5457.3530     2877.6323   296.5101700   330.6990456   627.1619330
   9           5821.2036     5590.3993     2851.9497   310.0289157   322.8287174   632.8096945
  10           5925.5857     5491.9801     2850.4854   304.5676055   328.6139801   633.1347675
  11           5879.6590     5524.9882     2848.6165   306.9466187   326.6507311   633.5501531
  12           5813.1846     5584.2794     2848.4362   310.4565842   323.1825125   633.5902717
  13           5926.6794     5489.1845     2849.9911   304.5114002   328.7813384   633.2445935
  14           5115.3790     5014.9251     2532.4980   352.8069829   359.8740559   712.6329106
  15           5015.8301     5013.9961     2507.6259   359.8091233   359.9407312   719.7012178
  16           5100.3706     4941.0355     2509.8881   353.8451537   365.2557111   719.0525627
  17           5102.7137     4936.0316     2509.1628   353.6826725   365.6259882   719.2603849
  18           5019.4182     5014.8574     2508.7362   359.5519160   359.8789110   719.3827135
  19           5373.6392     5078.3998     2611.1073   335.8508747   355.3760022   691.1785901
  20           5371.8019     5084.9486     2612.4032   335.9657497   354.9183211   690.8357167
  21           5456.1171     5014.9469     2613.3010   330.7739542   359.8724883   690.5983734
  22           5474.7107     5302.8210     2693.8890   329.6505571   340.3361017   669.9390562
  23           5523.6324     5267.2606     2696.3952   326.7309064   342.6337851   669.3163725
  24           6086.6559     5592.7589     2914.8542   296.5078812   322.6925180   619.1532532
  25           5996.1641     5677.6613     2916.5067   300.9826621   317.8670498   618.8024400
  26           6002.8773     5683.3424     2919.5941   300.6460650   317.5493038   618.1480586
  27           5644.3473     5512.2775     2788.9760   319.7431578   327.4039499   647.0982369
  28           5920.5549     5259.9899     2785.5934   304.8263976   343.1073925   647.8840139
  29           5638.5391     5523.6239     2790.4522   320.0725204   326.7314095   646.7559126
  30           5825.8812     5328.8718     2783.3569   309.7799937   338.6723300   648.4046134
  31           5659.9008     5474.7340     2783.0925   318.8644998   329.6491521   648.4661992
  32           5615.2013     5198.2127     2699.5287   321.4028032   347.1849904   668.5394415
  Differences 
   1              0.3406        0.3094       -0.0713    -0.0165838    -0.0163300     0.0144805
   2              0.3350        0.3140       -0.0655    -0.0163103    -0.0173114     0.0136046
   3              0.2719        0.3306       -0.0784    -0.0135825    -0.0177275     0.0162444
   4              0.2778        0.3365       -0.0749    -0.0139071    -0.0180649     0.0155630
   5              0.3345        0.3044       -0.0682    -0.0162884    -0.0168089     0.0141789
   6              0.2995        0.3156       -0.0680    -0.0152850    -0.0181592     0.0147817
   7              0.2739        0.3481       -0.0645    -0.0140341    -0.0200575     0.0140526
   8              0.3755        0.2537       -0.0625    -0.0182843    -0.0153647     0.0136335
   9              1.1498       -0.5008       -0.0705    -0.0612184     0.0289315     0.0156517
  10              0.6327       -0.0099       -0.0671    -0.0325103     0.0006009     0.0149086
  11              0.3575        0.2496       -0.0620    -0.0186560    -0.0147483     0.0137925
  12              0.2498        0.3516       -0.0681    -0.0133321    -0.0203395     0.0151534
  13              0.1837        0.3829       -0.0710    -0.0094340    -0.0229233     0.0157877
  14              0.2372        0.2567       -0.0474    -0.0163549    -0.0184092     0.0133640
  15             -0.6484        1.1537       -0.0430     0.0465233    -0.0827967     0.0123634
  16              0.2139        0.2458       -0.0534    -0.0148338    -0.0181635     0.0153048
  17              0.2154        0.2554       -0.0504    -0.0149189    -0.0189061     0.0144509
  18              0.1622        0.3243       -0.0461    -0.0116079    -0.0232643     0.0132413
  19              0.2641        0.2685       -0.0491    -0.0164957    -0.0187794     0.0130117
  20              0.2493        0.2744       -0.0515    -0.0155819    -0.0191427     0.0136296
  21              0.2779        0.2348       -0.0544    -0.0168429    -0.0168417     0.0143845
  22              0.3045        0.2549       -0.0519    -0.0183263    -0.0163493     0.0129270
  23              0.2639        0.2841       -0.0573    -0.0156048    -0.0184707     0.0142436
  24              0.3285        0.3074       -0.0631    -0.0159955    -0.0177270     0.0134236
  25              0.3099        0.3027       -0.0696    -0.0155467    -0.0169378     0.0147875
  26              0.2984        0.3022       -0.0731    -0.0149367    -0.0168783     0.0154952
  27              0.3280        0.2618       -0.0635    -0.0185737    -0.0155425     0.0147546
  28              0.3933        0.2262       -0.0635    -0.0202414    -0.0147442     0.0147907
  29              0.2929        0.2724       -0.0659    -0.0166203    -0.0161079     0.0152891
  30              0.3325        0.2641       -0.0569    -0.0176744    -0.0167746     0.0132612
  31              0.3003        0.2812       -0.0584    -0.0169103    -0.0169213     0.0136211
  32              0.2893        0.2523       -0.0603    -0.0165536    -0.0168406     0.0149578
  Weighted differences 
   1              0.3406        0.3094       -0.0713    -0.0165838    -0.0163300     0.0144805
   2              0.3350        0.3140       -0.0655    -0.0163103    -0.0173114     0.0136046
   3              0.2719        0.3306       -0.0784    -0.0135825    -0.0177275     0.0162444
   4              0.2778        0.3365       -0.0749    -0.0139071    -0.0180649     0.0155630
   5              0.3345        0.3044       -0.0682    -0.0162884    -0.0168089     0.0141789
   6              0.2995        0.3156       -0.0680    -0.0152850    -0.0181592     0.0147817
   7              0.2739        0.3481       -0.0645    -0.0140341    -0.0200575     0.0140526
   8              0.3755        0.2537       -0.0625    -0.0182843    -0.0153647     0.0136335
   9              0.0000        0.0000       -0.0705     0.0000000     0.0000000     0.0156517
  10              0.0000        0.0000       -0.0671     0.0000000     0.0000000     0.0149086
  11              0.3575        0.2496       -0.0620    -0.0186560    -0.0147483     0.0137925
  12              0.2498        0.3516       -0.0681    -0.0133321    -0.0203395     0.0151534
  13              0.1837        0.3829       -0.0710    -0.0094340    -0.0229233     0.0157877
  14              0.2372        0.2567       -0.0474    -0.0163549    -0.0184092     0.0133640
  15              0.0000        0.0000       -0.0430     0.0000000     0.0000000     0.0123634
  16              0.2139        0.2458       -0.0534    -0.0148338    -0.0181635     0.0153048
  17              0.2154        0.2554       -0.0504    -0.0149189    -0.0189061     0.0144509
  18              0.0000        0.0000       -0.0461     0.0000000     0.0000000     0.0132413
  19              0.2641        0.2685       -0.0491    -0.0164957    -0.0187794     0.0130117
  20              0.2493        0.2744       -0.0515    -0.0155819    -0.0191427     0.0136296
  21              0.2779        0.2348       -0.0544    -0.0168429    -0.0168417     0.0143845
  22              0.3045        0.2549       -0.0519    -0.0183263    -0.0163493     0.0129270
  23              0.2639        0.2841       -0.0573    -0.0156048    -0.0184707     0.0142436
  24              0.3285        0.3074       -0.0631    -0.0159955    -0.0177270     0.0134236
  25              0.3099        0.3027       -0.0696    -0.0155467    -0.0169378     0.0147875
  26              0.2984        0.3022       -0.0731    -0.0149367    -0.0168783     0.0154952
  27              0.3280        0.2618       -0.0635    -0.0185737    -0.0155425     0.0147546
  28              0.0000        0.2262       -0.0635     0.0000000    -0.0147442     0.0147907
  29              0.2929        0.2724       -0.0659    -0.0166203    -0.0161079     0.0152891
  30              0.3325        0.2641       -0.0569    -0.0176744    -0.0167746     0.0132612
  31              0.3003        0.2812       -0.0584    -0.0169103    -0.0169213     0.0136211
  32              0.2893        0.2523       -0.0603    -0.0165536    -0.0168406     0.0149578
  -------------------------------------------------------------------------------------
  Correlation coefficient matrix 
              R1        R2        A1        R3        A2   
  R1         1.000000 -0.716439 -0.817600  0.407235 -0.386430
  R2        -0.716439  1.000000  0.612851 -0.402847 -0.123855
  A1        -0.817600  0.612851  1.000000 -0.659369  0.707503
  R3         0.407235 -0.402847 -0.659369  1.000000 -0.457541
  A2        -0.386430 -0.123855  0.707503 -0.457541  1.000000
  R4        -0.216663 -0.292366  0.505377 -0.466382  0.887897
  A3         0.781644 -0.765138 -0.871760  0.678640 -0.414516
  R5        -0.193368  0.610004  0.023909 -0.417812 -0.528657
  A4         0.106796 -0.550973  0.192059 -0.402247  0.734713
  R6        -0.514595  0.505174  0.728278 -0.985874  0.451045
 
              R4        A3        R5        A4        R6   
  R1        -0.216663  0.781644 -0.193368  0.106796 -0.514595
  R2        -0.292366 -0.765138  0.610004 -0.550973  0.505174
  A1         0.505377 -0.871760  0.023909  0.192059  0.728278
  R3        -0.466382  0.678640 -0.417812 -0.402247 -0.985874
  A2         0.887897 -0.414516 -0.528657  0.734713  0.451045
  R4         1.000000 -0.265296 -0.496256  0.800998  0.424927
  A3        -0.265296  1.000000 -0.291680  0.066109 -0.731430
  R5        -0.496256 -0.291680  1.000000 -0.432452  0.439646
  A4         0.800998  0.066109 -0.432452  1.000000  0.306026
  R6         0.424927 -0.731430  0.439646  0.306026  1.000000
  1.324953964717322E-003
    Final geometrical parameters (values in A and deg):
  -------------------------------------------------------------------------------------
              Parameter     Rfinal         Stat. Uncert.
  -------------------------------------------------------------------------------------
                R1      1.0806532108   0.0006533348
                R2      1.3882445479   0.0007011354
                A1    120.7747560847   0.0352796026
                R3      1.3906618650   0.0008170697
                A2    118.5406739254   0.0567663837
                R4      1.0800398366   0.0004970553
                A3    121.3370065005   0.0603340428
                R5      1.0820874602   0.0005027150
                A4    120.3137406712   0.0676852949
                R6      2.7978812259   0.0007214855
  -------------------------------------------------------------------------------------
   Interatomic distance matrix (Angstroms) 
 
                 H             C             C             C             C    
                [ 1]        [ 2]        [ 3]        [ 4]        [ 5]
  H    [ 1]     0.00000
  C    [ 2]     1.08065     0.00000
  C    [ 3]     2.15180     1.38824     0.00000
  C    [ 4]     2.15180     1.38824     2.38552     0.00000
  C    [ 5]     3.37822     2.38871     1.39066     2.71404     0.00000
  C    [ 6]     3.37822     2.38871     2.71404     1.39066     2.27710
  H    [ 7]     2.50288     2.15714     1.08004     3.37811     2.14661
  H    [ 8]     2.50288     2.15714     3.37811     1.08004     3.79308
  H    [ 9]     4.28527     3.37623     2.15033     3.79576     1.08209
  H    [10]     4.28527     3.37623     3.79576     2.15033     3.24193
  X    [11]     1.47235     1.00000     1.71091     1.71091     2.58959
  N    [12]     3.87843     2.79778     2.40420     2.40420     1.33540
 
                 C             H             H             H             H    
                [ 6]        [ 7]        [ 8]        [ 9]        [10]
  C    [ 6]     0.00000
  H    [ 7]     3.79308     0.00000
  H    [ 8]     2.14661     4.29473     0.00000
  H    [ 9]     3.24193     2.47884     4.87432     0.00000
  H    [10]     1.08209     4.87432     2.47884     4.10137     0.00000
  X    [11]     2.58959     2.37766     2.37766     3.52121     3.52121
  N    [12]     1.33540     3.36645     3.36645     2.05395     2.05395
 
                 X             N    
                [11]        [12]
  X    [11]     0.00000
  N    [12]     2.97112     0.00000
